# Supplementary material for: Unsupervised contrastive peak caller for ATAC-seq
Source: Genome Res. 2023 Jul;33(7):1133–44. doi: 10.1101/gr.277677.123 (PMC10538491; doi:10.1101/gr.277677.123)
Supplement: Supplement 1 [file Supplemental_Code.zip]

Archive with 13 entries (13 files):
- bigInputs.R
- conclu.py
- getAboveThreshold.bash
- getCountFiles.R
- getMedian.bash
- hg38-blacklist.v2.ensembl.bed
- ios.py
- main.py
- mm10-blacklist.v2.ensembl.bed
- preprocessing.bash
- rcl_score.py
- README.md
- run_rcl.sh
