# Supplementary material for: Unsupervised contrastive peak caller for ATAC-seq
Source: Genome Res. 2023 Jul;33(7):1133–44. doi: 10.1101/gr.277677.123 (PMC10538491; doi:10.1101/gr.277677.123)
Supplement: Supplement 1 [file Supplemental_Code.zip › getAboveThreshold.bash]

#!/bin/bash

inputFile=$1
chr=$2
cutoff=$3
out=$4
thread=$5

module load samtools
module load bedtools2

samtools view -hb $inputFile $chr -@ $thread | bedtools genomecov -ibam - -pc -bga | grep -w "^$chr" | awk -v c=$cutoff '{if($4 > c){print}}' > $out
