# Supplementary material for: Unsupervised contrastive peak caller for ATAC-seq
Source: Genome Res. 2023 Jul;33(7):1133–44. doi: 10.1101/gr.277677.123 (PMC10538491; doi:10.1101/gr.277677.123)
Supplement: Supplement 1 [file Supplemental_Code.zip › getMedian.bash]

#!/bin/bash

chrList=$1
file=$2
out=$3

for i in $chrList
do
m=`grep "^$i" $file | cut -f 4 | sort -rn -S 50% --parallel=5 | perl -e '$d=.5;@l=<>;print $l[int($d*$#l)]'`
echo $file >> $out
echo -e "$i""\t""$m" >> $out
done
