# Supplementary material for: Unsupervised contrastive peak caller for ATAC-seq
Source: Genome Res. 2023 Jul;33(7):1133–44. doi: 10.1101/gr.277677.123 (PMC10538491; doi:10.1101/gr.277677.123)
Supplement: Supplement 1 [file Supplemental_Code.zip › hg38-blacklist.v2.ensembl.bed]

10	0	45700	Low Mappability
10	38481300	38596500	High Signal Region
10	38782600	38967900	High Signal Region
10	39901300	41712900	High Signal Region
10	41838900	42107300	High Signal Region
10	42279400	42322500	High Signal Region
10	126946300	126953400	Low Mappability
10	133625800	133797400	High Signal Region
11	0	194500	Low Mappability
11	518900	520700	Low Mappability
11	584400	586500	High Signal Region
11	964100	966000	Low Mappability
11	1015700	1019300	High Signal Region
11	1091000	1098200	Low Mappability
11	3652800	3655600	High Signal Region
11	10506900	10511100	High Signal Region
11	28206300	28236700	High Signal Region
11	50813600	54383000	High Signal Region
11	61084500	61130400	High Signal Region
11	70370400	70372400	High Signal Region
11	73509800	73511700	High Signal Region
11	77885600	77887600	High Signal Region
11	93417500	93427700	High Signal Region
11	94232700	94240400	High Signal Region
11	103408700	103410600	High Signal Region
11	121175000	121187000	High Signal Region
11	131679500	131681500	High Signal Region
11	135075600	135086600	High Signal Region
12	0	77800	High Signal Region
12	371800	422400	High Signal Region
12	2254900	2257000	High Signal Region
12	2519800	2540500	Low Mappability
12	5928900	5933000	Low Mappability
12	20550500	20552400	Low Mappability
12	20768400	20770300	High Signal Region
12	29790400	29834600	High Signal Region
12	34715400	37269100	High Signal Region
12	41362700	41364600	High Signal Region
12	61471100	61473000	High Signal Region
12	66473900	66475800	High Signal Region
12	101147000	101155000	High Signal Region
12	113079600	113081500	High Signal Region
12	124430500	124440300	High Signal Region
12	124905900	124941800	High Signal Region
12	130386400	130394100	High Signal Region
12	131475300	131478600	High Signal Region
12	131576000	131589700	High Signal Region
12	132223300	132243400	High Signal Region
12	132455100	132465200	High Signal Region
12	133249000	133275300	High Signal Region
13	16087600	16165300	High Signal Region
13	16226300	18171400	High Signal Region
13	18211000	18216100	High Signal Region
13	57140500	57172500	High Signal Region
13	109423200	109425200	High Signal Region
13	114353300	114364300	Low Mappability
14	0	18670900	High Signal Region
14	18695400	19724300	High Signal Region
14	23033300	23098600	High Signal Region
14	26629300	26634900	High Signal Region
14	31793800	31798100	High Signal Region
14	32483400	32486000	High Signal Region
14	34537100	34562600	High Signal Region
14	35947200	35950000	High Signal Region
14	37351000	37356700	High Signal Region
14	44025100	44027200	High Signal Region
14	44705100	44709900	High Signal Region
14	45477100	45482500	High Signal Region
14	46865300	46866500	High Signal Region
14	54235600	54240000	High Signal Region
14	57112100	57118100	High Signal Region
14	74711700	74729000	High Signal Region
14	86074000	86076000	High Signal Region
14	86593300	86595200	High Signal Region
14	88443700	88458100	High Signal Region
14	100525900	100527800	High Signal Region
14	101267600	101272200	High Signal Region
14	101674400	101676400	High Signal Region
14	104288100	104290200	High Signal Region
14	105215000	105240900	High Signal Region
14	105568500	105583900	High Signal Region
14	105616500	105618600	High Signal Region
14	106326900	106367700	High Signal Region
15	0	17035000	High Signal Region
15	17058500	19790100	High Signal Region
15	20005600	22606300	High Signal Region
15	23125400	23357400	High Signal Region
15	25757700	25759100	Low Mappability
15	28304900	28683400	High Signal Region
15	30066300	30627500	High Signal Region
15	30844100	30859900	High Signal Region
15	32153700	32626200	High Signal Region
15	54925700	54932200	High Signal Region
15	56311200	56314600	High Signal Region
15	72635200	72687100	High Signal Region
15	74068100	74102000	High Signal Region
15	75254100	75299800	High Signal Region
15	77698600	77700600	High Signal Region
15	82321000	82374600	High Signal Region
15	82421200	82541700	High Signal Region
15	84405300	84524700	High Signal Region
15	101752300	101764800	Low Mappability
15	101892700	101991100	High Signal Region
16	29430800	29566900	Low Mappability
16	34061400	34121400	High Signal Region
16	34272000	34633100	High Signal Region
16	34657200	34672500	High Signal Region
16	34694600	34772000	High Signal Region
16	34832600	34922100	High Signal Region
16	34945600	35072500	Low Mappability
16	36166300	36202400	High Signal Region
16	36225200	46423000	High Signal Region
16	46449700	46467000	High Signal Region
16	90100500	90338300	Low Mappability
17	0	137600	High Signal Region
17	294900	317900	High Signal Region
17	448200	510900	High Signal Region
17	1061500	1066100	High Signal Region
17	1307700	1312000	Low Mappability
17	19025700	19237400	High Signal Region
17	21783300	22054000	High Signal Region
17	22520400	22527300	High Signal Region
17	22745200	26629800	High Signal Region
17	26766800	26987200	High Signal Region
17	43227600	43324300	High Signal Region
17	45511500	45641300	Low Mappability
17	53104900	53107300	High Signal Region
18	0	64600	High Signal Region
18	105200	113200	High Signal Region
18	971000	976500	High Signal Region
18	2841300	2861500	High Signal Region
18	15367200	20940300	High Signal Region
18	46961600	47031700	High Signal Region
18	47852300	47854300	Low Mappability
18	52791800	52793800	High Signal Region
18	74615900	74618100	High Signal Region
18	76966200	76968500	High Signal Region
18	78436900	78438700	Low Mappability
18	79013800	79040300	High Signal Region
18	79617800	79621500	High Signal Region
18	80257400	80373200	High Signal Region
19	0	271200	High Signal Region
19	7019100	7061300	High Signal Region
19	7449400	7452000	High Signal Region
19	8740100	8800500	High Signal Region
19	24330100	27274500	High Signal Region
19	27337600	27427400	High Signal Region
19	34386800	34393500	High Signal Region
19	34860600	34866200	High Signal Region
19	36267900	36313700	High Signal Region
19	37264900	37304300	High Signal Region
19	44393300	44416700	High Signal Region
19	47903000	47959700	High Signal Region
19	50090500	50140400	High Signal Region
19	58538700	58617600	High Signal Region
1	0	792500	High Signal Region
1	91386300	91388400	Low Mappability
1	103594400	103760600	High Signal Region
1	121605200	124938900	High Signal Region
1	125067600	125086000	High Signal Region
1	125130200	143562200	High Signal Region
1	161423100	161472400	High Signal Region
1	168348600	168349900	High Signal Region
1	224010800	224017000	High Signal Region
1	236713000	236715600	Low Mappability
1	248932700	248956400	High Signal Region
20	0	67900	High Signal Region
20	26364200	28916900	High Signal Region
20	28939400	29264700	High Signal Region
20	30995400	31246000	High Signal Region
20	47893800	47900200	High Signal Region
21	0	8679600	High Signal Region
21	9159900	9735300	High Signal Region
21	10013900	10069600	High Signal Region
21	10094700	10505100	High Signal Region
21	10650900	12965800	High Signal Region
21	43212400	43280900	High Signal Region
21	46682700	46709900	High Signal Region
22	10687700	11428100	High Signal Region
22	11496900	11873100	High Signal Region
22	11976900	15154400	High Signal Region
22	16258000	16385800	High Signal Region
22	18175900	18947300	High Signal Region
22	20337400	20343300	High Signal Region
22	21113500	21554000	High Signal Region
22	49972700	49975300	High Signal Region
22	50642800	50644900	High Signal Region
22	50786600	50818400	High Signal Region
2	1221700	1223900	High Signal Region
2	1594700	1605200	High Signal Region
2	3179600	3182100	High Signal Region
2	4643800	4648800	High Signal Region
2	10952800	10955000	High Signal Region
2	13718700	13737700	High Signal Region
2	21903500	21906400	High Signal Region
2	32865900	32869900	High Signal Region
2	32915300	32918400	High Signal Region
2	33766500	33768400	High Signal Region
2	36183000	36184500	High Signal Region
2	49228700	49230700	High Signal Region
2	64359300	64377000	High Signal Region
2	86655300	86661100	High Signal Region
2	86900700	87078100	Low Mappability
2	87119300	87189800	Low Mappability
2	87217000	87866200	High Signal Region
2	88771000	88806500	High Signal Region
2	89235300	89947100	High Signal Region
2	90246300	91735500	High Signal Region
2	91783000	91924800	Low Mappability
2	91969000	94569500	High Signal Region
2	95849400	96067900	High Signal Region
2	97106300	97615800	High Signal Region
2	109198400	109200700	High Signal Region
2	109744600	110095200	High Signal Region
2	110229200	110633400	Low Mappability
2	111253600	111500500	Low Mappability
2	112346200	112441300	Low Mappability
2	113370100	113662700	High Signal Region
2	130496800	130716400	High Signal Region
2	132201000	132288900	High Signal Region
2	132353600	132364500	High Signal Region
2	148880800	148882800	High Signal Region
2	161277700	161283400	High Signal Region
2	181274800	181276800	High Signal Region
2	226108500	226110400	High Signal Region
2	234889800	234894400	High Signal Region
2	239642200	239645600	High Signal Region
2	240308100	240310300	High Signal Region
2	241589300	241591800	High Signal Region
2	242005900	242011100	High Signal Region
2	242110100	242193500	High Signal Region
3	0	11600	High Signal Region
3	3895200	3896700	High Signal Region
3	4916700	4922500	High Signal Region
3	14091000	14092500	High Signal Region
3	15187200	15207800	High Signal Region
3	15592100	15603300	High Signal Region
3	16176800	16179200	High Signal Region
3	16679700	16682500	High Signal Region
3	19499700	19504000	High Signal Region
3	19624000	19627100	High Signal Region
3	21983200	21988100	High Signal Region
3	24053500	24054900	High Signal Region
3	26384800	26404100	High Signal Region
3	29993900	29999900	High Signal Region
3	36987500	36995000	High Signal Region
3	38083400	38085400	High Signal Region
3	38406100	38430900	High Signal Region
3	39366700	39386000	High Signal Region
3	40219400	40240500	High Signal Region
3	49671000	49696700	High Signal Region
3	51457800	51462000	High Signal Region
3	57326800	57328500	High Signal Region
3	65124100	65126100	High Signal Region
3	65510000	65513900	High Signal Region
3	65697400	65699300	High Signal Region
3	66273800	66275200	High Signal Region
3	68076400	68077800	High Signal Region
3	69047300	69053600	High Signal Region
3	69475300	69479700	High Signal Region
3	75630100	75707800	High Signal Region
3	75736400	75754600	High Signal Region
3	78948800	78950500	High Signal Region
3	80876000	80894000	High Signal Region
3	89345600	89370500	High Signal Region
3	90156400	90175500	High Signal Region
3	90455400	91297100	High Signal Region
3	91516200	93749200	High Signal Region
3	96616300	96619300	High Signal Region
3	97905100	97923200	High Signal Region
3	101674800	101698400	High Signal Region
3	103224300	103236500	High Signal Region
3	106665700	106669700	High Signal Region
3	106975900	106979600	High Signal Region
3	108751100	108755100	High Signal Region
3	111019500	111024600	High Signal Region
3	121933800	121936400	High Signal Region
3	122414300	122417500	High Signal Region
3	122735500	122796600	High Signal Region
3	122837000	122838700	High Signal Region
3	133177100	133179800	High Signal Region
3	133551500	133579500	High Signal Region
3	135437200	135439100	High Signal Region
3	136954600	136969200	High Signal Region
3	137168400	137169900	High Signal Region
3	138575800	138595900	High Signal Region
3	139190800	139194700	High Signal Region
3	153236200	153241300	High Signal Region
3	155544100	155546700	High Signal Region
3	156279000	156283500	High Signal Region
3	157080800	157093400	High Signal Region
3	158511300	158513100	High Signal Region
3	160941200	160948700	High Signal Region
3	161001900	161014100	High Signal Region
3	165573100	165591000	High Signal Region
3	166228200	166232400	High Signal Region
3	168012100	168016800	High Signal Region
3	170567000	170569900	High Signal Region
3	170864300	170881400	High Signal Region
3	171626600	171637700	High Signal Region
3	174829200	174831800	High Signal Region
3	176828700	176833000	High Signal Region
3	177660600	177664000	High Signal Region
3	178926800	178941300	High Signal Region
3	183016900	183019100	High Signal Region
3	183955400	183958700	High Signal Region
3	187893900	187896100	High Signal Region
3	192739300	192742700	High Signal Region
3	194323600	194334900	High Signal Region
3	195477900	195507300	High Signal Region
3	195616000	195750100	High Signal Region
3	195775500	195791400	High Signal Region
3	195914100	196028300	High Signal Region
3	196249400	196251900	High Signal Region
3	196897800	196899800	High Signal Region
3	197030600	197035800	High Signal Region
3	197383400	197428800	High Signal Region
3	197454700	197460800	High Signal Region
3	197598400	197680900	High Signal Region
3	198099800	198295500	High Signal Region
4	0	69200	High Signal Region
4	554100	556500	High Signal Region
4	1427000	1468900	High Signal Region
4	6002700	6005700	High Signal Region
4	7863000	7865000	High Signal Region
4	9212700	9369600	High Signal Region
4	40291700	40318200	High Signal Region
4	49077200	51816100	High Signal Region
4	55327200	55329200	High Signal Region
4	77994000	78009600	High Signal Region
4	119274400	119301700	High Signal Region
4	146285100	146305300	High Signal Region
4	162420500	162422400	High Signal Region
4	166554300	166581300	Low Mappability
4	181238800	181242300	Low Mappability
4	189232500	189236300	High Signal Region
4	189834900	189849700	High Signal Region
4	189877500	190023700	High Signal Region
4	190048600	190214500	High Signal Region
5	0	44100	High Signal Region
5	548300	564100	High Signal Region
5	647600	651700	High Signal Region
5	1326100	1334600	High Signal Region
5	2144600	2147800	High Signal Region
5	2489800	2491700	High Signal Region
5	3322100	3325100	High Signal Region
5	6967700	6971700	High Signal Region
5	17516800	17600200	High Signal Region
5	21477600	21497600	High Signal Region
5	25381400	25384300	High Signal Region
5	34177900	34244800	High Signal Region
5	45522900	45525200	High Signal Region
5	45743000	45744800	High Signal Region
5	46433900	46687700	High Signal Region
5	46708100	50165300	High Signal Region
5	60759700	60762500	High Signal Region
5	63320900	63335500	High Signal Region
5	69540700	71359500	High Signal Region
5	71850000	71852800	High Signal Region
5	74685400	74712400	High Signal Region
5	78452400	78457600	High Signal Region
5	78848400	78872800	High Signal Region
5	80649100	80653100	High Signal Region
5	85641800	85662700	High Signal Region
5	93947500	93948900	High Signal Region
5	94567100	94570400	High Signal Region
5	100045500	100076300	High Signal Region
5	106425500	106429500	High Signal Region
5	109259500	109265400	High Signal Region
5	111302100	111308300	High Signal Region
5	114156700	114158300	High Signal Region
5	119904000	119905600	High Signal Region
5	123760300	123762200	High Signal Region
5	134922500	134929400	High Signal Region
5	139005500	139011600	High Signal Region
5	146610000	146615500	High Signal Region
5	153071100	153077000	High Signal Region
5	156658300	156665400	High Signal Region
5	161606000	161611700	High Signal Region
5	171083900	171090200	High Signal Region
5	175904500	176118000	High Signal Region
5	176590700	176593000	High Signal Region
5	177636700	177684700	High Signal Region
5	177960500	177981400	High Signal Region
5	178584600	178586600	High Signal Region
5	181172600	181538200	High Signal Region
6	256500	382800	High Signal Region
6	861500	864200	High Signal Region
6	1052800	1054800	High Signal Region
6	26669200	26832300	High Signal Region
6	33484600	33486400	High Signal Region
6	34070600	34074000	High Signal Region
6	38262000	38301600	High Signal Region
6	39455800	39460500	High Signal Region
6	44043600	44080000	High Signal Region
6	44180600	44182900	High Signal Region
6	51874900	51901300	High Signal Region
6	54961900	54967400	High Signal Region
6	58432200	60242300	High Signal Region
6	61321800	61493000	High Signal Region
6	61573200	61575100	Low Mappability
6	61661900	61673400	High Signal Region
6	103709000	103715100	High Signal Region
6	115254900	115256800	High Signal Region
6	143799900	143801800	High Signal Region
6	156035300	156040100	High Signal Region
6	157309500	157324800	High Signal Region
6	160611700	160647400	High Signal Region
6	170145300	170147200	High Signal Region
6	170376900	170401000	High Signal Region
6	170465400	170468400	High Signal Region
7	0	49600	High Signal Region
7	224500	241300	High Signal Region
7	904700	907100	Low Mappability
7	1271400	1273500	High Signal Region
7	45251000	45253000	High Signal Region
7	56369500	56375600	High Signal Region
7	57485300	57497800	High Signal Region
7	57611600	57637700	Low Mappability
7	58031800	60997400	High Signal Region
7	61017800	61075200	High Signal Region
7	61102900	61725200	Low Mappability
7	62265700	62409500	High Signal Region
7	62430000	62520600	High Signal Region
7	65488000	65496500	High Signal Region
7	100951400	100968300	High Signal Region
7	100991500	101004600	High Signal Region
7	102474700	102686400	High Signal Region
7	142665100	142668500	High Signal Region
7	144180800	144377300	Low Mappability
7	145996400	146018600	High Signal Region
7	152375800	152435100	High Signal Region
7	158131400	158156200	High Signal Region
7	158594300	158596200	High Signal Region
7	158893100	158918100	High Signal Region
7	159334900	159345900	High Signal Region
8	7209800	7914700	High Signal Region
8	7940500	8075700	High Signal Region
8	8128200	8204600	High Signal Region
8	12136900	12614300	High Signal Region
8	43236700	43262600	High Signal Region
8	43937900	45969600	High Signal Region
8	46829400	46832000	High Signal Region
8	57204900	57216100	High Signal Region
8	59168700	59170400	High Signal Region
8	67584500	67592700	High Signal Region
8	69688400	69691100	High Signal Region
8	71406700	71412400	High Signal Region
8	75444100	75448200	High Signal Region
8	81841500	81851900	High Signal Region
8	85642100	85829300	High Signal Region
8	88685900	88691700	High Signal Region
8	96171200	96173100	High Signal Region
8	99494900	99496800	High Signal Region
8	105789200	105793800	High Signal Region
8	141491400	141493500	High Signal Region
8	141871100	141875200	High Signal Region
8	143641400	143670500	High Signal Region
8	144124800	144137600	High Signal Region
9	319900	322400	High Signal Region
9	33656600	33660000	High Signal Region
9	35912600	35915300	High Signal Region
9	38824200	39089400	High Signal Region
9	39846200	40771100	High Signal Region
9	40792500	41323100	High Signal Region
9	41492300	41635600	High Signal Region
9	41661300	42119600	Low Mappability
9	42364000	42410600	High Signal Region
9	42899400	42901300	High Signal Region
9	43263100	61518900	High Signal Region
9	61735300	63548000	High Signal Region
9	63761400	64027300	High Signal Region
9	64135000	65390600	High Signal Region
9	65579400	66874600	High Signal Region
9	66959000	68398100	High Signal Region
9	70037200	70039600	High Signal Region
9	76174300	76176200	High Signal Region
9	83222900	83226900	High Signal Region
9	85071600	85075100	High Signal Region
9	85164800	85166100	High Signal Region
9	108502000	108506600	High Signal Region
9	134164500	134185500	High Signal Region
9	137326800	137330600	High Signal Region
9	137715200	137722200	Low Mappability
9	137841200	137846800	Low Mappability
9	138222000	138394700	High Signal Region
X	0	329300	High Signal Region
X	362400	388500	High Signal Region
X	456500	531800	High Signal Region
X	723800	739500	High Signal Region
X	864500	930400	High Signal Region
X	1049100	1054300	High Signal Region
X	1085100	1175500	High Signal Region
X	1200600	1209400	High Signal Region
X	1249200	1269000	High Signal Region
X	1289500	1298900	High Signal Region
X	1365300	1458700	High Signal Region
X	1480900	1492800	High Signal Region
X	1816200	1820600	High Signal Region
X	2223900	2521900	High Signal Region
X	2580600	2751300	High Signal Region
X	3966700	3968700	High Signal Region
X	5481200	5486100	High Signal Region
X	6933400	6938700	High Signal Region
X	7587600	7591800	High Signal Region
X	9403600	9415100	High Signal Region
X	10785000	10809700	High Signal Region
X	10966600	10976800	High Signal Region
X	11218800	11221100	Low Mappability
X	11840900	11848000	High Signal Region
X	14085100	14109500	High Signal Region
X	14286500	14289300	High Signal Region
X	16361200	16366000	High Signal Region
X	16498100	16503400	High Signal Region
X	19940200	19946300	High Signal Region
X	21340600	21345700	High Signal Region
X	25773300	25776000	High Signal Region
X	26176400	26181400	High Signal Region
X	30767800	30772600	High Signal Region
X	31077600	31082600	High Signal Region
X	31511400	31535800	High Signal Region
X	34416800	34425900	High Signal Region
X	36465200	36471200	High Signal Region
X	37628400	37633500	High Signal Region
X	42872300	42910700	High Signal Region
X	49317500	49623500	High Signal Region
X	50019400	50033700	High Signal Region
X	50056700	50066100	High Signal Region
X	51202300	51268100	High Signal Region
X	51427500	51432400	High Signal Region
X	52175000	52228100	High Signal Region
X	52442800	52538100	High Signal Region
X	53761700	53789500	High Signal Region
X	55180400	55184500	High Signal Region
X	56754900	56781100	Low Mappability
X	57712300	57719700	High Signal Region
X	58467900	62522800	High Signal Region
X	63129600	63290600	Low Mappability
X	67311800	67323800	High Signal Region
X	67626800	67632300	High Signal Region
X	68217300	68230200	High Signal Region
X	70600000	70603800	High Signal Region
X	70640600	70645000	High Signal Region
X	70963600	70964900	High Signal Region
X	71978800	71980500	High Signal Region
X	72489400	72490800	High Signal Region
X	72743200	73035800	High Signal Region
X	73381000	73387000	High Signal Region
X	73887000	73891300	High Signal Region
X	74660000	74718100	High Signal Region
X	74789000	74794000	High Signal Region
X	74952200	74995200	High Signal Region
X	78802400	78804500	High Signal Region
X	79765500	79789600	High Signal Region
X	80534100	80537000	High Signal Region
X	82849700	82859300	Low Mappability
X	83752100	83756900	High Signal Region
X	86046600	86076600	High Signal Region
X	86395500	86398100	High Signal Region
X	86970000	86975600	High Signal Region
X	87220500	87222100	High Signal Region
X	89060200	89062700	High Signal Region
X	89202500	89208400	High Signal Region
X	91332900	91336600	High Signal Region
X	93618000	93633400	High Signal Region
X	94863600	94868300	High Signal Region
X	97509600	97515000	High Signal Region
X	100135800	100141000	High Signal Region
X	100257100	100261600	High Signal Region
X	101471700	101474900	High Signal Region
X	102188700	102489200	High Signal Region
X	103851800	103897800	High Signal Region
X	106755500	106769400	High Signal Region
X	106813900	106830900	High Signal Region
X	107515800	107517200	High Signal Region
X	109034800	109069100	High Signal Region
X	109114900	109119400	High Signal Region
X	109520800	109525700	High Signal Region
X	109985900	109987300	High Signal Region
X	110816700	110833400	High Signal Region
X	111416100	111418000	High Signal Region
X	113141700	113143600	High Signal Region
X	114701600	114724300	High Signal Region
X	115725600	115889600	High Signal Region
X	116557600	116595600	High Signal Region
X	117874100	117880000	High Signal Region
X	118009000	118037800	High Signal Region
X	118070900	118072700	High Signal Region
X	121263700	121268100	High Signal Region
X	121299200	121300600	High Signal Region
X	122528400	122550000	High Signal Region
X	124584300	124588400	High Signal Region
X	125927600	125937100	High Signal Region
X	126463700	126474200	High Signal Region
X	127116700	127122600	High Signal Region
X	127362200	127368300	High Signal Region
X	128785000	128788700	High Signal Region
X	129337600	129357900	High Signal Region
X	129388400	129408400	High Signal Region
X	130567700	130572000	High Signal Region
X	131152200	131157400	High Signal Region
X	131378300	131383300	High Signal Region
X	131664300	131670000	High Signal Region
X	132284600	132320400	High Signal Region
X	133108600	133116500	High Signal Region
X	135718600	135888700	High Signal Region
X	137074700	137079100	High Signal Region
X	137436600	137439300	High Signal Region
X	138300600	138302200	High Signal Region
X	139437600	139446800	High Signal Region
X	139621500	139622800	High Signal Region
X	140722400	140726100	High Signal Region
X	141000400	141108300	High Signal Region
X	142478000	142483800	High Signal Region
X	142892300	142911600	High Signal Region
X	143352000	143356500	High Signal Region
X	144404500	144475900	Low Mappability
X	147281700	147287100	High Signal Region
X	147653800	147659900	High Signal Region
X	148123500	148129000	High Signal Region
X	148347100	148378700	High Signal Region
X	149437900	149441900	High Signal Region
X	150024800	150026200	High Signal Region
X	152173800	152175100	High Signal Region
X	153251200	153316400	High Signal Region
X	154870000	154890200	High Signal Region
X	154938900	154945100	High Signal Region
X	155299600	155305100	High Signal Region
X	155454000	155522000	High Signal Region
X	155700400	155727500	High Signal Region
X	155983500	156040800	High Signal Region
Y	4343800	4345800	High Signal Region
Y	10246200	11041200	High Signal Region
Y	11072100	11335300	High Signal Region
Y	11486600	11757800	High Signal Region
Y	26637300	57227400	High Signal Region
