# Supplementary material for: Unsupervised contrastive peak caller for ATAC-seq
Source: Genome Res. 2023 Jul;33(7):1133–44. doi: 10.1101/gr.277677.123 (PMC10538491; doi:10.1101/gr.277677.123)
Supplement: Supplement 1 [file Supplemental_Code.zip › mm10-blacklist.v2.ensembl.bed]

1	8628600	8719100
1	12038300	12041400
1	14958600	14992600
1	17466800	17479900
1	18872500	18901300
1	19175300	19177200
1	22555000	22556900
1	24610600	24617100
1	24683100	24685100
1	26685100	26689200
1	43776800	43779800
1	44198000	44202200
1	46701700	46756600
1	48880600	48882500
1	56119600	56143500
1	56772200	56783300
1	58613000	58614900
1	63629100	63631600
1	69455800	69457800
1	71078400	71085500
1	71250600	71256700
1	73549100	73555300
1	73832600	73902400
1	78572900	78575400
1	84953500	85663200
1	88209400	88311700
1	94093800	94109400
1	95451000	95452900
1	95783900	95789700
1	95810200	95851700
1	100737900	100760500
1	101040100	101046300
1	102627300	102644300
1	105226800	105230700
1	110170400	110188300
1	113602700	113604800
1	114557300	114579100
1	114643300	114660500
1	115447500	115482800
1	122356200	122358200
1	133593600	133611300
1	142651800	142672300
1	145444500	145449100
1	146120600	146128200
1	151181600	151212000
1	165862800	165864700
1	171033000	171112400
1	172716800	172738200
1	172878700	172885100
1	178538700	178540700
1	181742100	181752400
1	182628900	182630800
1	183298200	183300500
1	190299400	190304600
1	192453100	192471800
1	193226900	193228800
1	195239800	195257400
1	195278100	195280200
1	195320700	195471900
10	0	3135400
10	3218900	3276600
10	3576900	3627700
10	4191100	4197600
10	4613500	4615400
10	4761300	4763900
10	5080800	5096600
10	5580100	5586600
10	6281200	6286700
10	6740200	6742100
10	7396300	7429800
10	7633600	7636600
10	7889700	7897500
10	8144900	8153000
10	8264000	8269200
10	8382400	8404400
10	8599200	8606400
10	10012200	10033400
10	10566900	10593500
10	11218400	11224800
10	11351800	11406300
10	11491200	11493100
10	11612300	11642500
10	11692500	11701300
10	12266500	12273000
10	12385800	12396000
10	13401200	13403100
10	14559900	14577100
10	14646300	14664500
10	14923800	14928300
10	15047600	15083100
10	15528600	15534200
10	15567000	15641800
10	16967500	16971600
10	17499600	17501700
10	18555500	18558100
10	19427600	19429100
10	19538800	19546100
10	19772200	19801600
10	20458900	20460800
10	21208600	21216600
10	21278500	21313500
10	21642200	21649600
10	21727800	21736400
10	22031300	22063500
10	22127200	22164500
10	22186700	22290500
10	22369100	22472300
10	22683100	22690600
10	22935900	22941800
10	24687500	24691700
10	25091400	25106900
10	25622900	25629400
10	25968400	25973400
10	26641500	26662800
10	27403200	27407600
10	27904000	27909500
10	28908500	28940600
10	29243900	29249600
10	29924300	29930700
10	29954000	29971900
10	30553000	30577100
10	31054900	31095900
10	31406500	31411100
10	31750000	31757100
10	31878400	31885800
10	31980100	32000400
10	32039700	32045000
10	32176100	32182400
10	32499200	32529900
10	32816400	32857200
10	33315300	33319800
10	33492300	33508900
10	33886600	33901100
10	34739400	34749100
10	35669300	35725500
10	36130200	36135500
10	36160700	36166700
10	36594500	36597500
10	36942200	36948800
10	37186500	37189300
10	37799700	37821400
10	37964600	37970100
10	38590100	38606100
10	38637900	38644200
10	38729400	38782700
10	38933500	38956500
10	39126700	39129400
10	39760700	39764700
10	41185700	41195800
10	41840500	41859100
10	43769400	43773800
10	44206300	44254100
10	45515000	45588000
10	45624800	45628400
10	46136500	46139300
10	46468300	46472100
10	46500500	46538800
10	46789300	46812500
10	46966700	47009000
10	47048600	47074700
10	47663600	47683500
10	47743600	47758500
10	47875400	47881600
10	48032400	48058800
10	48677400	48682800
10	49823500	49842200
10	50029200	50035300
10	50109900	50115500
10	50178500	50184800
10	50253700	50296500
10	50333400	50335300
10	50524000	50553900
10	51126200	51132900
10	51436800	51448000
10	51470300	51474900
10	51882900	51888000
10	52052600	52059000
10	52089600	52148500
10	52522600	52599800
10	53073900	53081100
10	53569600	53576000
10	54216200	54222900
10	54588800	54619900
10	55080400	55090500
10	55654500	55659600
10	55715600	55751000
10	55841700	55847900
10	56250200	56293900
10	56701000	56728000
10	56894100	56897300
10	57099200	57153200
10	57239100	57245400
10	57326900	57333900
10	57434000	57456500
10	57678600	57684900
10	57862800	58240900
10	58566200	58570900
10	59381400	59396800
10	59850500	59922300
10	60444900	60446800
10	60546600	60553100
10	61373100	61375000
10	63103900	63111200
10	63508800	63519000
10	63833800	63835000
10	64418600	64420000
10	65166300	65172600
10	65450400	65477700
10	65638900	65670200
10	65938900	65956300
10	66422900	66431000
10	66662400	66678300
10	69030100	69065800
10	70657500	70668500
10	70785400	70798600
10	71012700	71019200
10	71111600	71114200
10	71510600	71637800
10	71691300	71698600
10	72292400	72314300
10	72359200	72360700
10	72493500	72499200
10	72590700	72591900
10	72690900	72709500
10	73378200	73380100
10	73576400	73601900
10	74433300	74439500
10	74655700	74672200
10	74715300	74746600
10	74857500	74888000
10	76835100	76852400
10	77950600	77979500
10	78008300	78028800
10	78637000	78696000
10	78731500	78735800
10	78803500	78823100
10	79207800	79259400
10	79314000	79354000
10	80102300	80116000
10	80928600	80996300
10	81167600	81199400
10	81600900	81997900
10	82517500	82538800
10	82571100	82575200
10	82939800	82956300
10	83386600	83392400
10	83670800	83678100
10	83768200	83792700
10	84155900	84180800
10	84436900	84473700
10	84744500	84750100
10	85413200	85419700
10	85696600	85732800
10	85840200	85872500
10	86561700	86565700
10	88628700	88658500
10	88963900	88968200
10	89398700	89400100
10	89949700	89964500
10	90249000	90255300
10	90324500	90329800
10	90471200	90474200
10	91252200	91256900
10	91928900	91944500
10	92909200	92915800
10	94362500	94369300
10	94591500	94610000
10	94871200	94873100
10	96068700	96078800
10	96157200	96162600
10	96192400	96199800
10	97320500	97329700
10	97525500	97534200
10	97755000	97761200
10	97896600	97920300
10	98337800	98343700
10	98433100	98444100
10	100310500	100395900
10	102667700	102669600
10	102859800	102861500
10	103500200	103519100
10	103547000	103548600
10	103569600	103575200
10	103600400	103684400
10	103936700	103942500
10	104380700	104382300
10	104493600	104499800
10	104539700	104562500
10	104748100	104771500
10	104819400	104862500
10	104966900	105001700
10	105177000	105181900
10	105672500	105678000
10	106166900	106235700
10	106382800	106403000
10	106427100	106453600
10	106529600	106535200
10	107125500	107136900
10	107551800	107560700
10	107845300	107863900
10	107978900	108006700
10	109212600	109216800
10	109315100	109322400
10	109941600	109948000
10	110104900	110111300
10	110504500	110516000
10	110667700	110700900
10	111217500	111219000
10	112013700	112021700
10	112053500	112058400
10	112540600	112542100
10	112587000	112611100
10	112682400	112722100
10	113722600	113729800
10	114167300	114174900
10	114736400	114738300
10	114860600	114866900
10	115641300	115643100
10	116606200	116613400
10	116762000	116764200
10	116878000	116879900
10	117476200	117491000
10	118014300	118033200
10	118054000	118076600
10	118199900	118279700
10	118910200	118917100
10	118937400	118953000
10	119698800	119701600
10	120974800	120977500
10	121136000	121143400
10	121164700	121169300
10	121566100	121580200
10	121707800	121713500
10	121762300	121769400
10	122141100	122166000
10	122346900	122371300
10	122632400	122638000
10	122832900	122839300
10	123792900	123797100
10	124412900	124433300
10	124576300	124583500
10	124605700	124611000
10	124680500	124686200
10	124760500	124788800
10	125819500	125825700
10	125869000	125871400
10	126262200	126291600
10	127779500	127797900
10	129189500	129217200
10	129388700	129419600
10	129443000	129454800
10	129734500	129736400
10	129925300	129940600
10	130039500	130052900
10	130396900	130408000
10	130542000	130694900
11	0	3201000
11	5167600	5182600
11	5361500	5365400
11	5552700	5558200
11	6141300	6148700
11	7489400	7492300
11	7752300	7774500
11	8058600	8083100
11	8354900	8370700
11	8907200	8936100
11	9707900	9715100
11	9807600	9814200
11	10252000	10266800
11	10760200	10770800
11	11287200	11295100
11	12129400	12163100
11	12507200	12512700
11	12561900	12569100
11	12750500	12802700
11	12856200	12863700
11	12953900	12960700
11	14896500	14922100
11	15227600	15235000
11	16022400	16029000
11	16326500	16331700
11	16418200	16419600
11	16567100	16573100
11	17401400	17407800
11	18330900	18342700
11	18773800	18780100
11	19566100	19570600
11	19788600	19809400
11	20310000	20312000
11	20377900	20380400
11	22322000	22340700
11	22395200	22432900
11	22534700	22537000
11	23218500	23258100
11	23522600	23552900
11	24527400	24529500
11	25196800	25217300
11	25796400	25802200
11	26898500	26900500
11	27525200	27541400
11	28097200	28104500
11	29064100	29129900
11	29259900	29291300
11	29586000	29592400
11	30511100	30535400
11	31343800	31345700
11	33062300	33068800
11	34541000	34683100
11	37482400	37484900
11	40230800	40248400
11	40625500	40640300
11	40796600	40860600
11	40887700	40915600
11	41631700	41633600
11	43237300	43239300
11	43286400	43329800
11	43454800	43462300
11	43659700	43682100
11	45584200	45655700
11	46412300	46415000
11	46492800	46514400
11	47847500	47860600
11	48451800	48536100
11	48929800	49060400
11	50445100	50469600
11	51437600	51456700
11	51664900	51690400
11	54135500	54141600
11	54576500	54583300
11	55240500	55248100
11	56588500	56594500
11	57301700	57303600
11	60558900	60699000
11	61407400	61427800
11	61593700	61596500
11	62879300	62901500
11	63467600	63475000
11	64568100	64574200
11	64681700	64683600
11	64791900	64827100
11	65451700	65458800
11	66629900	66634100
11	66947700	66958600
11	67866400	67872800
11	70155800	70162400
11	71505700	71512100
11	71875200	71881700
11	73436900	73439100
11	74128800	74136200
11	74199900	74226800
11	74301700	74319600
11	74540000	74548400
11	74884300	74899000
11	76828100	76868600
11	77255000	77257100
11	79845100	79847300
11	79872400	79877100
11	79917300	79920800
11	81545400	81552800
11	82123300	82144400
11	82333900	82338400
11	83050300	83093600
11	83126000	83172300
11	85046500	85067800
11	85285400	85292700
11	88910900	88917600
11	88965900	88971900
11	89080800	89101300
11	90504000	90510500
11	90829400	90835000
11	90901700	90908400
11	90958500	91026800
11	91047200	91049300
11	92099000	92108200
11	93409300	93428900
11	94622900	94629900
11	96065000	96093900
11	98586900	98673900
11	99712600	99717300
11	100662800	100669700
11	101731800	101741400
11	102992300	103049900
11	104239000	104242600
11	106028100	106037400
11	106254800	106297600
11	106943500	106950100
11	107188200	107200400
11	107281300	107283200
11	108377600	108404500
11	108649800	108655400
11	109010700	109024400
11	109998500	110024600
11	110421300	110423200
11	111182400	111189800
11	111215500	111234900
11	111353300	111360000
11	111855400	111857100
11	112010600	112016400
11	114456300	114462800
11	115014300	115046900
11	115611200	115665700
11	115754800	115766900
11	116389300	116395200
11	116742700	116792800
11	117499800	117505100
11	119299800	119340300
11	120305300	120357300
11	120515100	120644700
11	121069800	121075100
11	121203000	121207500
11	121396100	121422700
11	121611900	121614000
11	121981400	122082500
12	0	3070900
12	3102800	3111000
12	4110500	4112400
12	4218500	4235300
12	4751600	4790100
12	5050300	5065400
12	6514000	6525100
12	6606500	6612600
12	7447300	7449900
12	7801900	7808600
12	7925300	7939600
12	8572000	8640600
12	10693000	10704200
12	10961300	11004600
12	11187600	11194100
12	11642900	11658000
12	12092500	12097600
12	14844600	14848200
12	15026600	15032400
12	15252700	15259600
12	15866100	15871800
12	16746900	16748800
12	17116400	17129400
12	17243500	17248500
12	18340700	18354800
12	18856500	18909700
12	19312600	19413500
12	19442600	19590100
12	19627700	19633600
12	19777500	19781600
12	19879300	19901200
12	19931800	19948600
12	20031900	20205100
12	20225600	20298300
12	21914300	21916000
12	21972100	21987900
12	22021600	22680500
12	22896100	22902300
12	23140700	23225200
12	23283500	24030600
12	24295300	24365100
12	24692300	24727100
12	25591800	25595300
12	25840400	25842100
12	27556800	27592000
12	28491400	28494000
12	28954800	28964000
12	29379500	29400800
12	30965100	31016300
12	32020400	32032500
12	32217700	32219200
12	33388100	33410100
12	33748900	33771800
12	33869500	33880600
12	34056800	34074100
12	34128700	34139700
12	34623000	34629000
12	35783900	35814400
12	36099400	36107200
12	36679100	36700200
12	36952200	36957900
12	38746900	38749300
12	41363500	41385500
12	41502600	41516100
12	41860000	41870200
12	42124500	42126300
12	42437900	42443400
12	42666800	42690800
12	43335600	43349300
12	43659100	43675300
12	43953900	43986900
12	44064500	44070600
12	44765600	44795900
12	45768700	45773700
12	45949200	45962200
12	46707000	46709200
12	47027300	47039300
12	47280500	47286800
12	47328600	47331300
12	47646800	47648300
12	47833000	47834900
12	47995600	47997600
12	48842900	48849500
12	49124800	49155700
12	49245200	49272100
12	49606200	49612000
12	50784600	50789900
12	51486000	51492000
12	52157900	52176400
12	52200400	52223200
12	52579600	52581200
12	52730000	52735400
12	52906200	52952300
12	54358500	54369200
12	54705400	54743600
12	55079600	55267300
12	56104100	56110600
12	56423700	56425000
12	56747800	56752200
12	56911000	56914000
12	58294800	58339800
12	58659000	58692900
12	58858800	58867600
12	59034800	59039300
12	59112800	59124700
12	59270000	59276700
12	59297800	59323200
12	59601000	59605800
12	60069500	60084400
12	60501200	60506200
12	61044200	61045300
12	61289100	61293700
12	61892600	61896100
12	61964500	61971300
12	62035300	62090200
12	62959800	62999500
12	63041800	63048200
12	63289500	63322400
12	63728400	63745100
12	63838200	63840100
12	65260100	65292400
12	65784500	65808300
12	66103800	66127200
12	67058200	67060800
12	67433500	67459300
12	67519200	67571500
12	67828900	67836600
12	68696500	68711800
12	68745100	68750600
12	69059900	69061300
12	69653100	69657800
12	70641800	70668400
12	71077100	71093600
12	71589600	71596000
12	72203000	72209300
12	72634700	72641300
12	74620800	74642100
12	74775800	74778200
12	74803000	74805400
12	74857200	74862700
12	75241800	75248400
12	77160700	77166000
12	77383500	77411300
12	77547200	77553900
12	78260000	78373200
12	78462400	78468500
12	80417200	80449700
12	80894500	80916600
12	81550400	81555100
12	81985400	82064000
12	83093000	83094900
12	85401000	85408600
12	87585600	87771500
12	87802800	88006400
12	88119800	88169700
12	88229600	88312400
12	88493200	88516700
12	91221400	91256000
12	91439200	91475500
12	92393800	92395800
12	92839700	92892700
12	93233800	93265600
12	93564200	93590500
12	93915400	93951600
12	94268500	94273900
12	94550200	94556100
12	94694300	94713700
12	95976100	96021400
12	97038100	97062700
12	97616600	97622400
12	98173700	98176600
12	99644200	99649400
12	100490600	100492300
12	100766900	100825300
12	101427900	101453500
12	101839700	101849500
12	102892000	102893900
12	103458100	103472900
12	103776900	103813700
12	105300300	105307000
12	105435200	105437100
12	105523800	105525700
12	105628200	105631400
12	108078800	108084400
12	109901900	109909200
12	110011800	110013700
12	111388200	111417100
12	112542200	112548700
12	112775700	112830900
12	113423500	113461500
12	114584600	114597100
12	114941500	114943900
12	115725800	115748700
12	116796500	116853000
12	118341100	118358400
12	118794900	118797400
12	119013600	119018100
12	119554500	119598100
12	119659100	119670900
12	120023800	120129000
13	0	3038200
13	3350900	3378900
13	3404500	3438200
13	3901100	3903100
13	4762900	4770300
13	5171400	5178400
13	7601300	7604100
13	7806100	7810900
13	7893500	7899700
13	9828900	9855900
13	10174800	10181100
13	12684400	13073000
13	13752100	13774000
13	13859900	13907900
13	13981000	13983000
13	14690600	14777500
13	18932700	18963600
13	21753300	21847200
13	23620800	23647900
13	25006900	25051500
13	26440600	26448200
13	27164600	27169100
13	27875800	27888500
13	29880700	29886800
13	32889400	32895200
13	33280200	33319400
13	33350500	33491800
13	35687400	35695700
13	36794200	36797400
13	37036700	37043900
13	38633900	38659300
13	42435800	42437700
13	44868600	44870900
13	46316600	46324000
13	50633400	50741800
13	53269000	53270900
13	60675600	60682600
13	62291600	62346800
13	62409800	62426300
13	63142500	63184600
13	64878100	64885300
13	65352900	66254300
13	71381400	71387500
13	74521500	74565200
13	74684000	74712200
13	76472300	76501300
13	77304000	77305900
13	77430600	77440000
13	79563400	79570800
13	80276300	80279400
13	80489100	80491400
13	83419000	83444300
13	85125800	85145900
13	86149500	86190600
13	86502700	86511700
13	88324900	88345400
13	92599100	92625400
13	93279200	93294800
13	93650100	93651500
13	93940300	93955300
13	94016300	94020800
13	97189600	97206100
13	98418200	98420500
13	99774000	99792100
13	102381900	102387900
13	105123500	105128600
13	107839000	107860300
13	110602100	110615800
13	110729600	110745400
13	111187700	111189500
13	111499700	111515900
13	112577200	112595200
13	113171200	113173100
13	113272600	113310700
13	115498200	115504200
13	115741300	115743200
13	116191900	116193900
13	119188100	119230700
13	119486800	119618500
13	119660800	119674100
13	119899200	120147600
13	120320500	120421600
14	0	4323000
14	4372100	4741400
14	4762800	5839200
14	5959700	6479300
14	6500100	6791800
14	6993800	7734200
14	7869900	7872200
14	8005200	8018900
14	8285700	8287800
14	8652200	8658800
14	10086500	10118400
14	10178800	10198700
14	11046200	11050200
14	12536700	12538700
14	14333600	14340200
14	15460700	15467200
14	16907800	16914000
14	16937900	16941100
14	18487900	18494100
14	19251900	19255700
14	19277200	19279100
14	19414800	19633500
14	21360400	21366100
14	21878600	21884500
14	22542900	22570000
14	22902100	22934800
14	25875200	26292200
14	26946900	26948800
14	29001300	29003200
14	29343900	29345700
14	30748800	30754700
14	31919300	31923900
14	32115300	32120500
14	33667700	33670000
14	33981000	33987500
14	35275300	35281500
14	35709400	35722200
14	36429100	36440100
14	37229100	37260800
14	37619400	37635200
14	38086800	38116800
14	38280800	38283100
14	38455100	38462200
14	39580800	39607200
14	39731900	39737200
14	39905500	39911100
14	41053200	41061900
14	41326900	43109000
14	43132400	43668900
14	43803900	43850200
14	44149300	44152100
14	44273800	44343500
14	44514200	44516000
14	45726200	45753500
14	45811900	45813800
14	46269900	46274300
14	47609500	47630400
14	50538900	50606000
14	50626200	50638500
14	51472000	51515400
14	51730700	51768100
14	51814200	51837200
14	52821200	53035800
14	53146700	53340000
14	53475200	53479600
14	53515600	53530500
14	56447800	56455700
14	56693100	56695000
14	58052600	58059800
14	58462700	58464600
14	58657800	58659700
14	58831400	58833300
14	59250300	59270000
14	59488900	59490800
14	59980800	59995700
14	60328300	60357300
14	60960000	60961900
14	61580500	61586700
14	61855000	61856300
14	62107300	62126200
14	64290100	64292500
14	64463300	64478500
14	65128900	65135300
14	66427000	66428400
14	68232600	68278200
14	69161000	69163400
14	70974500	70975600
14	71121300	71126700
14	71449700	71453700
14	71783600	71804000
14	72900100	72921400
14	73644600	73679900
14	73847900	73861200
14	74039300	74066900
14	74124400	74138500
14	74435600	74447800
14	75425300	75440500
14	78162300	78168200
14	78401700	78403200
14	79145300	79196400
14	80148100	80150800
14	80422800	80439400
14	80622600	80627700
14	81333200	81337500
14	81495300	81519300
14	82077600	82084900
14	82846900	82867200
14	82958700	82964100
14	83292900	83306500
14	83507000	83512600
14	84354700	84409800
14	84855100	84881600
14	85177800	85203300
14	85521200	85535200
14	86198000	86200000
14	86590500	86614400
14	87354600	87373000
14	87671400	87677500
14	87790500	87852200
14	88450200	88453600
14	88478400	88480300
14	90018300	90019500
14	90294700	90301800
14	90910200	90912200
14	91415900	91418400
14	91510800	91514900
14	91672700	91694800
14	91951700	91976400
14	92032500	92040900
14	92383600	92389900
14	92411600	92432900
14	92792600	92798500
14	92921100	92953200
14	93017600	93020400
14	93355600	93360200
14	94319700	94327000
14	95561600	95567600
14	96048000	96054300
14	96093600	96116100
14	97323800	97326500
14	98226800	98237000
14	98731900	98757200
14	99207100	99208200
14	99649700	99655500
14	101076400	101098900
14	101404800	101414800
14	102548900	102565300
14	102755800	102762600
14	103300300	103302400
14	103858600	103872900
14	103999500	104025500
14	104104800	104128100
14	104704500	104716800
14	105758200	105764900
14	105911400	105978300
14	106002700	106005700
14	106301000	106352700
14	106444800	106483100
14	106722600	106728700
14	106895300	106897000
14	108115100	108174900
14	108283900	108303500
14	109675300	109681200
14	109911500	109917800
14	110057000	110108200
14	110356200	110373800
14	110492000	110495700
14	110906100	110908200
14	110992800	110994500
14	111903200	111909800
14	112074600	112092300
14	112210500	112215800
14	112285400	112291900
14	112332800	112340000
14	112517900	112519900
14	112627800	112663100
14	114505900	114512900
14	114822000	114823900
14	115109700	115117400
14	115272500	115280200
14	115379200	115385600
14	115911100	115912900
14	115958100	115965000
14	116402700	116407700
14	116817000	116822900
14	117285800	117292800
14	118144700	118168500
14	119286000	119287900
14	120180000	120202600
14	120742600	120749700
14	120777500	120802300
14	121007000	121010900
14	122502500	122534800
14	123349400	123351300
14	123412000	123452600
14	123674600	123695600
14	124334000	124340200
14	124415600	124436400
14	124491600	124497700
14	124739500	124902200
15	0	3125600
15	3150900	3170400
15	3313900	3336200
15	3360500	3363700
15	3538600	3551000
15	3712200	3732700
15	3793500	3823000
15	4155900	4160900
15	4278500	4284100
15	4852000	4894600
15	4980200	4987600
15	5369000	5385500
15	5681700	5690400
15	5910000	5911700
15	5993500	5995400
15	6074100	6087100
15	6192800	6200000
15	6316000	6317900
15	6510500	6539100
15	6674800	6701400
15	6801200	6808300
15	7539900	7548600
15	7800800	7803000
15	7849400	7855600
15	7904400	7929500
15	8517500	8520400
15	8548000	8576100
15	8800200	8808700
15	8985200	9054800
15	9219000	9224900
15	9293200	9333300
15	9379300	9409100
15	9437100	9443600
15	9536500	9554100
15	9992700	10045700
15	10579600	10591500
15	10753400	10810200
15	10835200	10854700
15	11921000	11933300
15	12055800	12063200
15	12526800	12531900
15	12872000	12873900
15	12932300	12934200
15	13919500	13948300
15	14414600	14439100
15	14722200	14732900
15	14873900	14902400
15	15043600	15059700
15	15525500	15551900
15	16168200	16186400
15	16303700	16309500
15	16716400	16717500
15	16901300	16907100
15	16939800	16955100
15	17139000	17169100
15	17562100	17581400
15	18314600	18325000
15	19038400	19063800
15	19402600	19405500
15	19448100	19453900
15	19557200	19578000
15	19626800	19631800
15	19678400	19685800
15	20063000	20067500
15	20155100	20170700
15	20474900	20510100
15	20531400	20537100
15	20821500	20826700
15	20972700	20978300
15	21114000	21115900
15	21262100	21268500
15	21423200	21487200
15	21655500	21657500
15	21815500	21820800
15	21853700	21892400
15	22268700	22293500
15	22751400	22756700
15	22799300	22809700
15	23240200	23255600
15	23465300	23467800
15	23886000	23887900
15	23926900	23939700
15	24309300	24325700
15	24761100	24766700
15	24801600	24837300
15	24880900	24898600
15	25051400	25065200
15	26112700	26118900
15	26905000	26919300
15	27286100	27326800
15	27384100	27390300
15	27638200	27640500
15	28564400	28578800
15	29285200	29291500
15	29347600	29395600
15	29463900	29470200
15	29969800	30001400
15	30117700	30126200
15	30441400	30448200
15	30747900	30755000
15	30996700	31016300
15	31066700	31083700
15	32783900	32806700
15	32832800	32880300
15	33138700	33140800
15	33308700	33310800
15	33444200	33454100
15	33710200	33745700
15	33781400	33849400
15	33869800	33884700
15	34494500	34502100
15	34763100	34769400
15	34987600	34992800
15	35013200	35015400
15	35366800	35406000
15	36715200	36737400
15	36966700	36997400
15	37072900	37150800
15	38462300	38484300
15	39172900	39178300
15	39335600	39348800
15	39496100	39499100
15	39695600	39718600
15	40049600	40056000
15	40086800	40101400
15	41531400	41533200
15	41890400	41896900
15	42354900	42361100
15	42925300	42942800
15	43287300	43346300
15	44469100	44476400
15	44649000	44659600
15	44723200	44728200
15	44769700	44796100
15	45005100	45009300
15	45194600	45197100
15	45577500	45590900
15	45635600	45650500
15	45774400	45779700
15	45890700	45932500
15	46255700	46257800
15	46355600	46368400
15	46502200	46506800
15	46562500	46566200
15	47232800	47256000
15	47356500	47363700
15	47539000	47555300
15	48666900	48671000
15	49283300	49299700
15	49322600	49327300
15	50426100	50442800
15	50557700	50642600
15	51113200	51117800
15	51531900	51533900
15	52125800	52131200
15	52329800	52353100
15	53039200	53044200
15	53831000	53834900
15	53870700	53872700
15	53918300	53929500
15	54180700	54211500
15	56032900	56038200
15	56175800	56183100
15	56363800	56367900
15	56400500	56402200
15	56941600	56993500
15	57279500	57285000
15	57412200	57433600
15	57889500	57913700
15	58437200	58441100
15	59421400	59435400
15	59850100	59875200
15	60153100	60203900
15	60592000	60594300
15	60931800	60986500
15	61148600	61150700
15	61903100	61915500
15	62367600	62370100
15	62553200	62555200
15	62686500	62693700
15	63329400	63346600
15	63626000	63627900
15	63791700	63796000
15	63837600	63922800
15	64591700	64598200
15	64673500	64681900
15	65115600	65123500
15	65598500	65604500
15	65666600	65673800
15	65714400	65753500
15	66045100	66065700
15	66208300	66210200
15	68136300	68137800
15	68980000	68986500
15	69122300	69164500
15	69264900	69268800
15	69390300	69409400
15	69642000	69646000
15	70083000	70088800
15	70609300	70611100
15	70896600	70914000
15	71104600	71112200
15	71206600	71237500
15	73060200	73087900
15	73373200	73378200
15	73873000	73880400
15	74360700	74368000
15	74814300	74826700
15	74992000	75104600
15	75205600	75212800
15	75298000	75299500
15	75437000	75440500
15	75523600	75529700
15	76102000	76106500
15	76559900	76577900
15	76964600	76971400
15	77336200	77439100
15	77718300	77735600
15	77895000	77934800
15	79685000	79775700
15	79869700	79892600
15	79974400	79978400
15	80232400	80267100
15	81145400	81152000
15	81492300	81523600
15	82338000	82368000
15	82590700	82608900
15	82675500	82677200
15	83172100	83202200
15	84746600	84753000
15	85176800	85196600
15	85541200	85543100
15	86193800	86196100
15	86312100	86326400
15	87293900	87301200
15	87967000	87969000
15	88779400	88783900
15	88974800	88976800
15	89597900	89621300
15	89808500	89809700
15	89943000	89982000
15	90636400	90643600
15	91115900	91134800
15	91419400	91422200
15	91720600	91723200
15	91905900	91911200
15	92470100	92475100
15	92613700	92618300
15	92722600	92730100
15	92796100	92820000
15	93044100	93062000
15	93467800	93469500
15	93867100	93873600
15	94088400	94124100
15	94150500	94156800
15	94373000	94379600
15	95087600	95092100
15	95306000	95312300
15	95729500	95756400
15	96551700	96559500
15	96977900	96983600
15	97082100	97084300
15	97472900	97487400
15	99168800	99171900
15	99552100	99553900
15	100331500	100339800
15	100360000	100379700
15	100541700	100617400
15	101655700	101662100
15	102596800	102603200
15	103271900	103277100
15	103406700	103418500
15	103606700	103611400
15	103814500	104043600
16	0	3427800
16	3450300	3519700
16	4300400	4366800
16	4585000	4591300
16	5708200	5710200
16	7460800	7463600
16	7937100	7958400
16	8256700	8286200
16	9577100	9579600
16	10631200	10633200
16	10974100	11013900
16	11134600	11145200
16	11248000	11249900
16	11679900	11687500
16	12327300	12345900
16	12417900	12423400
16	12829200	12831000
16	12976200	12981700
16	13087700	13107000
16	13903200	13925900
16	14316200	14341200
16	15502700	15510100
16	15741400	15757700
16	17199900	17236000
16	17751400	17761300
16	17910400	17955500
16	18532200	18534200
16	18957500	18979200
16	19334200	19375100
16	19581200	19602400
16	19711900	19748700
16	19928600	19946300
16	22923300	22929100
16	26419300	26421200
16	26808500	26814800
16	27071900	27087600
16	27212200	27218300
16	28170600	28197500
16	30828600	30830500
16	31223800	31234300
16	31339100	31358900
16	31818700	31825200
16	32147700	32153500
16	32489700	32520100
16	32579100	32598800
16	33847200	33852600
16	34581100	34591200
16	34742000	34744000
16	35980600	35983300
16	36764900	36770500
16	38714200	38721600
16	39563700	39568200
16	41270700	41273100
16	42657300	42661200
16	42773100	42779900
16	42931600	42950000
16	43764000	43771600
16	44040400	44063900
16	44709800	44726400
16	44920200	44950700
16	45292600	45293900
16	45352100	45354000
16	46364600	46369100
16	47099100	47147300
16	47552300	47564100
16	48579900	48581300
16	49024900	49031400
16	49148400	49150300
16	49447700	49489300
16	50084900	50101400
16	50909100	50926800
16	51087100	51094300
16	51945800	51980200
16	53412000	53428900
16	53571500	53595400
16	54298300	54307600
16	54861600	54869000
16	54959000	54965200
16	55647800	55681600
16	56038100	56065100
16	56988400	57008400
16	57085500	57095800
16	57390200	57392600
16	57792800	57811700
16	58310800	58343000
16	58632300	58670400
16	59121800	59129100
16	59310100	59378100
16	60921200	60970900
16	61312500	61325200
16	62564300	62599200
16	62875900	62880400
16	63114300	63151200
16	63301300	63313600
16	64384600	64425600
16	65176900	65181400
16	66229300	66247600
16	67328200	67334700
16	68272300	68274300
16	70542300	70558300
16	70633900	70639700
16	70892400	70898400
16	70976900	70982900
16	71687000	71691500
16	72019300	72023900
16	72056200	72062100
16	72724800	72730900
16	73656700	73688600
16	74771800	74781500
16	76057000	76065000
16	76487100	76519600
16	76988700	76991600
16	77116900	77121900
16	78977100	79013600
16	79368600	79376000
16	79782000	79786700
16	79943000	79948600
16	80269400	80309700
16	81071700	81079200
16	81779900	81782000
16	81859300	81865600
16	82079700	82099600
16	82237800	82243200
16	82828200	82845600
16	83077300	83081800
16	83360600	83368000
16	84260500	84283300
16	84380600	84407600
16	84440100	84446000
16	85671600	85673000
16	85713500	85720100
16	86333000	86354300
16	86539500	86570300
16	86819800	86822100
16	87055400	87060300
16	87287400	87302500
16	87372300	87391700
16	88022900	88029900
16	88790600	88797900
16	88957900	88967800
16	89145200	89196100
16	89431800	89448400
16	89636000	89642900
16	89877500	89879700
16	90056200	90072300
16	90341200	90350100
16	91533700	91551800
16	92254500	92259400
16	93581500	93622800
16	93685800	93711200
16	93785700	93790200
16	93991400	93997900
16	94258100	94282000
16	95782000	95788900
16	95991000	96010400
16	97996400	98207700
17	0	3039300
17	3075400	3085400
17	3378900	3380800
17	5863900	5885100
17	6219100	6717500
17	6877300	7037900
17	7302300	7430200
17	7615300	7617200
17	7950200	8052300
17	11097900	11105100
17	13018500	13469100
17	13492200	13555800
17	13584800	13656200
17	14961200	15054300
17	20859400	20865200
17	23426600	23537000
17	23730600	23732500
17	24095300	24097300
17	29101000	29109600
17	31569500	31571400
17	35367400	35480300
17	36230300	36232500
17	38498200	38500800
17	39842000	39849700
17	40422500	40427000
17	50569500	50571400
17	53034300	53056100
17	53151500	53153500
17	53807400	53820300
17	54112300	54134200
17	57368400	57399900
17	62736600	62738500
17	66798500	66800400
17	67740400	67742500
17	70962200	70964800
17	82975900	82991600
17	84458800	84464500
17	85264100	85266000
17	93017000	93047400
17	93623500	93646700
17	94886200	94987200
18	0	3063700
18	3085500	3142600
18	3568100	3570100
18	3619800	3652100
18	3779700	3785600
18	3815100	3819300
18	3873200	3889000
18	4194700	4199900
18	4456700	4504600
18	4658000	4664400
18	4695200	4701800
18	5499400	5502000
18	5895900	5900400
18	6043700	6046600
18	6343100	6376400
18	6663800	6669200
18	6796200	6803600
18	6853600	6868500
18	7032800	7035500
18	7527500	7534800
18	7782300	7798400
18	7998000	8018800
18	8164900	8183000
18	8243000	8271800
18	8292000	8294000
18	8721900	8747000
18	9095200	9127300
18	9248500	9269200
18	9420000	9426100
18	9890700	9915900
18	11168900	11192100
18	11247700	11293200
18	11626000	11648000
18	12945100	12956300
18	13030000	13041900
18	13161400	13180500
18	13241200	13251100
18	13296400	13300000
18	13513200	13517200
18	14732900	14739600
18	15225500	15232800
18	15366900	15382100
18	15695100	15737600
18	16283100	16288900
18	16988600	17013600
18	17116100	17119600
18	17346100	17352400
18	17425100	17480600
18	17513300	17517900
18	17541300	17559000
18	17593300	17598500
18	17938300	17951600
18	18816600	18823800
18	18916300	18917900
18	18976900	18992400
18	19240600	19289100
18	19345800	19352600
18	19430400	19448100
18	19679600	19681600
18	19812100	19836500
18	20352500	20369800
18	20896200	20910000
18	21261800	21268900
18	21528200	21541600
18	21943200	21945200
18	22297400	22304000
18	23186200	23215300
18	25045100	25047300
18	25253000	25259500
18	25905600	25928600
18	26003000	26008100
18	26829800	26837100
18	26998200	27005600
18	27062000	27068200
18	28151300	28167300
18	28441700	28446600
18	28482900	28484900
18	28814100	28816900
18	28960100	28966000
18	29014700	29022000
18	29557800	29559800
18	29713000	29719200
18	31281100	31294300
18	32758400	32793400
18	33212800	33221500
18	33275100	33331000
18	33697400	33722600
18	34083600	34087300
18	34397100	34409800
18	35318500	35320400
18	36454200	36494600
18	36981500	36988700
18	37031800	37045800
18	37364600	37398900
18	37545500	37645000
18	39598600	39604900
18	40306300	40309300
18	40708500	40713600
18	41381600	41387500
18	41465300	41471500
18	41820100	41826100
18	41960600	41966100
18	42556800	42559800
18	42913000	42914900
18	43335500	43337900
18	43889500	43900400
18	44033600	44050200
18	44228000	44263100
18	44291600	44295600
18	44361600	44380500
18	44873100	44875100
18	44981000	45032700
18	45131400	45133400
18	45291700	45314300
18	45357300	45364700
18	45392200	45397700
18	45506800	45513400
18	45998300	46038000
18	46082000	46101400
18	46439100	46444100
18	46791400	46793400
18	47648600	47654100
18	47769900	47783100
18	48009500	48011400
18	48208100	48220300
18	48705800	48713100
18	48831300	48836100
18	49387700	49397800
18	49669200	49695600
18	50253400	50268700
18	50632100	50700200
18	51072000	51077600
18	51658600	51698300
18	52020200	52059300
18	52256200	52262200
18	52378900	52395000
18	52876200	52883200
18	53828800	53839900
18	53869300	53876600
18	54023900	54030000
18	54288100	54335900
18	54698000	54707800
18	55222400	55224400
18	55311000	55321100
18	55414800	55436200
18	55899800	55901700
18	55938500	55954100
18	56273000	56276900
18	56302600	56304500
18	56341200	56346000
18	56826900	56830200
18	57560400	57562500
18	58992700	58999300
18	59496300	59511000
18	59929900	59955000
18	60042400	60044400
18	60206100	60238100
18	60525200	60533800
18	62237400	62247700
18	62273700	62292800
18	62752700	62755100
18	64131300	64132600
18	64448400	64454900
18	65103100	65105000
18	65385700	65405100
18	65492400	65494700
18	65716300	65719400
18	66543200	66548900
18	66750000	66759900
18	66881200	66887200
18	68381300	68387800
18	68412100	68425800
18	68461300	68489000
18	68691100	68693200
18	69759300	69761300
18	70489500	70515400
18	70775600	70791900
18	70842100	70849200
18	71032500	71038800
18	71139200	71145200
18	71208200	71211300
18	71267000	71273300
18	71630400	71641100
18	72753900	72794900
18	72987900	72991000
18	73259600	73264100
18	74553100	74566400
18	74745500	74758500
18	74880300	74882000
18	76177900	76184300
18	76579700	76586300
18	77264400	77271000
18	78197300	78199300
18	78407800	78428500
18	78861400	78867900
18	80021700	80028900
18	80307500	80309600
18	80455500	80518400
18	81299700	81306200
18	82052100	82058200
18	82160100	82227800
18	82319500	82339900
18	82692900	82717900
18	83171100	83178400
18	83700500	83707900
18	84828700	84833000
18	85035000	85080600
18	85105800	85112200
18	85169900	85175900
18	85377800	85382800
18	85697000	85699200
18	85783600	85789900
18	86508300	86510200
18	86560600	86586100
18	86828500	86849500
18	87006300	87009800
18	87141500	87161200
18	87568300	87574300
18	88149300	88155400
18	89030400	89036400
18	89615900	89650500
18	89983200	89989700
18	90055500	90092500
18	90113400	90125400
18	90464100	90501300
18	90601200	90702600
19	0	3140800
19	3161400	3248600
19	4061100	4066400
19	6581000	6594300
19	7713600	7774800
19	7810700	7843900
19	8203200	8285500
19	9250500	9357700
19	9502000	9565000
19	9745800	9803300
19	9823500	9837700
19	10507900	10510300
19	10954500	10960300
19	11199700	11239800
19	12447200	12454600
19	13203500	13216400
19	13330600	13357100
19	13685000	13693300
19	13760500	13777200
19	15256700	15263000
19	15433400	15438100
19	15711800	15719800
19	15839200	15846600
19	15956500	15958500
19	16670500	16673100
19	18358000	18364200
19	18532700	18535600
19	19132200	19161200
19	19509000	19514900
19	19870300	19876900
19	20080700	20081800
19	20140700	20144100
19	20288200	20297900
19	20455400	20462700
19	20839700	20843900
19	21218200	21243800
19	21532400	21534400
19	22644100	22651700
19	22722400	22728400
19	23356500	23358400
19	23739200	23754000
19	24040300	24042300
19	24911900	24919200
19	25741800	25770100
19	25917500	25920000
19	27751400	27758100
19	28149600	28156600
19	30907400	30908700
19	30963600	30968000
19	31722800	31735800
19	32203200	32211600
19	32441800	32449100
19	32822000	32824000
19	33439100	33446100
19	33864200	33877900
19	33949100	33958200
19	34131200	34161200
19	34581900	34613000
19	35076400	35079800
19	35650200	35673500
19	36702500	36723400
19	37298800	37301800
19	37617300	37624600
19	38490200	38495300
19	39078100	39079500
19	39106700	39156300
19	39244700	39270400
19	39331700	39424100
19	39599900	39607200
19	39658700	39695100
19	40020400	40026800
19	40094100	40153300
19	40328500	40330000
19	41142700	41150000
19	41424200	41473100
19	42346000	42350500
19	42647600	42649700
19	43118800	43124600
19	43236000	43238000
19	43321500	43323700
19	44145700	44171700
19	44218500	44225000
19	44862100	44864300
19	45004900	45096500
19	45182300	45190200
19	45649000	45661500
19	45699400	45706300
19	47590300	47602700
19	48484600	48496700
19	48743800	48746300
19	50107900	50114400
19	50309700	50311600
19	50754100	50755900
19	50828900	50835600
19	51649700	51655800
19	51949000	51955700
19	52303100	52309700
19	52927900	52932300
19	52967800	52991100
19	53522200	53527100
19	53767900	53777800
19	54235200	54236600
19	54884700	54936800
19	54994900	55001700
19	55976700	55984000
19	56248700	56259000
19	56846600	56849100
19	57514200	57520700
19	57634000	57635600
19	57827000	57832700
19	58012500	58014600
19	58112400	58114500
19	58481300	58483200
19	59221800	59240400
19	59763100	59779900
19	60082500	60089900
19	60906900	60934000
19	61162600	61174300
19	61197700	61268100
19	61330300	61431500
2	0	3086300
2	3474900	3488800
2	3932700	3939100
2	3963500	3986100
2	4515100	4518600
2	4600600	4620300
2	5378100	5394600
2	5545900	5561600
2	6078200	6095300
2	6773100	6777500
2	6832200	6846700
2	7137500	7139600
2	7404000	7458100
2	7571700	7609800
2	7656300	7669700
2	7752800	7758500
2	8034600	8042900
2	8266200	8275600
2	8528400	8535700
2	8938000	8940500
2	9212600	9219300
2	10177100	10183400
2	10483200	10501500
2	10677000	10697600
2	12605500	12668600
2	13824000	13869200
2	13946300	13948900
2	14014100	14035300
2	14359100	14386600
2	14919000	14924500
2	15301300	15334700
2	15430100	15435500
2	15575900	15602800
2	15716700	15721100
2	15768300	15770500
2	16192400	16198500
2	16320200	16326500
2	16762800	16787000
2	17383200	17385100
2	17612500	17654500
2	17747200	17753000
2	19209900	19212900
2	19498400	19510300
2	19707900	19712200
2	20038500	20067400
2	20426800	20433300
2	20898900	20901100
2	21062600	21082200
2	22049700	22087700
2	22137300	22165500
2	22389900	22608700
2	22737300	22745800
2	23009600	23015000
2	23274600	23304900
2	23693700	23707900
2	24193300	24199000
2	26333100	26351900
2	26759100	26763600
2	26998200	27004400
2	28183200	28205000
2	30204600	30239600
2	32381300	32488200
2	33933000	33935300
2	34049900	34051800
2	34903900	34935900
2	35090800	35109900
2	35505000	35526700
2	36008600	36019300
2	36401900	36413100
2	36508600	36515200
2	36542800	36549100
2	36761000	36766500
2	36951900	36970700
2	37156900	37185900
2	37339700	37359400
2	38564700	38566600
2	39225400	39293200
2	39360600	39367900
2	39517800	39534800
2	39778500	39785700
2	39887500	39915800
2	40131200	40240800
2	40262500	40268600
2	40766400	40794000
2	41059500	41070200
2	41168700	41171400
2	41692800	41694800
2	41744300	41751600
2	41775100	41781500
2	41895300	41897200
2	42044500	42051600
2	42200300	42240700
2	42950100	42956600
2	43347900	43356400
2	44936600	44942400
2	46224800	46226700
2	46343100	46348100
2	46574200	46579600
2	47008600	47023500
2	47196300	47199300
2	47533600	47642600
2	47942200	47943800
2	48483000	48491000
2	50543200	50545500
2	50679600	50686800
2	51552600	51555600
2	51750900	51756000
2	51881600	51890600
2	51945900	51948400
2	52695900	52718600
2	52786800	52796300
2	53317700	53321600
2	53347800	53367000
2	53633400	53642900
2	53745700	53799800
2	54252600	54258500
2	54698000	54747900
2	54862600	54895300
2	55197500	55216400
2	55308300	55353700
2	55823800	55829000
2	55860200	55874300
2	55942000	55947800
2	56192800	56194600
2	56298700	56304900
2	56465200	56471900
2	56834300	56879100
2	56988500	56990600
2	57166400	57172900
2	57214400	57223500
2	57417400	57446500
2	57628500	57633800
2	57726600	57728500
2	58212900	58263100
2	58648300	58691900
2	58881200	58902500
2	59971300	59972800
2	61038200	61042700
2	61959600	61965300
2	62022900	62040100
2	62861100	62867200
2	63297300	63302700
2	63368100	63403900
2	63462300	63483800
2	63641200	63654600
2	63718200	63725400
2	63838100	63845300
2	64309200	64319600
2	64608400	64633400
2	64698700	64703300
2	65592500	65602200
2	65737700	65781500
2	66721600	66750400
2	66845100	66852300
2	67408400	67414500
2	67939700	67946000
2	68770400	68776700
2	68917800	68924100
2	69353900	69356600
2	70263100	70270000
2	70880100	70892900
2	71054700	71071300
2	71942000	71949500
2	72270200	72275700
2	73867000	73868900
2	74364300	74402600
2	74437600	74444900
2	75499500	75504600
2	77224000	77230500
2	78318000	78339500
2	79437700	79441900
2	79936500	79943700
2	80119000	80121500
2	80220600	80257700
2	80795600	80838700
2	80879000	80880200
2	80956500	81006000
2	81069000	81075100
2	81639400	81644800
2	81750800	81756800
2	81790000	81795900
2	82329800	82340100
2	82673800	82679900
2	82714300	82728500
2	82783900	82789500
2	82868800	82887900
2	82916300	82936800
2	83120100	83146100
[truncated: 1,435 more rows]
