# Supplementary material for: Unsupervised contrastive peak caller for ATAC-seq
Source: Genome Res. 2023 Jul;33(7):1133–44. doi: 10.1101/gr.277677.123 (PMC10538491; doi:10.1101/gr.277677.123)
Supplement: Supplement 3 [file Supplemental_Table.zip › Supplemental_Table_S4.xlsx]

## Sheet: Overview
GO analysis for GM12878 data
*-allPeaks-downsamp	GO analysis using all peaks of each tool, downsampled to the smallest or second smallest number of peaks
*-allUniq	GO analysis using all unique peaks of each tool
*-uniq-downsamp	GO analysis using unique peaks of each tool, downsampled to the smallest or second smallest number of peaks

## Sheet: ChIPR-allPeaks-downsamp
ID	name	Binom_Genome_Fraction	Binom_Expected	Binom_Observed_Region_Hits	Binom_Fold_Enrichment	Binom_Region_Set_Coverage	Binom_Raw_PValue	Binom_Adjp_BH	Hyper_Total_Genes	Hyper_Expected	Hyper_Observed_Gene_Hits	Hyper_Fold_Enrichment	Hyper_Gene_Set_Coverage	Hyper_Term_Gene_Coverage	Hyper_Raw_PValue	Hyper_Adjp_BH
GO:0009987	cellular process	0.863867	15500.4	16160	1.04256	0.90063	6.04464e-51	7.95415e-47	14773	9163.4	9358	1.02124	0.803469	0.633453	6.74201e-13	8.06529e-11
GO:0008152	metabolic process	0.650298	11668.3	12432	1.06545	0.692861	7.60589e-34	5.0043e-30	9664	5994.39	6387	1.0655	0.548382	0.660906	1.91422e-32	8.3964e-29
GO:0044238	primary metabolic process	0.612108	10983.1	11732	1.06819	0.653848	3.68899e-31	1.61811e-27	8934	5541.58	5923	1.06883	0.508543	0.662973	7.82522e-31	2.05944e-27
GO:0044237	cellular metabolic process	0.612306	10986.6	11722	1.06693	0.653291	4.13684e-30	1.36092e-26	8847	5487.62	5902	1.07551	0.50674	0.667119	4.25725e-36	4.42013e-32
GO:0071704	organic substance metabolic process	0.637278	11434.7	12141	1.06177	0.676643	1.06833e-28	2.81164e-25	9327	5785.35	6170	1.06649	0.52975	0.66152	3.18579e-31	1.04805e-27
GO:0033554	cellular response to stress	0.126331	2266.75	2712	1.19643	0.151145	1.02763e-22	2.25377e-19	1590	986.245	1141	1.15691	0.0979651	0.71761	1.04564e-17	2.59615e-15
GO:0034660	ncRNA metabolic process	0.0305195	547.611	764	1.39515	0.0425793	3.95839e-19	7.44121e-16	555	344.255	388	1.12707	0.0333133	0.699099	4.90131e-05	0.0015925
GO:0006950	response to stress	0.245291	4401.25	4914	1.1165	0.273867	8.1965e-19	1.34822e-15	3269	2027.7	2125	1.04799	0.18245	0.650046	5.80515e-05	0.00184517
GO:0044260	cellular macromolecule metabolic process	0.522103	9368.09	9946	1.06169	0.554311	2.7947e-18	4.06e-15	6978	4328.31	4727	1.09211	0.405856	0.677415	6.71803e-36	4.42013e-32
GO:0034641	cellular nitrogen compound metabolic process	0.380459	6826.58	7391	1.08268	0.411915	3.08534e-18	4.06e-15	5172	3208.09	3494	1.08912	0.299991	0.675561	1.97665e-22	1.18231e-19
GO:0002376	immune system process	0.17825	3198.34	3637	1.13715	0.202697	2.1399e-17	2.5599e-14	2329	1444.63	1503	1.0404	0.129046	0.645341	0.00404106	0.0586524
GO:0043170	macromolecule metabolic process	0.559126	10032.4	10582	1.05478	0.589757	6.20972e-17	6.80947e-14	7605	4717.23	5083	1.07754	0.436421	0.668376	1.50369e-29	2.19856e-26
GO:0006139	nucleobase-containing compound metabolic process	0.345354	6196.69	6706	1.08219	0.373739	1.00399e-15	1.01627e-12	4564	2830.96	3115	1.10033	0.267451	0.682515	5.95279e-24	4.12278e-21
GO:0001775	cell activation	0.0825046	1480.38	1780	1.20239	0.099203	1.50421e-15	1.38724e-12	1013	628.344	673	1.07107	0.0577831	0.664363	0.00154152	0.0285982
GO:0045321	leukocyte activation	0.0688088	1234.63	1511	1.22384	0.0842111	1.59541e-15	1.38724e-12	869	539.023	575	1.06674	0.0493689	0.66168	0.0053105	0.0712768
GO:0006955	immune response	0.0987456	1771.79	2095	1.18242	0.116759	1.68674e-15	1.38724e-12	1489	923.597	915	0.990692	0.078561	0.614506	0.694145	0.954169
GO:0006807	nitrogen compound metabolic process	0.417766	7495.97	8016	1.06937	0.446748	2.23081e-15	1.72678e-12	5667	3515.13	3818	1.08616	0.32781	0.673725	1.0827e-23	7.12363e-21
GO:0060337	type I interferon signaling pathway	0.00234778	42.1262	102	2.4213	0.00568467	4.0683e-15	2.97416e-12	62	38.4574	44	1.14412	0.0037778	0.709677	0.0915159	0.474606
GO:0050776	regulation of immune response	0.0680234	1220.55	1490	1.22077	0.0830407	5.38625e-15	3.7304e-12	914	566.936	597	1.05303	0.0512578	0.653173	0.0190009	0.176204
GO:0034470	ncRNA processing	0.0213115	382.393	541	1.41478	0.030151	6.40457e-15	4.21389e-12	396	245.631	284	1.15621	0.024384	0.717172	2.69298e-05	0.000950051
GO:0034340	response to type I interferon	0.00261817	46.9778	109	2.32024	0.00607479	7.37706e-15	4.62261e-12	67	41.5588	48	1.15499	0.00412123	0.716418	0.0650073	0.390996
GO:0045088	regulation of innate immune response	0.0300142	538.545	721	1.33879	0.0401828	1.65947e-14	9.92589e-12	416	258.036	287	1.11225	0.0246415	0.689904	0.00162747	0.029377
GO:0090304	nucleic acid metabolic process	0.310804	5576.76	6042	1.08343	0.336733	4.91768e-14	2.81356e-11	4010	2487.32	2744	1.10319	0.235597	0.684289	1.18566e-21	5.57216e-19
GO:0002682	regulation of immune system process	0.113508	2036.68	2358	1.15776	0.131416	7.27277e-14	3.9876e-11	1423	882.659	937	1.06157	0.0804499	0.658468	0.00104569	0.0208489
GO:0006996	organelle organization	0.214706	3852.48	4264	1.10682	0.237641	7.76046e-14	4.0848e-11	2824	1751.67	1954	1.11551	0.167768	0.691926	4.30978e-18	1.26028e-15
GO:0002252	immune effector process	0.06109	1096.14	1340	1.22247	0.0746809	9.91543e-14	5.01835e-11	904	560.733	590	1.05219	0.0506568	0.652655	0.0212196	0.19309
GO:0046483	heterocycle metabolic process	0.356476	6396.24	6867	1.0736	0.382712	1.51865e-13	7.40146e-11	4738	2938.89	3214	1.09361	0.275951	0.678345	4.86529e-22	2.56089e-19
GO:1901360	organic cyclic compound metabolic process	0.37446	6718.94	7189	1.06996	0.400658	2.76093e-13	1.29754e-10	4980	3088.99	3371	1.09129	0.289431	0.676908	2.27564e-22	1.30196e-19
GO:0002684	positive regulation of immune system process	0.0748424	1342.9	1602	1.19294	0.0892827	4.65666e-13	2.113e-10	897	556.391	590	1.06041	0.0506568	0.657748	0.00946871	0.106619
GO:0002764	immune response-regulating signaling pathway	0.0351633	630.935	814	1.29015	0.0453659	6.34123e-13	2.78147e-10	414	256.796	293	1.14098	0.0251567	0.70773	0.000101018	0.00292797
GO:0002768	immune response-regulating cell surface receptor signaling pathway	0.0261608	469.404	629	1.34	0.0350555	6.78903e-13	2.88184e-10	315	195.388	224	1.14644	0.0192324	0.711111	0.00040816	0.00971738
GO:0050851	antigen receptor-mediated signaling pathway	0.0152292	273.258	397	1.45284	0.0221256	8.91406e-13	3.66563e-10	172	106.688	129	1.20913	0.0110758	0.75	0.000203541	0.00545497
GO:0002223	stimulatory C-type lectin receptor signaling pathway	0.00721669	129.489	217	1.67582	0.0120938	1.18665e-12	4.73184e-10	120	74.4336	88	1.18226	0.00755559	0.733333	0.00594092	0.0765686
GO:1901575	organic substance catabolic process	0.118873	2132.94	2443	1.14537	0.136153	1.25422e-12	4.85422e-10	1638	1016.02	1095	1.07774	0.0940156	0.668498	1.2488e-05	0.000473571
GO:0002366	leukocyte activation involved in immune response	0.0411506	738.365	932	1.26225	0.0519423	1.37046e-12	5.02517e-10	603	374.029	394	1.05339	0.0338285	0.6534	0.0477738	0.32983
GO:0050778	positive regulation of immune response	0.0450943	809.127	1011	1.2495	0.0563451	1.37477e-12	5.02517e-10	593	367.826	400	1.08747	0.0343436	0.674536	0.00300577	0.0467529
GO:0038093	Fc receptor signaling pathway	0.0161905	290.506	415	1.42854	0.0231288	2.51523e-12	8.94539e-10	184	114.132	150	1.31427	0.0128789	0.815217	6.93573e-09	4.49593e-07
GO:0002220	innate immune response activating cell surface receptor signaling pathway	0.00734367	131.767	218	1.65443	0.0121496	3.31668e-12	1.14853e-09	123	76.2945	89	1.16653	0.00764145	0.723577	0.0103131	0.113677
GO:0044248	cellular catabolic process	0.105408	1891.33	2179	1.1521	0.12144	4.00869e-12	1.33726e-09	1436	890.722	977	1.09686	0.0838843	0.680362	4.70031e-07	2.32034e-05
GO:0002757	immune response-activating signal transduction	0.0310785	557.641	724	1.29833	0.04035	4.06493e-12	1.33726e-09	382	236.947	266	1.12261	0.0228385	0.696335	0.00102785	0.0205554
GO:0006725	cellular aromatic compound metabolic process	0.362213	6499.19	6941	1.06798	0.386836	4.4415e-12	1.42551e-09	4773	2960.6	3244	1.09573	0.278527	0.679656	3.54392e-23	2.22069e-20
GO:0050852	T cell receptor signaling pathway	0.0117352	210.565	316	1.50073	0.0176113	5.76733e-12	1.80696e-09	141	87.4595	106	1.21199	0.00910106	0.751773	0.000626375	0.013994
GO:0038095	Fc-epsilon receptor signaling pathway	0.0114249	204.997	309	1.50734	0.0172212	6.13709e-12	1.87809e-09	123	76.2945	102	1.33692	0.00875762	0.829268	3.49479e-07	1.7964e-05
GO:0002429	immune response-activating cell surface receptor signaling pathway	0.0221162	396.831	537	1.35322	0.0299281	7.83131e-12	2.34209e-09	284	176.16	198	1.12398	0.0170001	0.697183	0.00386704	0.05695
GO:0010467	gene expression	0.297456	5337.25	5753	1.0779	0.320626	8.24963e-12	2.41238e-09	3749	2325.43	2528	1.08711	0.217052	0.674313	9.24812e-15	1.44876e-12
GO:0044265	cellular macromolecule catabolic process	0.0614019	1101.73	1325	1.20265	0.073845	8.45634e-12	2.41906e-09	854	529.719	620	1.17043	0.0532326	0.725995	1.80108e-11	1.83724e-09
GO:0002263	cell activation involved in immune response	0.0418418	750.767	938	1.24939	0.0522767	9.2641e-12	2.59375e-09	607	376.51	397	1.05442	0.034086	0.654036	0.0439959	0.31272
GO:0009057	macromolecule catabolic process	0.0730133	1310.08	1547	1.18084	0.0862175	1.87802e-11	5.14852e-09	998	619.04	715	1.15501	0.0613892	0.716433	3.50292e-11	3.43992e-09
GO:0045862	positive regulation of proteolysis	0.0326207	585.313	749	1.27966	0.0417433	2.23508e-11	6.00232e-09	377	233.846	278	1.18882	0.0238688	0.737401	8.13085e-07	3.89068e-05
GO:0007005	mitochondrion organization	0.0348787	625.828	794	1.26872	0.0442512	2.62366e-11	6.90494e-09	540	334.951	396	1.18226	0.0340002	0.733333	1.22509e-08	7.56853e-07
GO:2001242	regulation of intrinsic apoptotic signaling pathway	0.0103726	186.116	282	1.51518	0.0157164	2.97144e-11	7.66691e-09	155	96.1434	111	1.15453	0.00953035	0.716129	0.0076579	0.0926197
GO:0007049	cell cycle	0.111869	2007.26	2288	1.13986	0.127515	3.68452e-11	9.32395e-09	1344	833.657	986	1.18274	0.084657	0.733631	6.3299e-20	2.51899e-17
GO:0034976	response to endoplasmic reticulum stress	0.017289	310.216	430	1.38613	0.0239648	4.97547e-11	1.23532e-08	244	151.348	191	1.26199	0.0163991	0.782787	3.3203e-08	1.95928e-06
GO:0044271	cellular nitrogen compound biosynthetic process	0.28135	5048.26	5440	1.0776	0.303182	5.67538e-11	1.38301e-08	3480	2158.57	2373	1.09934	0.203743	0.681897	3.23722e-17	7.47343e-15
GO:0045089	positive regulation of innate immune response	0.022071	396.019	529	1.33579	0.0294823	6.98154e-11	1.67037e-08	289	179.261	201	1.12127	0.0172577	0.695502	0.00430584	0.0608599
GO:0015031	protein transport	0.0994846	1785.05	2046	1.14619	0.114028	9.63733e-11	2.2646e-08	1233	764.805	899	1.17546	0.0771873	0.729116	5.37471e-17	1.19874e-14
GO:0016072	rRNA metabolic process	0.0133639	239.787	344	1.4346	0.0191718	1.12287e-10	2.59226e-08	259	160.653	182	1.13288	0.0156263	0.702703	0.00320435	0.0493748
GO:0002253	activation of immune response	0.0339997	610.057	770	1.26218	0.0429137	1.2692e-10	2.87956e-08	442	274.164	293	1.0687	0.0251567	0.662896	0.0337472	0.265463
GO:0002218	activation of innate immune response	0.0177853	319.122	437	1.36938	0.0243549	1.58075e-10	3.52562e-08	242	150.108	169	1.12586	0.0145102	0.698347	0.00650279	0.0821211
GO:0006364	rRNA processing	0.0129454	232.279	334	1.43792	0.0186145	1.62373e-10	3.56111e-08	252	156.311	177	1.13236	0.0151971	0.702381	0.00373038	0.0555295
GO:0065007	biological regulation	0.765679	13738.6	14089	1.02551	0.785209	2.36684e-10	5.03443e-08	11658	7231.23	7439	1.02873	0.638705	0.638103	7.10009e-11	6.72159e-09
GO:0045184	establishment of protein localization	0.107047	1920.75	2184	1.13706	0.121719	2.37202e-10	5.03443e-08	1320	818.77	961	1.17371	0.0825105	0.72803	8.11171e-18	2.13484e-15
GO:0002758	innate immune response-activating signal transduction	0.0171445	307.624	422	1.37181	0.0235189	2.61495e-10	5.46192e-08	225	139.563	160	1.14644	0.0137374	0.711111	0.00255667	0.0416893
GO:0046700	heterocycle catabolic process	0.0271278	486.754	627	1.28813	0.034944	3.61107e-10	7.4247e-08	403	249.973	286	1.14412	0.0245557	0.709677	8.8836e-05	0.00265078
GO:0044249	cellular biosynthetic process	0.374483	6719.36	7120	1.05963	0.396812	3.88791e-10	7.87092e-08	4675	2899.81	3174	1.09455	0.272516	0.67893	4.33583e-22	2.3773e-19
GO:0002274	myeloid leukocyte activation	0.0377495	677.339	840	1.24015	0.0468149	4.23532e-10	8.44432e-08	561	347.977	358	1.0288	0.0307375	0.638146	0.200428	0.719741
GO:0006974	cellular response to DNA damage stimulus	0.0541997	972.504	1162	1.19485	0.0647606	6.79339e-10	1.33424e-07	740	459.007	540	1.17645	0.0463639	0.72973	9.95898e-11	9.36073e-09
GO:0009058	biosynthetic process	0.384916	6906.54	7303	1.0574	0.407011	7.01326e-10	1.35717e-07	4832	2997.19	3269	1.09069	0.280673	0.676531	2.72927e-21	1.23843e-18
GO:0006915	apoptotic process	0.085604	1535.99	1768	1.15105	0.0985343	7.30156e-10	1.39248e-07	915	567.556	640	1.12764	0.0549498	0.699454	1.70527e-07	9.15905e-06
GO:1901576	organic substance biosynthetic process	0.379793	6814.62	7209	1.05787	0.401772	7.81267e-10	1.46867e-07	4746	2943.85	3219	1.09347	0.27638	0.678255	5.06905e-22	2.56552e-19
GO:2001244	positive regulation of intrinsic apoptotic signaling pathway	0.00356721	64.0064	118	1.84357	0.00657638	9.14485e-10	1.69489e-07	54	33.4951	41	1.22406	0.00352022	0.759259	0.0221215	0.194583
GO:0044270	cellular nitrogen compound catabolic process	0.0271908	487.885	624	1.27899	0.0347768	1.11628e-09	2.01755e-07	405	251.214	286	1.13847	0.0245557	0.706173	0.000155528	0.00429055
GO:0022613	ribonucleoprotein complex biogenesis	0.0283279	508.288	647	1.2729	0.0360586	1.11924e-09	2.01755e-07	454	281.607	332	1.17895	0.0285052	0.731278	2.91747e-07	1.52345e-05
GO:0033209	tumor necrosis factor-mediated signaling pathway	0.00714926	128.279	201	1.5669	0.0112021	1.56652e-09	2.78566e-07	128	79.3959	94	1.18394	0.00807075	0.734375	0.00425159	0.0603367
GO:0009056	catabolic process	0.128716	2309.55	2575	1.11494	0.14351	2.98638e-09	5.2397e-07	1757	1089.83	1156	1.06071	0.099253	0.65794	0.000324805	0.00804917
GO:2001235	positive regulation of apoptotic signaling pathway	0.014033	251.794	349	1.38606	0.0194505	3.09454e-09	5.35802e-07	174	107.929	137	1.26936	0.0117627	0.787356	1.56159e-06	7.11037e-05
GO:0009893	positive regulation of metabolic process	0.303424	5444.35	5802	1.06569	0.323357	4.05184e-09	6.81373e-07	3198	1983.66	2265	1.14183	0.194471	0.708255	2.06953e-30	3.89042e-27
GO:0042254	ribosome biogenesis	0.0182325	327.145	436	1.33274	0.0242992	4.06995e-09	6.81373e-07	323	200.351	228	1.13801	0.0195759	0.705882	0.000714361	0.0153812
GO:1903706	regulation of hemopoiesis	0.0413497	741.938	901	1.21439	0.0502146	4.09062e-09	6.81373e-07	441	273.543	320	1.16983	0.0274749	0.725624	1.57575e-06	7.15011e-05
GO:0006396	RNA processing	0.0606209	1087.72	1277	1.17402	0.0711698	4.177e-09	6.87063e-07	893	553.91	637	1.15001	0.0546922	0.713326	1.40846e-09	1.00184e-07
GO:1903047	mitotic cell cycle process	0.0518868	931.006	1105	1.18689	0.0615839	6.53178e-09	1.06113e-06	640	396.979	488	1.22928	0.0418992	0.7625	4.75193e-15	7.71984e-13
GO:0010604	positive regulation of macromolecule metabolic process	0.289745	5198.9	5546	1.06676	0.30909	7.19032e-09	1.15387e-06	3005	1863.94	2139	1.14757	0.183652	0.711814	1.33774e-30	2.93388e-27
GO:0019439	aromatic compound catabolic process	0.028504	511.446	643	1.25722	0.0358357	7.33503e-09	1.16291e-06	415	257.416	296	1.14989	0.0254143	0.713253	3.66666e-05	0.00124676
GO:0016070	RNA metabolic process	0.281137	5044.44	5387	1.06791	0.300229	8.31605e-09	1.30275e-06	3493	2166.64	2372	1.09478	0.203658	0.679072	6.93673e-16	1.21707e-13
GO:0034655	nucleobase-containing compound catabolic process	0.0239856	430.373	551	1.28028	0.0307083	9.02672e-09	1.38691e-06	358	222.06	256	1.15284	0.0219799	0.715084	9.05881e-05	0.00269085
GO:0035722	interleukin-12-mediated signaling pathway	0.00401385	72.0206	125	1.73561	0.0069665	9.06405e-09	1.38691e-06	57	35.356	44	1.24449	0.0037778	0.77193	0.0110651	0.120335
GO:0043207	response to external biotic stimulus	0.0551876	990.23	1167	1.17851	0.0650393	9.68114e-09	1.4643e-06	780	483.818	481	0.994174	0.0412982	0.616667	0.599733	0.926372
GO:0051707	response to other organism	0.0547891	983.08	1158	1.17793	0.0645377	1.21578e-08	1.81801e-06	777	481.958	479	0.993863	0.0411265	0.616474	0.603961	0.926372
GO:0002446	neutrophil mediated immunity	0.0307751	552.197	686	1.24231	0.0382322	1.31658e-08	1.9395e-06	491	304.558	311	1.02115	0.0267022	0.633401	0.288617	0.819222
GO:0030097	hemopoiesis	0.0535256	960.41	1133	1.1797	0.0631444	1.32651e-08	1.9395e-06	511	316.963	370	1.16733	0.0317678	0.72407	3.56893e-07	1.82029e-05
GO:0030183	B cell differentiation	0.00950435	170.537	248	1.45423	0.0138216	1.35433e-08	1.942e-06	96	59.5469	71	1.19234	0.00609599	0.739583	0.00919199	0.103826
GO:0036230	granulocyte activation	0.0311341	558.639	693	1.24052	0.0386223	1.36689e-08	1.942e-06	491	304.558	309	1.01459	0.0265304	0.629328	0.356306	0.852132
GO:0006399	tRNA metabolic process	0.0106172	190.505	272	1.42778	0.0151591	1.37249e-08	1.942e-06	189	117.233	135	1.15155	0.011591	0.714286	0.00409564	0.0589486
GO:0002521	leukocyte differentiation	0.0317401	569.513	705	1.2379	0.0392911	1.39208e-08	1.94876e-06	301	186.704	219	1.17298	0.0188031	0.727575	5.04244e-05	0.00163432
GO:0034097	response to cytokine	0.0752281	1349.82	1550	1.1483	0.0863847	1.55485e-08	2.15371e-06	900	558.252	607	1.08732	0.0521164	0.674444	0.000305154	0.00760516
GO:0070671	response to interleukin-12	0.00440184	78.9823	133	1.68392	0.00741236	1.74659e-08	2.3941e-06	58	35.9763	45	1.25083	0.00386366	0.775862	0.00870663	0.101155
GO:0009894	regulation of catabolic process	0.0505232	906.538	1073	1.18362	0.0598005	1.79566e-08	2.43599e-06	564	349.838	422	1.20627	0.0362325	0.748227	4.28084e-11	4.14203e-09
GO:0006412	translation	0.0219567	393.968	507	1.28691	0.0282561	1.88402e-08	2.52978e-06	372	230.744	251	1.08779	0.0215506	0.674731	0.0158312	0.155349
GO:0042119	neutrophil activation	0.0311109	558.222	691	1.23786	0.0385108	1.94227e-08	2.58165e-06	488	302.697	308	1.01752	0.0264446	0.631147	0.325978	0.852132
GO:0009607	response to biotic stimulus	0.0585475	1050.52	1228	1.16895	0.0684389	1.96752e-08	2.58906e-06	818	507.389	501	0.987408	0.0430154	0.612469	0.694787	0.954951
GO:0002444	myeloid leukocyte mediated immunity	0.0325849	584.67	720	1.23146	0.0401271	2.08985e-08	2.7228e-06	511	316.963	323	1.01905	0.0277325	0.632094	0.305358	0.852132
GO:0032200	telomere organization	0.00602655	108.134	170	1.57212	0.00947445	2.14504e-08	2.76732e-06	117	72.5728	87	1.1988	0.00746973	0.74359	0.00322928	0.0495761
GO:0071702	organic substance transport	0.155587	2791.69	3059	1.09575	0.170484	2.83121e-08	3.61708e-06	2000	1240.56	1360	1.09628	0.116768	0.68	2.37305e-09	1.63492e-07
GO:0000956	nuclear-transcribed mRNA catabolic process	0.0109133	195.818	276	1.40948	0.015382	3.2201e-08	4.07435e-06	198	122.816	142	1.15621	0.012192	0.717172	0.00256536	0.0417282
GO:0000278	mitotic cell cycle	0.0576171	1033.82	1207	1.16751	0.0672686	3.3033e-08	4.08779e-06	697	432.335	530	1.2259	0.0455053	0.760402	7.67457e-16	1.31155e-13
GO:0050789	regulation of biological process	0.742717	13326.6	13641	1.02359	0.760241	3.31173e-08	4.08779e-06	11037	6846.03	7043	1.02877	0.604705	0.638126	1.01376e-09	7.45252e-08
GO:0045786	negative regulation of cell cycle	0.0502855	902.273	1065	1.18035	0.0593546	3.32391e-08	4.08779e-06	558	346.116	415	1.19902	0.0356315	0.743728	2.52649e-10	2.10418e-08
GO:1901532	regulation of hematopoietic progenitor cell differentiation	0.00549632	98.6204	157	1.59196	0.00874993	3.38328e-08	4.09371e-06	113	70.0917	81	1.15563	0.00695458	0.716814	0.0199988	0.183517
GO:0030968	endoplasmic reticulum unfolded protein response	0.00656008	117.707	181	1.53771	0.0100875	3.39095e-08	4.09371e-06	114	70.7119	90	1.27277	0.00772731	0.789474	7.86495e-05	0.00238467
GO:1901361	organic cyclic compound catabolic process	0.0302546	542.857	671	1.23605	0.0373962	3.78639e-08	4.52956e-06	444	275.404	311	1.12925	0.0267022	0.70045	0.000212383	0.0055981
GO:0019221	cytokine-mediated signaling pathway	0.0374969	672.807	814	1.20986	0.0453659	4.06953e-08	4.82441e-06	544	337.432	348	1.03132	0.0298789	0.639706	0.183546	0.687275
GO:0048518	positive regulation of biological process	0.47298	8486.68	8845	1.04222	0.49295	4.4636e-08	5.22379e-06	5433	3369.98	3703	1.09882	0.317936	0.681576	5.70461e-29	7.50669e-26
GO:0002275	myeloid cell activation involved in immune response	0.0326088	585.1	717	1.22543	0.0399599	4.48581e-08	5.22379e-06	509	315.723	322	1.01988	0.0276466	0.632613	0.297231	0.838786
GO:0002250	adaptive immune response	0.0201093	360.822	466	1.2915	0.0259711	4.66943e-08	5.38991e-06	267	165.615	174	1.05063	0.0149395	0.651685	0.158286	0.628939
GO:0043312	neutrophil degranulation	0.029916	536.783	663	1.23514	0.0369503	5.03167e-08	5.75754e-06	478	296.494	302	1.01857	0.0259294	0.631799	0.317375	0.852132
GO:0007599	hemostasis	0.0259662	465.911	584	1.25346	0.0325475	5.13192e-08	5.82163e-06	311	192.907	216	1.11971	0.0185456	0.694534	0.00351637	0.0525817
GO:0002283	neutrophil activation involved in immune response	0.0301773	541.472	668	1.23367	0.037229	5.26229e-08	5.9185e-06	480	297.735	303	1.01768	0.0260153	0.63125	0.325962	0.852132
GO:0031347	regulation of defense response	0.0548362	983.926	1150	1.16879	0.0640919	5.78671e-08	6.45317e-06	733	454.665	477	1.04912	0.0409547	0.65075	0.0444722	0.315477
GO:0042542	response to hydrogen peroxide	0.00950483	170.545	244	1.43071	0.0135986	6.24447e-08	6.90512e-06	109	67.6105	75	1.10929	0.00643943	0.688073	0.0850821	0.474606
GO:0043161	proteasome-mediated ubiquitin-dependent protein catabolic process	0.0221968	398.276	507	1.27299	0.0282561	6.7045e-08	7.32311e-06	299	185.464	228	1.22935	0.0195759	0.762542	9.33901e-08	5.18532e-06
GO:0022402	cell cycle process	0.083828	1504.12	1704	1.13288	0.0949674	6.73377e-08	7.32311e-06	1007	624.622	738	1.18151	0.063364	0.73287	6.26472e-15	9.93223e-13
GO:0012501	programmed cell death	0.0905499	1624.74	1831	1.12695	0.102045	7.21046e-08	7.77725e-06	1043	646.952	677	1.04645	0.0581266	0.649089	0.0257791	0.218293
GO:0006402	mRNA catabolic process	0.0120686	216.548	298	1.37614	0.0166081	7.65447e-08	8.18904e-06	213	132.12	153	1.15804	0.0131364	0.71831	0.00160942	0.0291712
GO:0030888	regulation of B cell proliferation	0.00655836	117.677	179	1.52112	0.00997603	8.05091e-08	8.52239e-06	59	36.5965	48	1.3116	0.00412123	0.813559	0.00110681	0.0220008
GO:0070647	protein modification by small protein conjugation or removal	0.0807396	1448.71	1644	1.1348	0.0916235	8.10924e-08	8.52239e-06	1011	627.103	718	1.14495	0.0616468	0.710188	4.46317e-10	3.58115e-08
GO:0060255	regulation of macromolecule metabolic process	0.477843	8573.94	8925	1.04095	0.497408	8.16036e-08	8.52239e-06	5942	3685.7	4010	1.08799	0.344295	0.674857	3.10743e-26	2.92076e-23
GO:0006414	translational elongation	0.00540462	96.9751	153	1.57773	0.008527	8.43745e-08	8.74239e-06	112	69.4714	80	1.15155	0.00686872	0.714286	0.0235162	0.20423
GO:0032868	response to insulin	0.0182149	326.83	425	1.30037	0.0236861	8.79404e-08	9.04068e-06	208	129.018	144	1.11612	0.0123637	0.692308	0.0177344	0.169722
GO:0031329	regulation of cellular catabolic process	0.0348649	625.58	758	1.21168	0.0422449	9.57256e-08	9.76475e-06	405	251.214	300	1.1942	0.0257577	0.740741	1.47644e-07	8.02999e-06
GO:0031349	positive regulation of defense response	0.0317338	569.399	696	1.22234	0.0387895	9.90727e-08	1.00284e-05	396	245.631	266	1.08293	0.0228385	0.671717	0.018105	0.171398
GO:0010952	positive regulation of peptidase activity	0.0142655	255.966	343	1.34002	0.0191161	1.04554e-07	1.05025e-05	164	101.726	117	1.15015	0.0100455	0.713415	0.0076506	0.0926197
GO:0031323	regulation of cellular metabolic process	0.480645	8624.21	8972	1.04033	0.500028	1.06678e-07	1.06346e-05	5980	3709.28	4025	1.08512	0.345583	0.673077	7.12209e-25	5.20664e-22
GO:1902036	regulation of hematopoietic stem cell differentiation	0.004859	87.1851	140	1.60578	0.00780249	1.11032e-07	1.09855e-05	103	63.8888	74	1.15826	0.00635357	0.718447	0.023533	0.20423
GO:0044403	symbiosis, encompassing mutualism through parasitism	0.0498643	894.715	1050	1.17356	0.0585186	1.11892e-07	1.0988e-05	689	427.373	483	1.13016	0.0414699	0.701016	3.80296e-06	0.00016143
GO:0002443	leukocyte mediated immunity	0.0403153	723.377	864	1.1944	0.0481525	1.16139e-07	1.12691e-05	618	383.333	388	1.01217	0.0333133	0.627832	0.363773	0.852132
GO:0044419	interspecies interaction between organisms	0.0499794	896.781	1052	1.17308	0.0586301	1.16468e-07	1.12691e-05	691	428.614	484	1.12922	0.0415558	0.700434	4.3011e-06	0.000179108
GO:0080090	regulation of primary metabolic process	0.479334	8600.69	8947	1.04027	0.498635	1.19801e-07	1.1507e-05	5989	3714.86	4031	1.0851	0.346098	0.673067	6.46645e-25	5.00541e-22
GO:0031325	positive regulation of cellular metabolic process	0.284642	5107.33	5421	1.06141	0.302123	1.29261e-07	1.22102e-05	2970	1842.23	2111	1.14589	0.181248	0.710774	1.48656e-29	2.19856e-26
GO:0008033	tRNA processing	0.00678893	121.814	183	1.50229	0.010199	1.29648e-07	1.22102e-05	124	76.9147	93	1.20913	0.00798489	0.75	0.00149958	0.02799
GO:0030163	protein catabolic process	0.0477413	856.622	1008	1.17671	0.0561779	1.29905e-07	1.22102e-05	621	385.194	448	1.16305	0.0384648	0.721417	4.49286e-08	2.59305e-06
GO:0044267	cellular protein metabolic process	0.305267	5477.4	5796	1.05817	0.323023	1.44389e-07	1.34753e-05	3731	2314.26	2545	1.0997	0.218511	0.682123	1.00992e-18	3.24134e-16
GO:0010498	proteasomal protein catabolic process	0.0234018	419.898	528	1.25745	0.0294265	1.52336e-07	1.41168e-05	310	192.287	235	1.22213	0.0201769	0.758065	1.41267e-07	7.74553e-06
GO:0043299	leukocyte degranulation	0.0317511	569.71	694	1.21816	0.038678	1.63222e-07	1.50198e-05	499	309.52	312	1.00801	0.026788	0.625251	0.42792	0.922661
GO:0006810	transport	0.32504	5832.2	6153	1.055	0.342919	1.86116e-07	1.69976e-05	4234	2626.27	2786	1.06082	0.239203	0.658007	4.26677e-09	2.86462e-07
GO:0016032	viral process	0.0448079	803.988	949	1.18037	0.0528897	1.87297e-07	1.69976e-05	623	386.435	448	1.15932	0.0384648	0.719101	8.5507e-08	4.80849e-06
GO:1901988	negative regulation of cell cycle phase transition	0.0150409	269.879	357	1.32281	0.0198963	1.94343e-07	1.75162e-05	207	128.398	159	1.23834	0.0136516	0.768116	3.73438e-06	0.000159032
GO:0035966	response to topologically incorrect protein	0.0108752	195.133	270	1.38367	0.0150476	1.96738e-07	1.76114e-05	180	111.65	137	1.22704	0.0117627	0.761111	3.86582e-05	0.00129441
GO:0044764	multi-organism cellular process	0.0456049	818.29	964	1.17807	0.0537257	2.04162e-07	1.81525e-05	635	393.878	453	1.1501	0.0388941	0.713386	3.42039e-07	1.76505e-05
GO:1901991	negative regulation of mitotic cell cycle phase transition	0.0147133	264	350	1.32576	0.0195062	2.08072e-07	1.83755e-05	199	123.436	154	1.24761	0.0132223	0.773869	2.43038e-06	0.000106961
GO:0010950	positive regulation of endopeptidase activity	0.0121193	217.457	296	1.36119	0.0164967	2.09463e-07	1.83755e-05	142	88.0798	105	1.1921	0.0090152	0.739437	0.00177597	0.0314959
GO:0044710	single-organism metabolic process	0.279541	5015.81	5322	1.06104	0.296606	2.14324e-07	1.86774e-05	3518	2182.14	2285	1.04713	0.196188	0.649517	3.75323e-05	0.00126638
GO:0042113	B cell activation	0.014192	254.648	339	1.33125	0.0188932	2.21762e-07	1.91985e-05	140	86.8392	105	1.20913	0.0090152	0.75	0.00076747	0.0163152
GO:0009267	cellular response to starvation	0.0128494	230.558	311	1.3489	0.0173327	2.28094e-07	1.96176e-05	135	83.7378	95	1.13449	0.00815661	0.703704	0.0262811	0.221973
GO:0034645	cellular macromolecule biosynthetic process	0.305164	5475.56	5788	1.05706	0.322577	2.42395e-07	2.07121e-05	3666	2273.95	2491	1.09545	0.213875	0.679487	5.79429e-17	1.24995e-14
GO:0001817	regulation of cytokine production	0.0509334	913.899	1066	1.16643	0.0594104	2.49719e-07	2.12003e-05	610	378.371	420	1.11002	0.0360608	0.688525	0.000207397	0.00552457
GO:0035967	cellular response to topologically incorrect protein	0.00815283	146.286	211	1.44238	0.0117595	2.66188e-07	2.24536e-05	139	86.2189	105	1.21783	0.0090152	0.755396	0.000489501	0.0114208
GO:0046649	lymphocyte activation	0.0347749	623.966	750	1.20199	0.041799	3.3719e-07	2.82617e-05	348	215.857	245	1.13501	0.0210355	0.704023	0.000593242	0.0134594
GO:0002285	lymphocyte activation involved in immune response	0.0088337	158.503	225	1.41953	0.0125397	3.40027e-07	2.83191e-05	102	63.2686	78	1.23284	0.006697	0.764706	0.0013598	0.026046
GO:0033044	regulation of chromosome organization	0.0137341	246.431	328	1.331	0.0182801	3.4951e-07	2.89258e-05	155	96.1434	126	1.31054	0.0108182	0.812903	1.51895e-07	8.22546e-06
GO:0006886	intracellular protein transport	0.0526512	944.72	1097	1.16119	0.061138	3.56012e-07	2.91626e-05	701	434.816	513	1.17981	0.0440457	0.731812	1.43868e-10	1.28786e-08
GO:0010556	regulation of macromolecule biosynthetic process	0.351354	6304.34	6623	1.05055	0.369113	3.56804e-07	2.91626e-05	4202	2606.42	2841	1.09	0.243925	0.676107	8.61393e-18	2.22256e-15
GO:0016073	snRNA metabolic process	0.00409585	73.4918	120	1.63284	0.00668785	3.78317e-07	3.07301e-05	86	53.3441	57	1.06853	0.00489396	0.662791	0.242603	0.758278
GO:0006259	DNA metabolic process	0.0547725	982.783	1137	1.15692	0.0633673	4.07271e-07	3.2879e-05	781	484.439	562	1.1601	0.0482528	0.71959	1.61448e-09	1.13609e-07
GO:0031331	positive regulation of cellular catabolic process	0.0246748	442.74	549	1.24001	0.0305969	4.39793e-07	3.5288e-05	287	178.02	216	1.21334	0.0185456	0.752613	1.14123e-06	5.32531e-05
GO:0045656	negative regulation of monocyte differentiation	0.000904351	16.2268	40	2.46506	0.00222928	4.55415e-07	3.632e-05	7	4.34196	4	0.921243	0.000343436	0.571429	0.748443	0.989925
GO:0051234	establishment of localization	0.333699	5987.56	6299	1.05201	0.351056	4.7159e-07	3.71339e-05	4344	2694.5	2861	1.06179	0.245643	0.65861	1.35246e-09	9.67228e-08
GO:0006793	phosphorus metabolic process	0.190454	3417.31	3678	1.07628	0.204982	4.7351e-07	3.71339e-05	2157	1337.94	1488	1.11215	0.127758	0.689847	4.7605e-13	5.80031e-11
GO:0034121	regulation of toll-like receptor signaling pathway	0.00407186	73.0614	119	1.62877	0.00663211	4.74543e-07	3.71339e-05	59	36.5965	41	1.12033	0.00352022	0.694915	0.146826	0.597684
GO:0043928	exonucleolytic nuclear-transcribed mRNA catabolic process involved in deadenylation-dependent decay	0.00129951	23.3171	51	2.18724	0.00284233	4.76907e-07	3.71339e-05	33	20.4692	23	1.12364	0.00197476	0.69697	0.235392	0.749786
GO:0051603	proteolysis involved in cellular protein catabolic process	0.0432288	775.655	913	1.17707	0.0508834	4.85903e-07	3.76118e-05	552	342.395	402	1.17408	0.0345153	0.728261	3.75292e-08	2.17554e-06
GO:0080134	regulation of response to stress	0.124104	2226.79	2446	1.09844	0.136321	5.08529e-07	3.91329e-05	1377	854.126	958	1.12162	0.0822529	0.695715	7.45959e-10	5.64143e-08
GO:0006401	RNA catabolic process	0.0140892	252.803	334	1.32119	0.0186145	5.20535e-07	3.98239e-05	241	149.488	174	1.16398	0.0149395	0.721992	0.000537617	0.012368
GO:0046907	intracellular transport	0.100266	1799.07	1999	1.11113	0.111408	5.239e-07	3.98497e-05	1321	819.39	940	1.14719	0.0807075	0.711582	3.32194e-13	4.24402e-11
GO:1902115	regulation of organelle assembly	0.0144341	258.991	341	1.31665	0.0190046	5.37501e-07	4.06493e-05	151	93.6623	120	1.2812	0.0103031	0.794702	2.89748e-06	0.000126251
GO:0070972	protein localization to endoplasmic reticulum	0.00653809	117.313	174	1.48321	0.00969737	5.53074e-07	4.1588e-05	124	76.9147	91	1.18313	0.00781317	0.733871	0.00502497	0.0689505
GO:0010506	regulation of autophagy	0.0237328	425.839	529	1.24226	0.0294823	5.78864e-07	4.328e-05	294	182.362	222	1.21736	0.0190607	0.755102	5.26428e-07	2.57519e-05
GO:0007596	blood coagulation	0.0257557	462.134	569	1.23124	0.0317115	6.20781e-07	4.58608e-05	306	189.806	213	1.1222	0.018288	0.696078	0.00316641	0.0489621
GO:0006986	response to unfolded protein	0.0100424	180.19	249	1.38187	0.0138773	6.22713e-07	4.58608e-05	160	99.2448	127	1.27966	0.0109041	0.79375	1.68981e-06	7.56334e-05
GO:1901990	regulation of mitotic cell cycle phase transition	0.0306585	550.105	666	1.21068	0.0371175	6.23838e-07	4.58608e-05	393	243.77	296	1.21426	0.0254143	0.753181	1.10976e-08	6.88836e-07
GO:2001233	regulation of apoptotic signaling pathway	0.0327084	586.887	706	1.20296	0.0393468	6.65926e-07	4.84737e-05	377	233.846	278	1.18882	0.0238688	0.737401	8.13085e-07	3.89068e-05
GO:2000112	regulation of cellular macromolecule biosynthetic process	0.345672	6202.39	6512	1.04992	0.362927	6.66748e-07	4.84737e-05	4101	2543.77	2779	1.09247	0.238602	0.67764	3.58157e-18	1.07113e-15
GO:0042176	regulation of protein catabolic process	0.0367001	658.51	784	1.19057	0.0436939	6.87829e-07	4.97316e-05	391	242.53	298	1.22872	0.025586	0.762148	1.1443e-09	8.31924e-08
GO:0050817	coagulation	0.0257821	462.608	569	1.22998	0.0317115	6.97427e-07	5.015e-05	308	191.046	213	1.11491	0.018288	0.691558	0.00509082	0.0696642
GO:0044257	cellular protein catabolic process	0.0453564	813.83	952	1.16978	0.0530569	7.16195e-07	5.12196e-05	580	359.762	422	1.173	0.0362325	0.727586	2.0772e-08	1.24812e-06
GO:0031396	regulation of protein ubiquitination	0.0206911	371.261	467	1.25788	0.0260269	7.41598e-07	5.27497e-05	263	163.134	200	1.22599	0.0171718	0.760456	7.97369e-07	3.84344e-05
GO:1901362	organic cyclic compound biosynthetic process	0.270116	4846.7	5135	1.05948	0.286184	7.5129e-07	5.31517e-05	3241	2010.33	2211	1.09982	0.189834	0.682197	4.43157e-16	8.21338e-14
GO:0016192	vesicle-mediated transport	0.133899	2402.55	2625	1.09259	0.146297	7.64502e-07	5.352e-05	1648	1022.22	1107	1.08293	0.0950459	0.671723	3.13801e-06	0.000135833
GO:0007033	vacuole organization	0.00907993	162.921	228	1.39945	0.0127069	7.64629e-07	5.352e-05	129	80.0161	98	1.22475	0.00841418	0.75969	0.000527639	0.012181
GO:0044346	fibroblast apoptotic process	0.000719948	12.918	34	2.63198	0.00189489	7.78437e-07	5.41982e-05	3	1.86084	3	1.61217	0.000257577	1	0.238628	0.749786
GO:0051607	defense response to virus	0.00894299	160.464	225	1.40218	0.0125397	7.87962e-07	5.45726e-05	177	109.79	118	1.07478	0.0101314	0.666667	0.114508	0.550737
GO:0008630	intrinsic apoptotic signaling pathway in response to DNA damage	0.00438917	78.7548	125	1.5872	0.0069665	8.87442e-07	6.11406e-05	69	42.7993	51	1.19161	0.00437881	0.73913	0.0256611	0.217475
GO:0043068	positive regulation of programmed cell death	0.0611646	1097.48	1254	1.14262	0.069888	9.51258e-07	6.51958e-05	597	370.307	454	1.22601	0.03898	0.760469	9.37967e-14	1.31305e-11
GO:0035590	purinergic nucleotide receptor signaling pathway	0.00122097	21.9078	48	2.191	0.00267514	9.64682e-07	6.57733e-05	23	14.2664	17	1.19161	0.0014596	0.73913	0.168904	0.646698
GO:0009896	positive regulation of catabolic process	0.0319495	573.27	689	1.20188	0.0383994	1.00989e-06	6.85004e-05	348	215.857	265	1.22766	0.0227526	0.761494	1.09097e-08	6.8038e-07
GO:0034654	nucleobase-containing compound biosynthetic process	0.25579	4589.63	4869	1.06087	0.271359	1.05703e-06	7.13302e-05	3049	1891.23	2082	1.10087	0.178758	0.682847	2.35211e-15	3.9179e-13
GO:0009059	macromolecule biosynthetic process	0.312557	5608.21	5904	1.05274	0.329042	1.09717e-06	7.36618e-05	3748	2324.81	2542	1.09342	0.218254	0.678228	1.00668e-16	2.06983e-14
GO:0010948	negative regulation of cell cycle process	0.0241787	433.838	535	1.23318	0.0298166	1.1161e-06	7.45523e-05	299	185.464	224	1.20778	0.0192324	0.749164	1.32356e-06	6.11112e-05
GO:0043043	peptide biosynthetic process	0.0245343	440.219	542	1.23121	0.0302068	1.13461e-06	7.54054e-05	392	243.15	266	1.09398	0.0228385	0.678571	0.00885044	0.101736
GO:0010939	regulation of necrotic cell death	0.00104887	18.8199	43	2.28482	0.00239648	1.21466e-06	8.03199e-05	27	16.7476	19	1.13449	0.00163132	0.703704	0.246446	0.766843
GO:0034620	cellular response to unfolded protein	0.00736585	132.166	190	1.43759	0.0105891	1.22261e-06	8.04418e-05	121	75.0539	95	1.26576	0.00815661	0.785124	7.4576e-05	0.00228752
GO:0071345	cellular response to cytokine stimulus	0.0665791	1194.63	1355	1.13424	0.0755169	1.31424e-06	8.60401e-05	806	499.946	535	1.07012	0.0459346	0.663772	0.00493431	0.0679189
GO:0009615	response to virus	0.0162557	291.676	375	1.28567	0.0208995	1.33646e-06	8.70616e-05	262	162.513	179	1.10145	0.0153688	0.683206	0.0193148	0.178737
GO:0030098	lymphocyte differentiation	0.0243745	437.352	538	1.23013	0.0299838	1.36169e-06	8.82685e-05	220	136.462	159	1.16516	0.0136516	0.722727	0.000846586	0.0176484
GO:0050794	regulation of cellular process	0.720594	12929.6	13210	1.02169	0.73622	1.41475e-06	9.12581e-05	10477	6498.68	6699	1.03083	0.57517	0.639401	7.39791e-10	5.62711e-08
GO:0032481	positive regulation of type I interferon production	0.00505782	90.7525	139	1.53164	0.00774675	1.45067e-06	9.31191e-05	75	46.521	55	1.18226	0.00472225	0.733333	0.026505	0.222088
GO:0060544	regulation of necroptotic process	0.000741866	13.3113	34	2.55422	0.00189489	1.48215e-06	9.46778e-05	20	12.4056	16	1.28974	0.00137374	0.8	0.0728537	0.428748
GO:2001056	positive regulation of cysteine-type endopeptidase activity	0.011315	203.024	273	1.34467	0.0152149	1.49448e-06	9.50044e-05	128	79.3959	95	1.19654	0.00815661	0.742188	0.00236618	0.0393139
GO:0010942	positive regulation of cell death	0.0656321	1177.64	1336	1.13448	0.074458	1.50836e-06	9.54258e-05	643	398.84	482	1.2085	0.041384	0.749611	1.03582e-12	1.19565e-10
GO:0070126	mitochondrial translational termination	0.00374109	67.1265	109	1.6238	0.00607479	1.57838e-06	9.89315e-05	87	53.9644	61	1.13037	0.0052374	0.701149	0.0722978	0.427773
GO:0043065	positive regulation of apoptotic process	0.0605594	1086.62	1239	1.14024	0.069052	1.57881e-06	9.89315e-05	591	366.586	451	1.23027	0.0387224	0.763113	4.20661e-14	6.29031e-12
GO:0097190	apoptotic signaling pathway	0.0263268	472.382	576	1.21935	0.0321017	1.58873e-06	9.9081e-05	296	183.603	222	1.20913	0.0190607	0.75	1.27759e-06	5.91967e-05
GO:0002286	T cell activation involved in immune response	0.00462429	82.9737	129	1.55471	0.00718943	1.65073e-06	0.000102462	61	37.8371	50	1.32146	0.00429295	0.819672	0.000622863	0.0139409
GO:0032943	mononuclear cell proliferation	0.00778041	139.604	198	1.4183	0.0110349	1.71907e-06	0.000106203	81	50.2427	67	1.33353	0.00575255	0.82716	4.29112e-05	0.00141521
GO:1901987	regulation of cell cycle phase transition	0.0332659	596.89	712	1.19285	0.0396812	1.73592e-06	0.000106743	419	259.897	315	1.21202	0.0270456	0.75179	5.3151e-09	3.51465e-07
GO:0045047	protein targeting to ER	0.00476399	85.4802	132	1.54422	0.00735663	1.75758e-06	0.000107572	101	62.6483	74	1.1812	0.00635357	0.732673	0.0114971	0.124212
GO:0010608	posttranscriptional regulation of gene expression	0.0396919	712.191	837	1.17525	0.0466477	1.78153e-06	0.000108533	557	345.496	394	1.14039	0.0338285	0.707361	7.60787e-06	0.000302453
GO:1903052	positive regulation of proteolysis involved in cellular protein catabolic process	0.0151366	271.596	351	1.29236	0.019562	1.84547e-06	0.00011191	178	110.41	138	1.24989	0.0118485	0.775281	6.709e-06	0.000269158
GO:0043067	regulation of programmed cell death	0.14082	2526.73	2745	1.08638	0.152984	1.89688e-06	0.0001145	1485	921.116	1051	1.14101	0.0902378	0.707744	1.16458e-13	1.56375e-11
GO:1901796	regulation of signal transduction by p53 class mediator	0.0125152	224.561	297	1.32258	0.0165524	1.95841e-06	0.000117675	175	108.549	135	1.24368	0.011591	0.771429	1.33637e-05	0.000505326
GO:0006335	DNA replication-dependent nucleosome assembly	0.000399503	7.16828	23	3.20858	0.00128184	1.98219e-06	0.000118562	32	19.849	20	1.00761	0.00171718	0.625	0.556221	0.926372
GO:0000723	telomere maintenance	0.0059064	105.979	157	1.48143	0.00874993	2.01387e-06	0.000119912	104	64.5091	77	1.19363	0.00661114	0.740385	0.00652792	0.082293
GO:1903364	positive regulation of cellular protein catabolic process	0.0166323	298.432	381	1.27667	0.0212339	2.05867e-06	0.000122027	195	120.955	150	1.24013	0.0128789	0.769231	6.0278e-06	0.000245572
GO:0018130	heterocycle biosynthetic process	0.260397	4672.3	4945	1.05837	0.275595	2.07683e-06	0.000122552	3115	1932.17	2133	1.10394	0.183137	0.684751	1.41104e-16	2.77133e-14
GO:0070125	mitochondrial translational elongation	0.00368008	66.0317	107	1.62043	0.00596333	2.13109e-06	0.000125192	85	52.7238	59	1.11904	0.00506568	0.694118	0.0966117	0.491804
GO:0008219	cell death	0.0950422	1705.34	1889	1.1077	0.105278	2.171e-06	0.000126969	1078	668.662	705	1.05434	0.0605306	0.653989	0.00996965	0.111367
GO:0045087	innate immune response	0.0365158	655.202	774	1.18131	0.0431366	2.24408e-06	0.000130663	629	390.156	361	0.92527	0.0309951	0.573927	0.993133	1
GO:0031098	stress-activated protein kinase signaling cascade	0.0131235	235.475	309	1.31224	0.0172212	2.28797e-06	0.000132632	131	81.2567	95	1.16913	0.00815661	0.725191	0.00742307	0.0909499
GO:0031397	negative regulation of protein ubiquitination	0.00871203	156.32	217	1.38818	0.0120938	2.32143e-06	0.000133981	138	85.5987	101	1.17992	0.00867176	0.731884	0.00371285	0.0553311
GO:0031326	regulation of cellular biosynthetic process	0.36816	6605.89	6903	1.04498	0.384718	2.34752e-06	0.000134895	4400	2729.23	2962	1.08529	0.254314	0.673182	5.0212e-17	1.13921e-14
GO:0001819	positive regulation of cytokine production	0.033094	593.806	707	1.19062	0.0394026	2.36855e-06	0.000135399	386	239.428	274	1.14439	0.0235254	0.709845	0.00012041	0.00341481
GO:0000291	nuclear-transcribed mRNA catabolic process, exonucleolytic	0.00145333	26.0771	53	2.03243	0.0029538	2.38301e-06	0.000135399	35	21.7098	25	1.15155	0.00214648	0.714286	0.165557	0.646268
GO:0032869	cellular response to insulin stimulus	0.0134227	240.844	315	1.3079	0.0175556	2.38716e-06	0.000135399	148	91.8015	105	1.14377	0.0090152	0.70946	0.0142661	0.142867
GO:0007040	lysosome organization	0.00364785	65.4534	106	1.61947	0.0059076	2.42718e-06	0.000137078	55	34.1154	39	1.14318	0.0033485	0.709091	0.109957	0.537291
GO:0043280	positive regulation of cysteine-type endopeptidase activity involved in apoptotic process	0.0102875	184.588	250	1.35437	0.013933	2.44096e-06	0.000137267	118	73.1931	90	1.22962	0.00772731	0.762712	0.000698891	0.0151511
GO:0060333	interferon-gamma-mediated signaling pathway	0.00435316	78.1088	122	1.56193	0.00679931	2.49486e-06	0.000139701	64	39.6979	42	1.05799	0.00360608	0.65625	0.324089	0.852132
GO:0006338	chromatin remodeling	0.0149538	268.315	346	1.28953	0.0192833	2.6029e-06	0.000145134	163	101.106	116	1.14732	0.00995965	0.711656	0.00892351	0.102334
GO:1903050	regulation of proteolysis involved in cellular protein catabolic process	0.0208198	373.57	464	1.24207	0.0258597	2.78725e-06	0.000154757	241	149.488	180	1.20411	0.0154546	0.746888	1.9205e-05	0.000709308
GO:1903747	regulation of establishment of protein localization to mitochondrion	0.0107453	192.802	259	1.34335	0.0144346	2.9051e-06	0.000160623	128	79.3959	95	1.19654	0.00815661	0.742188	0.00236618	0.0393139
GO:0031642	negative regulation of myelination	0.000700056	12.5611	32	2.54755	0.00178342	3.1093e-06	0.000171194	7	4.34196	6	1.38186	0.000515154	0.857143	0.186665	0.687275
GO:0006914	autophagy	0.0166162	298.145	379	1.27119	0.0211224	3.16541e-06	0.000173557	248	153.829	180	1.17013	0.0154546	0.725807	0.000279532	0.00704666
GO:0019222	regulation of metabolic process	0.503561	9035.39	9338	1.03349	0.520426	3.21779e-06	0.000175697	6340	3932.58	4254	1.08173	0.365244	0.670978	5.56294e-25	4.57517e-22
GO:0036503	ERAD pathway	0.00487517	87.4752	133	1.52043	0.00741236	3.40317e-06	0.000184563	84	52.1035	66	1.26671	0.0056667	0.785714	0.000881532	0.0181535
GO:0042981	regulation of apoptotic process	0.139306	2499.56	2711	1.08459	0.15109	3.4201e-06	0.000184563	1471	912.432	1042	1.142	0.0894651	0.708362	1.04133e-13	1.4203e-11
GO:0019058	viral life cycle	0.0197138	353.725	441	1.24673	0.0245778	3.42226e-06	0.000184563	298	184.844	212	1.14692	0.0182021	0.711409	0.000553882	0.0126537
GO:0048534	hematopoietic or lymphoid organ development	0.0595875	1069.18	1215	1.13639	0.0677144	3.47074e-06	0.000186414	559	346.737	404	1.16515	0.034687	0.722719	1.47675e-07	8.02999e-06
GO:0045655	regulation of monocyte differentiation	0.00244107	43.8002	77	1.75798	0.00429137	3.51591e-06	0.000188072	18	11.165	10	0.895653	0.00085859	0.555556	0.792402	1
GO:0006613	cotranslational protein targeting to membrane	0.00452172	81.1333	125	1.54068	0.0069665	3.58084e-06	0.00019077	98	60.7874	73	1.20091	0.00626771	0.744898	0.00620896	0.0788645
GO:0044033	multi-organism metabolic process	0.00788106	141.41	198	1.40019	0.0110349	3.726e-06	0.000197139	147	91.1812	109	1.19542	0.00935863	0.741497	0.0012434	0.0240263
GO:0036109	alpha-linolenic acid metabolic process	0.000573087	10.2829	28	2.72297	0.0015605	3.73034e-06	0.000197139	13	8.06364	10	1.24013	0.00085859	0.769231	0.20877	0.725857
GO:0042795	snRNA transcription from RNA polymerase II promoter	0.00381767	68.5004	109	1.59123	0.00607479	3.76053e-06	0.000197939	70	43.4196	48	1.10549	0.00412123	0.685714	0.15696	0.627028
GO:0046651	lymphocyte proliferation	0.00775093	139.075	195	1.40212	0.0108678	4.04166e-06	0.000211889	79	49.0021	65	1.32647	0.00558084	0.822785	7.73779e-05	0.00235698
GO:1903362	regulation of cellular protein catabolic process	0.0233684	419.298	513	1.22347	0.0285905	4.08717e-06	0.000213425	269	166.855	201	1.20464	0.0172577	0.747212	6.13063e-06	0.000248556
GO:0000302	response to reactive oxygen species	0.0157294	282.233	360	1.27554	0.0200635	4.14119e-06	0.000215391	183	113.511	117	1.03073	0.0100455	0.639344	0.325446	0.852132
GO:0010638	positive regulation of organelle organization	0.0483894	868.251	999	1.15059	0.0556763	4.60021e-06	0.00023743	539	334.331	386	1.15454	0.0331416	0.716141	1.33128e-06	6.12527e-05
GO:0035556	intracellular signal transduction	0.154471	2771.68	2989	1.07841	0.166583	4.60101e-06	0.00023743	1518	941.585	1072	1.13851	0.0920409	0.706192	1.64256e-13	2.16144e-11
GO:0006596	polyamine biosynthetic process	0.000680029	12.2018	31	2.54062	0.00172769	4.62058e-06	0.000237509	13	8.06364	11	1.36415	0.000944449	0.846154	0.0767686	0.442116
GO:0010972	negative regulation of G2/M transition of mitotic cell cycle	0.0051812	92.9663	139	1.49517	0.00774675	4.7446e-06	0.000242935	89	55.2049	70	1.268	0.00601013	0.786517	0.000587936	0.0133621
GO:0006400	tRNA modification	0.00375264	67.3336	107	1.5891	0.00596333	4.83633e-06	0.000246671	75	46.521	54	1.16077	0.00463639	0.72	0.0459786	0.320632
GO:0071453	cellular response to oxygen levels	0.017761	318.686	400	1.25515	0.0222928	5.30107e-06	0.000269331	206	127.778	154	1.20522	0.0132223	0.747573	6.88626e-05	0.00213718
GO:0019438	aromatic compound biosynthetic process	0.261716	4695.96	4956	1.05537	0.276208	5.8341e-06	0.000295273	3119	1934.65	2133	1.10252	0.183137	0.683873	3.40536e-16	6.49437e-14
GO:0016579	protein deubiquitination	0.0214011	384	472	1.22917	0.0263055	6.26232e-06	0.000315731	290	179.881	204	1.13408	0.0175152	0.703448	0.00173585	0.0308677
GO:0051726	regulation of cell cycle	0.104482	1874.72	2056	1.0967	0.114585	6.64824e-06	0.000333909	1142	708.36	847	1.19572	0.0727226	0.741681	2.4402e-19	8.45015e-17
GO:0070646	protein modification by small protein removal	0.022225	398.784	488	1.22372	0.0271972	6.76695e-06	0.000338579	306	189.806	214	1.12747	0.0183738	0.699346	0.00216723	0.0367982
GO:0010941	regulation of cell death	0.15227	2732.17	2944	1.07753	0.164075	6.85133e-06	0.000341503	1599	991.828	1128	1.13729	0.096849	0.705441	5.62046e-14	8.21774e-12
GO:0019080	viral gene expression	0.00600548	107.756	156	1.44771	0.0086942	7.12152e-06	0.00035363	127	78.7756	91	1.15518	0.00781317	0.716535	0.014471	0.14437
GO:0009889	regulation of biosynthetic process	0.373175	6695.89	6978	1.04213	0.388898	7.26826e-06	0.00035956	4471	2773.27	3009	1.085	0.25835	0.673004	3.05622e-17	7.18157e-15
GO:0032957	inositol trisphosphate metabolic process	0.000433483	7.77798	23	2.95707	0.00128184	7.29877e-06	0.000359717	4	2.48112	4	1.61217	0.000343436	1	0.148002	0.597684
GO:0033108	mitochondrial respiratory chain complex assembly	0.00459735	82.4903	125	1.51533	0.0069665	7.56732e-06	0.000371561	94	58.3063	64	1.09765	0.00549498	0.680851	0.133753	0.597684
GO:0010468	regulation of gene expression	0.36926	6625.63	6906	1.04232	0.384885	7.87972e-06	0.00038415	4426	2745.36	2981	1.08583	0.255946	0.67352	2.42816e-17	5.80949e-15
GO:0045732	positive regulation of protein catabolic process	0.024893	446.655	540	1.20899	0.0300953	7.8821e-06	0.00038415	267	165.615	207	1.24989	0.0177728	0.775281	3.69221e-08	2.14981e-06
GO:0032446	protein modification by small protein conjugation	0.0644836	1157.03	1302	1.12529	0.0725631	7.99385e-06	0.000388159	795	493.123	575	1.16604	0.0493689	0.72327	2.75025e-10	2.26191e-08
GO:0043604	amide biosynthetic process	0.0312781	561.223	665	1.18491	0.0370618	8.0324e-06	0.000388597	462	286.569	313	1.09223	0.0268739	0.677489	0.00554726	0.0729945
GO:0019083	viral transcription	0.00556488	99.8506	146	1.46219	0.00813688	8.43793e-06	0.000405584	113	70.0917	82	1.1699	0.00704044	0.725664	0.0120022	0.128095
GO:1902750	negative regulation of cell cycle G2/M phase transition	0.0053358	95.7403	141	1.47273	0.00785822	8.44518e-06	0.000405584	91	56.4455	71	1.25785	0.00609599	0.78022	0.000821232	0.0172629
GO:0003226	right ventricular compact myocardium morphogenesis	0.000260443	4.67313	17	3.63781	0.000947445	8.49111e-06	0.000406307	1	0.62028	1	1.61217	8.5859e-05	1	0.62028	0.926372
GO:0030490	maturation of SSU-rRNA	0.00319124	57.2603	93	1.62416	0.00518308	8.54435e-06	0.000407374	53	32.8749	37	1.12548	0.00317678	0.698113	0.151895	0.609572
GO:0043632	modification-dependent macromolecule catabolic process	0.0396012	710.564	826	1.16246	0.0460347	8.58383e-06	0.000407778	517	320.685	376	1.17249	0.032283	0.727273	1.31771e-07	7.25515e-06
GO:0050690	regulation of defense response to virus by virus	0.00196687	35.2915	64	1.81347	0.00356685	8.75467e-06	0.000414398	29	17.9881	21	1.16744	0.00180304	0.724138	0.168405	0.646698
GO:0019941	modification-dependent protein catabolic process	0.0391565	702.585	817	1.16285	0.0455331	9.195e-06	0.000433681	508	315.102	371	1.17739	0.0318537	0.730315	7.54548e-08	4.26142e-06
GO:0033668	negative regulation by symbiont of host apoptotic process	0.000135115	2.42436	12	4.94976	0.000668785	9.31189e-06	0.000436413	4	2.48112	4	1.61217	0.000343436	1	0.148002	0.597684
GO:1904666	regulation of ubiquitin protein ligase activity	0.00493654	88.5763	132	1.49024	0.00735663	9.34435e-06	0.000436413	92	57.0658	72	1.2617	0.00618185	0.782609	0.00064382	0.0143109
GO:0071496	cellular response to external stimulus	0.0268696	482.122	578	1.19887	0.0322131	9.35241e-06	0.000436413	281	174.299	194	1.11303	0.0166566	0.690392	0.008092	0.0962772
GO:2000058	regulation of protein ubiquitination involved in ubiquitin-dependent protein catabolic process	0.00678687	121.777	172	1.41242	0.00958591	9.66826e-06	0.000449557	106	65.7497	82	1.24715	0.00704044	0.773585	0.000546682	0.0125546
GO:0032543	mitochondrial translation	0.00494101	88.6566	132	1.48889	0.00735663	9.73713e-06	0.000451165	107	66.37	70	1.05469	0.00601013	0.654206	0.267592	0.779047
GO:0015682	ferric iron transport	0.00222542	39.9307	70	1.75304	0.00390124	1.02416e-05	0.000472873	39	24.1909	24	0.992108	0.00206062	0.615385	0.594971	0.926372
GO:0032496	response to lipopolysaccharide	0.0279317	501.178	598	1.19319	0.0333278	1.09305e-05	0.000502919	299	185.464	199	1.07299	0.0170859	0.665552	0.0577964	0.366174
GO:0019538	protein metabolic process	0.339873	6098.34	6369	1.04438	0.354957	1.09766e-05	0.00050328	4232	2625.03	2826	1.07656	0.242638	0.667769	1.92316e-13	2.50563e-11
GO:0043330	response to exogenous dsRNA	0.00206714	37.0908	66	1.77942	0.00367832	1.14461e-05	0.000522983	46	28.5329	31	1.08647	0.00266163	0.673913	0.277702	0.792
GO:0043094	cellular metabolic compound salvage	0.00257399	46.185	78	1.68886	0.0043471	1.19881e-05	0.000545852	36	22.3301	29	1.2987	0.00248991	0.805556	0.014061	0.141351
GO:0033365	protein localization to organelle	0.0483579	867.687	992	1.14327	0.0552862	1.21064e-05	0.000549339	590	365.965	456	1.24602	0.0391517	0.772881	6.47337e-16	1.15112e-13
GO:0098781	ncRNA transcription	0.00496659	89.1156	132	1.48122	0.00735663	1.22964e-05	0.000556042	92	57.0658	63	1.10399	0.00540912	0.684783	0.120192	0.569335
GO:0000209	protein polyubiquitination	0.0240925	432.292	522	1.20752	0.0290921	1.24157e-05	0.000559513	283	175.539	219	1.24758	0.0188031	0.773852	1.97875e-08	1.19442e-06
GO:0090096	positive regulation of metanephric cap mesenchymal cell proliferation	0.0004496	8.06717	23	2.85106	0.00128184	1.28773e-05	0.000578335	1	0.62028	1	1.61217	8.5859e-05	1	0.62028	0.926372
GO:0042594	response to starvation	0.0166022	297.894	373	1.25212	0.020788	1.30201e-05	0.000582762	171	106.068	118	1.1125	0.0101314	0.690059	0.0338898	0.265463
GO:0030162	regulation of proteolysis	0.0610506	1095.43	1233	1.12558	0.0687176	1.33955e-05	0.000597531	747	463.349	487	1.05104	0.0418133	0.651941	0.0369033	0.27765
GO:0006511	ubiquitin-dependent protein catabolic process	0.0390756	701.133	813	1.15955	0.0453102	1.37014e-05	0.000609109	502	311.381	367	1.17862	0.0315103	0.731076	7.34484e-08	4.16598e-06
GO:0051452	intracellular pH reduction	0.00301544	54.1061	88	1.62644	0.00490442	1.38538e-05	0.000613813	45	27.9126	31	1.11061	0.00266163	0.688889	0.214602	0.735979
GO:0050854	regulation of antigen receptor-mediated signaling pathway	0.00498434	89.434	132	1.47595	0.00735663	1.44278e-05	0.000636642	53	32.8749	41	1.24715	0.00352022	0.773585	0.0131702	0.136677
GO:0030889	negative regulation of B cell proliferation	0.00159365	28.5948	54	1.88845	0.00300953	1.44658e-05	0.000636642	16	9.92448	14	1.41065	0.00120203	0.875	0.0267298	0.222088
GO:0070482	response to oxygen levels	0.0329907	591.952	695	1.17408	0.0387338	1.4518e-05	0.000636807	367	227.643	257	1.12896	0.0220658	0.700272	0.000737417	0.0157527
GO:0045851	pH reduction	0.00302049	54.1966	88	1.62372	0.00490442	1.46986e-05	0.000642589	46	28.5329	31	1.08647	0.00266163	0.673913	0.277702	0.792
GO:0048522	positive regulation of cellular process	0.441597	7923.58	8202	1.03514	0.457114	1.49875e-05	0.000653046	4914	3048.06	3365	1.10398	0.288916	0.684778	4.77433e-28	5.7114e-25
GO:0051171	regulation of nitrogen compound metabolic process	0.376997	6764.45	7036	1.04014	0.392131	1.55453e-05	0.000674309	4508	2796.22	3044	1.08861	0.261355	0.675244	8.97777e-19	3.02919e-16
GO:0035587	purinergic receptor signaling pathway	0.00159812	28.6751	54	1.88317	0.00300953	1.55779e-05	0.000674309	29	17.9881	21	1.16744	0.00180304	0.724138	0.168405	0.646698
GO:0002520	immune system development	0.0620619	1113.58	1251	1.12341	0.0697208	1.56333e-05	0.000674486	586	363.484	424	1.16649	0.0364042	0.723549	5.82249e-08	3.34577e-06
GO:0010822	positive regulation of mitochondrion organization	0.0137143	246.076	314	1.27603	0.0174999	1.57453e-05	0.0006771	174	107.929	132	1.22303	0.0113334	0.758621	6.96792e-05	0.00215237
GO:1903320	regulation of protein modification by small protein conjugation or removal	0.0235945	423.356	511	1.20702	0.0284791	1.58197e-05	0.000678084	289	179.261	219	1.22168	0.0188031	0.757786	3.9131e-07	1.97289e-05
GO:2000458	regulation of astrocyte chemotaxis	0.000119872	2.15086	11	5.11423	0.000613052	1.6103e-05	0.000687985	2	1.24056	2	1.61217	0.000171718	1	0.384735	0.852132
GO:0002323	natural killer cell activation involved in immune response	0.000761901	13.6708	32	2.34076	0.00178342	1.62415e-05	0.000691658	24	14.8867	17	1.14196	0.0014596	0.708333	0.252026	0.778499
GO:0036145	dendritic cell homeostasis	7.81815e-05	1.40281	9	6.41569	0.000501588	1.65207e-05	0.000701276	1	0.62028	1	1.61217	8.5859e-05	1	0.62028	0.926372
GO:0072678	T cell migration	0.00160201	28.7448	54	1.8786	0.00300953	1.66074e-05	0.000701845	22	13.6462	15	1.09921	0.00128788	0.681818	0.360025	0.852132
GO:1901653	cellular response to peptide	0.0303549	544.657	643	1.18056	0.0358357	1.66844e-05	0.000701845	297	184.223	206	1.11821	0.017687	0.693603	0.00472214	0.0656856
GO:0006796	phosphate-containing compound metabolic process	0.183617	3294.64	3512	1.06597	0.195731	1.66941e-05	0.000701845	2066	1281.5	1422	1.10964	0.122092	0.688287	5.00138e-12	5.35067e-10
GO:0097034	mitochondrial respiratory chain complex IV biogenesis	0.000522667	9.37822	25	2.66575	0.0013933	1.68362e-05	0.000705565	16	9.92448	12	1.20913	0.00103031	0.75	0.211099	0.725857
GO:0000288	nuclear-transcribed mRNA catabolic process, deadenylation-dependent decay	0.00432069	77.5262	117	1.50917	0.00652065	1.70228e-05	0.000711119	67	41.5588	49	1.17905	0.00420709	0.731343	0.0377412	0.282143
GO:0031570	DNA integrity checkpoint	0.0103611	185.91	245	1.31784	0.0136544	1.80018e-05	0.000749639	152	94.2826	114	1.20913	0.00978793	0.75	0.000465785	0.0109647
GO:0006368	transcription elongation from RNA polymerase II promoter	0.00473805	85.0148	126	1.48209	0.00702224	1.85032e-05	0.000768088	95	58.9266	70	1.18792	0.00601013	0.736842	0.0111322	0.120842
GO:0000077	DNA damage checkpoint	0.00983522	176.473	234	1.32598	0.0130413	1.87636e-05	0.000776447	143	88.7001	109	1.22886	0.00935863	0.762238	0.00020885	0.00554084
GO:0035526	retrograde transport, plasma membrane to Golgi	0.000278015	4.98842	17	3.40789	0.000947445	1.92342e-05	0.000791982	2	1.24056	2	1.61217	0.000171718	1	0.384735	0.852132
GO:0090305	nucleic acid phosphodiester bond hydrolysis	0.0168343	302.059	376	1.24479	0.0209553	1.92594e-05	0.000791982	277	171.818	194	1.1291	0.0166566	0.700361	0.00305597	0.0474217
GO:0042274	ribosomal small subunit biogenesis	0.00384236	68.9435	106	1.53749	0.0059076	1.99303e-05	0.000817016	71	44.0399	48	1.08992	0.00412123	0.676056	0.199141	0.719741
GO:0097028	dendritic cell differentiation	0.00236292	42.3979	72	1.6982	0.00401271	2.11581e-05	0.000864233	31	19.2287	24	1.24813	0.00206062	0.774193	0.0532859	0.3594
GO:0031145	anaphase-promoting complex-dependent catabolic process	0.0046619	83.6485	124	1.48239	0.00691077	2.12134e-05	0.000864233	80	49.6224	63	1.26959	0.00540912	0.7875	0.00103041	0.0205754
GO:0002335	mature B cell differentiation	0.00223899	40.1743	69	1.71752	0.00384551	2.19857e-05	0.00089293	21	13.0259	15	1.15155	0.00128788	0.714286	0.257527	0.779047
GO:2000060	positive regulation of protein ubiquitination involved in ubiquitin-dependent protein catabolic process	0.00592258	106.269	151	1.42092	0.00841554	2.41328e-05	0.000977117	91	56.4455	71	1.25785	0.00609599	0.78022	0.000821232	0.0172629
GO:0036294	cellular response to decreased oxygen levels	0.0165359	296.703	369	1.24367	0.0205651	2.44965e-05	0.000988804	190	117.853	142	1.20489	0.012192	0.747368	0.000132847	0.00374334
GO:0001836	release of cytochrome c from mitochondria	0.00162734	29.1993	54	1.84936	0.00300953	2.50116e-05	0.00100651	21	13.0259	19	1.45863	0.00163132	0.904762	0.00406497	0.0586524
GO:0085032	modulation by symbiont of host I-kappaB kinase/NF-kappaB cascade	4.60636e-05	0.82652	7	8.46925	0.000390124	2.54533e-05	0.00102116	1	0.62028	1	1.61217	8.5859e-05	1	0.62028	0.926372
GO:1903749	positive regulation of establishment of protein localization to mitochondrion	0.00974521	174.858	231	1.32107	0.0128741	2.63384e-05	0.00105345	115	71.3322	84	1.17759	0.00721216	0.730435	0.00842251	0.0987806
GO:0006281	DNA repair	0.0333269	597.985	698	1.16725	0.038901	2.6539e-05	0.00105826	497	308.279	368	1.19372	0.0315961	0.740443	6.34815e-09	4.15598e-07
GO:0001776	leukocyte homeostasis	0.00598193	107.334	152	1.41614	0.00847127	2.66827e-05	0.00106078	67	41.5588	46	1.10687	0.00394951	0.686567	0.160147	0.633988
GO:0071216	cellular response to biotic stimulus	0.0154068	276.445	346	1.25161	0.0192833	2.68017e-05	0.0010623	176	109.169	120	1.09921	0.0103031	0.681818	0.0522359	0.35395
GO:0023014	signal transduction by protein phosphorylation	0.0438932	787.575	901	1.14402	0.0502146	2.76499e-05	0.00109263	407	252.454	282	1.11704	0.0242122	0.692875	0.00119392	0.023414
GO:0002407	dendritic cell chemotaxis	0.00119988	21.5295	43	1.99726	0.00239648	2.93482e-05	0.0011537	18	11.165	13	1.16435	0.00111617	0.722222	0.26278	0.779047
GO:0033617	mitochondrial respiratory chain complex IV assembly	0.000507669	9.1091	24	2.63473	0.00133757	2.93707e-05	0.0011537	15	9.3042	11	1.18226	0.000944449	0.733333	0.267467	0.779047
GO:0033572	transferrin transport	0.0019675	35.3028	62	1.75623	0.00345539	2.97105e-05	0.00116357	36	22.3301	22	0.985218	0.0018889	0.611111	0.616942	0.926372
GO:0000184	nuclear-transcribed mRNA catabolic process, nonsense-mediated decay	0.00543896	97.5913	140	1.43455	0.00780249	3.02488e-05	0.00118114	118	73.1931	83	1.13399	0.0071263	0.70339	0.0366713	0.276062
GO:0030099	myeloid cell differentiation	0.0180382	323.66	398	1.22969	0.0221813	3.04699e-05	0.00118625	191	118.474	137	1.15638	0.0117627	0.717278	0.00299409	0.0467402
GO:0032479	regulation of type I interferon production	0.00765454	137.345	187	1.36153	0.0104219	3.0912e-05	0.00119991	123	76.2945	84	1.101	0.00721216	0.682927	0.0884952	0.474606
GO:0007159	leukocyte cell-cell adhesion	0.0259178	465.043	553	1.18914	0.0308198	3.16827e-05	0.00122622	259	160.653	182	1.13288	0.0156263	0.702703	0.00320435	0.0493748
GO:0000165	MAPK cascade	0.0390077	699.915	806	1.15157	0.04492	3.38127e-05	0.00130245	366	227.023	253	1.11443	0.0217223	0.691257	0.00251943	0.0413898
GO:0051246	regulation of protein metabolic process	0.237426	4260.13	4489	1.05372	0.250181	3.38506e-05	0.00130245	2683	1664.21	1853	1.11344	0.159097	0.690645	1.35718e-16	2.70594e-14
GO:0070887	cellular response to chemical stimulus	0.232946	4179.75	4407	1.05437	0.245611	3.42287e-05	0.00131316	2555	1584.82	1712	1.08025	0.146991	0.670059	1.07526e-08	6.73779e-07
GO:0043412	macromolecule modification	0.293503	5266.33	5510	1.04627	0.307084	3.59098e-05	0.00137365	3414	2117.64	2349	1.10926	0.201683	0.688049	4.69325e-20	1.92995e-17
GO:0006521	regulation of cellular amino acid metabolic process	0.0025783	46.2625	76	1.6428	0.00423563	3.69215e-05	0.00140826	60	37.2168	43	1.15539	0.00369194	0.716667	0.0776883	0.445447
GO:0006354	DNA-templated transcription, elongation	0.00551065	98.8776	141	1.42601	0.00785822	3.71459e-05	0.00141272	110	68.2308	81	1.18715	0.00695458	0.736364	0.00679921	0.0848065
GO:1901652	response to peptide	0.0425415	763.323	873	1.14368	0.0486541	3.79273e-05	0.00143829	435	269.822	296	1.09702	0.0254143	0.68046	0.00477733	0.0663132
GO:0002237	response to molecule of bacterial origin	0.0289484	519.421	611	1.17631	0.0340523	3.82723e-05	0.0014472	317	196.629	206	1.04766	0.017687	0.649842	0.150144	0.604943
GO:1903649	regulation of cytoplasmic transport	0.00228187	40.9436	69	1.68525	0.00384551	3.86764e-05	0.00145829	21	13.0259	18	1.38186	0.00154546	0.857143	0.0174862	0.168079
GO:0072594	establishment of protein localization to organelle	0.0285455	512.192	603	1.17729	0.0336064	3.94542e-05	0.00148337	365	226.402	278	1.2279	0.0238688	0.761644	4.6223e-09	3.08755e-07
GO:0043254	regulation of protein complex assembly	0.036669	657.951	760	1.1551	0.0423564	3.97811e-05	0.00149023	389	241.289	265	1.09827	0.0227526	0.681234	0.00667986	0.0836929
GO:1904668	positive regulation of ubiquitin protein ligase activity	0.00468685	84.0962	123	1.46261	0.00685504	3.98633e-05	0.00149023	84	52.1035	66	1.26671	0.0056667	0.785714	0.000881532	0.0181535
GO:0072599	establishment of protein localization to endoplasmic reticulum	0.00543518	97.5235	139	1.4253	0.00774675	4.28128e-05	0.00159596	105	65.1294	78	1.19762	0.006697	0.742857	0.00537379	0.0717905
GO:0032959	inositol trisphosphate biosynthetic process	0.000238881	4.28624	15	3.49957	0.000835981	4.30682e-05	0.00160095	2	1.24056	2	1.61217	0.000171718	1	0.384735	0.852132
GO:0043407	negative regulation of MAP kinase activity	0.00799919	143.529	193	1.34467	0.0107563	4.54994e-05	0.00168655	72	44.6602	51	1.14196	0.00437881	0.708333	0.0759195	0.442116
GO:0016567	protein ubiquitination	0.0578055	1037.2	1162	1.12032	0.0647606	4.62082e-05	0.00170802	712	441.639	515	1.16611	0.0442174	0.723315	2.36646e-09	1.63492e-07
GO:0050864	regulation of B cell activation	0.012391	222.333	283	1.27287	0.0157722	4.65504e-05	0.00171584	113	70.0917	85	1.2127	0.00729802	0.752212	0.00202596	0.0349742
GO:0043434	response to peptide hormone	0.0336143	603.142	700	1.16059	0.0390124	4.78526e-05	0.00175892	367	227.643	249	1.09382	0.0213789	0.678474	0.0111392	0.120842
GO:0006595	polyamine metabolic process	0.000771642	13.8456	31	2.23898	0.00172769	4.87996e-05	0.00178873	17	10.5448	12	1.13801	0.00103031	0.705882	0.322973	0.852132
GO:0001782	B cell homeostasis	0.00281986	50.5968	81	1.60089	0.00451429	4.90225e-05	0.00179191	24	14.8867	20	1.34348	0.00171718	0.833333	0.0217785	0.19309
GO:0032386	regulation of intracellular transport	0.0488262	876.088	991	1.13116	0.0552305	4.99434e-05	0.00182051	511	316.963	370	1.16733	0.0317678	0.72407	3.56893e-07	1.82029e-05
GO:0002755	MyD88-dependent toll-like receptor signaling pathway	0.00295447	53.0121	84	1.58455	0.00468149	5.06614e-05	0.00184158	33	20.4692	26	1.2702	0.00223233	0.787879	0.031861	0.25312
GO:0002316	follicular B cell differentiation	0.000214484	3.84848	14	3.6378	0.000780249	5.09227e-05	0.00184598	2	1.24056	1	0.806087	8.5859e-05	0.5	0.855825	1
GO:0003245	cardiac muscle tissue growth involved in heart morphogenesis	0.000301292	5.40608	17	3.14461	0.000947445	5.12691e-05	0.00185343	2	1.24056	2	1.61217	0.000171718	1	0.384735	0.852132
GO:0070661	leukocyte proliferation	0.00889281	159.564	211	1.32236	0.0117595	5.36352e-05	0.00193366	88	54.5847	72	1.31905	0.00618185	0.818182	4.64489e-05	0.00151292
GO:0071426	ribonucleoprotein complex export from nucleus	0.00631002	113.221	157	1.38667	0.00874993	5.42343e-05	0.00194992	125	77.535	92	1.18656	0.00789903	0.736	0.00417816	0.0595671
GO:0002181	cytoplasmic translation	0.00176305	31.6344	56	1.77022	0.00312099	5.65697e-05	0.00202801	43	26.672	31	1.16227	0.00266163	0.72093	0.112864	0.544024
GO:0034067	protein localization to Golgi apparatus	0.00168054	30.1539	54	1.79081	0.00300953	5.67146e-05	0.00202801	23	14.2664	20	1.40189	0.00171718	0.869565	0.00872488	0.101155
GO:0032844	regulation of homeostatic process	0.0497209	892.142	1007	1.12874	0.0561222	5.7368e-05	0.00204581	464	287.81	324	1.12574	0.0278183	0.698276	0.000227459	0.00591529
GO:0002513	tolerance induction to self antigen	0.000138351	2.48242	11	4.43115	0.000613052	5.78274e-05	0.00205663	4	2.48112	3	1.20913	0.000257577	0.75	0.510506	0.926372
GO:0031669	cellular response to nutrient levels	0.0171305	307.373	377	1.22652	0.021011	5.86205e-05	0.00207921	179	111.03	122	1.0988	0.0104748	0.681564	0.0513685	0.349875
GO:0046777	protein autophosphorylation	0.0198642	356.424	431	1.20923	0.0240205	5.96568e-05	0.00211028	197	122.195	146	1.19481	0.0125354	0.741117	0.00021271	0.0055981
GO:0090383	phagosome acidification	0.00206078	36.9766	63	1.70378	0.00351112	6.00648e-05	0.00211356	27	16.7476	18	1.07478	0.00154546	0.666667	0.38863	0.858338
GO:1902531	regulation of intracellular signal transduction	0.177517	3185.19	3384	1.06242	0.188597	6.00708e-05	0.00211356	1778	1102.86	1271	1.15246	0.109127	0.714848	9.37338e-19	3.08361e-16
GO:0042149	cellular response to glucose starvation	0.00319334	57.2982	89	1.55328	0.00496015	6.12353e-05	0.00214879	37	22.9504	27	1.17645	0.00231819	0.72973	0.112853	0.544024
GO:0010821	regulation of mitochondrion organization	0.0187571	336.558	409	1.21524	0.0227944	6.14942e-05	0.00215214	238	147.627	177	1.19897	0.0151971	0.743698	3.4283e-05	0.00117176
GO:1903708	positive regulation of hemopoiesis	0.01957	351.144	425	1.21033	0.0236861	6.21286e-05	0.00216454	165	102.346	124	1.21157	0.0106465	0.751515	0.000231484	0.00598447
GO:0042987	amyloid precursor protein catabolic process	0.00140115	25.1409	47	1.86946	0.00261941	6.21777e-05	0.00216454	14	8.68392	9	1.0364	0.000772731	0.642857	0.549007	0.926372
GO:0007346	regulation of mitotic cell cycle	0.0568741	1020.49	1142	1.11907	0.063646	6.24803e-05	0.00216934	641	397.6	482	1.21227	0.041384	0.75195	4.31457e-13	5.40718e-11
GO:0002756	MyD88-independent toll-like receptor signaling pathway	0.00315177	56.5521	88	1.55609	0.00490442	6.3112e-05	0.00217436	37	22.9504	28	1.22002	0.00240405	0.756757	0.0583935	0.369246
GO:0071310	cellular response to organic substance	0.198589	3563.28	3770	1.05801	0.21011	6.31485e-05	0.00217436	2115	1311.89	1443	1.09994	0.123895	0.682269	1.72535e-10	1.50357e-08
GO:0006614	SRP-dependent cotranslational protein targeting to membrane	0.00423484	75.9857	112	1.47396	0.00624199	6.3231e-05	0.00217436	92	57.0658	67	1.17408	0.00575255	0.728261	0.0193944	0.179347
GO:0019050	suppression by virus of host apoptotic process	9.32305e-05	1.67284	9	5.38009	0.000501588	6.34239e-05	0.00217436	3	1.86084	3	1.61217	0.000257577	1	0.238628	0.749786
GO:0070201	regulation of establishment of protein localization	0.0790873	1419.06	1560	1.09932	0.086942	6.34513e-05	0.00217436	803	498.085	586	1.17651	0.0503134	0.729763	1.5257e-11	1.5685e-09
GO:0031668	cellular response to extracellular stimulus	0.0194249	348.541	422	1.21076	0.0235189	6.39353e-05	0.00218526	208	129.018	139	1.07737	0.0119344	0.668269	0.0857052	0.474606
GO:0045930	negative regulation of mitotic cell cycle	0.0246784	442.804	525	1.18563	0.0292593	6.43264e-05	0.00219293	279	173.058	211	1.21924	0.0181163	0.756272	8.20213e-07	3.91057e-05
GO:0007093	mitotic cell cycle checkpoint	0.0107306	192.538	248	1.28805	0.0138216	6.52207e-05	0.00221767	149	92.4217	114	1.23348	0.00978793	0.765101	0.000114518	0.00327596
GO:0044774	mitotic DNA integrity checkpoint	0.00757466	135.912	183	1.34646	0.010199	6.54257e-05	0.00221891	107	66.37	79	1.1903	0.00678286	0.738318	0.00666932	0.0836929
GO:0035589	G-protein coupled purinergic nucleotide receptor signaling pathway	0.000822016	14.7494	32	2.16958	0.00178342	6.62732e-05	0.00224187	15	9.3042	10	1.07478	0.00085859	0.666667	0.467404	0.926372
GO:0043331	response to dsRNA	0.00516608	92.695	132	1.42403	0.00735663	6.76449e-05	0.00227791	83	51.4832	61	1.18485	0.0052374	0.73494	0.0186887	0.174681
GO:0022411	cellular component disassembly	0.0269011	482.687	568	1.17674	0.0316558	6.76846e-05	0.00227791	397	246.251	270	1.09644	0.0231819	0.680101	0.00708524	0.0876266
GO:0032876	negative regulation of DNA endoreduplication	0.00057234	10.2695	25	2.43439	0.0013933	7.04148e-05	0.00236375	5	3.1014	5	1.61217	0.000429295	1	0.0917905	0.474606
GO:0043153	entrainment of circadian clock by photoperiod	0.00133021	23.868	45	1.88537	0.00250794	7.26188e-05	0.00243153	18	11.165	14	1.25391	0.00120203	0.777778	0.126679	0.58506
GO:0044773	mitotic DNA damage checkpoint	0.00711204	127.611	173	1.35568	0.00964164	7.28618e-05	0.00243347	100	62.028	75	1.20913	0.00643943	0.75	0.00414377	0.059334
GO:0033032	regulation of myeloid cell apoptotic process	0.00259525	46.5667	75	1.61059	0.0041799	7.53497e-05	0.0025102	26	16.1273	17	1.05411	0.0014596	0.653846	0.446669	0.926372
GO:0035872	nucleotide-binding domain, leucine rich repeat containing receptor signaling pathway	0.00290372	52.1014	82	1.57385	0.00457003	7.6308e-05	0.0025357	30	18.6084	25	1.34348	0.00214648	0.833333	0.0102693	0.113367
GO:1902105	regulation of leukocyte differentiation	0.0281229	504.61	591	1.1712	0.0329376	7.66997e-05	0.0025423	250	155.07	184	1.18656	0.0157981	0.736	6.7335e-05	0.00210967
GO:0043516	regulation of DNA damage response, signal transduction by p53 class mediator	0.0030827	55.3128	86	1.55479	0.00479295	7.77257e-05	0.00256983	30	18.6084	28	1.5047	0.00240405	0.933333	0.000108247	0.00311689
GO:0071901	negative regulation of protein serine/threonine kinase activity	0.0127408	228.609	288	1.25979	0.0160508	7.84318e-05	0.00258668	124	76.9147	94	1.22213	0.00807075	0.758065	0.000771639	0.016351
GO:0043101	purine-containing compound salvage	0.00113667	20.3954	40	1.96123	0.00222928	7.89396e-05	0.00259692	16	9.92448	13	1.30989	0.00111617	0.8125	0.0883757	0.474606
GO:0007569	cell aging	0.00645765	115.87	159	1.37223	0.00886139	7.94642e-05	0.00260765	66	40.9385	52	1.2702	0.00446467	0.787879	0.00273653	0.0438612
GO:1904871	positive regulation of protein localization to Cajal body	0.000143852	2.58113	11	4.26169	0.000613052	8.12611e-05	0.00265999	8	4.96224	8	1.61217	0.000686872	1	0.0218931	0.19309
GO:1901566	organonitrogen compound biosynthetic process	0.0847733	1521.09	1664	1.09395	0.0927381	8.21132e-05	0.00268121	1013	628.344	699	1.11245	0.0600154	0.69003	1.13095e-06	5.29613e-05
GO:0033043	regulation of organelle organization	0.098674	1770.51	1923	1.08613	0.107173	8.4512e-05	0.00275271	1086	673.624	764	1.13416	0.0655963	0.703499	2.04124e-09	1.4212e-07
GO:0038061	NIK/NF-kappaB signaling	0.00491722	88.2296	126	1.42809	0.00702224	8.64719e-05	0.00280959	85	52.7238	66	1.25181	0.0056667	0.776471	0.00156026	0.0287154
GO:0000183	chromatin silencing at rDNA	0.000910607	16.339	34	2.08091	0.00189489	8.80688e-05	0.00285443	36	22.3301	20	0.895653	0.00171718	0.555556	0.834897	1
GO:0045055	regulated exocytosis	0.050682	909.388	1022	1.12383	0.0569581	8.83904e-05	0.00285781	680	421.791	431	1.02183	0.0370052	0.633823	0.242137	0.757016
GO:0042769	DNA damage response, detection of DNA damage	0.00305104	54.7447	85	1.55266	0.00473722	8.88998e-05	0.00286724	38	23.5706	31	1.31519	0.00266163	0.815789	0.00793008	0.0948654
GO:0040029	regulation of gene expression, epigenetic	0.0153166	274.827	339	1.23351	0.0188932	8.99766e-05	0.00289487	248	153.829	169	1.09862	0.0145102	0.681452	0.025666	0.217475
GO:1904951	positive regulation of establishment of protein localization	0.0471626	846.239	955	1.12852	0.0532241	9.04214e-05	0.00290209	511	316.963	367	1.15786	0.0315103	0.7182	1.52692e-06	6.97666e-05
GO:0036498	IRE1-mediated unfolded protein response	0.00287785	51.6373	81	1.56863	0.00451429	9.30482e-05	0.00297913	58	35.9763	42	1.16744	0.00360608	0.724138	0.0650125	0.390996
GO:0034123	positive regulation of toll-like receptor signaling pathway	0.000914744	16.4133	34	2.0715	0.00189489	9.57526e-05	0.00305827	20	12.4056	14	1.12852	0.00120203	0.7	0.312613	0.852132
GO:0070486	leukocyte aggregation	0.0233549	419.057	497	1.186	0.0276988	9.62409e-05	0.00306643	228	141.424	167	1.18085	0.0143385	0.732456	0.000216031	0.00566319
GO:0071375	cellular response to peptide hormone stimulus	0.0242309	434.776	514	1.18222	0.0286463	9.77047e-05	0.00310555	254	157.551	176	1.1171	0.0151112	0.692913	0.00905141	0.103117
GO:0050688	regulation of defense response to virus	0.00591835	106.193	147	1.38427	0.00819261	9.80718e-05	0.0031097	97	60.1672	65	1.08032	0.00558084	0.670103	0.182131	0.687275
GO:0002831	regulation of response to biotic stimulus	0.0112538	201.926	257	1.27274	0.0143231	0.000100287	0.00317231	153	94.9029	100	1.05371	0.0085859	0.653595	0.221818	0.749786
GO:0002819	regulation of adaptive immune response	0.0113545	203.733	259	1.27127	0.0144346	0.000101295	0.00319455	131	81.2567	88	1.08299	0.00755559	0.671756	0.129203	0.58506
GO:0006885	regulation of pH	0.00822201	147.528	195	1.32179	0.0108678	0.000101598	0.00319455	103	63.8888	70	1.09565	0.00601013	0.679612	0.12605	0.58506
GO:0070129	regulation of mitochondrial translation	0.000586417	10.5221	25	2.37595	0.0013933	0.000101958	0.00319455	17	10.5448	14	1.32767	0.00120203	0.823529	0.0649574	0.390996
GO:0009648	photoperiodism	0.0015139	27.164	49	1.80386	0.00273087	0.000101962	0.00319455	22	13.6462	17	1.24577	0.0014596	0.772727	0.102307	0.515214
GO:0071166	ribonucleoprotein complex localization	0.00654133	117.371	160	1.3632	0.00891713	0.000102365	0.00319956	127	78.7756	94	1.19326	0.00807075	0.740158	0.00286699	0.0455348
GO:0006887	exocytosis	0.0568272	1019.65	1137	1.11509	0.0633673	0.000104413	0.00325584	762	472.654	486	1.02824	0.0417275	0.637795	0.16382	0.642845
GO:0002224	toll-like receptor signaling pathway	0.00944388	169.452	220	1.29831	0.0122611	0.000104956	0.00326505	97	60.1672	73	1.21329	0.00626771	0.752577	0.00399775	0.0583866
GO:0036293	response to decreased oxygen levels	0.0314299	563.946	653	1.15791	0.036393	0.000105536	0.00327535	343	212.756	239	1.12335	0.0205203	0.696793	0.00169889	0.0303333
GO:0051453	regulation of intracellular pH	0.00726391	130.336	175	1.34268	0.00975311	0.000105856	0.00327754	92	57.0658	65	1.13904	0.00558084	0.706522	0.0528882	0.358002
GO:1902966	positive regulation of protein localization to early endosome	0.000696162	12.4912	28	2.24157	0.0015605	0.000107263	0.00331331	5	3.1014	5	1.61217	0.000429295	1	0.0917905	0.474606
GO:1902117	positive regulation of organelle assembly	0.00621664	111.545	153	1.37164	0.008527	0.000108498	0.00334337	59	36.5965	44	1.2023	0.0037778	0.745763	0.0293725	0.2364
GO:0043402	glucocorticoid mediated signaling pathway	0.000352584	6.32641	18	2.84522	0.00100318	0.000108744	0.00334337	1	0.62028	1	1.61217	8.5859e-05	1	0.62028	0.926372
GO:0006415	translational termination	0.00448302	80.4389	116	1.44209	0.00646492	0.00011048	0.00337693	95	58.9266	65	1.10307	0.00558084	0.684211	0.117975	0.564768
GO:0003241	growth involved in heart morphogenesis	0.000385284	6.91315	19	2.74839	0.00105891	0.000110599	0.00337693	4	2.48112	4	1.61217	0.000343436	1	0.148002	0.597684
GO:0006952	defense response	0.0776541	1393.35	1528	1.09664	0.0851586	0.000110741	0.00337693	1168	724.487	664	0.91651	0.0570104	0.568493	0.999919	1
GO:0070667	negative regulation of mast cell proliferation	0.000100472	1.80277	9	4.99231	0.000501588	0.000110862	0.00337693	1	0.62028	1	1.61217	8.5859e-05	1	0.62028	0.926372
GO:0034975	protein folding in endoplasmic reticulum	0.000661442	11.8682	27	2.27498	0.00150476	0.000111365	0.00338441	14	8.68392	11	1.26671	0.000944449	0.785714	0.158633	0.628939
GO:1901030	positive regulation of mitochondrial outer membrane permeabilization involved in apoptotic signaling pathway	0.00311796	55.9456	86	1.53721	0.00479295	0.000111958	0.0033946	37	22.9504	32	1.39431	0.00274749	0.864865	0.00102392	0.0205213
GO:0044088	regulation of vacuole organization	0.00375163	67.3155	100	1.48554	0.0055732	0.000113673	0.00343868	50	31.014	40	1.28974	0.00343436	0.8	0.00510875	0.0696642
GO:0043122	regulation of I-kappaB kinase/NF-kappaB signaling	0.0214063	384.094	458	1.19242	0.0255253	0.000114417	0.00345324	242	150.108	183	1.21912	0.0157122	0.756198	4.35394e-06	0.000180737
GO:0048584	positive regulation of response to stimulus	0.192153	3447.79	3644	1.05691	0.203088	0.000114741	0.00345511	2014	1249.24	1387	1.11027	0.119086	0.688679	7.44927e-12	7.842e-10
GO:0046686	response to cadmium ion	0.00334584	60.0344	91	1.5158	0.00507162	0.000115821	0.00347965	58	35.9763	35	0.972864	0.00300507	0.603448	0.658608	0.938274
GO:0009451	RNA modification	0.0077123	138.382	184	1.32965	0.0102547	0.0001166	0.00349405	134	83.1175	97	1.16702	0.00832832	0.723881	0.00747662	0.0913424
GO:0045815	positive regulation of gene expression, epigenetic	0.0037546	67.3688	100	1.48437	0.0055732	0.000116831	0.00349405	80	49.6224	53	1.06807	0.00455053	0.6625	0.255027	0.779047
GO:0002697	regulation of immune effector process	0.0261894	469.916	551	1.17255	0.0307083	0.000118293	0.00352974	362	224.541	228	1.0154	0.0195759	0.629834	0.3746	0.852132
GO:0032774	RNA biosynthetic process	0.233969	4198.1	4408	1.05	0.245667	0.00011975	0.00356513	2720	1687.16	1840	1.09059	0.157981	0.676471	2.57338e-11	2.56539e-09
GO:0009227	nucleotide-sugar catabolic process	4.12496e-05	0.740142	6	8.10655	0.000334392	0.000121522	0.00360972	2	1.24056	2	1.61217	0.000171718	1	0.384735	0.852132
GO:0032268	regulation of cellular protein metabolic process	0.223773	4015.16	4221	1.05127	0.235245	0.000127063	0.0037658	2506	1554.42	1734	1.11553	0.148879	0.691939	5.52533e-16	9.95998e-14
GO:0002313	mature B cell differentiation involved in immune response	0.00165347	29.6683	52	1.75271	0.00289807	0.00012786	0.00378091	17	10.5448	11	1.04317	0.000944449	0.647059	0.517065	0.926372
GO:0006979	response to oxidative stress	0.0335788	602.505	693	1.1502	0.0386223	0.000130399	0.00384736	368	228.263	244	1.06894	0.0209496	0.663044	0.0483604	0.333006
GO:0030168	platelet activation	0.0134467	241.275	300	1.2434	0.0167196	0.000132309	0.00389498	141	87.4595	98	1.12052	0.00841418	0.695036	0.0387068	0.284073
GO:0032204	regulation of telomere maintenance	0.00701717	125.909	169	1.34224	0.00941871	0.000138857	0.00407283	78	48.3819	61	1.2608	0.0052374	0.782051	0.00169424	0.0303322
GO:2001243	negative regulation of intrinsic apoptotic signaling pathway	0.00653833	117.317	159	1.3553	0.00886139	0.000139131	0.00407283	94	58.3063	68	1.16625	0.00583841	0.723404	0.0233168	0.203061
GO:0097193	intrinsic apoptotic signaling pathway	0.0144598	259.452	320	1.23337	0.0178342	0.000139279	0.00407283	155	96.1434	118	1.22733	0.0101314	0.76129	0.000127686	0.00360562
GO:1901701	cellular response to oxygen-containing compound	0.0947631	1700.33	1845	1.08508	0.102826	0.000139986	0.00408441	891	552.67	613	1.10916	0.0526316	0.687991	9.21822e-06	0.000357825
GO:0051444	negative regulation of ubiquitin-protein transferase activity	0.00456012	81.8223	117	1.42993	0.00652065	0.000142608	0.00415171	84	52.1035	66	1.26671	0.0056667	0.785714	0.000881532	0.0181535
GO:0051028	mRNA transport	0.00920533	165.171	214	1.29563	0.0119267	0.000143464	0.00416742	146	90.5609	109	1.20361	0.00935863	0.746575	0.000819868	0.0172629
GO:0036336	dendritic cell migration	0.00162206	29.1046	51	1.7523	0.00284233	0.000148029	0.00428704	22	13.6462	16	1.17249	0.00137374	0.727273	0.209695	0.725857
GO:2001141	regulation of RNA biosynthetic process	0.317183	5691.22	5918	1.03985	0.329822	0.000148233	0.00428704	3704	2297.52	2483	1.08073	0.213188	0.670356	9.5898e-13	1.11674e-10
GO:0046685	response to arsenic-containing substance	0.00208924	37.4873	62	1.65389	0.00345539	0.000149599	0.00431706	29	17.9881	18	1.00066	0.00154546	0.62069	0.579786	0.926372
GO:0051403	stress-activated MAPK cascade	0.0101479	182.084	233	1.27963	0.0129856	0.000151496	0.00436223	101	62.6483	68	1.08543	0.00583841	0.673267	0.159274	0.630722
GO:0070267	oncosis	6.17427e-05	1.10785	7	6.31855	0.000390124	0.000155243	0.00446034	1	0.62028	1	1.61217	8.5859e-05	1	0.62028	0.926372
GO:0045814	negative regulation of gene expression, epigenetic	0.00541511	97.1634	135	1.38941	0.00752382	0.000156601	0.00448957	114	70.7119	71	1.00407	0.00609599	0.622807	0.519412	0.926372
GO:1904667	negative regulation of ubiquitin protein ligase activity	0.00401758	72.0874	105	1.45656	0.00585186	0.000158404	0.0045314	77	47.7616	60	1.25624	0.00515154	0.779221	0.0021624	0.0367636
GO:0051437	positive regulation of ubiquitin-protein ligase activity involved in regulation of mitotic cell cycle transition	0.00443555	79.587	114	1.4324	0.00635345	0.000161012	0.004596	76	47.1413	60	1.27277	0.00515154	0.789474	0.00120334	0.0234937
GO:0042180	cellular ketone metabolic process	0.00494999	88.8178	125	1.40738	0.0069665	0.000162751	0.00463557	72	44.6602	48	1.07478	0.00412123	0.666667	0.246551	0.76699
GO:0002221	pattern recognition receptor signaling pathway	0.0113001	202.758	256	1.26259	0.0142674	0.000164296	0.00466947	123	76.2945	90	1.17964	0.00772731	0.731707	0.00602798	0.0772368
GO:0016310	phosphorylation	0.120139	2155.66	2314	1.07345	0.128964	0.000165319	0.00468844	1259	780.933	882	1.12942	0.0757277	0.700556	4.20616e-10	3.39564e-08
GO:1903201	regulation of oxidative stress-induced cell death	0.00666139	119.525	161	1.34699	0.00897286	0.000167185	0.00472629	61	37.8371	46	1.21574	0.00394951	0.754098	0.0192291	0.178069
GO:0030641	regulation of cellular pH	0.00738387	132.489	176	1.32841	0.00980884	0.000167872	0.00472629	96	59.5469	66	1.10837	0.0056667	0.6875	0.103677	0.520965
GO:0043123	positive regulation of I-kappaB kinase/NF-kappaB signaling	0.0153074	274.66	336	1.22333	0.018726	0.000168139	0.00472629	185	114.752	140	1.22002	0.0120203	0.756757	5.26e-05	0.0016882
GO:0044712	single-organism catabolic process	0.0585212	1050.05	1165	1.10948	0.0649278	0.000168234	0.00472629	798	494.983	489	0.987912	0.0419851	0.612782	0.686289	0.945444
GO:0032875	regulation of DNA endoreduplication	0.00106091	19.0358	37	1.9437	0.00206208	0.00016845	0.00472629	7	4.34196	7	1.61217	0.000601013	1	0.0353035	0.266574
GO:0071593	lymphocyte aggregation	0.0227957	409.023	483	1.18086	0.0269186	0.000169929	0.00475766	222	137.702	165	1.19824	0.0141667	0.743243	6.58875e-05	0.00206925
GO:0015671	oxygen transport	0.000791477	14.2015	30	2.11246	0.00167196	0.000171142	0.00476594	15	9.3042	7	0.752348	0.000601013	0.466667	0.930203	1
GO:0016236	macroautophagy	0.00933476	167.494	216	1.2896	0.0120381	0.000171224	0.00476594	150	93.042	112	1.20376	0.00961621	0.746667	0.000694131	0.0150976
GO:0043618	regulation of transcription from RNA polymerase II promoter in response to stress	0.00690522	123.9	166	1.33979	0.00925152	0.000171381	0.00476594	113	70.0917	83	1.18416	0.0071263	0.734513	0.00691804	0.0858815
GO:0044281	small molecule metabolic process	0.139115	2496.13	2664	1.06725	0.14847	0.000171674	0.00476594	1777	1102.24	1139	1.03335	0.0977934	0.640968	0.030938	0.247335
GO:0050853	B cell receptor signaling pathway	0.00393886	70.675	103	1.45738	0.0057404	0.000177881	0.00492785	35	21.7098	24	1.10549	0.00206062	0.685714	0.269477	0.779047
GO:0016071	mRNA metabolic process	0.0463261	831.228	934	1.12364	0.0520537	0.00017832	0.00492965	659	408.765	468	1.14491	0.040182	0.710167	5.21684e-07	2.56151e-05
GO:0000075	cell cycle checkpoint	0.0145192	260.517	320	1.22832	0.0178342	0.000181543	0.00499335	200	124.056	153	1.23331	0.0131364	0.765	8.50124e-06	0.000333934
GO:0045637	regulation of myeloid cell differentiation	0.0237916	426.892	502	1.17594	0.0279775	0.000181675	0.00499335	238	147.627	163	1.10414	0.013995	0.684874	0.0218107	0.19309
GO:0050855	regulation of B cell receptor signaling pathway	0.00258592	46.3991	73	1.57331	0.00406844	0.000181763	0.00499335	21	13.0259	20	1.5354	0.00171718	0.952381	0.0006077	0.013693
GO:0009649	entrainment of circadian clock	0.00232273	41.6768	67	1.60761	0.00373405	0.00018267	0.00499977	24	14.8867	18	1.20913	0.00154546	0.75	0.134677	0.597684
GO:0031398	positive regulation of protein ubiquitination	0.0150746	270.483	331	1.22374	0.0184473	0.000182756	0.00499977	182	112.891	145	1.28442	0.0124496	0.796703	2.06817e-07	1.09738e-05
GO:0071801	regulation of podosome assembly	0.0011867	21.2929	40	1.87856	0.00222928	0.000187859	0.00512872	14	8.68392	11	1.26671	0.000944449	0.785714	0.158633	0.628939
GO:1904044	response to aldosterone	0.00015892	2.8515	11	3.85762	0.000613052	0.000190726	0.0051939	4	2.48112	3	1.20913	0.000257577	0.75	0.510506	0.926372
GO:1903321	negative regulation of protein modification by small protein conjugation or removal	0.0099448	178.44	228	1.27774	0.0127069	0.000191036	0.0051939	149	92.4217	107	1.15774	0.00918692	0.718121	0.0076371	0.0926197
GO:0002312	B cell activation involved in immune response	0.00427086	76.632	110	1.43543	0.00613052	0.000191462	0.00519474	40	24.8112	30	1.20913	0.00257577	0.75	0.0602285	0.372438
GO:0006355	regulation of transcription, DNA-templated	0.31571	5664.78	5887	1.03923	0.328095	0.000192683	0.00521711	3664	2272.71	2460	1.08241	0.211213	0.671397	4.6687e-13	5.74163e-11
GO:0019751	polyol metabolic process	0.00793989	142.465	187	1.3126	0.0104219	0.000193495	0.00522835	94	58.3063	58	0.994746	0.00497982	0.617021	0.571379	0.926372
GO:0010033	response to organic substance	0.249572	4478.07	4685	1.04621	0.261105	0.000196561	0.0053003	2753	1707.63	1855	1.0863	0.159269	0.67381	1.52685e-10	1.34845e-08
GO:0002260	lymphocyte homeostasis	0.00432493	77.6022	111	1.43037	0.00618626	0.000203971	0.00548886	53	32.8749	36	1.09506	0.00309093	0.679245	0.23014	0.749786
GO:0071456	cellular response to hypoxia	0.0161635	290.022	352	1.2137	0.0196177	0.000205976	0.00553151	183	113.511	137	1.20693	0.0117627	0.748634	0.000151524	0.0041977
GO:1903506	regulation of nucleic acid-templated transcription	0.316837	5685.01	5906	1.03887	0.329153	0.000210174	0.00563275	3686	2286.35	2473	1.08163	0.212329	0.670917	6.30778e-13	7.61505e-11
GO:0006297	nucleotide-excision repair, DNA gap filling	0.00148132	26.5793	47	1.76829	0.00261941	0.00021438	0.0057338	23	14.2664	21	1.47199	0.00180304	0.913044	0.00185501	0.0324602
GO:0090382	phagosome maturation	0.00295928	53.0983	81	1.52547	0.00451429	0.000216833	0.00578765	40	24.8112	26	1.04791	0.00223233	0.65	0.416199	0.901525
GO:0030705	cytoskeleton-dependent intracellular transport	0.0114576	205.583	258	1.25497	0.0143789	0.000219598	0.00584956	149	92.4217	112	1.21184	0.00961621	0.751678	0.000449099	0.0106099
GO:0006998	nuclear envelope organization	0.00574821	103.14	141	1.36707	0.00785822	0.000222992	0.00592798	86	53.3441	66	1.23725	0.0056667	0.767442	0.00265766	0.0427532
GO:0042100	B cell proliferation	0.00405868	72.8249	105	1.44181	0.00585186	0.000225325	0.00597792	39	24.1909	33	1.36415	0.00283335	0.846154	0.00189897	0.0331051
GO:0032507	maintenance of protein location in cell	0.00556357	99.8271	137	1.37237	0.00763529	0.0002318	0.00613733	82	50.863	60	1.17964	0.00515154	0.731707	0.0225462	0.197526
GO:0032984	macromolecular complex disassembly	0.0118195	212.076	265	1.24955	0.014769	0.000234279	0.00619052	191	118.474	131	1.10573	0.0112475	0.685864	0.0345452	0.266574
GO:1903322	positive regulation of protein modification by small protein conjugation or removal	0.016754	300.616	363	1.20752	0.0202307	0.000235665	0.00621465	199	123.436	158	1.28002	0.0135657	0.79397	9.15525e-08	5.10483e-06
GO:1904851	positive regulation of establishment of protein localization to telomere	0.000163216	2.92859	11	3.75607	0.000613052	0.000238703	0.00628219	9	5.58252	8	1.43304	0.000686872	0.888889	0.0884272	0.474606
GO:0060252	positive regulation of glial cell proliferation	0.000807946	14.497	30	2.0694	0.00167196	0.000240178	0.00630839	11	6.82308	8	1.17249	0.000686872	0.727273	0.346141	0.852132
GO:0035458	cellular response to interferon-beta	0.000658571	11.8167	26	2.20027	0.00144903	0.000243664	0.0063872	15	9.3042	10	1.07478	0.00085859	0.666667	0.467404	0.926372
GO:1901724	positive regulation of cell proliferation involved in kidney development	0.000965846	17.3302	34	1.9619	0.00189489	0.000254793	0.0066533	7	4.34196	4	0.921243	0.000343436	0.571429	0.748443	0.989925
GO:0034248	regulation of cellular amide metabolic process	0.0354836	636.683	725	1.13871	0.0404057	0.000254826	0.0066533	461	285.949	317	1.10859	0.0272173	0.687636	0.00133778	0.0256616
GO:0071219	cellular response to molecule of bacterial origin	0.0136418	244.775	301	1.2297	0.0167753	0.000256793	0.00669136	155	96.1434	103	1.07132	0.00884348	0.664516	0.145186	0.597684
GO:1903026	negative regulation of RNA polymerase II regulatory region sequence-specific DNA binding	0.000282351	5.06622	15	2.96079	0.000835981	0.000258747	0.00672896	6	3.72168	6	1.61217	0.000515154	1	0.0569265	0.36101
GO:0071222	cellular response to lipopolysaccharide	0.0134439	241.224	297	1.23122	0.0165524	0.000260442	0.00675968	147	91.1812	99	1.08575	0.00850004	0.673469	0.105093	0.527374
GO:1903651	positive regulation of cytoplasmic transport	0.0015789	28.3302	49	1.7296	0.00273087	0.000261751	0.00678028	10	6.2028	10	1.61217	0.00085859	1	0.00841863	0.0987806
GO:0051092	positive regulation of NF-kappaB transcription factor activity	0.012693	227.75	282	1.2382	0.0157164	0.000262295	0.00678102	140	86.8392	99	1.14004	0.00850004	0.707143	0.0194512	0.179746
GO:0051252	regulation of RNA metabolic process	0.326928	5866.06	6085	1.03732	0.339129	0.000263715	0.00680437	3833	2377.53	2581	1.08558	0.221602	0.673363	1.178e-14	1.82369e-12
GO:1905668	positive regulation of protein localization to endosome	0.000929811	16.6836	33	1.97799	0.00183916	0.000269863	0.00694937	8	4.96224	8	1.61217	0.000686872	1	0.0218931	0.19309
GO:0090398	cellular senescence	0.00343716	61.6731	91	1.47552	0.00507162	0.000274306	0.00704999	32	19.849	27	1.36027	0.00231819	0.84375	0.00543523	0.0721718
GO:0098542	defense response to other organism	0.0227811	408.762	480	1.17428	0.0267514	0.000276181	0.00708433	418	259.277	240	0.925651	0.0206062	0.574163	0.977529	1
GO:0031645	negative regulation of neurological system process	0.00166846	29.9371	51	1.70357	0.00284233	0.000280889	0.00719108	16	9.92448	13	1.30989	0.00111617	0.8125	0.0883757	0.474606
GO:0001816	cytokine production	0.0126099	226.259	280	1.23752	0.015605	0.000283826	0.00725218	131	81.2567	95	1.16913	0.00815661	0.725191	0.00742307	0.0909499
GO:0040015	negative regulation of multicellular organism growth	0.0010117	18.1529	35	1.92807	0.00195062	0.000285758	0.00728738	11	6.82308	9	1.31905	0.000772731	0.818182	0.148161	0.597684
GO:1901698	response to nitrogen compound	0.0924358	1658.58	1794	1.08165	0.0999833	0.000290705	0.0073992	914	566.936	631	1.113	0.054177	0.690372	3.42888e-06	0.000147453
GO:1902959	regulation of aspartic-type endopeptidase activity involved in amyloid precursor protein catabolic process	0.0011345	20.3563	38	1.86674	0.00211782	0.000299947	0.00760576	6	3.72168	4	1.07478	0.000343436	0.666667	0.586318	0.926372
GO:0016241	regulation of macroautophagy	0.0121712	218.387	271	1.24091	0.0151034	0.000299976	0.00760576	160	99.2448	123	1.23936	0.0105607	0.76875	4.25158e-05	0.00141026
GO:0051649	establishment of localization in cell	0.123671	2219.03	2372	1.06893	0.132196	0.000304879	0.00768968	1534	951.51	1091	1.1466	0.0936722	0.711213	4.15405e-15	6.83289e-13
GO:1902269	positive regulation of polyamine transmembrane transport	0.000168104	3.01628	11	3.64687	0.000613052	0.000305289	0.00768968	2	1.24056	2	1.61217	0.000171718	1	0.384735	0.852132
GO:0046725	negative regulation by virus of viral protein levels in host cell	9.13763e-05	1.63956	8	4.87934	0.000445856	0.000305624	0.00768968	1	0.62028	1	1.61217	8.5859e-05	1	0.62028	0.926372
GO:0072308	negative regulation of metanephric nephron tubule epithelial cell differentiation	9.13763e-05	1.63956	8	4.87934	0.000445856	0.000305624	0.00768968	1	0.62028	1	1.61217	8.5859e-05	1	0.62028	0.926372
GO:0010965	regulation of mitotic sister chromatid separation	0.0036792	66.0159	96	1.45419	0.00535028	0.000306807	0.00770473	49	30.3937	40	1.31606	0.00343436	0.816326	0.00254188	0.0416014
GO:0032981	mitochondrial respiratory chain complex I assembly	0.00299592	53.7559	81	1.50681	0.00451429	0.000311133	0.00779847	64	39.6979	42	1.05799	0.00360608	0.65625	0.324089	0.852132
GO:0009157	deoxyribonucleoside monophosphate biosynthetic process	0.000670491	12.0306	26	2.16115	0.00144903	0.000317822	0.00795098	8	4.96224	8	1.61217	0.000686872	1	0.0218931	0.19309
GO:0001825	blastocyst formation	0.00263873	47.3468	73	1.54181	0.00406844	0.000318582	0.00795488	29	17.9881	20	1.11184	0.00171718	0.689655	0.285272	0.810601
GO:0034311	diol metabolic process	0.000784118	14.0694	29	2.06121	0.00161623	0.000320611	0.00799039	12	7.44336	10	1.34348	0.00085859	0.833333	0.10723	0.528283
GO:0038083	peptidyl-tyrosine autophosphorylation	0.0049473	88.7694	123	1.38561	0.00685504	0.000325808	0.00809873	47	29.1532	31	1.06335	0.00266163	0.659574	0.346612	0.852132
GO:0002553	histamine secretion by mast cell	0.0001423	2.55329	10	3.91651	0.00055732	0.00032619	0.00809873	3	1.86084	2	1.07478	0.000171718	0.666667	0.676949	0.938274
GO:1901028	regulation of mitochondrial outer membrane permeabilization involved in apoptotic signaling pathway	0.00359678	64.5371	94	1.45653	0.00523881	0.000333807	0.00827227	46	28.5329	39	1.36684	0.0033485	0.847826	0.000671429	0.014628
GO:0008637	apoptotic mitochondrial changes	0.00485741	87.1566	121	1.38831	0.00674358	0.000337019	0.00833614	59	36.5965	47	1.28428	0.00403537	0.79661	0.0028828	0.0456495
GO:0043409	negative regulation of MAPK cascade	0.0164422	295.022	355	1.2033	0.0197849	0.000344162	0.0084933	153	94.9029	107	1.12747	0.00918692	0.699346	0.0248852	0.213054
GO:0034341	response to interferon-gamma	0.00956275	171.584	218	1.27051	0.0121496	0.000344663	0.0084933	140	86.8392	86	0.990336	0.00738388	0.614286	0.595029	0.926372
GO:0002774	Fc receptor mediated inhibitory signaling pathway	0.00011745	2.1074	9	4.27065	0.000501588	0.000345496	0.00849791	2	1.24056	1	0.806087	8.5859e-05	0.5	0.855825	1
GO:0019068	virion assembly	0.00189927	34.0785	56	1.64326	0.00312099	0.000348797	0.00856308	36	22.3301	25	1.11957	0.00214648	0.694444	0.230004	0.749786
GO:1903707	negative regulation of hemopoiesis	0.0138139	247.862	303	1.22245	0.0168868	0.000351351	0.00860588	135	83.7378	95	1.13449	0.00815661	0.703704	0.0262811	0.221973
GO:0070423	nucleotide-binding oligomerization domain containing signaling pathway	0.00282797	50.7423	77	1.51747	0.00429137	0.000351848	0.00860588	29	17.9881	24	1.33421	0.00206062	0.827586	0.0140052	0.141351
GO:0035751	regulation of lysosomal lumen pH	0.000423765	7.60361	19	2.49881	0.00105891	0.000356032	0.00869206	12	7.44336	10	1.34348	0.00085859	0.833333	0.10723	0.528283
GO:0038094	Fc-gamma receptor signaling pathway	0.00663418	119.037	158	1.32732	0.00880566	0.000357184	0.00870404	75	46.521	58	1.24675	0.00497982	0.773333	0.00348858	0.0524122
GO:0032621	interleukin-18 production	9.37772e-05	1.68264	8	4.75442	0.000445856	0.000362258	0.00881136	2	1.24056	2	1.61217	0.000171718	1	0.384735	0.852132
GO:0042110	T cell activation	0.0227134	407.546	477	1.17042	0.0265842	0.000370615	0.00899802	220	136.462	163	1.19447	0.013995	0.740909	9.62219e-05	0.00280784
GO:0071346	cellular response to interferon-gamma	0.00800266	143.592	186	1.29534	0.0103662	0.000371857	0.00901154	119	73.8133	74	1.00253	0.00635357	0.621849	0.526643	0.926372
GO:1902255	positive regulation of intrinsic apoptotic signaling pathway by p53 class mediator	0.000230871	4.14251	13	3.13819	0.000724516	0.00037845	0.00915446	5	3.1014	5	1.61217	0.000429295	1	0.0917905	0.474606
GO:0006605	protein targeting	0.0314462	564.239	645	1.14313	0.0359472	0.000382151	0.00922702	392	243.15	292	1.20091	0.0250708	0.744898	8.85102e-08	4.95619e-06
GO:1902527	positive regulation of protein monoubiquitination	0.000119192	2.13866	9	4.20824	0.000501588	0.000383748	0.00924861	4	2.48112	4	1.61217	0.000343436	1	0.148002	0.597684
GO:0030101	natural killer cell activation	0.00261232	46.8728	72	1.53607	0.00401271	0.000384693	0.00925444	54	33.4951	32	0.955363	0.00274749	0.592593	0.714776	0.963877
GO:0072600	establishment of protein localization to Golgi	0.000642107	11.5213	25	2.16989	0.0013933	0.000385958	0.00926793	9	5.58252	9	1.61217	0.000772731	1	0.0135763	0.138811
GO:0006518	peptide metabolic process	0.0333893	599.104	682	1.13837	0.0380093	0.000391702	0.00938871	516	320.065	337	1.05291	0.0289345	0.653101	0.0646794	0.390996
GO:0015949	nucleobase-containing small molecule interconversion	0.00195433	35.0665	57	1.62548	0.00317673	0.000402123	0.00962099	30	18.6084	21	1.12852	0.00180304	0.7	0.240883	0.75417
GO:0010256	endomembrane system organization	0.0458213	822.172	918	1.11655	0.051162	0.000405457	0.009672	506	313.862	363	1.15656	0.0311668	0.717391	2.07779e-06	9.23706e-05
GO:1902822	regulation of late endosome to lysosome transport	0.000263384	4.7259	14	2.9624	0.000780249	0.000405726	0.009672	4	2.48112	4	1.61217	0.000343436	1	0.148002	0.597684
GO:0051439	regulation of ubiquitin-protein ligase activity involved in mitotic cell cycle	0.00380628	68.2961	98	1.43493	0.00546174	0.000412168	0.00980781	72	44.6602	55	1.23152	0.00472225	0.763889	0.00696844	0.0863443
GO:0043281	regulation of cysteine-type endopeptidase activity involved in apoptotic process	0.0188915	338.97	402	1.18595	0.0224043	0.000417003	0.00990496	203	125.917	147	1.16744	0.0126213	0.724138	0.00113845	0.0224938
GO:0045639	positive regulation of myeloid cell differentiation	0.00955189	171.39	217	1.26612	0.0120938	0.000421278	0.00998776	83	51.4832	59	1.146	0.00506568	0.710843	0.0539526	0.36101
GO:0006406	mRNA export from nucleus	0.00536305	96.2292	131	1.36133	0.0073009	0.000422008	0.00998776	106	65.7497	79	1.20153	0.00678286	0.745283	0.00441108	0.0618821
GO:0061394	regulation of transcription from RNA polymerase II promoter in response to arsenic-containing substance	7.36443e-05	1.3214	7	5.29741	0.000390124	0.000443877	0.0104786	2	1.24056	2	1.61217	0.000171718	1	0.384735	0.852132
GO:1905245	regulation of aspartic-type peptidase activity	0.00115902	20.7962	38	1.82726	0.00211782	0.000445067	0.0104786	7	4.34196	4	0.921243	0.000343436	0.571429	0.748443	0.989925
GO:0031647	regulation of protein stability	0.020861	374.309	440	1.1755	0.0245221	0.000445137	0.0104786	247	153.209	179	1.16834	0.0153688	0.724696	0.000330361	0.00815614
GO:0042982	amyloid precursor protein metabolic process	0.00179002	32.1184	53	1.65014	0.0029538	0.000447427	0.0105137	21	13.0259	13	0.998013	0.00111617	0.619048	0.599851	0.926372
GO:0071616	acyl-CoA biosynthetic process	0.00335563	60.21	88	1.46155	0.00490442	0.000453297	0.0106327	43	26.672	34	1.27474	0.00291921	0.790698	0.0133397	0.138218
GO:2000508	regulation of dendritic cell chemotaxis	0.000725249	13.0131	27	2.07483	0.00150476	0.000456251	0.0106829	10	6.2028	10	1.61217	0.00085859	1	0.00841863	0.0987806
GO:0050663	cytokine secretion	0.00428728	76.9266	108	1.40394	0.00601906	0.000462821	0.0108001	43	26.672	32	1.19976	0.00274749	0.744186	0.0616844	0.379656
GO:0051223	regulation of protein transport	0.0748137	1342.38	1461	1.08836	0.0814245	0.000463042	0.0108001	760	471.413	550	1.16671	0.0472225	0.723684	5.87535e-10	4.57478e-08
GO:0042402	cellular biogenic amine catabolic process	0.00245162	43.9895	68	1.54582	0.00378978	0.000463717	0.0108001	23	14.2664	17	1.19161	0.0014596	0.73913	0.168904	0.646698
GO:1903827	regulation of cellular protein localization	0.0583623	1047.19	1153	1.10104	0.064259	0.000470702	0.0109434	598	370.928	442	1.19161	0.0379497	0.73913	2.88059e-10	2.35439e-08
GO:0000375	RNA splicing, via transesterification reactions	0.0196954	353.395	417	1.17998	0.0232403	0.000472096	0.0109565	288	178.641	208	1.16435	0.0178587	0.722222	0.000158321	0.00434029
GO:0051402	neuron apoptotic process	0.00429204	77.0121	108	1.40238	0.00601906	0.000480259	0.0111263	40	24.8112	29	1.16883	0.00248991	0.725	0.11303	0.544024
GO:0002822	regulation of adaptive immune response based on somatic recombination of immune receptors built from immunoglobulin superfamily domains	0.0101279	181.724	228	1.25465	0.0127069	0.000490302	0.011339	120	74.4336	80	1.07478	0.00686872	0.666667	0.169693	0.648559
GO:1901096	regulation of autophagosome maturation	0.000615881	11.0508	24	2.1718	0.00133757	0.000491797	0.0113536	11	6.82308	10	1.46561	0.00085859	0.909091	0.0404029	0.290443
GO:0060621	negative regulation of cholesterol import	8.30282e-06	0.148978	3	20.1373	0.000167196	0.000492951	0.0113603	2	1.24056	2	1.61217	0.000171718	1	0.384735	0.852132
GO:0070987	error-free translesion synthesis	0.00120684	21.6544	39	1.80102	0.00217355	0.000495039	0.0113885	19	11.7853	17	1.44247	0.0014596	0.894737	0.00876533	0.101178
GO:0043620	regulation of DNA-templated transcription in response to stress	0.00781097	140.152	181	1.29145	0.0100875	0.000502882	0.0115487	119	73.8133	88	1.1922	0.00755559	0.739496	0.00401376	0.0585555
GO:0010970	transport along microtubule	0.00973631	174.699	220	1.25931	0.0122611	0.000505326	0.0115759	128	79.3959	97	1.22173	0.00832832	0.757812	0.000653208	0.0144221
GO:0090559	regulation of membrane permeability	0.00625441	112.223	149	1.32771	0.00830407	0.000505825	0.0115759	81	50.2427	64	1.27382	0.00549498	0.790123	0.000799969	0.0168969
GO:0036111	very long-chain fatty-acyl-CoA metabolic process	9.88482e-05	1.77363	8	4.51051	0.000445856	0.000510084	0.0116471	1	0.62028	1	1.61217	8.5859e-05	1	0.62028	0.926372
GO:0051881	regulation of mitochondrial membrane potential	0.00453547	81.3799	113	1.38855	0.00629772	0.000510705	0.0116471	65	40.3182	47	1.16573	0.00403537	0.723077	0.054544	0.36101
GO:1900740	positive regulation of protein insertion into mitochondrial membrane involved in apoptotic signaling pathway	0.00277656	49.8198	75	1.50543	0.0041799	0.000515032	0.0117254	29	17.9881	25	1.38981	0.00214648	0.862069	0.00417492	0.0595671
GO:0051972	regulation of telomerase activity	0.00611492	109.72	146	1.33066	0.00813688	0.000523343	0.0118941	46	28.5329	36	1.2617	0.00309093	0.782609	0.0145651	0.144979
GO:0006576	cellular biogenic amine metabolic process	0.00458691	82.3029	114	1.38513	0.00635345	0.00052703	0.0119572	53	32.8749	38	1.1559	0.00326264	0.716981	0.0932191	0.479881
GO:0001829	trophectodermal cell differentiation	0.00150466	26.9982	46	1.70382	0.00256367	0.000534948	0.012116	15	9.3042	12	1.28974	0.00103031	0.8	0.119057	0.564768
GO:0032237	activation of store-operated calcium channel activity	0.00088937	15.958	31	1.9426	0.00172769	0.0005406	0.0122229	5	3.1014	4	1.28974	0.000343436	0.8	0.372846	0.852132
GO:1904760	regulation of myofibroblast differentiation	0.000209868	3.76566	12	3.1867	0.000668785	0.000546451	0.012334	3	1.86084	3	1.61217	0.000257577	1	0.238628	0.749786
GO:0002431	Fc receptor mediated stimulatory signaling pathway	0.00680251	122.057	160	1.31086	0.00891713	0.000554665	0.012498	73	45.2805	57	1.25882	0.00489396	0.780822	0.00254496	0.0416014
GO:0071897	DNA biosynthetic process	0.00817395	146.665	188	1.28183	0.0104776	0.00055972	0.0125903	118	73.1931	97	1.32526	0.00832832	0.822034	1.51848e-06	6.96224e-05
GO:0052027	modulation by symbiont of host signal transduction pathway	7.67198e-05	1.37658	7	5.08505	0.000390124	0.000563787	0.0126602	2	1.24056	1	0.806087	8.5859e-05	0.5	0.855825	1
GO:0030004	cellular monovalent inorganic cation homeostasis	0.0100095	179.601	225	1.25278	0.0125397	0.000571277	0.0128065	110	68.2308	75	1.09921	0.00643943	0.681818	0.107468	0.528664
GO:0038096	Fc-gamma receptor signaling pathway involved in phagocytosis	0.00656707	117.833	155	1.31542	0.00863847	0.000580454	0.0129818	71	44.0399	55	1.24887	0.00472225	0.774648	0.00412444	0.0591859
GO:0060341	regulation of cellular localization	0.0884827	1587.65	1713	1.07896	0.095469	0.000581071	0.0129818	884	548.328	638	1.16354	0.0547781	0.721719	5.2251e-11	4.9824e-09
GO:1903900	regulation of viral life cycle	0.0115665	207.538	256	1.23351	0.0142674	0.000591212	0.013186	182	112.891	119	1.05411	0.0102172	0.653846	0.195109	0.713375
GO:2000116	regulation of cysteine-type endopeptidase activity	0.0206872	371.191	435	1.1719	0.0242434	0.000592839	0.0131999	231	143.285	161	1.12364	0.0138233	0.69697	0.00871552	0.101155
GO:0034612	response to tumor necrosis factor	0.0192492	345.389	407	1.17838	0.0226829	0.000599115	0.0133171	255	158.171	170	1.07478	0.014596	0.666667	0.0696431	0.415428
GO:1902267	regulation of polyamine transmembrane transport	0.000274364	4.92292	14	2.84384	0.000780249	0.000600966	0.0133358	5	3.1014	4	1.28974	0.000343436	0.8	0.372846	0.852132
GO:0070861	regulation of protein exit from endoplasmic reticulum	0.00212109	38.0588	60	1.57651	0.00334392	0.000603892	0.0133781	21	13.0259	16	1.22832	0.00137374	0.761905	0.131594	0.590805
GO:0080135	regulation of cellular response to stress	0.0667107	1196.99	1307	1.09191	0.0728418	0.000606048	0.0134033	621	385.194	471	1.22276	0.0404396	0.758454	6.95152e-14	9.83603e-12
GO:0044090	positive regulation of vacuole organization	0.00151523	27.1878	46	1.69193	0.00256367	0.000616012	0.0135979	19	11.7853	16	1.35762	0.00137374	0.842105	0.0341994	0.265463
GO:0080058	protein deglutathionylation	7.79177e-05	1.39808	7	5.00687	0.000390124	0.000616914	0.0135979	1	0.62028	1	1.61217	8.5859e-05	1	0.62028	0.926372
GO:0008631	intrinsic apoptotic signaling pathway in response to oxidative stress	0.00164684	29.5493	49	1.65824	0.00273087	0.00064308	0.0141427	17	10.5448	14	1.32767	0.00120203	0.823529	0.0649574	0.390996
GO:1902107	positive regulation of leukocyte differentiation	0.0163488	293.346	350	1.19313	0.0195062	0.000643779	0.0141427	132	81.877	100	1.22134	0.0085859	0.757576	0.0005531	0.0126537
GO:0009446	putrescine biosynthetic process	0.000309034	5.545	15	2.70514	0.000835981	0.000647675	0.0142046	5	3.1014	4	1.28974	0.000343436	0.8	0.372846	0.852132
GO:0001666	response to hypoxia	0.0308534	553.602	630	1.138	0.0351112	0.000652977	0.0142971	335	207.794	233	1.1213	0.0200051	0.695522	0.00223545	0.0375208
GO:0072676	lymphocyte migration	0.00367624	65.9627	94	1.42505	0.00523881	0.000654416	0.0143047	57	35.356	35	0.989932	0.00300507	0.614035	0.596385	0.926372
GO:0071356	cellular response to tumor necrosis factor	0.0172266	309.097	367	1.18733	0.0204537	0.000665104	0.0145143	234	145.146	156	1.07478	0.013394	0.666667	0.0793721	0.450003
GO:0000398	mRNA splicing, via spliceosome	0.0196408	352.415	414	1.17475	0.0230731	0.000668652	0.0145675	285	176.78	205	1.15963	0.0176011	0.719298	0.000256239	0.00653458
GO:0019417	sulfur oxidation	0.00010321	1.85189	8	4.31992	0.000445856	0.000673199	0.0146423	2	1.24056	2	1.61217	0.000171718	1	0.384735	0.852132
GO:0051220	cytoplasmic sequestering of protein	0.00156531	28.0864	47	1.67341	0.00261941	0.000678792	0.0147396	39	24.1909	28	1.15746	0.00240405	0.717949	0.136485	0.597684
GO:1903217	negative regulation of protein processing involved in protein targeting to mitochondrion	0.000215378	3.86452	12	3.10517	0.000668785	0.00068241	0.0147938	2	1.24056	2	1.61217	0.000171718	1	0.384735	0.852132
GO:0010998	regulation of translational initiation by eIF2 alpha phosphorylation	0.000156992	2.81691	10	3.54999	0.00055732	0.000689737	0.014928	4	2.48112	4	1.61217	0.000343436	1	0.148002	0.597684
GO:0071417	cellular response to organonitrogen compound	0.0554098	994.218	1094	1.10036	0.0609709	0.000697313	0.0150415	486	301.456	346	1.14776	0.0297072	0.711934	1.09299e-05	0.000420544
GO:2000109	regulation of macrophage apoptotic process	0.000943823	16.935	32	1.88958	0.00178342	0.00069831	0.0150415	9	5.58252	6	1.07478	0.000515154	0.666667	0.533791	0.926372
GO:0051782	negative regulation of cell division	0.00187035	33.5597	54	1.60907	0.00300953	0.000698409	0.0150415	16	9.92448	12	1.20913	0.00103031	0.75	0.211099	0.725857
GO:0043370	regulation of CD4-positive, alpha-beta T cell differentiation	0.00467439	83.8726	115	1.37113	0.00640919	0.000706433	0.0151895	40	24.8112	36	1.45096	0.00309093	0.9	7.68311e-05	0.00234575
GO:0045622	regulation of T-helper cell differentiation	0.00340752	61.1411	88	1.43929	0.00490442	0.000710868	0.0152167	32	19.849	28	1.41065	0.00240405	0.875	0.00146361	0.0274521
GO:0070131	positive regulation of mitochondrial translation	0.000311948	5.59728	15	2.67988	0.000835981	0.000710888	0.0152167	10	6.2028	9	1.45096	0.000772731	0.9	0.0599952	0.372438
GO:0006568	tryptophan metabolic process	0.00114828	20.6035	37	1.79581	0.00206208	0.00071117	0.0152167	12	7.44336	11	1.47783	0.000944449	0.916667	0.0270374	0.222088
GO:2000643	positive regulation of early endosome to late endosome transport	0.00106672	19.1401	35	1.82862	0.00195062	0.000716115	0.0152977	8	4.96224	8	1.61217	0.000686872	1	0.0218931	0.19309
GO:0019219	regulation of nucleobase-containing compound metabolic process	0.35893	6440.29	6646	1.03194	0.370395	0.000718293	0.0153193	4229	2623.16	2846	1.08495	0.244355	0.672972	3.77346e-16	7.09357e-14
GO:1901341	positive regulation of store-operated calcium channel activity	0.000905659	16.2502	31	1.90766	0.00172769	0.000720468	0.0153408	6	3.72168	4	1.07478	0.000343436	0.666667	0.586318	0.926372
GO:0009617	response to bacterium	0.0398851	715.659	801	1.11925	0.0446414	0.000726414	0.0154425	516	320.065	300	0.937311	0.0257577	0.581395	0.970182	1
GO:0001928	regulation of exocyst assembly	3.83752e-05	0.688567	5	7.26146	0.00027866	0.000729951	0.0154677	1	0.62028	1	1.61217	8.5859e-05	1	0.62028	0.926372
GO:0060178	regulation of exocyst localization	3.83752e-05	0.688567	5	7.26146	0.00027866	0.000729951	0.0154677	1	0.62028	1	1.61217	8.5859e-05	1	0.62028	0.926372
GO:0044106	cellular amine metabolic process	0.00467944	83.9631	115	1.36965	0.00640919	0.000732439	0.0154954	54	33.4951	39	1.16435	0.0033485	0.722222	0.0779001	0.44569
GO:0051436	negative regulation of ubiquitin-protein ligase activity involved in mitotic cell cycle	0.00378375	67.8918	96	1.41401	0.00535028	0.000734219	0.0155082	71	44.0399	54	1.22616	0.00463639	0.760563	0.0087134	0.101155
GO:0009789	positive regulation of abscisic acid-activated signaling pathway	0.000187708	3.36804	11	3.26599	0.000613052	0.000750241	0.0158212	1	0.62028	1	1.61217	8.5859e-05	1	0.62028	0.926372
GO:0002474	antigen processing and presentation of peptide antigen via MHC class I	0.00430395	77.2258	107	1.38555	0.00596333	0.000752264	0.0158385	89	55.2049	66	1.19555	0.0056667	0.741573	0.0106805	0.116635
GO:0006417	regulation of translation	0.0322723	579.062	656	1.13287	0.0365602	0.000761257	0.0160022	427	264.86	297	1.12135	0.0255001	0.69555	0.000609868	0.0137184
GO:0036473	cell death in response to oxidative stress	0.00166067	29.7974	49	1.64444	0.00273087	0.000764352	0.0160416	18	11.165	14	1.25391	0.00120203	0.777778	0.126679	0.58506
GO:1904180	negative regulation of membrane depolarization	0.000488476	8.76472	20	2.28187	0.00111464	0.000770184	0.0161383	7	4.34196	7	1.61217	0.000601013	1	0.0353035	0.266574
GO:0006302	double-strand break repair	0.0117264	210.406	258	1.2262	0.0143789	0.000771739	0.0161452	174	107.929	127	1.1767	0.0109041	0.729885	0.00146475	0.0274521
GO:0010605	negative regulation of macromolecule metabolic process	0.223597	4012	4190	1.04437	0.233517	0.000773816	0.0161629	2372	1471.3	1614	1.09699	0.138576	0.680438	4.01388e-11	3.91249e-09
GO:0016254	preassembly of GPI anchor in ER membrane	0.000562217	10.0879	22	2.18084	0.0012261	0.000778606	0.0162316	17	10.5448	13	1.23284	0.00111617	0.764706	0.164485	0.642845
GO:0061136	regulation of proteasomal protein catabolic process	0.0142075	254.925	307	1.20428	0.0171097	0.000779572	0.0162316	153	94.9029	112	1.18015	0.00961621	0.732026	0.00229639	0.0383967
GO:0006997	nucleus organization	0.0105745	189.739	235	1.23854	0.013097	0.000782483	0.0162665	145	89.9406	105	1.16744	0.0090152	0.724138	0.00543338	0.0721718
GO:0000281	mitotic cytokinesis	0.00383904	68.8839	97	1.40817	0.00540601	0.000785486	0.0163032	43	26.672	35	1.31224	0.00300507	0.813953	0.00517116	0.0700075
GO:0030033	microvillus assembly	0.0021012	37.7018	59	1.56491	0.00328819	0.000788718	0.0163445	11	6.82308	9	1.31905	0.000772731	0.818182	0.148161	0.597684
GO:1902177	positive regulation of oxidative stress-induced intrinsic apoptotic signaling pathway	0.000526036	9.43866	21	2.22489	0.00117037	0.000791221	0.0163567	6	3.72168	6	1.61217	0.000515154	1	0.0569265	0.36101
GO:0006569	tryptophan catabolic process	0.00111414	19.9909	36	1.80082	0.00200635	0.000791793	0.0163567	10	6.2028	10	1.61217	0.00085859	1	0.00841863	0.0987806
GO:0035456	response to interferon-beta	0.000911309	16.3516	31	1.89584	0.00172769	0.000794113	0.0163789	23	14.2664	14	0.981324	0.00120203	0.608696	0.634566	0.937525
GO:0071803	positive regulation of podosome assembly	0.001033	18.5351	34	1.83436	0.00189489	0.000801092	0.0164531	10	6.2028	8	1.28974	0.000686872	0.8	0.202155	0.719741
GO:1903214	regulation of protein targeting to mitochondrion	0.00779672	139.897	179	1.27952	0.00997603	0.000801348	0.0164531	96	59.5469	68	1.14196	0.00583841	0.708333	0.0449785	0.318725
GO:0043603	cellular amide metabolic process	0.0458542	822.762	913	1.10968	0.0508834	0.000802226	0.0164531	673	417.449	438	1.04923	0.0376063	0.650817	0.0518402	0.352905
GO:0006049	UDP-N-acetylglucosamine catabolic process	3.92072e-05	0.703495	5	7.10738	0.00027866	0.000802713	0.0164531	1	0.62028	1	1.61217	8.5859e-05	1	0.62028	0.926372
GO:0002753	cytoplasmic pattern recognition receptor signaling pathway	0.00314469	56.4252	82	1.45325	0.00457003	0.000804756	0.0164693	35	21.7098	27	1.24368	0.00231819	0.771429	0.0440598	0.31272
GO:0035588	G-protein coupled purinergic receptor signaling pathway	0.00119917	21.5167	38	1.76607	0.00211782	0.000819733	0.0167498	21	13.0259	14	1.07478	0.00120203	0.666667	0.422785	0.912364
GO:0008635	activation of cysteine-type endopeptidase activity involved in apoptotic process by cytochrome c	0.000639901	11.4817	24	2.09028	0.00133757	0.000823983	0.0167872	9	5.58252	8	1.43304	0.000686872	0.888889	0.0884272	0.474606
GO:0044818	mitotic G2/M transition checkpoint	0.00179714	32.2461	52	1.6126	0.00289807	0.000824117	0.0167872	26	16.1273	22	1.36415	0.0018889	0.846154	0.0114325	0.123616
GO:0006744	ubiquinone biosynthetic process	0.000795244	14.2691	28	1.96229	0.0015605	0.000836295	0.017009	16	9.92448	11	1.10837	0.000944449	0.6875	0.391476	0.86015
GO:0008610	lipid biosynthetic process	0.0496442	890.766	984	1.10467	0.0548403	0.000838803	0.0170337	577	357.902	391	1.09248	0.0335709	0.677643	0.002072	0.035579
GO:1902953	positive regulation of ER to Golgi vesicle-mediated transport	0.00052949	9.50064	21	2.21038	0.00117037	0.00085712	0.0173788	4	2.48112	3	1.20913	0.000257577	0.75	0.510506	0.926372
GO:0050792	regulation of viral process	0.0126101	226.262	275	1.2154	0.0153263	0.000863385	0.0174789	190	117.853	124	1.05216	0.0106465	0.652632	0.198591	0.719741
GO:0045579	positive regulation of B cell differentiation	0.00091654	16.4455	31	1.88502	0.00172769	0.00086809	0.0175472	13	8.06364	10	1.24013	0.00085859	0.769231	0.20877	0.725857
GO:0042073	intraciliary transport	0.00310839	55.7738	81	1.45229	0.00451429	0.000876716	0.0176943	49	30.3937	39	1.28316	0.0033485	0.795918	0.00668318	0.0836929
GO:0048743	positive regulation of skeletal muscle fiber development	0.000837923	15.0349	29	1.92885	0.00161623	0.000886193	0.0178582	8	4.96224	5	1.00761	0.000429295	0.625	0.640714	0.937525
GO:1901339	regulation of store-operated calcium channel activity	0.000998857	17.9225	33	1.84126	0.00183916	0.00088991	0.0179057	8	4.96224	6	1.20913	0.000515154	0.75	0.35913	0.852132
GO:0000042	protein targeting to Golgi	0.00060599	10.8733	23	2.11528	0.00128184	0.000894862	0.0179778	8	4.96224	8	1.61217	0.000686872	1	0.0218931	0.19309
GO:0098792	xenophagy	0.000254031	4.55807	13	2.85208	0.000724516	0.000900954	0.0180726	4	2.48112	4	1.61217	0.000343436	1	0.148002	0.597684
GO:0034198	cellular response to amino acid starvation	0.00414049	74.2928	103	1.38641	0.0057404	0.000910303	0.0182324	43	26.672	32	1.19976	0.00274749	0.744186	0.0616844	0.379656
GO:0002374	cytokine secretion involved in immune response	0.00019237	3.4517	11	3.18684	0.000613052	0.000912053	0.0182397	4	2.48112	3	1.20913	0.000257577	0.75	0.510506	0.926372
GO:1901699	cellular response to nitrogen compound	0.0627588	1126.08	1229	1.0914	0.0684947	0.000922581	0.0184222	573	355.421	405	1.13949	0.0347729	0.706806	6.45403e-06	0.000260517
GO:1902963	negative regulation of metalloendopeptidase activity involved in amyloid precursor protein catabolic process	0.000424096	7.60955	18	2.36545	0.00100318	0.000924633	0.0184352	2	1.24056	2	1.61217	0.000171718	1	0.384735	0.852132
GO:0030433	ER-associated ubiquitin-dependent protein catabolic process	0.00404985	72.6665	101	1.38991	0.00562894	0.000936496	0.0186435	73	45.2805	56	1.23674	0.00480811	0.767123	0.00555266	0.0729945
GO:0019509	L-methionine biosynthetic process from methylthioadenosine	0.000320914	5.75816	15	2.605	0.000835981	0.00093927	0.0186705	5	3.1014	5	1.61217	0.000429295	1	0.0917905	0.474606
GO:0042998	positive regulation of Golgi to plasma membrane protein transport	0.000193166	3.46597	11	3.17371	0.000613052	0.00094235	0.0187034	3	1.86084	2	1.07478	0.000171718	0.666667	0.676949	0.938274
GO:0009162	deoxyribonucleoside monophosphate metabolic process	0.000762991	13.6904	27	1.97219	0.00150476	0.000951451	0.0188556	11	6.82308	9	1.31905	0.000772731	0.818182	0.148161	0.597684
GO:1903567	regulation of protein localization to ciliary membrane	6.11609e-05	1.09741	6	5.46741	0.000334392	0.000955816	0.0189137	2	1.24056	2	1.61217	0.000171718	1	0.384735	0.852132
GO:0060674	placenta blood vessel development	0.00311857	55.9565	81	1.44755	0.00451429	0.000957944	0.0189273	31	19.2287	24	1.24813	0.00206062	0.774193	0.0532859	0.3594
GO:0006301	postreplication repair	0.00326014	58.4966	84	1.43598	0.00468149	0.000980537	0.0193342	53	32.8749	43	1.30799	0.00369194	0.811321	0.00222651	0.0374185
GO:0048525	negative regulation of viral process	0.00534454	95.897	128	1.33476	0.0071337	0.000981477	0.0193342	89	55.2049	57	1.03252	0.00489396	0.640449	0.391572	0.860216
GO:0001510	RNA methylation	0.00353995	63.5173	90	1.41694	0.00501588	0.000985052	0.0193756	60	37.2168	45	1.20913	0.00386366	0.75	0.0238192	0.20648
GO:0038066	p38MAPK cascade	0.000687175	12.33	25	2.02758	0.0013933	0.000988061	0.0194058	6	3.72168	5	1.34348	0.000429295	0.833333	0.26611	0.779047
GO:0009411	response to UV	0.0108774	195.173	240	1.22968	0.0133757	0.000993182	0.0194655	133	82.4973	100	1.21216	0.0085859	0.75188	0.000874553	0.0180947
GO:0000301	retrograde transport, vesicle recycling within Golgi	0.000924612	16.5903	31	1.86856	0.00172769	0.000994057	0.0194655	12	7.44336	12	1.61217	0.00103031	1	0.00323683	0.0495761
GO:0034141	positive regulation of toll-like receptor 3 signaling pathway	0.000322914	5.79405	15	2.58886	0.000835981	0.000997909	0.0195119	7	4.34196	6	1.38186	0.000515154	0.857143	0.186665	0.687275
GO:0051973	positive regulation of telomerase activity	0.00544436	97.6882	130	1.33076	0.00724516	0.00100331	0.0195884	36	22.3301	29	1.2987	0.00248991	0.805556	0.014061	0.141351
GO:2000641	regulation of early endosome to late endosome transport	0.00155401	27.8835	46	1.64972	0.00256367	0.0010148	0.0197833	17	10.5448	15	1.42251	0.00128788	0.882353	0.0185381	0.174098
GO:0043374	CD8-positive, alpha-beta T cell differentiation	0.00172822	31.0095	50	1.61241	0.0027866	0.00102331	0.0199198	9	5.58252	8	1.43304	0.000686872	0.888889	0.0884272	0.474606
GO:0030890	positive regulation of B cell proliferation	0.00477516	85.6808	116	1.35386	0.00646492	0.00102618	0.0199462	40	24.8112	31	1.24944	0.00266163	0.775	0.0286372	0.232472
GO:0051247	positive regulation of protein metabolic process	0.153962	2762.54	2913	1.05446	0.162347	0.00102864	0.0199644	1576	977.562	1133	1.15901	0.0972783	0.718909	5.48058e-18	1.53444e-15
GO:0042126	nitrate metabolic process	0.000110574	1.98403	8	4.03221	0.000445856	0.00104199	0.0201837	4	2.48112	4	1.61217	0.000343436	1	0.148002	0.597684
GO:0071900	regulation of protein serine/threonine kinase activity	0.0533685	957.592	1052	1.09859	0.0586301	0.00104301	0.0201837	486	301.456	358	1.18757	0.0307375	0.736626	2.69674e-08	1.61302e-06
GO:0033567	DNA replication, Okazaki fragment processing	8.57133e-05	1.53795	7	4.5515	0.000390124	0.00106705	0.0206186	5	3.1014	5	1.61217	0.000429295	1	0.0917905	0.474606
GO:0071214	cellular response to abiotic stimulus	0.0241414	433.169	498	1.14967	0.0277546	0.00108735	0.0209801	276	171.197	197	1.15072	0.0169142	0.713768	0.000648551	0.0143911
GO:0043903	regulation of symbiosis, encompassing mutualism through parasitism	0.0150582	270.189	322	1.19176	0.0179457	0.00109193	0.0210377	218	135.221	143	1.05753	0.0122778	0.655963	0.153375	0.614763
GO:0051438	regulation of ubiquitin-protein transferase activity	0.00840016	150.724	190	1.26058	0.0105891	0.00109741	0.0210905	124	76.9147	94	1.22213	0.00807075	0.758065	0.000771639	0.016351
GO:1903037	regulation of leukocyte cell-cell adhesion	0.0334113	599.498	675	1.12594	0.0376191	0.00109788	0.0210905	323	200.351	226	1.12802	0.0194041	0.69969	0.00159334	0.0289996
GO:0002291	T cell activation via T cell receptor contact with antigen bound to MHC molecule on antigen presenting cell	0.000197015	3.53505	11	3.1117	0.000613052	0.00110095	0.0211186	3	1.86084	2	1.07478	0.000171718	0.666667	0.676949	0.938274
GO:0051348	negative regulation of transferase activity	0.0347366	623.28	700	1.12309	0.0390124	0.00112325	0.021515	360	223.301	261	1.16883	0.0224092	0.725	1.55902e-05	0.000582817
GO:0002532	production of molecular mediator involved in inflammatory response	0.0013056	23.4263	40	1.70748	0.00222928	0.00112684	0.0215524	14	8.68392	12	1.38186	0.00103031	0.857143	0.054442	0.36101
GO:0033033	negative regulation of myeloid cell apoptotic process	0.00109749	19.6922	35	1.77735	0.00195062	0.00114981	0.0219555	14	8.68392	7	0.806087	0.000601013	0.5	0.884355	1
GO:0008104	protein localization	0.1594	2860.11	3011	1.05276	0.167809	0.00115125	0.0219555	1805	1119.61	1320	1.17899	0.113334	0.731302	9.81563e-26	8.61093e-23
GO:0006656	phosphatidylcholine biosynthetic process	0.00254327	45.6339	68	1.49012	0.00378978	0.00115626	0.0220192	34	21.0895	25	1.18542	0.00214648	0.735294	0.112241	0.544024
GO:1901661	quinone metabolic process	0.00182658	32.7744	52	1.5866	0.00289807	0.00115808	0.0220219	33	20.4692	22	1.07478	0.0018889	0.666667	0.360718	0.852132
GO:2000568	positive regulation of memory T cell activation	0.000363237	6.51757	16	2.4549	0.000891713	0.00118893	0.0225759	2	1.24056	2	1.61217	0.000171718	1	0.384735	0.852132
GO:0044772	mitotic cell cycle phase transition	0.0231319	415.055	478	1.15165	0.0266399	0.00119323	0.022625	260	161.273	205	1.27114	0.0176011	0.788462	3.49653e-09	2.39015e-07
GO:0019852	L-ascorbic acid metabolic process	0.000620747	11.1381	23	2.06499	0.00128184	0.00121666	0.0230359	11	6.82308	9	1.31905	0.000772731	0.818182	0.148161	0.597684
GO:0014041	regulation of neuron maturation	0.00148307	26.6106	44	1.65347	0.00245221	0.00122892	0.0232348	9	5.58252	7	1.25391	0.000601013	0.777778	0.271799	0.779047
GO:0072429	response to intra-S DNA damage checkpoint signaling	8.79757e-05	1.57855	7	4.43446	0.000390124	0.00123691	0.0233523	4	2.48112	3	1.20913	0.000257577	0.75	0.510506	0.926372
GO:0051030	snRNA transport	0.000113857	2.04293	8	3.91594	0.000445856	0.00125132	0.0235904	3	1.86084	3	1.61217	0.000257577	1	0.238628	0.749786
GO:0035337	fatty-acyl-CoA metabolic process	0.00296531	53.2066	77	1.44719	0.00429137	0.00125882	0.0236978	38	23.5706	27	1.14549	0.00231819	0.710526	0.163639	0.642845
GO:0042401	cellular biogenic amine biosynthetic process	0.00152944	27.4428	45	1.63977	0.00250794	0.00127922	0.024028	22	13.6462	17	1.24577	0.0014596	0.772727	0.102307	0.515214
GO:0000186	activation of MAPKK activity	0.00582234	104.47	137	1.31138	0.00763529	0.00128001	0.024028	54	33.4951	44	1.31362	0.0037778	0.814815	0.00167513	0.0300723
GO:0045792	negative regulation of cell size	0.00036678	6.58113	16	2.43119	0.000891713	0.00131042	0.0245639	10	6.2028	7	1.12852	0.000601013	0.7	0.434301	0.924304
GO:0006423	cysteinyl-tRNA aminoacylation	8.90071e-05	1.59705	7	4.38307	0.000390124	0.00132105	0.0247278	2	1.24056	2	1.61217	0.000171718	1	0.384735	0.852132
GO:0051651	maintenance of location in cell	0.00739808	132.744	169	1.27313	0.00941871	0.00133433	0.0249153	100	62.028	73	1.17689	0.00626771	0.73	0.0138004	0.140448
GO:0009445	putrescine metabolic process	0.000367464	6.59341	16	2.42666	0.000891713	0.00133505	0.0249153	7	4.34196	5	1.15155	0.000429295	0.714286	0.464724	0.926372
GO:0043137	DNA replication, removal of RNA primer	6.53619e-05	1.17279	6	5.11601	0.000334392	0.00133674	0.0249153	4	2.48112	4	1.61217	0.000343436	1	0.148002	0.597684
GO:0000002	mitochondrial genome maintenance	0.0014903	26.7405	44	1.64545	0.00245221	0.00134562	0.0250453	21	13.0259	18	1.38186	0.00154546	0.857143	0.0174862	0.168079
GO:0044770	cell cycle phase transition	0.0232799	417.712	480	1.14912	0.0267514	0.00136195	0.0252954	267	165.615	207	1.24989	0.0177728	0.775281	3.69221e-08	2.14981e-06
GO:0061418	regulation of transcription from RNA polymerase II promoter in response to hypoxia	0.004769	85.5701	115	1.34393	0.00640919	0.0013629	0.0252954	78	48.3819	57	1.17813	0.00489396	0.730769	0.0268307	0.222088
GO:0097194	execution phase of apoptosis	0.00434011	77.8747	106	1.36116	0.0059076	0.00137967	0.0255706	58	35.9763	40	1.11184	0.00343436	0.689655	0.170084	0.649865
GO:0034614	cellular response to reactive oxygen species	0.0105499	189.297	232	1.22559	0.0129298	0.00138895	0.0256749	120	74.4336	80	1.07478	0.00686872	0.666667	0.169693	0.648559
GO:0061087	positive regulation of histone H3-K27 methylation	0.000266858	4.78824	13	2.71499	0.000724516	0.0013892	0.0256749	6	3.72168	5	1.34348	0.000429295	0.833333	0.26611	0.779047
GO:0007077	mitotic nuclear envelope disassembly	0.00344274	61.7731	87	1.40838	0.00484869	0.0013918	0.0256868	44	27.2923	36	1.31905	0.00309093	0.818182	0.00386909	0.05695
GO:0090222	centrosome-templated microtubule nucleation	6.59801e-05	1.18388	6	5.06808	0.000334392	0.00140134	0.0258267	1	0.62028	1	1.61217	8.5859e-05	1	0.62028	0.926372
GO:1902532	negative regulation of intracellular signal transduction	0.0502109	900.934	990	1.09886	0.0551747	0.001406	0.0258763	493	305.798	353	1.15436	0.0303082	0.716024	3.82435e-06	0.000161572
GO:1903829	positive regulation of cellular protein localization	0.0382652	686.592	765	1.1142	0.042635	0.00141737	0.0260492	398	246.871	292	1.1828	0.0250708	0.733668	9.26224e-07	4.40007e-05
GO:0046902	regulation of mitochondrial membrane permeability	0.00550031	98.6921	130	1.31723	0.00724516	0.00142901	0.02619	73	45.2805	58	1.28091	0.00497982	0.79452	0.0010834	0.0215681
GO:1901800	positive regulation of proteasomal protein catabolic process	0.0095014	170.484	211	1.23765	0.0117595	0.00142901	0.02619	95	58.9266	73	1.23883	0.00626771	0.768421	0.00151514	0.0282005
GO:0070059	intrinsic apoptotic signaling pathway in response to endoplasmic reticulum stress	0.00274947	49.3337	72	1.45945	0.00401271	0.00143175	0.0262036	30	18.6084	23	1.236	0.00197476	0.766667	0.0681994	0.407
GO:0010332	response to gamma radiation	0.00468074	83.9865	113	1.34545	0.00629772	0.00143564	0.0262383	55	34.1154	42	1.23111	0.00360608	0.763636	0.01764	0.169064
GO:2001267	regulation of cysteine-type endopeptidase activity involved in apoptotic signaling pathway	0.00141	25.2995	42	1.66011	0.00234075	0.00144882	0.0264424	23	14.2664	17	1.19161	0.0014596	0.73913	0.168904	0.646698
GO:1902099	regulation of metaphase/anaphase transition of cell cycle	0.00321429	57.674	82	1.42178	0.00457003	0.0014521	0.0264657	46	28.5329	38	1.3318	0.00326264	0.826087	0.00213895	0.036511
GO:0002821	positive regulation of adaptive immune response	0.00697029	125.068	160	1.2793	0.00891713	0.00145499	0.0264816	81	50.2427	55	1.09469	0.00472225	0.679012	0.164433	0.642845
GO:0010558	negative regulation of macromolecule biosynthetic process	0.14651	2628.84	2771	1.05408	0.154434	0.00148193	0.0269055	1435	890.102	999	1.12234	0.0857732	0.696167	2.47936e-10	2.07808e-08
GO:0034145	positive regulation of toll-like receptor 4 signaling pathway	0.000442971	7.94823	18	2.26466	0.00100318	0.00148345	0.0269055	10	6.2028	9	1.45096	0.000772731	0.9	0.0599952	0.372438
GO:0001824	blastocyst development	0.00473372	84.9372	114	1.34217	0.00635345	0.00148441	0.0269055	60	37.2168	41	1.10165	0.00352022	0.683333	0.191611	0.702343
GO:0050707	regulation of cytokine secretion	0.0154492	277.204	328	1.18324	0.0182801	0.00149086	0.0269851	169	104.827	117	1.11612	0.0100455	0.692308	0.030267	0.242412
GO:0044085	cellular component biogenesis	0.208519	3741.45	3904	1.04344	0.217578	0.00151806	0.0274398	2575	1597.22	1760	1.10191	0.151112	0.683495	3.81882e-13	4.83191e-11
GO:1903378	positive regulation of oxidative stress-induced neuron intrinsic apoptotic signaling pathway	0.000337461	6.05506	15	2.47727	0.000835981	0.00152441	0.027481	2	1.24056	2	1.61217	0.000171718	1	0.384735	0.852132
GO:0043085	positive regulation of catalytic activity	0.142717	2560.77	2701	1.05476	0.150532	0.00152452	0.027481	1424	883.279	1005	1.13781	0.0862883	0.705758	1.31409e-12	1.50366e-10
GO:0046634	regulation of alpha-beta T cell activation	0.00866952	155.557	194	1.24713	0.010812	0.00155781	0.0280427	76	47.1413	60	1.27277	0.00515154	0.789474	0.00120334	0.0234937
GO:0060369	positive regulation of Fc receptor mediated stimulatory signaling pathway	0.000633189	11.3613	23	2.02441	0.00128184	0.00156078	0.0280577	4	2.48112	4	1.61217	0.000343436	1	0.148002	0.597684
GO:0019985	translesion synthesis	0.0024848	44.5847	66	1.48033	0.00367832	0.0015727	0.0282336	42	26.0518	34	1.30509	0.00291921	0.809524	0.00688086	0.0855006
GO:2000104	negative regulation of DNA-dependent DNA replication	0.00216791	38.8989	59	1.51675	0.00328819	0.00158382	0.0283943	20	12.4056	17	1.37035	0.0014596	0.85	0.0245359	0.210337
GO:1902882	regulation of response to oxidative stress	0.00882481	158.344	197	1.24413	0.0109792	0.00159979	0.0286417	79	49.0021	58	1.18362	0.00497982	0.734177	0.0222462	0.19555
GO:0050821	protein stabilization	0.0121517	218.039	263	1.20621	0.0146575	0.00160783	0.0287465	154	95.5231	111	1.16202	0.00953035	0.720779	0.00552609	0.0729945
GO:1903335	regulation of vacuolar transport	0.000339556	6.09266	15	2.46198	0.000835981	0.0016166	0.0288641	5	3.1014	5	1.61217	0.000429295	1	0.0917905	0.474606
GO:0051090	regulation of sequence-specific DNA binding transcription factor activity	0.0402833	722.804	802	1.10957	0.0446971	0.00162021	0.0288893	385	238.808	280	1.17249	0.0240405	0.727273	5.13411e-06	0.000211124
GO:0006913	nucleocytoplasmic transport	0.0226147	405.776	466	1.14842	0.0259711	0.00164643	0.0293171	282	174.919	212	1.21199	0.0182021	0.751773	1.64287e-06	7.37833e-05
GO:2000113	negative regulation of cellular macromolecule biosynthetic process	0.1406	2522.79	2661	1.05479	0.148303	0.00165084	0.0293534	1351	837.999	950	1.13365	0.0815661	0.703183	2.20779e-11	2.23479e-09
GO:0031146	SCF-dependent proteasomal ubiquitin-dependent protein catabolic process	0.00465372	83.5016	112	1.34129	0.00624199	0.00165293	0.0293534	72	44.6602	53	1.18674	0.00455053	0.736111	0.026117	0.22087
GO:0051902	negative regulation of mitochondrial depolarization	0.000448029	8.03899	18	2.23909	0.00100318	0.00167446	0.0296777	6	3.72168	6	1.61217	0.000515154	1	0.0569265	0.36101
GO:0046874	quinolinate metabolic process	0.000560028	10.0486	21	2.08985	0.00117037	0.0016757	0.0296777	5	3.1014	4	1.28974	0.000343436	0.8	0.372846	0.852132
GO:2000106	regulation of leukocyte apoptotic process	0.00858606	154.06	192	1.24627	0.0107005	0.00168667	0.0298319	80	49.6224	58	1.16883	0.00497982	0.725	0.0324506	0.256621
GO:0009309	amine biosynthetic process	0.00155247	27.8559	45	1.61546	0.00250794	0.00169169	0.0298805	23	14.2664	17	1.19161	0.0014596	0.73913	0.168904	0.646698
GO:2000514	regulation of CD4-positive, alpha-beta T cell activation	0.00586938	105.314	137	1.30087	0.00763529	0.0016969	0.0299323	48	29.7735	40	1.34348	0.00343436	0.833333	0.00116417	0.0229332
GO:0048002	antigen processing and presentation of peptide antigen	0.0106468	191.035	233	1.21967	0.0129856	0.00170345	0.0300076	177	109.79	124	1.12943	0.0106465	0.700565	0.0153864	0.152462
GO:0032613	interleukin-10 production	0.000273595	4.90911	13	2.64814	0.000724516	0.00172301	0.0303116	4	2.48112	4	1.61217	0.000343436	1	0.148002	0.597684
GO:1901098	positive regulation of autophagosome maturation	0.000523984	9.40185	20	2.12724	0.00111464	0.00174013	0.0305719	7	4.34196	7	1.61217	0.000601013	1	0.0353035	0.266574
GO:0007221	positive regulation of transcription of Notch receptor target	0.000797409	14.3079	27	1.88707	0.00150476	0.0017575	0.030836	7	4.34196	6	1.38186	0.000515154	0.857143	0.186665	0.687275
GO:0030031	cell projection assembly	0.0375652	674.032	750	1.11271	0.041799	0.0017604	0.0308457	413	256.176	298	1.16326	0.025586	0.72155	7.72064e-06	0.000305093
GO:0071955	recycling endosome to Golgi transport	0.000178866	3.2094	10	3.11585	0.00055732	0.00179726	0.0314371	2	1.24056	2	1.61217	0.000171718	1	0.384735	0.852132
GO:0051168	nuclear export	0.0102559	184.021	225	1.22269	0.0125397	0.00180031	0.0314371	161	99.8651	121	1.21163	0.0103889	0.751553	0.000273114	0.00691137
GO:0006342	chromatin silencing	0.00356994	64.0553	89	1.38942	0.00496015	0.00180132	0.0314371	97	60.1672	56	0.93074	0.00480811	0.57732	0.836303	1
GO:0090150	establishment of protein localization to membrane	0.0139659	250.591	298	1.18919	0.0166081	0.0018132	0.0316026	217	134.601	157	1.16641	0.0134799	0.723502	0.000840867	0.0175697
GO:1901216	positive regulation of neuron death	0.00965552	173.249	213	1.22944	0.0118709	0.00183049	0.0318115	78	48.3819	65	1.34348	0.00558084	0.833333	3.48186e-05	0.00118699
GO:0034135	regulation of toll-like receptor 2 signaling pathway	0.000488891	8.77217	19	2.16594	0.00105891	0.00183287	0.0318115	9	5.58252	7	1.25391	0.000601013	0.777778	0.271799	0.779047
GO:0015669	gas transport	0.00112967	20.2697	35	1.72671	0.00195062	0.00183354	0.0318115	20	12.4056	11	0.886696	0.000944449	0.55	0.811156	1
GO:0009062	fatty acid catabolic process	0.00602943	108.186	140	1.29407	0.00780249	0.00183486	0.0318115	87	53.9644	53	0.982129	0.00455053	0.609195	0.630005	0.937525
GO:0006508	proteolysis	0.0995402	1786.05	1904	1.06604	0.106114	0.00184077	0.0318366	1237	767.287	823	1.07261	0.070662	0.665319	0.000374589	0.0090945
GO:0043048	dolichyl monophosphate biosynthetic process	3.45239e-06	0.0619462	2	32.2861	0.000111464	0.00184115	0.0318366	1	0.62028	1	1.61217	8.5859e-05	1	0.62028	0.926372
GO:0031503	protein complex localization	0.00559069	100.314	131	1.3059	0.0073009	0.0018441	0.0318458	77	47.7616	61	1.27718	0.0052374	0.792208	0.000931607	0.0191248
GO:0051222	positive regulation of protein transport	0.0439596	788.767	870	1.10299	0.0484869	0.00186892	0.0322321	476	295.253	336	1.13801	0.0288486	0.705882	4.57061e-05	0.00149242
GO:0043558	regulation of translational initiation in response to stress	0.000453133	8.13056	18	2.21387	0.00100318	0.00188778	0.0325039	13	8.06364	10	1.24013	0.00085859	0.769231	0.20877	0.725857
GO:0006298	mismatch repair	0.00147458	26.4583	43	1.6252	0.00239648	0.00188962	0.0325039	28	17.3678	23	1.32429	0.00197476	0.821429	0.0189918	0.176204
GO:0007072	positive regulation of transcription involved in exit from mitosis	3.5089e-06	0.0629601	2	31.7661	0.000111464	0.00190063	0.0326199	1	0.62028	1	1.61217	8.5859e-05	1	0.62028	0.926372
GO:0033387	putrescine biosynthetic process from ornithine	0.000276762	4.96595	13	2.61783	0.000724516	0.00190147	0.0326199	3	1.86084	3	1.61217	0.000257577	1	0.238628	0.749786
GO:0045619	regulation of lymphocyte differentiation	0.0170618	306.14	358	1.1694	0.0199521	0.0019038	0.0326199	153	94.9029	121	1.27499	0.0103889	0.79085	4.1719e-06	0.000174834
GO:2000639	negative regulation of SREBP signaling pathway	0.000310838	5.57737	14	2.51014	0.000780249	0.00190717	0.0326351	1	0.62028	1	1.61217	8.5859e-05	1	0.62028	0.926372
GO:1990911	response to psychosocial stress	0.000150556	2.70142	9	3.33158	0.000501588	0.00191845	0.0327735	2	1.24056	2	1.61217	0.000171718	1	0.384735	0.852132
GO:1901700	response to oxygen-containing compound	0.141976	2547.47	2684	1.05359	0.149585	0.00192023	0.0327735	1426	884.519	944	1.06725	0.0810509	0.661992	0.000376123	0.00911493
GO:0006231	dTMP biosynthetic process	0.000345865	6.20586	15	2.41707	0.000835981	0.00192273	0.0327736	3	1.86084	3	1.61217	0.000257577	1	0.238628	0.749786
GO:0050856	regulation of T cell receptor signaling pathway	0.00255305	45.8095	67	1.46258	0.00373405	0.00193285	0.032868	36	22.3301	25	1.11957	0.00214648	0.694444	0.230004	0.749786
GO:0051081	nuclear envelope disassembly	0.00362668	65.0735	90	1.38305	0.00501588	0.00193534	0.032868	48	29.7735	39	1.30989	0.0033485	0.8125	0.00338704	0.05123
GO:0050857	positive regulation of antigen receptor-mediated signaling pathway	0.0018288	32.8141	51	1.55421	0.00284233	0.00193576	0.032868	20	12.4056	13	1.04791	0.00111617	0.65	0.490239	0.926372
GO:0061739	protein lipidation involved in autophagosome assembly	0.000346193	6.21175	15	2.41478	0.000835981	0.00193989	0.0328956	4	2.48112	4	1.61217	0.000343436	1	0.148002	0.597684
GO:0007030	Golgi organization	0.00942186	169.056	208	1.23036	0.0115923	0.00198314	0.0335714	96	59.5469	73	1.22592	0.00626771	0.760417	0.00249961	0.041167
GO:0050858	negative regulation of antigen receptor-mediated signaling pathway	0.00196522	35.262	54	1.53139	0.00300953	0.00198484	0.0335714	22	13.6462	18	1.31905	0.00154546	0.818182	0.0404355	0.290443
GO:1902806	regulation of cell cycle G1/S phase transition	0.0140942	252.892	300	1.18628	0.0167196	0.00199729	0.0336963	156	96.7637	116	1.1988	0.00995965	0.74359	0.000735849	0.0157527
GO:0003366	cell-matrix adhesion involved in ameboidal cell migration	0.000245111	4.39803	12	2.7285	0.000668785	0.00199735	0.0336963	2	1.24056	2	1.61217	0.000171718	1	0.384735	0.852132
GO:0019805	quinolinate biosynthetic process	0.000530505	9.51886	20	2.10109	0.00111464	0.00200067	0.0337092	3	1.86084	3	1.61217	0.000257577	1	0.238628	0.749786
GO:0031508	pericentric heterochromatin assembly	0.000213037	3.82252	11	2.87768	0.000613052	0.00201503	0.0338913	4	2.48112	4	1.61217	0.000343436	1	0.148002	0.597684
GO:0033141	positive regulation of peptidyl-serine phosphorylation of STAT protein	0.00109442	19.6372	34	1.73141	0.00189489	0.00201885	0.0338913	21	13.0259	16	1.22832	0.00137374	0.761905	0.131594	0.590805
GO:0045185	maintenance of protein location	0.00658679	118.187	151	1.27764	0.00841554	0.00201921	0.0338913	90	55.8252	66	1.18226	0.0056667	0.733333	0.0159576	0.156472
GO:0042771	intrinsic apoptotic signaling pathway in response to DNA damage by p53 class mediator	0.00156776	28.1304	45	1.5997	0.00250794	0.00202614	0.0339643	29	17.9881	19	1.05625	0.00163132	0.655172	0.428411	0.922963
GO:0010661	positive regulation of muscle cell apoptotic process	0.00178883	32.0969	50	1.55778	0.0027866	0.00203253	0.034028	18	11.165	14	1.25391	0.00120203	0.777778	0.126679	0.58506
GO:0034599	cellular response to oxidative stress	0.0214889	385.575	443	1.14894	0.0246893	0.00203808	0.0340518	224	138.943	150	1.07958	0.0128789	0.669643	0.0708893	0.420655
GO:0010212	response to ionizing radiation	0.0124653	223.664	268	1.19822	0.0149362	0.00203912	0.0340518	148	91.8015	104	1.13288	0.00892934	0.702703	0.0220278	0.194019
GO:0051900	regulation of mitochondrial depolarization	0.00187856	33.7069	52	1.54271	0.00289807	0.00204534	0.0341122	20	12.4056	17	1.37035	0.0014596	0.85	0.0245359	0.210337
GO:0010629	negative regulation of gene expression	0.152734	2740.51	2880	1.0509	0.160508	0.0020707	0.0343814	1488	922.977	1047	1.13437	0.0898944	0.703629	1.44188e-12	1.62169e-10
GO:0051410	detoxification of nitrogen compound	9.65055e-05	1.7316	7	4.04251	0.000390124	0.00207511	0.0343814	5	3.1014	3	0.967305	0.000257577	0.6	0.716997	0.963877
GO:0051188	cofactor biosynthetic process	0.0138492	248.496	295	1.18714	0.0164409	0.00208058	0.0343814	173	107.308	129	1.20214	0.0110758	0.745665	0.000312487	0.00777319
GO:1902771	positive regulation of choline O-acetyltransferase activity	0.000279732	5.01924	13	2.59003	0.000724516	0.00208237	0.0343814	1	0.62028	1	1.61217	8.5859e-05	1	0.62028	0.926372
GO:1902948	negative regulation of tau-protein kinase activity	0.000279732	5.01924	13	2.59003	0.000724516	0.00208237	0.0343814	1	0.62028	1	1.61217	8.5859e-05	1	0.62028	0.926372
GO:1902955	positive regulation of early endosome to recycling endosome transport	0.000279732	5.01924	13	2.59003	0.000724516	0.00208237	0.0343814	1	0.62028	1	1.61217	8.5859e-05	1	0.62028	0.926372
GO:1902960	negative regulation of aspartic-type endopeptidase activity involved in amyloid precursor protein catabolic process	0.000279732	5.01924	13	2.59003	0.000724516	0.00208237	0.0343814	1	0.62028	1	1.61217	8.5859e-05	1	0.62028	0.926372
GO:1902997	negative regulation of neurofibrillary tangle assembly	0.000279732	5.01924	13	2.59003	0.000724516	0.00208237	0.0343814	1	0.62028	1	1.61217	8.5859e-05	1	0.62028	0.926372
GO:0002703	regulation of leukocyte mediated immunity	0.012573	225.598	270	1.19682	0.0150476	0.00208656	0.0344074	160	99.2448	104	1.04791	0.00892934	0.65	0.244279	0.762624
GO:0071467	cellular response to pH	0.000609706	10.9399	22	2.01098	0.0012261	0.00210354	0.0346178	20	12.4056	13	1.04791	0.00111617	0.65	0.490239	0.926372
GO:2001245	regulation of phosphatidylcholine biosynthetic process	0.000280082	5.02552	13	2.5868	0.000724516	0.00210459	0.0346178	3	1.86084	3	1.61217	0.000257577	1	0.238628	0.749786
GO:0033036	macromolecule localization	0.18711	3357.32	3508	1.04488	0.195508	0.00211424	0.0347331	2192	1359.65	1554	1.14294	0.133425	0.708942	1.42925e-20	6.26915e-18
GO:1902106	negative regulation of leukocyte differentiation	0.0102441	183.809	224	1.21865	0.012484	0.00213152	0.0349734	87	53.9644	62	1.14891	0.00532326	0.712644	0.0456853	0.319736
GO:1903426	regulation of reactive oxygen species biosynthetic process	0.00630209	113.078	145	1.2823	0.00808115	0.00214208	0.035103	73	45.2805	55	1.21465	0.00472225	0.753425	0.0112944	0.122424
GO:0032508	DNA duplex unwinding	0.00527635	94.6735	124	1.30977	0.00691077	0.00216461	0.0354279	73	45.2805	57	1.25882	0.00489396	0.780822	0.00254496	0.0416014
GO:0001773	myeloid dendritic cell activation	0.00215481	38.6638	58	1.50011	0.00323246	0.00217645	0.0355714	24	14.8867	19	1.27631	0.00163132	0.791667	0.0601769	0.372438
GO:0030071	regulation of mitotic metaphase/anaphase transition	0.00317098	56.8968	80	1.40605	0.00445856	0.00217878	0.0355714	45	27.9126	37	1.32557	0.00317678	0.822222	0.00288262	0.0456495
GO:0034349	glial cell apoptotic process	0.000770103	13.818	26	1.88161	0.00144903	0.00218971	0.0357056	7	4.34196	6	1.38186	0.000515154	0.857143	0.186665	0.687275
GO:0032880	regulation of protein localization	0.0988619	1773.88	1889	1.0649	0.105278	0.0022317	0.0363452	1008	625.242	736	1.17714	0.0631922	0.730159	2.6858e-14	4.10959e-12
GO:0046185	aldehyde catabolic process	0.000460736	8.26698	18	2.17734	0.00100318	0.00224771	0.0365606	11	6.82308	8	1.17249	0.000686872	0.727273	0.346141	0.852132
GO:0034143	regulation of toll-like receptor 4 signaling pathway	0.00114446	20.5351	35	1.7044	0.00195062	0.00225097	0.0365686	18	11.165	13	1.16435	0.00111617	0.722222	0.26278	0.779047
GO:0006273	lagging strand elongation	0.000316795	5.68425	14	2.46295	0.000780249	0.00225887	0.0366517	9	5.58252	9	1.61217	0.000772731	1	0.0135763	0.138811
GO:1903039	positive regulation of leukocyte cell-cell adhesion	0.0220474	395.597	453	1.1451	0.0252466	0.00227776	0.0368752	210	130.259	147	1.12852	0.0126213	0.7	0.00932908	0.105194
GO:0030488	tRNA methylation	0.00175488	31.4877	49	1.55616	0.00273087	0.00227825	0.0368752	29	17.9881	21	1.16744	0.00180304	0.724138	0.168405	0.646698
GO:0014015	positive regulation of gliogenesis	0.00607065	108.926	140	1.28528	0.00780249	0.00232128	0.0375255	50	31.014	35	1.12852	0.00300507	0.7	0.154397	0.617727
GO:0032940	secretion by cell	0.0765077	1372.78	1475	1.07446	0.0822048	0.00233139	0.0376411	948	588.026	606	1.03057	0.0520306	0.63924	0.114824	0.551648
GO:2000663	negative regulation of interleukin-5 secretion	0.000155092	2.78281	9	3.23414	0.000501588	0.00233416	0.0376411	2	1.24056	2	1.61217	0.000171718	1	0.384735	0.852132
GO:0070727	cellular macromolecule localization	0.107793	1934.13	2053	1.06146	0.114418	0.00234493	0.0377685	1250	775.35	921	1.18785	0.0790762	0.7368	1.50971e-19	5.67609e-17
GO:0002824	positive regulation of adaptive immune response based on somatic recombination of immune receptors built from immunoglobulin superfamily domains	0.00651776	116.948	149	1.27407	0.00830407	0.00237214	0.0380842	77	47.7616	52	1.08874	0.00446467	0.675325	0.190155	0.697781
GO:0050861	positive regulation of B cell receptor signaling pathway	0.00102177	18.3335	32	1.74543	0.00178342	0.0023722	0.0380842	7	4.34196	7	1.61217	0.000601013	1	0.0353035	0.266574
GO:2000172	regulation of branching morphogenesis of a nerve	0.000980032	17.5847	31	1.7629	0.00172769	0.00237321	0.0380842	4	2.48112	4	1.61217	0.000343436	1	0.148002	0.597684
GO:0006071	glycerol metabolic process	0.00145012	26.0195	42	1.61417	0.00234075	0.00237843	0.0381215	18	11.165	11	0.985218	0.000944449	0.611111	0.632888	0.937525
GO:1901307	positive regulation of spermidine biosynthetic process	3.9487e-06	0.0708515	2	28.228	0.000111464	0.00239438	0.0383125	1	0.62028	1	1.61217	8.5859e-05	1	0.62028	0.926372
GO:0002839	positive regulation of immune response to tumor cell	0.000775427	13.9135	26	1.86869	0.00144903	0.00239617	0.0383125	9	5.58252	6	1.07478	0.000515154	0.666667	0.533791	0.926372
GO:2000510	positive regulation of dendritic cell chemotaxis	0.000539287	9.67643	20	2.06688	0.00111464	0.002403	0.0383751	9	5.58252	9	1.61217	0.000772731	1	0.0135763	0.138811
GO:0072423	response to DNA damage checkpoint signaling	0.000463787	8.32173	18	2.16301	0.00100318	0.0024075	0.0384004	6	3.72168	5	1.34348	0.000429295	0.833333	0.26611	0.779047
GO:0090342	regulation of cell aging	0.00346808	62.2277	86	1.38202	0.00479295	0.0024353	0.0387968	37	22.9504	30	1.30717	0.00257577	0.810811	0.0105866	0.115706
GO:0035338	long-chain fatty-acyl-CoA biosynthetic process	0.00149635	26.8489	43	1.60155	0.00239648	0.0024498	0.0389806	18	11.165	14	1.25391	0.00120203	0.777778	0.126679	0.58506
GO:0042182	ketone catabolic process	0.000578995	10.3889	21	2.02139	0.00117037	0.00246299	0.0391431	8	4.96224	7	1.41065	0.000601013	0.875	0.129176	0.58506
GO:0006900	membrane budding	0.00806521	144.714	180	1.24383	0.0100318	0.00246596	0.0391431	108	66.9903	79	1.17928	0.00678286	0.731482	0.00983883	0.110093
GO:0060368	regulation of Fc receptor mediated stimulatory signaling pathway	0.000697453	12.5144	24	1.91779	0.00133757	0.00249072	0.0394721	6	3.72168	5	1.34348	0.000429295	0.833333	0.26611	0.779047
GO:0033157	regulation of intracellular protein transport	0.0362878	651.112	723	1.11041	0.0402943	0.00249269	0.0394721	372	230.744	271	1.17446	0.0232678	0.728495	5.81619e-06	0.000237687
GO:0010389	regulation of G2/M transition of mitotic cell cycle	0.0136948	245.726	291	1.18425	0.016218	0.00250811	0.0396385	192	119.094	146	1.22592	0.0125354	0.760417	2.37211e-05	0.000848224
GO:1902823	negative regulation of late endosome to lysosome transport	0.000219309	3.93506	11	2.79539	0.000613052	0.00250922	0.0396385	2	1.24056	2	1.61217	0.000171718	1	0.384735	0.852132
GO:2001252	positive regulation of chromosome organization	0.00633123	113.601	145	1.27639	0.00808115	0.0025155	0.03969	71	44.0399	55	1.24887	0.00472225	0.774648	0.00412444	0.0591859
GO:1903975	regulation of glial cell migration	0.000658603	11.8173	23	1.9463	0.00128184	0.00252774	0.0398354	9	5.58252	7	1.25391	0.000601013	0.777778	0.271799	0.779047
GO:0031440	regulation of mRNA 3'-end processing	0.00136854	24.5557	40	1.62895	0.00222928	0.00254192	0.0399873	21	13.0259	20	1.5354	0.00171718	0.952381	0.0006077	0.013693
GO:0050863	regulation of T cell activation	0.0305873	548.828	615	1.12057	0.0342752	0.00254421	0.0399873	308	191.046	215	1.12538	0.0184597	0.698052	0.00244768	0.0404637
GO:0046826	negative regulation of protein export from nucleus	0.00119624	21.4642	36	1.67721	0.00200635	0.0025465	0.0399873	7	4.34196	7	1.61217	0.000601013	1	0.0353035	0.266574
GO:0009991	response to extracellular stimulus	0.0433661	778.118	856	1.10009	0.0477066	0.00256589	0.0402438	448	277.885	291	1.04719	0.024985	0.649554	0.106536	0.528283
GO:0030330	DNA damage response, signal transduction by p53 class mediator	0.00648398	116.342	148	1.27211	0.00824834	0.00258051	0.0404249	85	52.7238	66	1.25181	0.0056667	0.776471	0.00156026	0.0287154
GO:0034613	cellular protein localization	0.107268	1924.72	2042	1.06093	0.113805	0.00258682	0.0404755	1239	768.527	915	1.19059	0.078561	0.738499	6.50854e-20	2.51899e-17
GO:0070925	organelle assembly	0.0499859	896.897	980	1.09266	0.0546174	0.00259308	0.0405253	665	412.486	462	1.12004	0.0396669	0.694737	2.65096e-05	0.000937743
GO:0034136	negative regulation of toll-like receptor 2 signaling pathway	0.000357326	6.41151	15	2.33954	0.000835981	0.00260219	0.0406195	4	2.48112	4	1.61217	0.000343436	1	0.148002	0.597684
GO:0071826	ribonucleoprotein complex subunit organization	0.0146332	262.564	309	1.17686	0.0172212	0.00264276	0.0412039	214	132.74	161	1.2129	0.0138233	0.752336	2.63001e-05	0.00093536
GO:0033523	histone H2B ubiquitination	0.000621759	11.1562	22	1.97199	0.0012261	0.00264921	0.0412556	10	6.2028	10	1.61217	0.00085859	1	0.00841863	0.0987806
GO:0031572	G2 DNA damage checkpoint	0.00235907	42.3288	62	1.46472	0.00345539	0.00267078	0.0415423	34	21.0895	29	1.37509	0.00248991	0.852941	0.00282263	0.0449674
GO:0032436	positive regulation of proteasomal ubiquitin-dependent protein catabolic process	0.0080321	144.12	179	1.24202	0.00997603	0.00267469	0.0415466	80	49.6224	61	1.22928	0.0052374	0.7625	0.00493946	0.0679189
GO:0032848	negative regulation of cellular pH reduction	0.000221284	3.9705	11	2.77043	0.000613052	0.00268368	0.0415466	1	0.62028	1	1.61217	8.5859e-05	1	0.62028	0.926372
GO:0043375	CD8-positive, alpha-beta T cell lineage commitment	0.000221284	3.9705	11	2.77043	0.000613052	0.00268368	0.0415466	1	0.62028	1	1.61217	8.5859e-05	1	0.62028	0.926372
GO:0046671	negative regulation of retinal cell programmed cell death	0.000221284	3.9705	11	2.77043	0.000613052	0.00268368	0.0415466	1	0.62028	1	1.61217	8.5859e-05	1	0.62028	0.926372
GO:1900363	regulation of mRNA polyadenylation	0.000358678	6.43576	15	2.33073	0.000835981	0.00269397	0.0416568	11	6.82308	11	1.61217	0.000944449	1	0.0052202	0.0703098
GO:0060695	negative regulation of cholesterol transporter activity	4.19788e-06	0.0753225	2	26.5525	0.000111464	0.0026981	0.0416717	1	0.62028	1	1.61217	8.5859e-05	1	0.62028	0.926372
GO:0006888	ER to Golgi vesicle-mediated transport	0.0125899	225.9	269	1.19079	0.0149919	0.00271194	0.0418364	175	108.549	125	1.15155	0.0107324	0.714286	0.00559456	0.0733987
GO:0050869	negative regulation of B cell activation	0.00376933	67.633	92	1.36028	0.00512735	0.00273934	0.0422096	31	19.2287	25	1.30014	0.00214648	0.806452	0.0218504	0.19309
GO:0048193	Golgi vesicle transport	0.0271423	487.015	549	1.12728	0.0305969	0.00274408	0.0422172	328	203.452	242	1.18947	0.0207779	0.737805	3.83088e-06	0.000161572
GO:0044093	positive regulation of molecular function	0.173874	3119.82	3262	1.04557	0.181798	0.00274625	0.0422172	1744	1081.77	1223	1.13056	0.105006	0.701261	6.8804e-14	9.83603e-12
GO:0070265	necrotic cell death	0.00186223	33.414	51	1.52631	0.00284233	0.00275327	0.0422757	28	17.3678	20	1.15155	0.00171718	0.714286	0.204674	0.725372
GO:0006413	translational initiation	0.00749001	134.393	168	1.25006	0.00936298	0.00276838	0.0424582	143	88.7001	98	1.10485	0.00841418	0.685315	0.0626759	0.3845
GO:0097659	nucleic acid-templated transcription	0.228661	4102.87	4260	1.0383	0.237419	0.00277168	0.0424593	2601	1613.35	1751	1.08532	0.150339	0.673203	8.7117e-10	6.51348e-08
GO:0045053	protein retention in Golgi apparatus	0.000508349	9.1213	19	2.08304	0.00105891	0.00279194	0.04272	2	1.24056	2	1.61217	0.000171718	1	0.384735	0.852132
GO:0051169	nuclear transport	0.023689	425.052	483	1.13633	0.0269186	0.00281151	0.0429695	289	179.261	219	1.22168	0.0188031	0.757786	3.9131e-07	1.97289e-05
GO:1903203	regulation of oxidative stress-induced neuron death	0.00329827	59.1809	82	1.38558	0.00457003	0.00281841	0.0429754	22	13.6462	18	1.31905	0.00154546	0.818182	0.0404355	0.290443
GO:2000011	regulation of adaxial/abaxial pattern formation	7.60101e-05	1.36385	6	4.39931	0.000334392	0.00281843	0.0429754	1	0.62028	1	1.61217	8.5859e-05	1	0.62028	0.926372
GO:0051454	intracellular pH elevation	0.000471193	8.45462	18	2.12901	0.00100318	0.00283525	0.0431818	6	3.72168	4	1.07478	0.000343436	0.666667	0.586318	0.926372
GO:0072679	thymocyte migration	0.000102374	1.8369	7	3.81077	0.000390124	0.00286841	0.043546	2	1.24056	2	1.61217	0.000171718	1	0.384735	0.852132
GO:0098840	protein transport along microtubule	0.00330059	59.2226	82	1.38461	0.00457003	0.00286842	0.043546	52	32.2546	40	1.24013	0.00343436	0.769231	0.016712	0.163141
GO:0032873	negative regulation of stress-activated MAPK cascade	0.00478746	85.9015	113	1.31546	0.00629772	0.00286909	0.043546	42	26.0518	31	1.18994	0.00266163	0.738095	0.0759671	0.442116
GO:0032958	inositol phosphate biosynthetic process	0.00047191	8.46748	18	2.12578	0.00100318	0.0028798	0.0436581	7	4.34196	5	1.15155	0.000429295	0.714286	0.464724	0.926372
GO:0061732	mitochondrial acetyl-CoA biosynthetic process from pyruvate	0.000509964	9.15029	19	2.07644	0.00105891	0.00288763	0.0437265	6	3.72168	6	1.61217	0.000515154	1	0.0569265	0.36101
GO:0016925	protein sumoylation	0.00557001	99.9427	129	1.29074	0.00718943	0.00290142	0.0438301	76	47.1413	57	1.20913	0.00489396	0.75	0.0116976	0.126171
GO:0006733	oxidoreduction coenzyme metabolic process	0.00860077	154.324	190	1.23118	0.0105891	0.00290224	0.0438301	125	77.535	85	1.09628	0.00729802	0.68	0.0979108	0.497839
GO:0045842	positive regulation of mitotic metaphase/anaphase transition	0.000472309	8.47464	18	2.12398	0.00100318	0.00290485	0.0438301	7	4.34196	4	0.921243	0.000343436	0.571429	0.748443	0.989925
GO:0006637	acyl-CoA metabolic process	0.00784947	140.843	175	1.24252	0.00975311	0.00290779	0.0438301	90	55.8252	69	1.236	0.00592427	0.766667	0.00224665	0.0376128
GO:0006747	FAD biosynthetic process	4.3708e-06	0.0784253	2	25.502	0.000111464	0.00291896	0.0439481	1	0.62028	1	1.61217	8.5859e-05	1	0.62028	0.926372
GO:0044128	positive regulation of growth of symbiont in host	5.29133e-05	0.949423	5	5.26636	0.00027866	0.00294068	0.0442245	1	0.62028	1	1.61217	8.5859e-05	1	0.62028	0.926372
GO:2001269	positive regulation of cysteine-type endopeptidase activity involved in apoptotic signaling pathway	0.00133718	23.993	39	1.62547	0.00217355	0.0029475	0.0442764	18	11.165	14	1.25391	0.00120203	0.777778	0.126679	0.58506
GO:0048872	homeostasis of number of cells	0.0181278	325.267	376	1.15597	0.0209553	0.00295407	0.0443245	188	116.613	129	1.10623	0.0110758	0.68617	0.035074	0.266574
GO:1903376	regulation of oxidative stress-induced neuron intrinsic apoptotic signaling pathway	0.000788327	14.1449	26	1.83811	0.00144903	0.00296623	0.0444408	8	4.96224	7	1.41065	0.000601013	0.875	0.129176	0.58506
GO:0006351	transcription, DNA-templated	0.228621	4102.15	4258	1.03799	0.237307	0.00296858	0.0444408	2600	1612.73	1750	1.08512	0.150253	0.673077	9.60602e-10	7.10144e-08
GO:0006783	heme biosynthetic process	0.000747907	13.4197	25	1.86294	0.0013933	0.00297524	0.04449	20	12.4056	15	1.20913	0.00128788	0.75	0.167575	0.646698
GO:0045124	regulation of bone resorption	0.00484312	86.9	114	1.31185	0.00635345	0.00299767	0.0447744	36	22.3301	28	1.25391	0.00240405	0.777778	0.0343757	0.265463
GO:0045653	negative regulation of megakaryocyte differentiation	0.000192331	3.45099	10	2.89772	0.00055732	0.00300241	0.0447945	18	11.165	9	0.806087	0.000772731	0.5	0.900864	1
GO:0050900	leukocyte migration	0.0264945	475.391	536	1.12749	0.0298724	0.00300841	0.0448332	301	186.704	180	0.964091	0.0154546	0.598007	0.806129	1
GO:0006984	ER-nucleus signaling pathway	0.00241868	43.3984	63	1.45167	0.00351112	0.00301778	0.044922	35	21.7098	31	1.42793	0.00266163	0.885714	0.000495993	0.0115111
GO:0071839	apoptotic process in bone marrow	3.24689e-05	0.582589	4	6.8659	0.000222928	0.0030252	0.0449814	1	0.62028	1	1.61217	8.5859e-05	1	0.62028	0.926372
GO:2001168	positive regulation of histone H2B ubiquitination	7.73166e-05	1.38729	6	4.32498	0.000334392	0.00306148	0.0454695	4	2.48112	4	1.61217	0.000343436	1	0.148002	0.597684
GO:1904761	negative regulation of myofibroblast differentiation	0.000131892	2.36654	8	3.38046	0.000445856	0.00306879	0.0455268	2	1.24056	2	1.61217	0.000171718	1	0.384735	0.852132
GO:0042026	protein refolding	0.000551821	9.90132	20	2.01993	0.00111464	0.00309349	0.0458415	21	13.0259	15	1.15155	0.00128788	0.714286	0.257527	0.779047
GO:0017186	peptidyl-pyroglutamic acid biosynthetic process, using glutaminyl-peptide cyclotransferase	0.00013244	2.37637	8	3.36648	0.000445856	0.00314547	0.0465593	2	1.24056	2	1.61217	0.000171718	1	0.384735	0.852132
GO:0033014	tetrapyrrole biosynthetic process	0.00134266	24.0913	39	1.61884	0.00217355	0.00315048	0.0465811	27	16.7476	20	1.1942	0.00171718	0.740741	0.136474	0.597684
GO:0031334	positive regulation of protein complex assembly	0.0204902	367.656	421	1.14509	0.0234632	0.0031551	0.046597	214	132.74	144	1.08483	0.0123637	0.672897	0.0626755	0.3845
GO:0045292	mRNA cis splicing, via spliceosome	0.00121293	21.7637	36	1.65413	0.00200635	0.00316228	0.0466507	18	11.165	12	1.07478	0.00103031	0.666667	0.44336	0.926372
GO:0006954	inflammatory response	0.0336968	604.622	672	1.11144	0.0374519	0.00320466	0.047223	461	285.949	264	0.923241	0.0226668	0.572668	0.984961	1
GO:1903901	negative regulation of viral life cycle	0.00475739	85.3619	112	1.31206	0.00624199	0.00321828	0.0473706	87	53.9644	55	1.01919	0.00472225	0.632184	0.456301	0.926372
GO:0006089	lactate metabolic process	0.000329887	5.91916	14	2.3652	0.000780249	0.00322207	0.0473734	11	6.82308	9	1.31905	0.000772731	0.818182	0.148161	0.597684
GO:0046174	polyol catabolic process	0.00178903	32.1006	49	1.52645	0.00273087	0.00327028	0.0480286	19	11.7853	12	1.01822	0.00103031	0.631579	0.560922	0.926372
GO:0043933	macromolecular complex subunit organization	0.179686	3224.1	3365	1.0437	0.187538	0.00329477	0.0483343	2199	1364	1514	1.10997	0.129991	0.688495	7.57695e-13	8.90223e-11
GO:0046040	IMP metabolic process	0.000673456	12.0838	23	1.90337	0.00128184	0.0032985	0.0483352	13	8.06364	10	1.24013	0.00085859	0.769231	0.20877	0.725857
GO:0006551	leucine metabolic process	0.000795176	14.2678	26	1.82228	0.00144903	0.00331294	0.0484928	7	4.34196	7	1.61217	0.000601013	1	0.0353035	0.266574
GO:0016197	endosomal transport	0.0195694	351.134	403	1.14771	0.02246	0.00331962	0.0485365	252	156.311	183	1.17075	0.0157122	0.72619	0.000238537	0.00615473
GO:0006919	activation of cysteine-type endopeptidase activity involved in apoptotic process	0.00678076	121.667	153	1.25753	0.008527	0.00333899	0.0487655	81	50.2427	62	1.23401	0.00532326	0.765432	0.00394781	0.0577856
GO:0043518	negative regulation of DNA damage response, signal transduction by p53 class mediator	0.00121785	21.8519	36	1.64746	0.00200635	0.00336632	0.0491102	13	8.06364	13	1.61217	0.00111617	1	0.00200695	0.0347493
GO:0050867	positive regulation of cell activation	0.0309156	554.719	619	1.11588	0.0344981	0.00337649	0.0492041	304	188.565	215	1.14019	0.0184597	0.707237	0.000847618	0.0176484
GO:0048264	determination of ventral identity	3.35091e-05	0.601255	4	6.65276	0.000222928	0.00338212	0.0492315	1	0.62028	1	1.61217	8.5859e-05	1	0.62028	0.926372
GO:0000389	mRNA 3'-splice site recognition	7.90111e-05	1.4177	6	4.23222	0.000334392	0.00339959	0.0494311	6	3.72168	5	1.34348	0.000429295	0.833333	0.26611	0.779047
GO:1990737	response to manganese-induced endoplasmic reticulum stress	0.000105742	1.89734	7	3.68938	0.000390124	0.00341808	0.0496451	3	1.86084	3	1.61217	0.000257577	1	0.238628	0.749786
GO:0042168	heme metabolic process	0.00104782	18.801	32	1.70203	0.00178342	0.0034239	0.0496598	29	17.9881	19	1.05625	0.00163132	0.655172	0.428411	0.922963
GO:0046637	regulation of alpha-beta T cell differentiation	0.00718409	128.904	161	1.24899	0.00897286	0.00342663	0.0496598	55	34.1154	48	1.40699	0.00412123	0.872727	3.22194e-05	0.00110698
GO:1900407	regulation of cellular response to oxidative stress	0.00788701	141.517	175	1.2366	0.00975311	0.00347762	0.050303	70	43.4196	52	1.19762	0.00446467	0.742857	0.0210267	0.192413
GO:0034453	microtubule anchoring	0.00170521	30.5966	47	1.53612	0.00261941	0.00347866	0.050303	23	14.2664	18	1.2617	0.00154546	0.782609	0.078802	0.447156
GO:2000573	positive regulation of DNA biosynthetic process	0.00788819	141.538	175	1.23642	0.00975311	0.00349709	0.0504811	64	39.6979	49	1.23432	0.00420709	0.765625	0.00986019	0.110238
GO:0021956	central nervous system interneuron axonogenesis	3.38325e-05	0.607057	4	6.58917	0.000222928	0.00349865	0.0504811	1	0.62028	1	1.61217	8.5859e-05	1	0.62028	0.926372
GO:0051641	cellular localization	0.172237	3090.44	3228	1.04451	0.179903	0.00350478	0.0505141	2039	1264.75	1459	1.15359	0.125268	0.715547	7.7624e-22	3.78316e-19
GO:1990771	clathrin-dependent extracellular exosome endocytosis	0.00022957	4.11917	11	2.67044	0.000613052	0.00352504	0.0507505	1	0.62028	1	1.61217	8.5859e-05	1	0.62028	0.926372
GO:0035666	TRIF-dependent toll-like receptor signaling pathway	0.00188684	33.8556	51	1.5064	0.00284233	0.00353239	0.050767	29	17.9881	21	1.16744	0.00180304	0.724138	0.168405	0.646698
GO:0044782	cilium organization	0.0264521	474.63	534	1.12509	0.0297609	0.0035357	0.050767	336	208.414	238	1.14196	0.0204344	0.708333	0.000399639	0.0095442
GO:1903569	positive regulation of protein localization to ciliary membrane	3.39394e-05	0.608975	4	6.56841	0.000222928	0.00353776	0.050767	1	0.62028	1	1.61217	8.5859e-05	1	0.62028	0.926372
GO:1902624	positive regulation of neutrophil migration	0.00161816	29.0347	45	1.54987	0.00250794	0.00356674	0.0511271	32	19.849	20	1.00761	0.00171718	0.625	0.556221	0.926372
GO:0033683	nucleotide-excision repair, DNA incision	0.00267056	47.9179	68	1.41909	0.00378978	0.00357556	0.0511978	40	24.8112	31	1.24944	0.00266163	0.775	0.0286372	0.232472
GO:0006296	nucleotide-excision repair, DNA incision, 5'-to lesion	0.00253115	45.4165	65	1.4312	0.00362258	0.00358575	0.051288	37	22.9504	29	1.2636	0.00248991	0.783784	0.0266556	0.222088
GO:0060147	regulation of posttranscriptional gene silencing	0.00659639	118.359	149	1.25888	0.00830407	0.00359407	0.0512954	109	67.6105	73	1.07971	0.00626771	0.669725	0.166695	0.646698
GO:0060966	regulation of gene silencing by RNA	0.00659639	118.359	149	1.25888	0.00830407	0.00359407	0.0512954	109	67.6105	73	1.07971	0.00626771	0.669725	0.166695	0.646698
GO:0031665	negative regulation of lipopolysaccharide-mediated signaling pathway	0.00118011	21.1747	35	1.65291	0.00195062	0.00360616	0.0514123	13	8.06364	9	1.11612	0.000772731	0.692308	0.410861	0.891576
GO:0006464	cellular protein modification process	0.273573	4908.72	5070	1.03286	0.282561	0.0036292	0.0516846	3134	1943.96	2146	1.10393	0.184253	0.684748	1.10447e-16	2.23595e-14
GO:0042045	epithelial fluid transport	0.00101035	18.1287	31	1.71	0.00172769	0.00366477	0.0520935	8	4.96224	7	1.41065	0.000601013	0.875	0.129176	0.58506
GO:0071158	positive regulation of cell cycle arrest	0.00674935	121.103	152	1.25512	0.00847127	0.00366583	0.0520935	86	53.3441	65	1.2185	0.00558084	0.755814	0.0054165	0.0721718
GO:0045591	positive regulation of regulatory T cell differentiation	0.00153181	27.4853	43	1.56448	0.00239648	0.00367032	0.0521011	12	7.44336	10	1.34348	0.00085859	0.833333	0.10723	0.528283
GO:1903358	regulation of Golgi organization	0.00118174	21.204	35	1.65063	0.00195062	0.00368214	0.0522126	15	9.3042	9	0.967305	0.000772731	0.6	0.671412	0.938274
GO:0060968	regulation of gene silencing	0.00795089	142.663	176	1.23368	0.00980884	0.00370918	0.0525394	131	81.2567	90	1.1076	0.00772731	0.687023	0.0668717	0.400712
GO:0042060	wound healing	0.0452582	812.068	888	1.0935	0.0494901	0.00372594	0.0527068	472	292.772	314	1.07251	0.0269597	0.665254	0.022578	0.197674
GO:1903944	negative regulation of hepatocyte apoptotic process	3.44527e-05	0.618186	4	6.47055	0.000222928	0.00372972	0.0527068	1	0.62028	1	1.61217	8.5859e-05	1	0.62028	0.926372
GO:1902235	regulation of endoplasmic reticulum stress-induced intrinsic apoptotic signaling pathway	0.00248943	44.6679	64	1.4328	0.00356685	0.00373377	0.0527068	31	19.2287	25	1.30014	0.00214648	0.806452	0.0218504	0.19309
GO:1904378	maintenance of unfolded protein involved in ERAD pathway	0.00019851	3.56187	10	2.80751	0.00055732	0.00373702	0.0527068	3	1.86084	2	1.07478	0.000171718	0.666667	0.676949	0.938274
GO:1902807	negative regulation of cell cycle G1/S phase transition	0.00795843	142.798	176	1.23251	0.00980884	0.00384179	0.0541265	101	62.6483	73	1.16524	0.00626771	0.722772	0.0198054	0.182762
GO:0045646	regulation of erythrocyte differentiation	0.00405957	72.8409	97	1.33167	0.00540601	0.00386372	0.0543772	40	24.8112	30	1.20913	0.00257577	0.75	0.0602285	0.372438
GO:0008215	spermine metabolic process	0.000337196	6.0503	14	2.31393	0.000780249	0.00389136	0.0547077	7	4.34196	5	1.15155	0.000429295	0.714286	0.464724	0.926372
GO:0051276	chromosome organization	0.0405341	727.302	799	1.09858	0.0445299	0.00390191	0.0547974	578	358.522	387	1.07943	0.0332274	0.66955	0.00706515	0.0874602
GO:1902175	regulation of oxidative stress-induced intrinsic apoptotic signaling pathway	0.00180661	32.4161	49	1.5116	0.00273087	0.00391277	0.0548914	30	18.6084	23	1.236	0.00197476	0.766667	0.0681994	0.407
GO:0019882	antigen processing and presentation	0.0131518	235.982	278	1.17805	0.0154935	0.00393591	0.0551572	206	127.778	147	1.15044	0.0126213	0.713592	0.00300201	0.0467529
GO:0032434	regulation of proteasomal ubiquitin-dependent protein catabolic process	0.0117212	210.314	250	1.1887	0.013933	0.00400687	0.0560919	115	71.3322	84	1.17759	0.00721216	0.730435	0.00842251	0.0987806
GO:0045659	negative regulation of neutrophil differentiation	0.000526395	9.44511	19	2.01162	0.00105891	0.00402573	0.056296	2	1.24056	2	1.61217	0.000171718	1	0.384735	0.852132
GO:0052150	modulation by symbiont of host apoptotic process	0.000526621	9.44916	19	2.01076	0.00105891	0.00404359	0.0564858	5	3.1014	5	1.61217	0.000429295	1	0.0917905	0.474606
GO:1903955	positive regulation of protein targeting to mitochondrion	0.00696866	125.039	156	1.24761	0.0086942	0.00405375	0.0565677	86	53.3441	59	1.10603	0.00506568	0.686047	0.124743	0.58506
GO:1902525	regulation of protein monoubiquitination	0.00016928	3.03739	9	2.96307	0.000501588	0.00411183	0.0573174	5	3.1014	4	1.28974	0.000343436	0.8	0.372846	0.852132
GO:0070528	protein kinase C signaling	0.00045072	8.08727	17	2.10207	0.000947445	0.00412065	0.0573796	12	7.44336	7	0.940435	0.000601013	0.583333	0.717469	0.963877
GO:0022616	DNA strand elongation	0.0012348	22.156	36	1.62484	0.00200635	0.00415831	0.0578351	23	14.2664	20	1.40189	0.00171718	0.869565	0.00872488	0.101155
GO:0045652	regulation of megakaryocyte differentiation	0.00524044	94.0292	121	1.28683	0.00674358	0.00416216	0.0578351	76	47.1413	52	1.10307	0.00446467	0.684211	0.150778	0.606568
GO:0046668	regulation of retinal cell programmed cell death	0.000269053	4.82762	12	2.4857	0.000668785	0.0041668	0.0578386	2	1.24056	2	1.61217	0.000171718	1	0.384735	0.852132
GO:0046949	fatty-acyl-CoA biosynthetic process	0.00213233	38.2603	56	1.46366	0.00312099	0.00417179	0.0578467	30	18.6084	21	1.12852	0.00180304	0.7	0.240883	0.75417
GO:1905246	negative regulation of aspartic-type peptidase activity	0.000304249	5.45913	13	2.38133	0.000724516	0.00418392	0.0579539	2	1.24056	1	0.806087	8.5859e-05	0.5	0.855825	1
GO:0002300	CD8-positive, alpha-beta intraepithelial T cell differentiation	3.56173e-05	0.639081	4	6.25899	0.000222928	0.00419107	0.0579919	1	0.62028	1	1.61217	8.5859e-05	1	0.62028	0.926372
GO:0060055	angiogenesis involved in wound healing	0.00154443	27.7117	43	1.55169	0.00239648	0.00421538	0.0582166	16	9.92448	13	1.30989	0.00111617	0.8125	0.0883757	0.474606
GO:0019400	alditol metabolic process	0.00158917	28.5146	44	1.54307	0.00245221	0.00422036	0.0582166	21	13.0259	12	0.921243	0.00103031	0.571429	0.756408	0.998753
GO:0050670	regulation of lymphocyte proliferation	0.0211664	379.789	432	1.13747	0.0240762	0.00422288	0.0582166	200	124.056	136	1.09628	0.0116768	0.68	0.0456657	0.319736
GO:2001135	regulation of endocytic recycling	0.000568027	10.1921	20	1.9623	0.00111464	0.00422501	0.0582166	8	4.96224	5	1.00761	0.000429295	0.625	0.640714	0.937525
GO:0002763	positive regulation of myeloid leukocyte differentiation	0.00642992	115.372	145	1.2568	0.00808115	0.00424215	0.0583345	50	31.014	36	1.16077	0.00309093	0.72	0.0934965	0.480219
GO:0045048	protein insertion into ER membrane	0.000170115	3.05237	9	2.94853	0.000501588	0.00424243	0.0583345	5	3.1014	2	0.64487	0.000171718	0.4	0.927655	1
GO:2000785	regulation of autophagosome assembly	0.00288032	51.6817	72	1.39314	0.00401271	0.00426974	0.0586488	37	22.9504	29	1.2636	0.00248991	0.783784	0.0266556	0.222088
GO:0008206	bile acid metabolic process	0.00306956	55.0772	76	1.37988	0.00423563	0.00427714	0.0586732	37	22.9504	24	1.04574	0.00206062	0.648649	0.431456	0.924304
GO:0071267	L-methionine salvage	0.000377582	6.77495	15	2.21404	0.000835981	0.0042832	0.0586732	7	4.34196	5	1.15155	0.000429295	0.714286	0.464724	0.926372
GO:0010818	T cell chemotaxis	0.000529586	9.50236	19	1.9995	0.00105891	0.0042849	0.0586732	13	8.06364	6	0.744081	0.000515154	0.461539	0.926582	1
GO:0007113	endomitotic cell cycle	1.78907e-05	0.321012	3	9.34543	0.000167196	0.00434162	0.0593516	3	1.86084	2	1.07478	0.000171718	0.666667	0.676949	0.938274
GO:0006120	mitochondrial electron transport, NADH to ubiquinone	0.00190791	34.2336	51	1.48976	0.00284233	0.00434346	0.0593516	49	30.3937	30	0.987046	0.00257577	0.612245	0.607964	0.926372
GO:1904816	positive regulation of protein localization to chromosome, telomeric region	0.000270713	4.8574	12	2.47046	0.000668785	0.00436866	0.0596233	11	6.82308	9	1.31905	0.000772731	0.818182	0.148161	0.597684
GO:0048227	plasma membrane to endosome transport	0.000689891	12.3787	23	1.85803	0.00128184	0.00437241	0.0596233	8	4.96224	5	1.00761	0.000429295	0.625	0.640714	0.937525
GO:0007095	mitotic G2 DNA damage checkpoint	0.00150342	26.9758	42	1.55695	0.00234075	0.00438055	0.0596725	17	10.5448	15	1.42251	0.00128788	0.882353	0.0185381	0.174098
GO:0043029	T cell homeostasis	0.0020919	37.535	55	1.4653	0.00306526	0.00438804	0.0597127	34	21.0895	22	1.04317	0.0018889	0.647059	0.447983	0.926372
GO:0098971	anterograde dendritic transport of neurotransmitter receptor complex	3.61742e-05	0.649073	4	6.16263	0.000222928	0.00442471	0.0601132	2	1.24056	2	1.61217	0.000171718	1	0.384735	0.852132
GO:0036295	cellular response to increased oxygen levels	0.000939263	16.8532	29	1.72074	0.00161623	0.00442661	0.0601132	14	8.68392	11	1.26671	0.000944449	0.785714	0.158633	0.628939
GO:0046434	organophosphate catabolic process	0.0108792	195.206	233	1.19361	0.0129856	0.00443645	0.0601847	112	69.4714	76	1.09398	0.00652528	0.678571	0.118843	0.564768
GO:0045658	regulation of neutrophil differentiation	0.000532081	9.54712	19	1.99013	0.00105891	0.00449699	0.0609432	3	1.86084	2	1.07478	0.000171718	0.666667	0.676949	0.938274
GO:0001783	B cell apoptotic process	0.000814991	14.6234	26	1.77798	0.00144903	0.00451418	0.0611133	7	4.34196	5	1.15155	0.000429295	0.714286	0.464724	0.926372
GO:0035912	dorsal aorta morphogenesis	0.000691997	12.4165	23	1.85237	0.00128184	0.004529	0.0612508	8	4.96224	5	1.00761	0.000429295	0.625	0.640714	0.937525
GO:0060694	regulation of cholesterol transporter activity	0.00011148	2.00028	7	3.49951	0.000390124	0.00453448	0.061262	2	1.24056	2	1.61217	0.000171718	1	0.384735	0.852132
GO:0006283	transcription-coupled nucleotide-excision repair	0.00398803	71.5572	95	1.32761	0.00529454	0.0045519	0.0613961	73	45.2805	53	1.17048	0.00455053	0.726027	0.0383763	0.282143
GO:2000134	negative regulation of G1/S transition of mitotic cell cycle	0.00784457	140.755	173	1.22908	0.00964164	0.00455475	0.0613961	97	60.1672	70	1.16342	0.00601013	0.72165	0.0234186	0.203678
GO:0046782	regulation of viral transcription	0.00408497	73.2967	97	1.32339	0.00540601	0.0045584	0.0613961	65	40.3182	44	1.09132	0.0037778	0.676923	0.208747	0.725857
GO:1904294	positive regulation of ERAD pathway	0.000983868	17.6535	30	1.69938	0.00167196	0.00456703	0.0614494	13	8.06364	12	1.48816	0.00103031	0.923077	0.0179953	0.170483
GO:0097711	ciliary basal body docking	0.00679398	121.904	152	1.24688	0.00847127	0.00458514	0.0616236	96	59.5469	77	1.2931	0.00661114	0.802083	9.61518e-05	0.00280784
GO:2000108	positive regulation of leukocyte apoptotic process	0.00331686	59.5143	81	1.36102	0.00451429	0.00458934	0.0616236	29	17.9881	23	1.27862	0.00197476	0.793103	0.0381072	0.282143
GO:0006310	DNA recombination	0.0150051	269.237	313	1.16254	0.0174441	0.00465358	0.0624225	202	125.297	151	1.20514	0.0129647	0.747525	8.11427e-05	0.00244898
GO:0060988	lipid tube assembly	0.000308407	5.53375	13	2.34922	0.000724516	0.00466917	0.0625232	3	1.86084	2	1.07478	0.000171718	0.666667	0.676949	0.938274
GO:0006858	extracellular transport	0.000344514	6.18162	14	2.26478	0.000780249	0.00467059	0.0625232	4	2.48112	4	1.61217	0.000343436	1	0.148002	0.597684
GO:0060271	cilium assembly	0.0256679	460.56	517	1.12255	0.0288135	0.00468162	0.0625639	323	200.351	230	1.14799	0.0197476	0.712074	0.000302584	0.00755542
GO:0042994	cytoplasmic sequestering of transcription factor	0.000901067	16.1679	28	1.73183	0.0015605	0.00468314	0.0625639	18	11.165	15	1.34348	0.00128788	0.833333	0.0473225	0.327229
GO:0051338	regulation of transferase activity	0.104188	1869.45	1977	1.05753	0.110182	0.00469459	0.0626533	995	617.179	727	1.17794	0.0624195	0.730653	3.05839e-14	4.6259e-12
GO:0002729	positive regulation of natural killer cell cytokine production	0.000273308	4.90397	12	2.447	0.000668785	0.00469989	0.0626604	1	0.62028	1	1.61217	8.5859e-05	1	0.62028	0.926372
GO:1900364	negative regulation of mRNA polyadenylation	0.000205769	3.6921	10	2.70848	0.00055732	0.00477403	0.0635254	8	4.96224	8	1.61217	0.000686872	1	0.0218931	0.19309
GO:0051249	regulation of lymphocyte activation	0.0410605	736.748	807	1.09535	0.0449758	0.00477442	0.0635254	400	248.112	274	1.10434	0.0235254	0.685	0.00376976	0.0559259
GO:0070227	lymphocyte apoptotic process	0.00169152	30.3509	46	1.51561	0.00256367	0.00480916	0.0639229	18	11.165	11	0.985218	0.000944449	0.611111	0.632888	0.937525
GO:0031324	negative regulation of cellular metabolic process	0.229791	4123.13	4270	1.03562	0.237976	0.00482267	0.0640341	2436	1511	1647	1.09	0.14141	0.676108	4.72145e-10	3.74275e-08
GO:0060546	negative regulation of necroptotic process	0.000496768	8.91351	18	2.01941	0.00100318	0.00482725	0.0640341	10	6.2028	9	1.45096	0.000772731	0.9	0.0599952	0.372438
GO:0042339	keratan sulfate metabolic process	0.00242786	43.563	62	1.42323	0.00345539	0.00487499	0.0646022	34	21.0895	23	1.09059	0.00197476	0.676471	0.313119	0.852132
GO:0042494	detection of bacterial lipoprotein	0.000142721	2.56084	8	3.12398	0.000445856	0.00488185	0.064628	4	2.48112	3	1.20913	0.000257577	0.75	0.510506	0.926372
GO:0000724	double-strand break repair via homologous recombination	0.00635895	114.099	143	1.2533	0.00796968	0.0049064	0.0648669	85	52.7238	63	1.19491	0.00540912	0.741177	0.0127036	0.133166
GO:0006289	nucleotide-excision repair	0.00730839	131.134	162	1.23537	0.00902859	0.00490975	0.0648669	114	70.7119	83	1.17378	0.0071263	0.72807	0.0100684	0.11228
GO:0042590	antigen processing and presentation of exogenous peptide antigen via MHC class I	0.00351915	63.1441	85	1.34613	0.00473722	0.00495545	0.065366	74	45.9007	53	1.15467	0.00455053	0.716216	0.0545758	0.36101
GO:0032693	negative regulation of interleukin-10 production	0.0015148	27.1801	42	1.54525	0.00234075	0.00495746	0.065366	16	9.92448	10	1.00761	0.00085859	0.625	0.593949	0.926372
GO:0036112	medium-chain fatty-acyl-CoA metabolic process	0.000207022	3.71459	10	2.69209	0.00055732	0.0049739	0.0655171	3	1.86084	2	1.07478	0.000171718	0.666667	0.676949	0.938274
GO:0065005	protein-lipid complex assembly	0.00174044	31.2287	47	1.50503	0.00261941	0.00499266	0.065584	29	17.9881	17	0.945068	0.0014596	0.586207	0.718777	0.965339
GO:0097284	hepatocyte apoptotic process	0.00103319	18.5385	31	1.6722	0.00172769	0.00499393	0.065584	12	7.44336	10	1.34348	0.00085859	0.833333	0.10723	0.528283
GO:1904355	positive regulation of telomere capping	0.00196825	35.3163	52	1.47241	0.00289807	0.00499394	0.065584	17	10.5448	13	1.23284	0.00111617	0.764706	0.164485	0.642845
GO:0002711	positive regulation of T cell mediated immunity	0.00257135	46.1377	65	1.40882	0.00362258	0.0050079	0.0656485	31	19.2287	22	1.14412	0.0018889	0.709677	0.201554	0.719741
GO:0009308	amine metabolic process	0.00497817	89.3234	115	1.28746	0.00640919	0.00500882	0.0656485	63	39.0776	39	0.998013	0.0033485	0.619048	0.563637	0.926372
GO:1904045	cellular response to aldosterone	1.88557e-05	0.338328	3	8.86713	0.000167196	0.00501831	0.0656487	1	0.62028	1	1.61217	8.5859e-05	1	0.62028	0.926372
GO:2000489	regulation of hepatic stellate cell activation	0.000460108	8.25572	17	2.05918	0.000947445	0.00501901	0.0656487	6	3.72168	3	0.806087	0.000257577	0.5	0.847676	1
GO:0000725	recombinational repair	0.00636362	114.182	143	1.25238	0.00796968	0.00502381	0.0656487	86	53.3441	63	1.18101	0.00540912	0.732558	0.018961	0.176204
GO:0002262	myeloid cell homeostasis	0.00892729	160.182	194	1.21112	0.010812	0.005039	0.065675	95	58.9266	64	1.0861	0.00549498	0.673684	0.166327	0.646698
GO:0051443	positive regulation of ubiquitin-protein transferase activity	0.00741432	133.035	164	1.23276	0.00914005	0.00504059	0.065675	104	64.5091	79	1.22463	0.00678286	0.759615	0.00178331	0.0315835
GO:0009395	phospholipid catabolic process	0.00243185	43.6346	62	1.42089	0.00345539	0.00504079	0.065675	30	18.6084	16	0.859827	0.00137374	0.533333	0.878268	1
GO:0006487	protein N-linked glycosylation	0.00897874	161.106	195	1.21039	0.0108678	0.00505584	0.0657504	87	53.9644	65	1.2045	0.00558084	0.747126	0.00851673	0.0997079
GO:0034656	nucleobase-containing small molecule catabolic process	0.000617707	11.0835	21	1.89471	0.00117037	0.00505657	0.0657504	15	9.3042	12	1.28974	0.00103031	0.8	0.119057	0.564768
GO:0050705	regulation of interleukin-1 alpha secretion	0.00031189	5.59624	13	2.32299	0.000724516	0.00510952	0.0663733	5	3.1014	4	1.28974	0.000343436	0.8	0.372846	0.852132
GO:0032944	regulation of mononuclear cell proliferation	0.0212381	381.075	432	1.13363	0.0240762	0.00514973	0.066717	201	124.676	136	1.09082	0.0116768	0.676617	0.0557497	0.36101
GO:0032729	positive regulation of interferon-gamma production	0.00661785	118.744	148	1.24638	0.00824834	0.00515011	0.066717	62	38.4574	45	1.17013	0.00386366	0.725807	0.0543366	0.36101
GO:0042996	regulation of Golgi to plasma membrane protein transport	0.000659116	11.8265	22	1.86023	0.0012261	0.00515119	0.066717	7	4.34196	5	1.15155	0.000429295	0.714286	0.464724	0.926372
GO:0002696	positive regulation of leukocyte activation	0.0302509	542.792	603	1.11092	0.0336064	0.00515917	0.0667546	294	182.362	209	1.14607	0.0179445	0.710884	0.000643347	0.0143109
GO:1904182	regulation of pyruvate dehydrogenase activity	1.90688e-05	0.342152	3	8.76804	0.000167196	0.00517578	0.0669038	1	0.62028	1	1.61217	8.5859e-05	1	0.62028	0.926372
GO:0032270	positive regulation of cellular protein metabolic process	0.146106	2621.59	2744	1.04669	0.152929	0.00518888	0.0669472	1486	921.736	1068	1.15868	0.0916974	0.718708	6.40228e-17	1.35883e-14
GO:0002032	desensitization of G-protein coupled receptor protein signaling pathway by arrestin	0.000144234	2.58799	8	3.09121	0.000445856	0.00518931	0.0669472	2	1.24056	1	0.806087	8.5859e-05	0.5	0.855825	1
GO:0033047	regulation of mitotic sister chromatid segregation	0.00493622	88.5705	114	1.28711	0.00635345	0.00521851	0.067258	59	36.5965	49	1.33892	0.00420709	0.830508	0.000383346	0.00922202
GO:1902523	positive regulation of protein K63-linked ubiquitination	8.64724e-05	1.55157	6	3.86704	0.000334392	0.00522671	0.0672977	3	1.86084	2	1.07478	0.000171718	0.666667	0.676949	0.938274
GO:0009108	coenzyme biosynthetic process	0.0116922	209.794	248	1.18211	0.0138216	0.00527299	0.0678273	131	81.2567	102	1.25528	0.00875762	0.778626	7.60059e-05	0.00232596
GO:0002363	alpha-beta T cell lineage commitment	0.000742432	13.3215	24	1.8016	0.00133757	0.00528319	0.0678377	11	6.82308	10	1.46561	0.00085859	0.909091	0.0404029	0.290443
GO:0043316	cytotoxic T cell degranulation	3.80886e-05	0.683424	4	5.85288	0.000222928	0.00529443	0.0678377	1	0.62028	1	1.61217	8.5859e-05	1	0.62028	0.926372
GO:0097278	complement-dependent cytotoxicity	3.80886e-05	0.683424	4	5.85288	0.000222928	0.00529443	0.0678377	1	0.62028	1	1.61217	8.5859e-05	1	0.62028	0.926372
GO:1903435	positive regulation of constitutive secretory pathway	3.80886e-05	0.683424	4	5.85288	0.000222928	0.00529443	0.0678377	1	0.62028	1	1.61217	8.5859e-05	1	0.62028	0.926372
GO:0051282	regulation of sequestering of calcium ion	0.0118483	212.594	251	1.18065	0.0139887	0.00531512	0.0680367	107	66.37	75	1.13003	0.00643943	0.700935	0.0505109	0.345284
GO:0060334	regulation of interferon-gamma-mediated signaling pathway	0.00174754	31.356	47	1.49891	0.00261941	0.0053575	0.0685125	24	14.8867	17	1.14196	0.0014596	0.708333	0.252026	0.778499
GO:0050871	positive regulation of B cell activation	0.00803194	144.117	176	1.22123	0.00980884	0.00536771	0.0685764	75	46.521	55	1.18226	0.00472225	0.733333	0.026505	0.222088
GO:0015804	neutral amino acid transport	0.00225361	40.4364	58	1.43435	0.00323246	0.00539326	0.068836	36	22.3301	22	0.985218	0.0018889	0.611111	0.616942	0.926372
GO:0007249	I-kappaB kinase/NF-kappaB signaling	0.00593113	106.422	134	1.25913	0.00746809	0.00542658	0.0691941	73	45.2805	54	1.19257	0.00463639	0.739726	0.0214909	0.19309
GO:0060576	intestinal epithelial cell development	0.00134531	24.1388	38	1.57423	0.00211782	0.0054379	0.069213	11	6.82308	9	1.31905	0.000772731	0.818182	0.148161	0.597684
GO:0002478	antigen processing and presentation of exogenous peptide antigen	0.0100129	179.662	215	1.19669	0.0119824	0.00543858	0.069213	167	103.587	117	1.12949	0.0100455	0.700599	0.018158	0.171776
GO:0048733	sebaceous gland development	0.000662643	11.8898	22	1.85032	0.0012261	0.00546483	0.0694799	7	4.34196	6	1.38186	0.000515154	0.857143	0.186665	0.687275
GO:0070997	neuron death	0.00543903	97.5926	124	1.27059	0.00691077	0.00552318	0.070101	52	32.2546	36	1.11612	0.00309093	0.692308	0.176992	0.673134
GO:0000731	DNA synthesis involved in DNA repair	0.00504453	90.5139	116	1.28157	0.00646492	0.00552434	0.070101	75	46.521	60	1.28974	0.00515154	0.8	0.000639401	0.0142608
GO:0002699	positive regulation of immune effector process	0.0144375	259.051	301	1.16193	0.0167753	0.00554361	0.070201	170	105.448	119	1.12852	0.0102172	0.7	0.0179897	0.170483
GO:0006743	ubiquinone metabolic process	0.000955526	17.145	29	1.69145	0.00161623	0.00554701	0.070201	17	10.5448	12	1.13801	0.00103031	0.705882	0.322973	0.852132
GO:0051017	actin filament bundle assembly	0.00465255	83.4806	108	1.29371	0.00601906	0.00554822	0.070201	48	29.7735	34	1.14196	0.00291921	0.708333	0.132812	0.595662
GO:0006839	mitochondrial transport	0.0153724	275.827	319	1.15652	0.0177785	0.00558787	0.0706347	239	148.247	168	1.13324	0.0144243	0.702929	0.0044092	0.0618821
GO:0046501	protoporphyrinogen IX metabolic process	0.000315456	5.66024	13	2.29672	0.000724516	0.00559427	0.0706385	10	6.2028	7	1.12852	0.000601013	0.7	0.434301	0.924304
GO:0045736	negative regulation of cyclin-dependent protein serine/threonine kinase activity	0.00188892	33.8929	50	1.47523	0.0027866	0.00560302	0.0706385	24	14.8867	20	1.34348	0.00171718	0.833333	0.0217785	0.19309
GO:0032960	regulation of inositol trisphosphate biosynthetic process	0.000787684	14.1334	25	1.76886	0.0013933	0.00560427	0.0706385	6	3.72168	5	1.34348	0.000429295	0.833333	0.26611	0.779047
GO:0006383	transcription from RNA polymerase III promoter	0.0022583	40.5206	58	1.43137	0.00323246	0.0056155	0.0706699	42	26.0518	32	1.22832	0.00274749	0.761905	0.0383795	0.282143
GO:2000772	regulation of cellular senescence	0.00324968	58.309	79	1.35485	0.00440283	0.0056175	0.0706699	30	18.6084	25	1.34348	0.00214648	0.833333	0.0102693	0.113367
GO:0097033	mitochondrial respiratory chain complex III biogenesis	0.000315859	5.66746	13	2.2938	0.000724516	0.00565118	0.0709754	10	6.2028	8	1.28974	0.000686872	0.8	0.202155	0.719741
GO:0033139	regulation of peptidyl-serine phosphorylation of STAT protein	0.00126042	22.6157	36	1.59181	0.00200635	0.00565257	0.0709754	23	14.2664	18	1.2617	0.00154546	0.782609	0.078802	0.447156
GO:0009628	response to abiotic stimulus	0.102921	1846.7	1951	1.05648	0.108733	0.00565905	0.070989	1098	681.068	746	1.09534	0.0640508	0.679417	1.51395e-05	0.000567581
GO:0006612	protein targeting to membrane	0.0075403	135.296	166	1.22694	0.00925152	0.00567039	0.0710635	134	83.1175	96	1.15499	0.00824247	0.716418	0.0123277	0.130107
GO:0060707	trophoblast giant cell differentiation	0.00198255	35.5728	52	1.46179	0.00289807	0.00570129	0.0713828	12	7.44336	11	1.47783	0.000944449	0.916667	0.0270374	0.222088
GO:0070447	positive regulation of oligodendrocyte progenitor proliferation	0.000245372	4.40271	11	2.49846	0.000613052	0.00570686	0.0713846	3	1.86084	2	1.07478	0.000171718	0.666667	0.676949	0.938274
GO:0045362	positive regulation of interleukin-1 biosynthetic process	8.81656e-05	1.58196	6	3.79277	0.000334392	0.00572546	0.0714845	3	1.86084	2	1.07478	0.000171718	0.666667	0.676949	0.938274
GO:2000666	negative regulation of interleukin-13 secretion	0.000178424	3.20147	9	2.81121	0.000501588	0.00572572	0.0714845	3	1.86084	2	1.07478	0.000171718	0.666667	0.676949	0.938274
GO:0042772	DNA damage response, signal transduction resulting in transcription	0.00108717	19.5071	32	1.64043	0.00178342	0.00574925	0.0715978	17	10.5448	14	1.32767	0.00120203	0.823529	0.0649574	0.390996
GO:1903238	positive regulation of leukocyte tethering or rolling	0.000280678	5.03621	12	2.38275	0.000668785	0.00575085	0.0715978	3	1.86084	2	1.07478	0.000171718	0.666667	0.676949	0.938274
GO:0010660	regulation of muscle cell apoptotic process	0.00500244	89.7588	115	1.28121	0.00640919	0.00575111	0.0715978	50	31.014	37	1.19301	0.00317678	0.74	0.0520892	0.353138
GO:0031667	response to nutrient levels	0.0409421	734.625	803	1.09308	0.0447528	0.00576007	0.0716178	417	258.657	272	1.05159	0.0233537	0.652278	0.0944879	0.484554
GO:0048041	focal adhesion assembly	0.00221486	39.7412	57	1.43428	0.00317673	0.0057636	0.0716178	24	14.8867	17	1.14196	0.0014596	0.708333	0.252026	0.778499
GO:0031055	chromatin remodeling at centromere	0.00249525	44.7723	63	1.40712	0.00351112	0.00578005	0.0717544	46	28.5329	31	1.08647	0.00266163	0.673913	0.277702	0.792
GO:0002837	regulation of immune response to tumor cell	0.000916315	16.4414	28	1.70301	0.0015605	0.00580682	0.0720189	12	7.44336	7	0.940435	0.000601013	0.583333	0.717469	0.963877
GO:0051716	cellular response to stimulus	0.484011	8684.61	8854	1.01951	0.493451	0.00582498	0.0720896	6124	3798.6	3899	1.02643	0.334764	0.636675	0.000666253	0.0145877
GO:0052040	modulation by symbiont of host programmed cell death	0.000545848	9.79416	19	1.93993	0.00105891	0.00582896	0.0720896	6	3.72168	5	1.34348	0.000429295	0.833333	0.26611	0.779047
GO:0052433	modulation by organism of apoptotic process in other organism involved in symbiotic interaction	0.000545848	9.79416	19	1.93993	0.00105891	0.00582896	0.0720896	6	3.72168	5	1.34348	0.000429295	0.833333	0.26611	0.779047
GO:0006260	DNA replication	0.0150245	269.585	312	1.15734	0.0173884	0.00586423	0.0723895	212	131.499	160	1.21674	0.0137374	0.754717	2.05916e-05	0.000754776
GO:2000346	negative regulation of hepatocyte proliferation	0.000429343	7.7037	16	2.07692	0.000891713	0.00587206	0.0723895	4	2.48112	2	0.806087	0.000171718	0.5	0.843391	1
GO:0002860	positive regulation of natural killer cell mediated cytotoxicity directed against tumor cell target	0.000749225	13.4434	24	1.78527	0.00133757	0.00587326	0.0723895	7	4.34196	4	0.921243	0.000343436	0.571429	0.748443	0.989925
GO:0045657	positive regulation of monocyte differentiation	0.00113233	20.3174	33	1.62423	0.00183916	0.00587522	0.0723895	9	5.58252	5	0.895653	0.000429295	0.555556	0.77437	1
GO:0010243	response to organonitrogen compound	0.0850869	1526.71	1622	1.06241	0.0903974	0.00592426	0.0729255	802	497.465	549	1.1036	0.0471366	0.684539	6.19976e-05	0.00196585
GO:0045887	positive regulation of synaptic growth at neuromuscular junction	2.00448e-05	0.359663	3	8.34114	0.000167196	0.00593481	0.0729871	1	0.62028	1	1.61217	8.5859e-05	1	0.62028	0.926372
GO:0071361	cellular response to ethanol	0.00148706	26.6823	41	1.5366	0.00228501	0.00594718	0.0730709	14	8.68392	10	1.15155	0.00085859	0.714286	0.334113	0.852132
GO:0042496	detection of diacyl bacterial lipopeptide	0.000117409	2.10668	7	3.32277	0.000390124	0.00595677	0.0731204	2	1.24056	2	1.61217	0.000171718	1	0.384735	0.852132
GO:0050765	negative regulation of phagocytosis	0.000587028	10.533	20	1.89878	0.00111464	0.00596793	0.0731314	15	9.3042	9	0.967305	0.000772731	0.6	0.671412	0.938274
GO:0050715	positive regulation of cytokine secretion	0.00973055	174.595	209	1.19705	0.011648	0.00596878	0.0731314	114	70.7119	80	1.13135	0.00686872	0.701754	0.0428195	0.306063
GO:0036003	positive regulation of transcription from RNA polymerase II promoter in response to stress	0.00162292	29.12	44	1.51099	0.00245221	0.00599785	0.0733605	24	14.8867	19	1.27631	0.00163132	0.791667	0.0601769	0.372438
GO:0031119	tRNA pseudouridine synthesis	0.000117567	2.10951	7	3.31831	0.000390124	0.00599862	0.0733605	7	4.34196	5	1.15155	0.000429295	0.714286	0.464724	0.926372
GO:0032269	negative regulation of cellular protein metabolic process	0.0953026	1710.02	1810	1.05847	0.100875	0.00601406	0.0734809	1038	643.851	702	1.09031	0.060273	0.676301	6.42211e-05	0.00202173
GO:0051248	negative regulation of protein metabolic process	0.100849	1809.53	1912	1.05663	0.10656	0.00602525	0.0735494	1094	678.587	740	1.0905	0.0635357	0.676417	3.945e-05	0.00131757
GO:1903525	regulation of membrane tubulation	0.000628023	11.2686	21	1.86358	0.00117037	0.00604	0.0736611	5	3.1014	5	1.61217	0.000429295	1	0.0917905	0.474606
GO:0045589	regulation of regulatory T cell differentiation	0.0029262	52.5048	72	1.3713	0.00401271	0.00605139	0.0737316	25	15.507	21	1.35423	0.00180304	0.84	0.0158262	0.155349
GO:2000234	positive regulation of rRNA processing	0.000709937	12.7384	23	1.80556	0.00128184	0.00606157	0.0737447	9	5.58252	8	1.43304	0.000686872	0.888889	0.0884272	0.474606
GO:0035336	long-chain fatty-acyl-CoA metabolic process	0.00217438	39.0148	56	1.43535	0.00312099	0.00606813	0.0737447	24	14.8867	19	1.27631	0.00163132	0.791667	0.0601769	0.372438
GO:0000469	cleavage involved in rRNA processing	0.000834966	14.9818	26	1.73544	0.00144903	0.00607422	0.0737447	24	14.8867	16	1.07478	0.00137374	0.666667	0.404741	0.883687
GO:0048293	regulation of isotype switching to IgE isotypes	0.000469557	8.42525	17	2.01774	0.000947445	0.0060785	0.0737447	7	4.34196	5	1.15155	0.000429295	0.714286	0.464724	0.926372
GO:1904996	positive regulation of leukocyte adhesion to vascular endothelial cell	0.000669106	12.0058	22	1.83245	0.0012261	0.00608048	0.0737447	6	3.72168	3	0.806087	0.000257577	0.5	0.847676	1
GO:0043624	cellular protein complex disassembly	0.00725398	130.158	160	1.22927	0.00891713	0.0060878	0.0737655	126	78.1553	89	1.13876	0.00764145	0.706349	0.0268665	0.222088
GO:0035907	dorsal aorta development	0.000751839	13.4902	24	1.77906	0.00133757	0.00611429	0.0739516	9	5.58252	6	1.07478	0.000515154	0.666667	0.533791	0.926372
GO:0071548	response to dexamethasone	0.00481659	86.424	111	1.28436	0.00618626	0.00611752	0.0739516	46	28.5329	37	1.29675	0.00317678	0.804348	0.00593993	0.0765686
GO:0044282	small molecule catabolic process	0.0247212	443.572	497	1.12045	0.0276988	0.00612002	0.0739516	346	214.617	210	0.978488	0.0180304	0.606936	0.717332	0.963877
GO:2000490	negative regulation of hepatic stellate cell activation	0.00011813	2.1196	7	3.30251	0.000390124	0.00614984	0.0742008	2	1.24056	1	0.806087	8.5859e-05	0.5	0.855825	1
GO:0006991	response to sterol depletion	0.000710872	12.7552	23	1.80319	0.00128184	0.00615192	0.0742008	8	4.96224	6	1.20913	0.000515154	0.75	0.35913	0.852132
GO:0008156	negative regulation of DNA replication	0.00297626	53.403	73	1.36696	0.00406844	0.00616359	0.0742735	37	22.9504	26	1.13288	0.00223233	0.702703	0.194751	0.712465
GO:0006102	isocitrate metabolic process	0.000148654	2.66729	8	2.9993	0.000445856	0.00617243	0.074312	5	3.1014	5	1.61217	0.000429295	1	0.0917905	0.474606
GO:0035562	negative regulation of chromatin binding	0.000752811	13.5077	24	1.77677	0.00133757	0.00620605	0.0746104	8	4.96224	8	1.61217	0.000686872	1	0.0218931	0.19309
GO:2000045	regulation of G1/S transition of mitotic cell cycle	0.0128696	230.92	270	1.16924	0.0150476	0.00620855	0.0746104	140	86.8392	103	1.1861	0.00884348	0.735714	0.00257959	0.041804
GO:0051251	positive regulation of lymphocyte activation	0.0274735	492.957	549	1.11369	0.0305969	0.00621722	0.0746463	262	162.513	182	1.11991	0.0156263	0.694657	0.0068781	0.0855006
GO:0090317	negative regulation of intracellular protein transport	0.0089795	161.119	194	1.20408	0.010812	0.00627153	0.0752298	87	53.9644	67	1.24156	0.00575255	0.770115	0.00211371	0.0361695
GO:0051103	DNA ligation involved in DNA repair	0.000590307	10.5919	20	1.88824	0.00111464	0.0063211	0.0757472	11	6.82308	11	1.61217	0.000944449	1	0.0052202	0.0703098
GO:1903564	regulation of protein localization to cilium	0.000248964	4.46715	11	2.46242	0.000613052	0.00632618	0.0757472	4	2.48112	4	1.61217	0.000343436	1	0.148002	0.597684
GO:0010035	response to inorganic substance	0.0429164	770.049	839	1.08954	0.0467592	0.00634165	0.0758635	479	297.114	308	1.03664	0.0264446	0.643006	0.160976	0.636886
GO:0097252	oligodendrocyte apoptotic process	0.000149468	2.6819	8	2.98296	0.000445856	0.00636797	0.0761091	2	1.24056	1	0.806087	8.5859e-05	0.5	0.855825	1
GO:0001774	microglial cell activation	0.00109557	19.6578	32	1.62785	0.00178342	0.0063875	0.0762722	17	10.5448	12	1.13801	0.00103031	0.705882	0.322973	0.852132
GO:0042770	signal transduction in response to DNA damage	0.00731491	131.251	161	1.22665	0.00897286	0.00639321	0.0762722	97	60.1672	73	1.21329	0.00626771	0.752577	0.00399775	0.0583866
GO:0043555	regulation of translation in response to stress	0.00122728	22.0211	35	1.58939	0.00195062	0.00641869	0.0765068	19	11.7853	14	1.18792	0.00120203	0.736842	0.211087	0.725857
GO:0036296	response to increased oxygen levels	0.00163015	29.2498	44	1.50428	0.00245221	0.00645182	0.0768321	29	17.9881	20	1.11184	0.00171718	0.689655	0.285272	0.810601
GO:0060161	positive regulation of dopamine receptor signaling pathway	0.000395853	7.10279	15	2.11185	0.000835981	0.00647407	0.0770274	5	3.1014	5	1.61217	0.000429295	1	0.0917905	0.474606
GO:0060940	epithelial to mesenchymal transition involved in cardiac fibroblast development	0.000591739	10.6176	20	1.88367	0.00111464	0.00648067	0.0770363	2	1.24056	2	1.61217	0.000171718	1	0.384735	0.852132
GO:0048294	negative regulation of isotype switching to IgE isotypes	0.000285272	5.11864	12	2.34437	0.000668785	0.0064949	0.0771357	3	1.86084	3	1.61217	0.000257577	1	0.238628	0.749786
GO:0019884	antigen processing and presentation of exogenous antigen	0.0103656	185.99	221	1.18824	0.0123168	0.006514	0.0772642	174	107.929	123	1.13964	0.0105607	0.706897	0.0101961	0.11332
GO:0007254	JNK cascade	0.0082785	148.541	180	1.21178	0.0100318	0.00651746	0.0772642	81	50.2427	54	1.07478	0.00463639	0.666667	0.228756	0.749786
GO:2000538	positive regulation of B cell chemotaxis	0.00011951	2.14437	7	3.26436	0.000390124	0.00653281	0.0773373	2	1.24056	1	0.806087	8.5859e-05	0.5	0.855825	1
GO:0032988	ribonucleoprotein complex disassembly	0.000552128	9.90684	19	1.91787	0.00105891	0.00653538	0.0773373	14	8.68392	10	1.15155	0.00085859	0.714286	0.334113	0.852132
GO:0060734	regulation of endoplasmic reticulum stress-induced eIF2 alpha phosphorylation	6.42178e-05	1.15226	5	4.3393	0.00027866	0.00656923	0.0776681	2	1.24056	1	0.806087	8.5859e-05	0.5	0.855825	1
GO:1903551	regulation of extracellular exosome assembly	0.000633117	11.36	21	1.84859	0.00117037	0.00658053	0.0777317	6	3.72168	5	1.34348	0.000429295	0.833333	0.26611	0.779047
GO:1903748	negative regulation of establishment of protein localization to mitochondrion	0.000513236	9.209	18	1.95461	0.00100318	0.00663258	0.0782764	7	4.34196	5	1.15155	0.000429295	0.714286	0.464724	0.926372
GO:0032528	microvillus organization	0.00232503	41.718	59	1.41426	0.00328819	0.00665165	0.0784311	13	8.06364	9	1.11612	0.000772731	0.692308	0.410861	0.891576
GO:0019367	fatty acid elongation, saturated fatty acid	0.000634228	11.3799	21	1.84535	0.00117037	0.00670349	0.0788305	7	4.34196	6	1.38186	0.000515154	0.857143	0.186665	0.687275
GO:0034625	fatty acid elongation, monounsaturated fatty acid	0.000634228	11.3799	21	1.84535	0.00117037	0.00670349	0.0788305	7	4.34196	6	1.38186	0.000515154	0.857143	0.186665	0.687275
GO:0034626	fatty acid elongation, polyunsaturated fatty acid	0.000634228	11.3799	21	1.84535	0.00117037	0.00670349	0.0788305	7	4.34196	6	1.38186	0.000515154	0.857143	0.186665	0.687275
GO:1901186	positive regulation of ERBB signaling pathway	0.0030836	55.329	75	1.35553	0.0041799	0.00671826	0.0788899	39	24.1909	26	1.07478	0.00223233	0.666667	0.337007	0.852132
GO:0042787	protein ubiquitination involved in ubiquitin-dependent protein catabolic process	0.0141857	254.534	295	1.15898	0.0164409	0.00672054	0.0788899	140	86.8392	119	1.37035	0.0102172	0.85	1.78948e-09	1.25254e-07
GO:0030970	retrograde protein transport, ER to cytosol	0.00105667	18.9597	31	1.63504	0.00172769	0.00676039	0.079287	16	9.92448	14	1.41065	0.00120203	0.875	0.0267298	0.222088
GO:0044546	NLRP3 inflammasome complex assembly	4.09719e-05	0.735158	4	5.44101	0.000222928	0.00680865	0.0797818	1	0.62028	1	1.61217	8.5859e-05	1	0.62028	0.926372
GO:0001887	selenium compound metabolic process	0.000360586	6.47	14	2.16383	0.000780249	0.00682621	0.0799164	5	3.1014	3	0.967305	0.000257577	0.6	0.716997	0.963877
GO:0035735	intraciliary transport involved in cilium assembly	0.00270513	48.5381	67	1.38036	0.00373405	0.00683388	0.0799352	40	24.8112	31	1.24944	0.00266163	0.775	0.0286372	0.232472
GO:0034139	regulation of toll-like receptor 3 signaling pathway	0.000595183	10.6794	20	1.87277	0.00111464	0.00687778	0.0803386	9	5.58252	8	1.43304	0.000686872	0.888889	0.0884272	0.474606
GO:0072384	organelle transport along microtubule	0.00538104	96.552	122	1.26357	0.00679931	0.00688396	0.0803386	66	40.9385	49	1.19692	0.00420709	0.742424	0.0251308	0.215017
GO:0042059	negative regulation of epidermal growth factor receptor signaling pathway	0.00498542	89.4534	114	1.27441	0.00635345	0.00688669	0.0803386	42	26.0518	34	1.30509	0.00291921	0.809524	0.00688086	0.0855006
GO:0009407	toxin catabolic process	9.17814e-05	1.64683	6	3.64336	0.000334392	0.00690543	0.0804858	3	1.86084	2	1.07478	0.000171718	0.666667	0.676949	0.938274
GO:0015807	L-amino acid transport	0.00400624	71.8839	94	1.30766	0.00523881	0.00695497	0.0809915	60	37.2168	36	0.967305	0.00309093	0.6	0.679164	0.941143
GO:0051186	cofactor metabolic process	0.0260471	467.363	521	1.11477	0.0290364	0.00706387	0.0821309	355	220.199	247	1.12171	0.0212072	0.695775	0.0016307	0.0293951
GO:0032025	response to cobalt ion	0.0004383	7.86441	16	2.03448	0.000891713	0.00706529	0.0821309	10	6.2028	8	1.28974	0.000686872	0.8	0.202155	0.719741
GO:0060964	regulation of gene silencing by miRNA	0.00643391	115.444	143	1.2387	0.00796968	0.00711138	0.0825937	106	65.7497	70	1.06464	0.00601013	0.660377	0.226939	0.749786
GO:0006066	alcohol metabolic process	0.0206763	370.995	419	1.12939	0.0233517	0.00712295	0.0826551	271	168.096	175	1.04107	0.0150253	0.645756	0.210226	0.725857
GO:0032469	endoplasmic reticulum calcium ion homeostasis	0.00228692	41.0342	58	1.41346	0.00323246	0.00714676	0.0828584	22	13.6462	18	1.31905	0.00154546	0.818182	0.0404355	0.290443
GO:0031507	heterochromatin assembly	0.000763152	13.6932	24	1.75269	0.00133757	0.0072539	0.0840265	10	6.2028	9	1.45096	0.000772731	0.9	0.0599952	0.372438
GO:0055067	monovalent inorganic cation homeostasis	0.0120901	216.932	254	1.17087	0.0141559	0.00726508	0.084082	131	81.2567	85	1.04607	0.00729802	0.648855	0.280633	0.799838
GO:0042921	glucocorticoid receptor signaling pathway	0.000763365	13.6971	24	1.7522	0.00133757	0.00727689	0.0841447	7	4.34196	6	1.38186	0.000515154	0.857143	0.186665	0.687275
GO:0002902	regulation of B cell apoptotic process	0.00210261	37.7272	54	1.43133	0.00300953	0.00728655	0.0841823	18	11.165	16	1.43304	0.00137374	0.888889	0.0127812	0.133166
GO:0032387	negative regulation of intracellular transport	0.011525	206.792	243	1.17509	0.0135429	0.00729761	0.0842362	115	71.3322	86	1.20563	0.00738388	0.747826	0.00257175	0.0417282
GO:1902996	regulation of neurofibrillary tangle assembly	0.000326505	5.85847	13	2.21901	0.000724516	0.00733279	0.0845681	2	1.24056	1	0.806087	8.5859e-05	0.5	0.855825	1
GO:0036492	eiF2alpha phosphorylation in response to endoplasmic reticulum stress	9.3029e-05	1.66922	6	3.5945	0.000334392	0.0073506	0.0846993	2	1.24056	2	1.61217	0.000171718	1	0.384735	0.852132
GO:0052106	quorum sensing involved in interaction with host	6.61598e-05	1.18711	5	4.21193	0.00027866	0.0074129	0.0851818	1	0.62028	1	1.61217	8.5859e-05	1	0.62028	0.926372
GO:0060731	positive regulation of intestinal epithelial structure maintenance	6.61598e-05	1.18711	5	4.21193	0.00027866	0.0074129	0.0851818	1	0.62028	1	1.61217	8.5859e-05	1	0.62028	0.926372
GO:0070715	sodium-dependent organic cation transport	6.61598e-05	1.18711	5	4.21193	0.00027866	0.0074129	0.0851818	1	0.62028	1	1.61217	8.5859e-05	1	0.62028	0.926372
GO:0060574	intestinal epithelial cell maturation	0.000153558	2.75529	8	2.90351	0.000445856	0.00742195	0.0851818	4	2.48112	3	1.20913	0.000257577	0.75	0.510506	0.926372
GO:0045475	locomotor rhythm	0.00137345	24.6438	38	1.54197	0.00211782	0.00742574	0.0851818	10	6.2028	6	0.967305	0.000515154	0.6	0.683024	0.941143
GO:0009838	abscission	0.000186139	3.3399	9	2.69469	0.000501588	0.00743397	0.0851818	6	3.72168	6	1.61217	0.000515154	1	0.0569265	0.36101
GO:0044839	cell cycle G2/M phase transition	0.0105033	188.461	223	1.18327	0.0124282	0.00744383	0.0851818	136	84.3581	107	1.2684	0.00918692	0.786765	2.26164e-05	0.000815366
GO:0070663	regulation of leukocyte proliferation	0.0222177	398.652	448	1.12379	0.0249679	0.00744427	0.0851818	209	129.638	140	1.07993	0.0120203	0.669856	0.077834	0.44569
GO:0060628	regulation of ER to Golgi vesicle-mediated transport	0.0014194	25.4682	39	1.53132	0.00217355	0.00751546	0.0858447	12	7.44336	10	1.34348	0.00085859	0.833333	0.10723	0.528283
GO:0036499	PERK-mediated unfolded protein response	0.000892541	16.0149	27	1.68593	0.00150476	0.007518	0.0858447	12	7.44336	12	1.61217	0.00103031	1	0.00323683	0.0495761
GO:1901740	negative regulation of myoblast fusion	4.2183e-05	0.75689	4	5.28479	0.000222928	0.00752176	0.0858447	2	1.24056	1	0.806087	8.5859e-05	0.5	0.855825	1
GO:0070682	proteasome regulatory particle assembly	6.6425e-05	1.19186	5	4.19511	0.00027866	0.00753366	0.085906	3	1.86084	3	1.61217	0.000257577	1	0.238628	0.749786
GO:0043276	anoikis	0.0007658	13.7407	24	1.74663	0.00133757	0.00754429	0.0859526	11	6.82308	8	1.17249	0.000686872	0.727273	0.346141	0.852132
GO:0002573	myeloid leukocyte differentiation	0.0101485	182.095	216	1.18619	0.0120381	0.00755163	0.0859618	95	58.9266	73	1.23883	0.00626771	0.768421	0.00151514	0.0282005
GO:0048261	negative regulation of receptor-mediated endocytosis	0.00173757	31.1772	46	1.47544	0.00256367	0.00756586	0.0859761	18	11.165	13	1.16435	0.00111617	0.722222	0.26278	0.779047
GO:0031573	intra-S DNA damage checkpoint	0.000600852	10.7811	20	1.8551	0.00111464	0.00757459	0.0859761	16	9.92448	13	1.30989	0.00111617	0.8125	0.0883757	0.474606
GO:0006308	DNA catabolic process	0.00151027	27.0988	41	1.51298	0.00228501	0.00757722	0.0859761	27	16.7476	19	1.13449	0.00163132	0.703704	0.246446	0.766843
GO:0031509	telomeric heterochromatin assembly	6.6538e-05	1.19389	5	4.18799	0.00027866	0.00758555	0.0859761	2	1.24056	2	1.61217	0.000171718	1	0.384735	0.852132
GO:1902340	negative regulation of chromosome condensation	6.6538e-05	1.19389	5	4.18799	0.00027866	0.00758555	0.0859761	2	1.24056	2	1.61217	0.000171718	1	0.384735	0.852132
GO:1903433	regulation of constitutive secretory pathway	0.000123042	2.20773	7	3.17067	0.000390124	0.00759306	0.0859872	2	1.24056	2	1.61217	0.000171718	1	0.384735	0.852132
GO:0035970	peptidyl-threonine dephosphorylation	0.00160132	28.7324	43	1.49657	0.00239648	0.00760886	0.0860919	12	7.44336	9	1.20913	0.000772731	0.75	0.270952	0.779047
GO:0009311	oligosaccharide metabolic process	0.00765684	137.387	167	1.21555	0.00930725	0.00762191	0.0861656	69	42.7993	51	1.19161	0.00437881	0.73913	0.0256611	0.217475
GO:0006408	snRNA export from nucleus	9.39035e-05	1.68491	6	3.56102	0.000334392	0.00767475	0.0866884	2	1.24056	2	1.61217	0.000171718	1	0.384735	0.852132
GO:0016239	positive regulation of macroautophagy	0.00550144	98.7124	124	1.25618	0.00691077	0.00769099	0.0867974	57	35.356	45	1.27277	0.00386366	0.789474	0.00486163	0.0673413
GO:0010742	macrophage derived foam cell differentiation	0.000521322	9.35407	18	1.9243	0.00100318	0.00770072	0.0868327	7	4.34196	6	1.38186	0.000515154	0.857143	0.186665	0.687275
GO:1902229	regulation of intrinsic apoptotic signaling pathway in response to DNA damage	0.00291192	52.2485	71	1.35889	0.00395697	0.00772407	0.0870214	37	22.9504	24	1.04574	0.00206062	0.648649	0.431456	0.924304
GO:0009611	response to wounding	0.0547862	983.029	1058	1.07627	0.0589645	0.00776601	0.087419	561	347.977	372	1.06904	0.0319396	0.663102	0.018312	0.173109
GO:2000415	positive regulation of fibronectin-dependent thymocyte migration	2.21505e-05	0.397446	3	7.54819	0.000167196	0.00778916	0.0875544	1	0.62028	1	1.61217	8.5859e-05	1	0.62028	0.926372
GO:0043011	myeloid dendritic cell differentiation	0.00183252	32.8808	48	1.45982	0.00267514	0.00779134	0.0875544	19	11.7853	15	1.27277	0.00128788	0.789474	0.096534	0.491804
GO:0010919	regulation of inositol phosphate biosynthetic process	0.00151424	27.1699	41	1.50902	0.00228501	0.0078896	0.0885829	15	9.3042	13	1.39722	0.00111617	0.866667	0.0382884	0.282143
GO:0002683	negative regulation of immune system process	0.037686	676.201	739	1.09287	0.041186	0.00790066	0.088617	401	248.732	275	1.10561	0.0236112	0.685786	0.00337212	0.0511219
GO:0002305	CD8-positive, gamma-delta intraepithelial T cell differentiation	6.72246e-05	1.20621	5	4.14521	0.00027866	0.0079061	0.088617	2	1.24056	2	1.61217	0.000171718	1	0.384735	0.852132
GO:0010564	regulation of cell cycle process	0.060996	1094.45	1173	1.07177	0.0653737	0.00791396	0.0886297	689	427.373	504	1.1793	0.0432729	0.731495	2.33399e-10	1.98148e-08
GO:0090344	negative regulation of cell aging	0.00151473	27.1788	41	1.50853	0.00228501	0.0079293	0.0887259	18	11.165	14	1.25391	0.00120203	0.777778	0.126679	0.58506
GO:0045580	regulation of T cell differentiation	0.0147572	264.788	305	1.15186	0.0169983	0.00794558	0.0887299	126	78.1553	104	1.33068	0.00892934	0.825397	4.2845e-07	2.1519e-05
GO:0060575	intestinal epithelial cell differentiation	0.00192709	34.5778	50	1.44602	0.0027866	0.00795441	0.0887299	18	11.165	15	1.34348	0.00128788	0.833333	0.0473225	0.327229
GO:0033045	regulation of sister chromatid segregation	0.0063571	114.065	141	1.23613	0.00785822	0.00795819	0.0887299	70	43.4196	60	1.38186	0.00515154	0.857143	1.15961e-05	0.000441022
GO:0032986	protein-DNA complex disassembly	0.00160591	28.8149	43	1.49228	0.00239648	0.00796229	0.0887299	20	12.4056	14	1.12852	0.00120203	0.7	0.312613	0.852132
GO:0002408	myeloid dendritic cell chemotaxis	9.46691e-05	1.69865	6	3.53222	0.000334392	0.00796686	0.0887299	3	1.86084	3	1.61217	0.000257577	1	0.238628	0.749786
GO:0000466	maturation of 5.8S rRNA from tricistronic rRNA transcript (SSU-rRNA, 5.8S rRNA, LSU-rRNA)	0.000603884	10.8355	20	1.84579	0.00111464	0.00797011	0.0887299	20	12.4056	14	1.12852	0.00120203	0.7	0.312613	0.852132
GO:0006468	protein phosphorylation	0.100693	1806.72	1905	1.05439	0.106169	0.00797811	0.0887438	952	590.507	674	1.14139	0.057869	0.707983	3.6305e-09	2.46257e-07
GO:0016266	O-glycan processing	0.00640918	115	142	1.23478	0.00791395	0.00803226	0.0891802	57	35.356	37	1.0465	0.00317678	0.649123	0.3812	0.852132
GO:1990481	mRNA pseudouridine synthesis	0.000188539	3.38295	9	2.6604	0.000501588	0.00803737	0.0891802	4	2.48112	3	1.20913	0.000257577	0.75	0.510506	0.926372
GO:0030497	fatty acid elongation	0.00102703	18.428	30	1.62796	0.00167196	0.00803829	0.0891802	12	7.44336	10	1.34348	0.00085859	0.833333	0.10723	0.528283
GO:0036508	protein alpha-1,2-demannosylation	0.00225446	40.4517	57	1.40909	0.00317673	0.00804567	0.0891802	24	14.8867	21	1.41065	0.00180304	0.875	0.00611415	0.0779613
GO:0033238	regulation of cellular amine metabolic process	0.00516261	92.6327	117	1.26305	0.00652065	0.00805122	0.0891802	78	48.3819	59	1.21947	0.00506568	0.75641	0.00765483	0.0926197
GO:0002767	immune response-inhibiting cell surface receptor signaling pathway	0.000257866	4.62689	11	2.37741	0.000613052	0.00808907	0.089524	5	3.1014	2	0.64487	0.000171718	0.4	0.927655	1
GO:0033211	adiponectin-activated signaling pathway	0.000222887	3.99926	10	2.50046	0.00055732	0.00811505	0.0897361	6	3.72168	5	1.34348	0.000429295	0.833333	0.26611	0.779047
GO:0031327	negative regulation of cellular biosynthetic process	0.154308	2768.74	2886	1.04235	0.160843	0.00816184	0.0901204	1516	940.345	1043	1.10917	0.089551	0.687995	5.77566e-09	3.8001e-07
GO:0061572	actin filament bundle organization	0.00501655	90.012	114	1.2665	0.00635345	0.0081635	0.0901204	51	31.6343	36	1.13801	0.00309093	0.705882	0.131259	0.590805
GO:0070340	detection of bacterial lipopeptide	0.000124842	2.24003	7	3.12495	0.000390124	0.00817993	0.0902261	3	1.86084	2	1.07478	0.000171718	0.666667	0.676949	0.938274
GO:0034122	negative regulation of toll-like receptor signaling pathway	0.00239784	43.0244	60	1.39456	0.00334392	0.00820077	0.0903262	35	21.7098	24	1.10549	0.00206062	0.685714	0.269477	0.779047
GO:0046092	deoxycytidine metabolic process	4.32709e-05	0.776411	4	5.15191	0.000222928	0.00820274	0.0903262	1	0.62028	1	1.61217	8.5859e-05	1	0.62028	0.926372
GO:1904019	epithelial cell apoptotic process	0.00268206	48.1242	66	1.37145	0.00367832	0.00821424	0.0903772	27	16.7476	22	1.31362	0.0018889	0.814815	0.0255982	0.217475
GO:0006003	fructose 2,6-bisphosphate metabolic process	0.000258538	4.63895	11	2.37123	0.000613052	0.00823625	0.0905437	5	3.1014	3	0.967305	0.000257577	0.6	0.716997	0.963877
GO:0044283	small molecule biosynthetic process	0.0353628	634.514	695	1.09533	0.0387338	0.00830187	0.0911889	429	266.1	281	1.05599	0.0241264	0.655012	0.0729988	0.429218
GO:0006700	C21-steroid hormone biosynthetic process	0.000857301	15.3826	26	1.69023	0.00144903	0.00832249	0.0913391	16	9.92448	9	0.906848	0.000772731	0.5625	0.771007	1
GO:0051482	positive regulation of cytosolic calcium ion concentration involved in phospholipase C-activating G-protein coupled signaling pathway	0.00321059	57.6076	77	1.33663	0.00429137	0.00833514	0.0914017	28	17.3678	24	1.38186	0.00206062	0.857143	0.0058698	0.0760243
GO:1902749	regulation of cell cycle G2/M phase transition	0.0146176	262.283	302	1.15143	0.0168311	0.00836021	0.0915588	202	125.297	151	1.20514	0.0129647	0.747525	8.11427e-05	0.00244898
GO:0046203	spermidine catabolic process	7.53861e-06	0.135265	2	14.7858	0.000111464	0.00836338	0.0915588	2	1.24056	1	0.806087	8.5859e-05	0.5	0.855825	1
GO:0098937	anterograde dendritic transport	6.82407e-05	1.22444	5	4.08349	0.00027866	0.00839756	0.0917992	3	1.86084	3	1.61217	0.000257577	1	0.238628	0.749786
GO:0009890	negative regulation of biosynthetic process	0.155487	2789.9	2907	1.04197	0.162013	0.00839929	0.0917992	1537	953.371	1056	1.10765	0.0906671	0.687053	7.2277e-09	4.66222e-07
GO:2000316	regulation of T-helper 17 type immune response	0.00147556	26.476	40	1.5108	0.00222928	0.00843519	0.0921151	14	8.68392	12	1.38186	0.00103031	0.857143	0.054442	0.36101
GO:0070936	protein K48-linked ubiquitination	0.004826	86.5929	110	1.27031	0.00613052	0.00849569	0.0926988	47	29.1532	38	1.30346	0.00326264	0.808511	0.0044949	0.062857
GO:1903543	positive regulation of exosomal secretion	0.00107546	19.2969	31	1.60647	0.00172769	0.00852381	0.0929286	15	9.3042	9	0.967305	0.000772731	0.6	0.671412	0.938274
GO:0071168	protein localization to chromatin	0.00107556	19.2988	31	1.60632	0.00172769	0.00853466	0.0929391	17	10.5448	12	1.13801	0.00103031	0.705882	0.322973	0.852132
GO:1904153	negative regulation of retrograde protein transport, ER to cytosol	0.000649102	11.6468	21	1.80307	0.00117037	0.00853889	0.0929391	9	5.58252	6	1.07478	0.000515154	0.666667	0.533791	0.926372
GO:0035621	ER to Golgi ceramide transport	6.86832e-05	1.23238	5	4.05718	0.00027866	0.00861806	0.0936644	2	1.24056	2	1.61217	0.000171718	1	0.384735	0.852132
GO:0006978	DNA damage response, signal transduction by p53 class mediator resulting in transcription of p21 class mediator	0.00107644	19.3145	31	1.60501	0.00172769	0.00862551	0.0936644	16	9.92448	13	1.30989	0.00111617	0.8125	0.0883757	0.474606
GO:0051173	positive regulation of nitrogen compound metabolic process	0.193833	3477.94	3605	1.03653	0.200914	0.00862689	0.0936644	1867	1158.06	1329	1.14761	0.114107	0.711837	1.49759e-18	4.69208e-16
GO:1904292	regulation of ERAD pathway	0.00235728	42.2966	59	1.39491	0.00328819	0.00863963	0.0937254	27	16.7476	21	1.25391	0.00180304	0.777778	0.0646647	0.390996
GO:0015825	L-serine transport	0.000448569	8.04867	16	1.98791	0.000891713	0.00866509	0.0939242	10	6.2028	8	1.28974	0.000686872	0.8	0.202155	0.719741
GO:0061640	cytoskeleton-dependent cytokinesis	0.00487999	87.5616	111	1.26768	0.00618626	0.00870805	0.0943122	53	32.8749	43	1.30799	0.00369194	0.811321	0.00222651	0.0374185
GO:0006693	prostaglandin metabolic process	0.00184518	33.108	48	1.4498	0.00267514	0.00874435	0.0945631	29	17.9881	19	1.05625	0.00163132	0.655172	0.428411	0.922963
GO:0070560	protein secretion by platelet	6.89409e-05	1.23701	5	4.04202	0.00027866	0.00874828	0.0945631	2	1.24056	2	1.61217	0.000171718	1	0.384735	0.852132
GO:0006670	sphingosine metabolic process	0.000692124	12.4188	22	1.77151	0.0012261	0.00875278	0.0945631	10	6.2028	8	1.28974	0.000686872	0.8	0.202155	0.719741
GO:1902165	regulation of intrinsic apoptotic signaling pathway in response to DNA damage by p53 class mediator	0.00069229	12.4218	22	1.77109	0.0012261	0.00877501	0.0947255	15	9.3042	9	0.967305	0.000772731	0.6	0.671412	0.938274
GO:1903464	negative regulation of mitotic cell cycle DNA replication	0.000191426	3.43476	9	2.62027	0.000501588	0.00881196	0.0950312	2	1.24056	2	1.61217	0.000171718	1	0.384735	0.852132
GO:0006672	ceramide metabolic process	0.00637867	114.452	141	1.23195	0.00785822	0.00881777	0.0950312	78	48.3819	50	1.03344	0.00429295	0.641026	0.400361	0.87762
GO:0043248	proteasome assembly	0.000610269	10.95	20	1.82648	0.00111464	0.00885774	0.0953837	13	8.06364	12	1.48816	0.00103031	0.923077	0.0179953	0.170483
GO:0039008	pronephric nephron tubule morphogenesis	0.000226159	4.05797	10	2.46429	0.00055732	0.00891948	0.0958134	1	0.62028	1	1.61217	8.5859e-05	1	0.62028	0.926372
GO:0039023	pronephric duct morphogenesis	0.000226159	4.05797	10	2.46429	0.00055732	0.00891948	0.0958134	1	0.62028	1	1.61217	8.5859e-05	1	0.62028	0.926372
GO:0070121	Kupffer's vesicle development	0.000226159	4.05797	10	2.46429	0.00055732	0.00891948	0.0958134	1	0.62028	1	1.61217	8.5859e-05	1	0.62028	0.926372
GO:0043149	stress fiber assembly	0.00103557	18.5813	30	1.61453	0.00167196	0.00893488	0.0958795	12	7.44336	10	1.34348	0.00085859	0.833333	0.10723	0.528283
GO:0044766	multi-organism transport	0.00414558	74.3842	96	1.2906	0.00535028	0.0089402	0.0958795	71	44.0399	50	1.13533	0.00429295	0.704225	0.0889571	0.474606
GO:0045638	negative regulation of myeloid cell differentiation	0.00916978	164.533	196	1.19125	0.0109235	0.0089482	0.0958871	87	53.9644	60	1.11184	0.00515154	0.689655	0.10916	0.533762
GO:1902954	regulation of early endosome to recycling endosome transport	0.000372946	6.69176	14	2.09212	0.000780249	0.00897076	0.0960506	2	1.24056	2	1.61217	0.000171718	1	0.384735	0.852132
GO:0060547	negative regulation of necrotic cell death	0.000529931	9.50854	18	1.89303	0.00100318	0.00898617	0.0961374	13	8.06364	9	1.11612	0.000772731	0.692308	0.410861	0.891576
GO:2001247	positive regulation of phosphatidylcholine biosynthetic process	0.000127321	2.28452	7	3.0641	0.000390124	0.00904207	0.0966569	1	0.62028	1	1.61217	8.5859e-05	1	0.62028	0.926372
GO:0000086	G2/M transition of mitotic cell cycle	0.0104536	187.569	221	1.17823	0.0123168	0.00905068	0.0966703	134	83.1175	105	1.26327	0.0090152	0.783582	3.69402e-05	0.00125282
GO:0061384	heart trabecula morphogenesis	0.00459081	82.3729	105	1.27469	0.00585186	0.00906682	0.0967642	34	21.0895	24	1.13801	0.00206062	0.705882	0.198218	0.719741
GO:1904562	phosphatidylinositol 5-phosphate metabolic process	0.000127449	2.28682	7	3.06101	0.000390124	0.00908843	0.0969163	2	1.24056	2	1.61217	0.000171718	1	0.384735	0.852132
GO:0032329	serine transport	0.000451372	8.09896	16	1.97556	0.000891713	0.00914841	0.0974768	11	6.82308	8	1.17249	0.000686872	0.727273	0.346141	0.852132
GO:0043372	positive regulation of CD4-positive, alpha-beta T cell differentiation	0.00317631	56.9925	76	1.33351	0.00423563	0.0091576	0.0974806	26	16.1273	25	1.55017	0.00214648	0.961538	6.78996e-05	0.00212231
GO:0009074	aromatic amino acid family catabolic process	0.00185038	33.2014	48	1.44572	0.00267514	0.00916358	0.0974806	20	12.4056	17	1.37035	0.0014596	0.85	0.0245359	0.210337
GO:0002579	positive regulation of antigen processing and presentation	0.000227191	4.07648	10	2.4531	0.00055732	0.00918538	0.0976336	9	5.58252	6	1.07478	0.000515154	0.666667	0.533791	0.926372
GO:0006116	NADH oxidation	0.000374128	6.71298	14	2.08551	0.000780249	0.00920098	0.0977204	4	2.48112	3	1.20913	0.000257577	0.75	0.510506	0.926372
GO:0006826	iron ion transport	0.00424961	76.2508	98	1.28523	0.00546174	0.00925086	0.098171	57	35.356	37	1.0465	0.00317678	0.649123	0.3812	0.852132
GO:0007041	lysosomal transport	0.0072464	130.022	158	1.21518	0.00880566	0.00926982	0.0982929	89	55.2049	71	1.28612	0.00609599	0.797753	0.000245004	0.00630921
GO:0010795	regulation of ubiquinone biosynthetic process	2.37102e-05	0.425433	3	7.05164	0.000167196	0.00935895	0.0991581	1	0.62028	1	1.61217	8.5859e-05	1	0.62028	0.926372
GO:0022618	ribonucleoprotein complex assembly	0.0140315	251.767	290	1.15186	0.0161623	0.00940121	0.0994917	201	124.676	152	1.21916	0.0130506	0.756219	2.73417e-05	0.000959438
GO:0006218	uridine catabolic process	4.50564e-05	0.808446	4	4.94776	0.000222928	0.00940555	0.0994917	1	0.62028	1	1.61217	8.5859e-05	1	0.62028	0.926372
GO:0051224	negative regulation of protein transport	0.0198364	355.924	401	1.12664	0.0223485	0.00942381	0.0996048	200	124.056	146	1.17689	0.0125354	0.73	0.000668573	0.0146142
GO:0000462	maturation of SSU-rRNA from tricistronic rRNA transcript (SSU-rRNA, 5.8S rRNA, LSU-rRNA)	0.00199354	35.77	51	1.42578	0.00284233	0.00947759	0.100093	37	22.9504	25	1.08931	0.00214648	0.675676	0.303446	0.852132
GO:0034391	regulation of smooth muscle cell apoptotic process	0.00194731	34.9406	50	1.431	0.0027866	0.00950461	0.100298	15	9.3042	12	1.28974	0.00103031	0.8	0.119057	0.564768
GO:0072216	positive regulation of metanephros development	0.00204078	36.6177	52	1.42008	0.00289807	0.00952577	0.10044	14	8.68392	10	1.15155	0.00085859	0.714286	0.334113	0.852132
GO:0010155	regulation of proton transport	0.00121779	21.8509	34	1.556	0.00189489	0.00954746	0.100567	17	10.5448	15	1.42251	0.00128788	0.882353	0.0185381	0.174098
GO:1902931	negative regulation of alcohol biosynthetic process	0.000533416	9.57108	18	1.88067	0.00100318	0.00955307	0.100567	9	5.58252	6	1.07478	0.000515154	0.666667	0.533791	0.926372
GO:0046677	response to antibiotic	0.00405918	72.8339	94	1.29061	0.00523881	0.00957699	0.100609	49	30.3937	38	1.25026	0.00326264	0.77551	0.0156884	0.154755
GO:0033577	protein glycosylation in endoplasmic reticulum	4.53025e-05	0.812862	4	4.92088	0.000222928	0.00957983	0.100609	2	1.24056	1	0.806087	8.5859e-05	0.5	0.855825	1
GO:0043631	RNA polyadenylation	0.00185536	33.2908	48	1.44184	0.00267514	0.00958002	0.100609	33	20.4692	28	1.36791	0.00240405	0.848485	0.00392561	0.0575888
GO:0034551	mitochondrial respiratory chain complex III assembly	0.00030086	5.39834	12	2.22291	0.000668785	0.00959939	0.100732	9	5.58252	7	1.25391	0.000601013	0.777778	0.271799	0.779047
GO:2000253	positive regulation of feeding behavior	0.000911176	16.3492	27	1.65145	0.00150476	0.00963222	0.100996	9	5.58252	7	1.25391	0.000601013	0.777778	0.271799	0.779047
GO:0008654	phospholipid biosynthetic process	0.0225317	404.286	452	1.11802	0.0251909	0.00964648	0.101042	271	168.096	182	1.08272	0.0156263	0.671587	0.0445321	0.315732
GO:0048583	regulation of response to stimulus	0.348102	6245.99	6396	1.02402	0.356462	0.00965193	0.101042	3885	2409.79	2635	1.09346	0.226239	0.67825	2.02448e-17	4.93336e-15
GO:1902443	negative regulation of ripoptosome assembly involved in necroptotic process	4.54611e-05	0.815709	4	4.90371	0.000222928	0.00969327	0.101394	1	0.62028	1	1.61217	8.5859e-05	1	0.62028	0.926372
GO:1904683	regulation of metalloendopeptidase activity	0.000868733	15.5877	26	1.66798	0.00144903	0.00971347	0.101457	6	3.72168	4	1.07478	0.000343436	0.666667	0.586318	0.926372
GO:0046856	phosphatidylinositol dephosphorylation	0.00153519	27.546	41	1.48842	0.00228501	0.00972705	0.101457	22	13.6462	18	1.31905	0.00154546	0.818182	0.0404355	0.290443
GO:2000418	positive regulation of eosinophil migration	0.000161173	2.89192	8	2.76633	0.000445856	0.00972707	0.101457	4	2.48112	3	1.20913	0.000257577	0.75	0.510506	0.926372
GO:0010666	positive regulation of cardiac muscle cell apoptotic process	0.00078343	14.0571	24	1.70732	0.00133757	0.0097301	0.101457	10	6.2028	7	1.12852	0.000601013	0.7	0.434301	0.924304
GO:1904356	regulation of telomere maintenance via telomere lengthening	0.00549863	98.662	123	1.24668	0.00685504	0.00977707	0.101866	60	37.2168	46	1.236	0.00394951	0.766667	0.0117442	0.12657
GO:0050882	voluntary musculoskeletal movement	0.000495317	8.88747	17	1.91281	0.000947445	0.00991113	0.103181	6	3.72168	6	1.61217	0.000515154	1	0.0569265	0.36101
GO:0043304	regulation of mast cell degranulation	0.00242234	43.4641	60	1.38045	0.00334392	0.00993013	0.103273	30	18.6084	22	1.18226	0.0018889	0.733333	0.137343	0.597684
GO:1905037	autophagosome organization	0.00406543	72.946	94	1.28862	0.00523881	0.00993563	0.103273	57	35.356	44	1.24449	0.0037778	0.77193	0.0110651	0.120335
GO:0031124	mRNA 3'-end processing	0.00386977	69.4352	90	1.29617	0.00501588	0.00995684	0.103302	77	47.7616	60	1.25624	0.00515154	0.779221	0.0021624	0.0367636
GO:0051447	negative regulation of meiotic cell cycle	0.000870718	15.6233	26	1.66418	0.00144903	0.00997327	0.103302	17	10.5448	8	0.758671	0.000686872	0.470588	0.934044	1
GO:0007015	actin filament organization	0.0190172	341.225	385	1.12829	0.0214568	0.00997548	0.103302	199	123.436	133	1.07748	0.0114193	0.668342	0.09076	0.474606
GO:0043981	histone H4-K5 acetylation	0.000957376	17.1782	28	1.62997	0.0015605	0.00999113	0.103302	15	9.3042	13	1.39722	0.00111617	0.866667	0.0382884	0.282143
GO:0043982	histone H4-K8 acetylation	0.000957376	17.1782	28	1.62997	0.0015605	0.00999113	0.103302	15	9.3042	13	1.39722	0.00111617	0.866667	0.0382884	0.282143
GO:1901189	positive regulation of ephrin receptor signaling pathway	0.000195481	3.50751	9	2.56592	0.000501588	0.00999347	0.103302	1	0.62028	1	1.61217	8.5859e-05	1	0.62028	0.926372
GO:1901297	positive regulation of canonical Wnt signaling pathway involved in cardiac muscle cell fate commitment	0.000195481	3.50751	9	2.56592	0.000501588	0.00999347	0.103302	1	0.62028	1	1.61217	8.5859e-05	1	0.62028	0.926372
GO:0002276	basophil activation involved in immune response	8.29397e-06	0.148819	2	13.4392	0.000111464	0.0100334	0.103461	1	0.62028	1	1.61217	8.5859e-05	1	0.62028	0.926372
GO:0006430	lysyl-tRNA aminoacylation	8.29397e-06	0.148819	2	13.4392	0.000111464	0.0100334	0.103461	1	0.62028	1	1.61217	8.5859e-05	1	0.62028	0.926372
GO:0033260	nuclear DNA replication	0.00223471	40.0975	56	1.3966	0.00312099	0.010035	0.103461	36	22.3301	29	1.2987	0.00248991	0.805556	0.014061	0.141351
GO:0071360	cellular response to exogenous dsRNA	0.000576953	10.3523	19	1.83535	0.00105891	0.0100402	0.103461	15	9.3042	9	0.967305	0.000772731	0.6	0.671412	0.938274
GO:0002706	regulation of lymphocyte mediated immunity	0.00930306	166.925	198	1.18616	0.0110349	0.0100883	0.103874	119	73.8133	77	1.04317	0.00661114	0.647059	0.307403	0.852132
GO:0045074	regulation of interleukin-10 biosynthetic process	0.000828961	14.8741	25	1.68078	0.0013933	0.0101292	0.104214	3	1.86084	3	1.61217	0.000257577	1	0.238628	0.749786
GO:0071887	leukocyte apoptotic process	0.00218911	39.2792	55	1.40023	0.00306526	0.010154	0.104388	23	14.2664	14	0.981324	0.00120203	0.608696	0.634566	0.937525
GO:0009236	cobalamin biosynthetic process	0.000196087	3.51839	9	2.55798	0.000501588	0.01018	0.104511	3	1.86084	2	1.07478	0.000171718	0.666667	0.676949	0.938274
GO:0046794	transport of virus	0.00402057	72.1412	93	1.28914	0.00518308	0.0101847	0.104511	67	41.5588	48	1.15499	0.00412123	0.716418	0.0650073	0.390996
GO:0070316	regulation of G0 to G1 transition	0.00348325	62.5	82	1.312	0.00457003	0.0101906	0.104511	42	26.0518	33	1.26671	0.00283335	0.785714	0.0172999	0.167636
GO:2001185	regulation of CD8-positive, alpha-beta T cell activation	0.000196153	3.51958	9	2.55712	0.000501588	0.0102005	0.104511	6	3.72168	4	1.07478	0.000343436	0.666667	0.586318	0.926372
GO:0036245	cellular response to menadione	4.6163e-05	0.828303	4	4.82915	0.000222928	0.0102057	0.104511	2	1.24056	2	1.61217	0.000171718	1	0.384735	0.852132
GO:0032845	negative regulation of homeostatic process	0.0136948	245.725	283	1.15169	0.0157722	0.010234	0.104546	140	86.8392	100	1.15155	0.0085859	0.714286	0.012322	0.130107
GO:0042181	ketone biosynthetic process	0.001678	30.1083	44	1.46139	0.00245221	0.0102415	0.104546	29	17.9881	18	1.00066	0.00154546	0.62069	0.579786	0.926372
GO:1903125	negative regulation of thioredoxin peroxidase activity by peptidyl-threonine phosphorylation	0.000196309	3.52237	9	2.5551	0.000501588	0.0102488	0.104546	1	0.62028	1	1.61217	8.5859e-05	1	0.62028	0.926372
GO:1904887	Wnt signalosome assembly	0.000196309	3.52237	9	2.5551	0.000501588	0.0102488	0.104546	1	0.62028	1	1.61217	8.5859e-05	1	0.62028	0.926372
GO:1905289	regulation of CAMKK-AMPK signaling cascade	0.000196309	3.52237	9	2.5551	0.000501588	0.0102488	0.104546	1	0.62028	1	1.61217	8.5859e-05	1	0.62028	0.926372
GO:2001179	regulation of interleukin-10 secretion	0.000379298	6.80575	14	2.05708	0.000780249	0.0102626	0.104605	6	3.72168	4	1.07478	0.000343436	0.666667	0.586318	0.926372
GO:1903215	negative regulation of protein targeting to mitochondrion	0.000341249	6.12303	13	2.12313	0.000724516	0.0102882	0.104769	4	2.48112	3	1.20913	0.000257577	0.75	0.510506	0.926372
GO:1905273	positive regulation of proton-transporting ATP synthase activity, rotational mechanism	4.62829e-05	0.830453	4	4.81665	0.000222928	0.0102948	0.104769	1	0.62028	1	1.61217	8.5859e-05	1	0.62028	0.926372
GO:2000786	positive regulation of autophagosome assembly	0.000830263	14.8974	25	1.67814	0.0013933	0.0103097	0.104769	11	6.82308	8	1.17249	0.000686872	0.727273	0.346141	0.852132
GO:0043371	negative regulation of CD4-positive, alpha-beta T cell differentiation	0.00195675	35.11	50	1.42409	0.0027866	0.0103105	0.104769	16	9.92448	14	1.41065	0.00120203	0.875	0.0267298	0.222088
GO:0001516	prostaglandin biosynthetic process	0.00122558	21.9906	34	1.54611	0.00189489	0.0104058	0.105656	18	11.165	15	1.34348	0.00128788	0.833333	0.0473225	0.327229
GO:0060716	labyrinthine layer blood vessel development	0.00214564	38.4992	54	1.40263	0.00300953	0.0104502	0.105821	21	13.0259	16	1.22832	0.00137374	0.761905	0.131594	0.590805
GO:0043380	regulation of memory T cell differentiation	0.000746086	13.387	23	1.71808	0.00128184	0.0104525	0.105821	8	4.96224	7	1.41065	0.000601013	0.875	0.129176	0.58506
GO:0019637	organophosphate metabolic process	0.0790515	1418.42	1503	1.05963	0.0837653	0.0104533	0.105821	977	606.014	643	1.06103	0.0552074	0.658137	0.00649566	0.0821211
GO:0044786	cell cycle DNA replication	0.00223984	40.1895	56	1.3934	0.00312099	0.0104542	0.105821	37	22.9504	29	1.2636	0.00248991	0.783784	0.0266556	0.222088
GO:0051179	localization	0.422372	7578.63	7732	1.02024	0.43092	0.0104756	0.105956	5262	3263.91	3486	1.06804	0.299304	0.662486	4.48112e-14	6.62552e-12
GO:2000516	positive regulation of CD4-positive, alpha-beta T cell activation	0.00422257	75.7655	97	1.28027	0.00540601	0.0105065	0.106176	30	18.6084	28	1.5047	0.00240405	0.933333	0.000108247	0.00311689
GO:0002705	positive regulation of leukocyte mediated immunity	0.00752901	135.093	163	1.20658	0.00908432	0.0105189	0.106176	95	58.9266	67	1.13701	0.00575255	0.705263	0.0524622	0.355301
GO:2000021	regulation of ion homeostasis	0.0213535	383.145	429	1.11968	0.0239091	0.0105216	0.106176	201	124.676	136	1.09082	0.0116768	0.676617	0.0557497	0.36101
GO:0043174	nucleoside salvage	0.00172744	30.9955	45	1.45182	0.00250794	0.0105622	0.106434	17	10.5448	16	1.51734	0.00137374	0.941176	0.00338674	0.05123
GO:0006586	indolalkylamine metabolic process	0.00168142	30.1698	44	1.45841	0.00245221	0.0105717	0.106434	17	10.5448	15	1.42251	0.00128788	0.882353	0.0185381	0.174098
GO:0007258	JUN phosphorylation	0.000580118	10.4091	19	1.82533	0.00105891	0.0105785	0.106434	4	2.48112	3	1.20913	0.000257577	0.75	0.510506	0.926372
GO:0034454	microtubule anchoring at centrosome	0.000580124	10.4092	19	1.82532	0.00105891	0.0105795	0.106434	9	5.58252	6	1.07478	0.000515154	0.666667	0.533791	0.926372
GO:1904950	negative regulation of establishment of protein localization	0.0201969	362.393	407	1.12309	0.0226829	0.0105907	0.106465	204	126.537	149	1.17752	0.012793	0.730392	0.000568894	0.0129741
GO:0006624	vacuolar protein processing	0.00010086	1.80973	6	3.31541	0.000334392	0.0106293	0.106771	2	1.24056	2	1.61217	0.000171718	1	0.384735	0.852132
GO:0043496	regulation of protein homodimerization activity	0.00329596	59.1394	78	1.31892	0.0043471	0.0106561	0.10696	21	13.0259	19	1.45863	0.00163132	0.904762	0.00406497	0.0586524
GO:0010920	negative regulation of inositol phosphate biosynthetic process	4.68241e-05	0.840165	4	4.76097	0.000222928	0.0107039	0.107113	1	0.62028	1	1.61217	8.5859e-05	1	0.62028	0.926372
GO:0010925	positive regulation of inositol-polyphosphate 5-phosphatase activity	4.68241e-05	0.840165	4	4.76097	0.000222928	0.0107039	0.107113	1	0.62028	1	1.61217	8.5859e-05	1	0.62028	0.926372
GO:0030845	phospholipase C-inhibiting G-protein coupled receptor signaling pathway	4.68241e-05	0.840165	4	4.76097	0.000222928	0.0107039	0.107113	1	0.62028	1	1.61217	8.5859e-05	1	0.62028	0.926372
GO:0060305	regulation of cell diameter	4.68241e-05	0.840165	4	4.76097	0.000222928	0.0107039	0.107113	1	0.62028	1	1.61217	8.5859e-05	1	0.62028	0.926372
GO:0051127	positive regulation of actin nucleation	0.000876304	15.7235	26	1.65357	0.00144903	0.0107347	0.107338	12	7.44336	9	1.20913	0.000772731	0.75	0.270952	0.779047
GO:0019441	tryptophan catabolic process to kynurenine	0.000876388	15.725	26	1.65342	0.00144903	0.0107465	0.107375	7	4.34196	7	1.61217	0.000601013	1	0.0353035	0.266574
GO:1903431	positive regulation of cell maturation	0.000581231	10.429	19	1.82184	0.00105891	0.0107732	0.107561	6	3.72168	5	1.34348	0.000429295	0.833333	0.26611	0.779047
GO:0032055	negative regulation of translation in response to stress	0.00026892	4.82523	11	2.27968	0.000613052	0.0107829	0.107576	9	5.58252	6	1.07478	0.000515154	0.666667	0.533791	0.926372
GO:0032388	positive regulation of intracellular transport	0.0302692	543.121	597	1.0992	0.033272	0.0108039	0.107703	305	189.185	227	1.19988	0.01949	0.744262	2.60739e-06	0.000114369
GO:0070301	cellular response to hydrogen peroxide	0.00561902	100.822	125	1.23981	0.0069665	0.0108204	0.107786	62	38.4574	45	1.17013	0.00386366	0.725807	0.0543366	0.36101
GO:0070317	negative regulation of G0 to G1 transition	0.00325013	58.3171	77	1.32037	0.00429137	0.0108417	0.107917	38	23.5706	32	1.35762	0.00274749	0.842105	0.00261913	0.0422885
GO:0018146	keratan sulfate biosynthetic process	0.0022918	41.1218	57	1.38613	0.00317673	0.0108527	0.107945	29	17.9881	19	1.05625	0.00163132	0.655172	0.428411	0.922963
GO:0090207	regulation of triglyceride metabolic process	0.00248186	44.532	61	1.3698	0.00339965	0.0108804	0.108138	33	20.4692	20	0.977076	0.00171718	0.606061	0.640546	0.937525
GO:0002761	regulation of myeloid leukocyte differentiation	0.0136629	245.153	282	1.1503	0.0157164	0.0108974	0.108225	110	68.2308	77	1.12852	0.00661114	0.7	0.049977	0.34199
GO:0021548	pons development	0.00087798	15.7536	26	1.65042	0.00144903	0.0109721	0.108886	10	6.2028	8	1.28974	0.000686872	0.8	0.202155	0.719741
GO:0032053	ciliary basal body organization	0.000164799	2.95699	8	2.70545	0.000445856	0.010995	0.10903	3	1.86084	3	1.61217	0.000257577	1	0.238628	0.749786
GO:0006471	protein ADP-ribosylation	0.0013661	24.5119	37	1.50947	0.00206208	0.0110378	0.109372	21	13.0259	18	1.38186	0.00154546	0.857143	0.0174862	0.168079
GO:1903223	positive regulation of oxidative stress-induced neuron death	0.000792693	14.2233	24	1.68737	0.00133757	0.0110694	0.109507	4	2.48112	4	1.61217	0.000343436	1	0.148002	0.597684
GO:0071276	cellular response to cadmium ion	0.00141171	25.3304	38	1.50018	0.00211782	0.0110694	0.109507	31	19.2287	14	0.728079	0.00120203	0.451613	0.981748	1
GO:1901798	positive regulation of signal transduction by p53 class mediator	0.00177898	31.9203	46	1.44109	0.00256367	0.0110764	0.109507	21	13.0259	17	1.30509	0.0014596	0.809524	0.0544972	0.36101
GO:0048194	Golgi vesicle budding	0.000666152	11.9528	21	1.75692	0.00117037	0.0111224	0.10988	9	5.58252	8	1.43304	0.000686872	0.888889	0.0884272	0.474606
GO:0006505	GPI anchor metabolic process	0.00141231	25.3412	38	1.49954	0.00211782	0.0111368	0.109926	33	20.4692	20	0.977076	0.00171718	0.606061	0.640546	0.937525
GO:0097296	activation of cysteine-type endopeptidase activity involved in apoptotic signaling pathway	0.000922595	16.5541	27	1.63101	0.00150476	0.0111515	0.109926	13	8.06364	9	1.11612	0.000772731	0.692308	0.410861	0.891576
GO:0006054	N-acetylneuraminate metabolic process	0.000879232	15.776	26	1.64807	0.00144903	0.0111521	0.109926	9	5.58252	6	1.07478	0.000515154	0.666667	0.533791	0.926372
GO:0043405	regulation of MAP kinase activity	0.0405998	728.482	790	1.08445	0.0440283	0.0111872	0.110189	333	206.553	237	1.1474	0.0203486	0.711712	0.00025969	0.00659703
GO:0006699	bile acid biosynthetic process	0.00196774	35.3072	50	1.41614	0.0027866	0.0113189	0.111403	27	16.7476	18	1.07478	0.00154546	0.666667	0.38863	0.858338
GO:0090399	replicative senescence	0.000880521	15.7992	26	1.64565	0.00144903	0.0113401	0.111488	12	7.44336	11	1.47783	0.000944449	0.916667	0.0270374	0.222088
GO:0031958	corticosteroid receptor signaling pathway	0.000923953	16.5785	27	1.62862	0.00150476	0.0113446	0.111488	9	5.58252	8	1.43304	0.000686872	0.888889	0.0884272	0.474606
GO:0033003	regulation of mast cell activation	0.00340387	61.0756	80	1.30985	0.00445856	0.0114133	0.11208	38	23.5706	26	1.10307	0.00223233	0.684211	0.262161	0.779047
GO:0032727	positive regulation of interferon-alpha production	0.00169005	30.3246	44	1.45097	0.00245221	0.0114435	0.112266	21	13.0259	16	1.22832	0.00137374	0.761905	0.131594	0.590805
GO:0050434	positive regulation of viral transcription	0.00253636	45.5099	62	1.36234	0.00345539	0.0114492	0.112266	42	26.0518	28	1.07478	0.00240405	0.666667	0.326348	0.852132
GO:0032846	positive regulation of homeostatic process	0.0208087	373.37	418	1.11953	0.023296	0.0114919	0.1126	216	133.981	154	1.14942	0.0132223	0.712963	0.00257005	0.0417282
GO:0051597	response to methylmercury	0.000881985	15.8255	26	1.64292	0.00144903	0.0115566	0.11315	7	4.34196	5	1.15155	0.000429295	0.714286	0.464724	0.926372
GO:0002025	vasodilation by norepinephrine-epinephrine involved in regulation of systemic arterial blood pressure	0.000271763	4.87624	11	2.25584	0.000613052	0.0115755	0.11325	3	1.86084	2	1.07478	0.000171718	0.666667	0.676949	0.938274
GO:0060627	regulation of vesicle-mediated transport	0.0449146	805.902	870	1.07953	0.0484869	0.0116064	0.113469	469	290.911	317	1.08968	0.0272173	0.675906	0.00644066	0.0815714
GO:1901185	negative regulation of ERBB signaling pathway	0.00684276	122.78	149	1.21356	0.00830407	0.0116286	0.113601	54	33.4951	42	1.25391	0.00360608	0.777778	0.0103319	0.113677
GO:0048259	regulation of receptor-mediated endocytosis	0.00990611	177.745	209	1.17584	0.011648	0.0116497	0.113723	79	49.0021	60	1.22444	0.00515154	0.759494	0.00615958	0.0784646
GO:0032790	ribosome disassembly	0.000309321	5.55015	12	2.1621	0.000668785	0.011709	0.114217	8	4.96224	7	1.41065	0.000601013	0.875	0.129176	0.58506
GO:0052547	regulation of peptidase activity	0.0328146	588.792	644	1.09377	0.0358914	0.0117278	0.114316	409	253.695	244	0.961786	0.0209496	0.596577	0.853101	1
GO:0090023	positive regulation of neutrophil chemotaxis	0.00150909	27.0775	40	1.47724	0.00222928	0.0117667	0.11461	29	17.9881	18	1.00066	0.00154546	0.62069	0.579786	0.926372
GO:2000303	regulation of ceramide biosynthetic process	0.00054574	9.79222	18	1.83819	0.00100318	0.0117907	0.114758	14	8.68392	7	0.806087	0.000601013	0.5	0.884355	1
GO:0043241	protein complex disassembly	0.00970609	174.156	205	1.1771	0.0114251	0.011891	0.11565	159	98.6245	109	1.1052	0.00935863	0.685535	0.0512355	0.349149
GO:2001206	positive regulation of osteoclast development	0.000386507	6.93509	14	2.01872	0.000780249	0.0119	0.115651	4	2.48112	3	1.20913	0.000257577	0.75	0.510506	0.926372
GO:0070966	nuclear-transcribed mRNA catabolic process, no-go decay	0.000167251	3.00099	8	2.66579	0.000445856	0.0119187	0.115747	3	1.86084	3	1.61217	0.000257577	1	0.238628	0.749786
GO:0002479	antigen processing and presentation of exogenous peptide antigen via MHC class I, TAP-dependent	0.0034116	61.2144	80	1.30688	0.00445856	0.011982	0.116276	71	44.0399	50	1.13533	0.00429295	0.704225	0.0889571	0.474606
GO:0006457	protein folding	0.0142688	256.024	293	1.14442	0.0163295	0.0120584	0.116855	226	140.183	166	1.18416	0.0142526	0.734513	0.000177808	0.00480446
GO:2000736	regulation of stem cell differentiation	0.0120332	215.912	250	1.15788	0.013933	0.0120593	0.116855	141	87.4595	103	1.17769	0.00884348	0.730496	0.00376353	0.0558965
GO:0048268	clathrin coat assembly	0.00169598	30.431	44	1.44589	0.00245221	0.0120759	0.116884	17	10.5448	13	1.23284	0.00111617	0.764706	0.164485	0.642845
GO:0071549	cellular response to dexamethasone stimulus	0.00360821	64.7422	84	1.29745	0.00468149	0.0120801	0.116884	35	21.7098	27	1.24368	0.00231819	0.771429	0.0440598	0.31272
GO:0007042	lysosomal lumen acidification	0.000103842	1.86324	6	3.2202	0.000334392	0.0121135	0.117082	8	4.96224	6	1.20913	0.000515154	0.75	0.35913	0.852132
GO:0010868	negative regulation of triglyceride biosynthetic process	0.000426638	7.65516	15	1.95946	0.000835981	0.0121184	0.117082	2	1.24056	2	1.61217	0.000171718	1	0.384735	0.852132
GO:0097300	programmed necrotic cell death	0.00183578	32.9394	47	1.42686	0.00261941	0.0121277	0.117086	27	16.7476	19	1.13449	0.00163132	0.703704	0.246446	0.766843
GO:0006668	sphinganine-1-phosphate metabolic process	0.00010403	1.86662	6	3.21437	0.000334392	0.0122121	0.117814	2	1.24056	2	1.61217	0.000171718	1	0.384735	0.852132
GO:0090069	regulation of ribosome biogenesis	0.00110629	19.8501	31	1.5617	0.00172769	0.0122269	0.117871	13	8.06364	12	1.48816	0.00103031	0.923077	0.0179953	0.170483
GO:0051050	positive regulation of transport	0.0930975	1670.45	1759	1.05301	0.0980327	0.0122797	0.118294	961	596.089	655	1.09883	0.0562377	0.681582	2.80832e-05	0.000982837
GO:0050714	positive regulation of protein secretion	0.0206786	371.036	415	1.11849	0.0231288	0.0123264	0.118593	232	143.905	159	1.1049	0.0136516	0.685345	0.022474	0.197026
GO:0002355	detection of tumor cell	7.51795e-05	1.34895	5	3.7066	0.00027866	0.0123288	0.118593	1	0.62028	1	1.61217	8.5859e-05	1	0.62028	0.926372
GO:0050726	positive regulation of interleukin-1 alpha biosynthetic process	4.88801e-05	0.877056	4	4.56071	0.000222928	0.0123531	0.118724	1	0.62028	1	1.61217	8.5859e-05	1	0.62028	0.926372
GO:0019563	glycerol catabolic process	0.000930811	16.7015	27	1.61662	0.00150476	0.0123605	0.118724	6	3.72168	5	1.34348	0.000429295	0.833333	0.26611	0.779047
GO:1903003	positive regulation of protein deubiquitination	0.000548737	9.84599	18	1.82816	0.00100318	0.0123928	0.118948	6	3.72168	5	1.34348	0.000429295	0.833333	0.26611	0.779047
GO:0046631	alpha-beta T cell activation	0.00706033	126.683	153	1.20774	0.008527	0.0124044	0.118972	54	33.4951	45	1.34348	0.00386366	0.833333	0.00057226	0.0130283
GO:1904353	regulation of telomere capping	0.00264322	47.4273	64	1.34943	0.00356685	0.0124171	0.119007	26	16.1273	19	1.17813	0.00163132	0.730769	0.169058	0.646698
GO:0044711	single-organism biosynthetic process	0.10194	1829.11	1921	1.05024	0.107061	0.0124879	0.119598	1170	725.728	789	1.08719	0.0677428	0.674359	4.06405e-05	0.00135389
GO:0032460	negative regulation of protein oligomerization	0.00101956	18.2939	29	1.58522	0.00161623	0.0124972	0.1196	16	9.92448	9	0.906848	0.000772731	0.5625	0.771007	1
GO:1904845	cellular response to L-glutamine	7.54712e-05	1.35418	5	3.69227	0.00027866	0.0125171	0.11963	3	1.86084	2	1.07478	0.000171718	0.666667	0.676949	0.938274
GO:0038110	interleukin-2-mediated signaling pathway	0.000203065	3.6436	9	2.47008	0.000501588	0.0125185	0.11963	4	2.48112	2	0.806087	0.000171718	0.5	0.843391	1
GO:0090073	positive regulation of protein homodimerization activity	0.00119833	21.5017	33	1.53476	0.00183916	0.0125941	0.120266	9	5.58252	9	1.61217	0.000772731	1	0.0135763	0.138811
GO:0031295	T cell costimulation	0.00504995	90.6112	113	1.24709	0.00629772	0.0126123	0.120352	68	42.179	46	1.09059	0.00394951	0.676471	0.203862	0.72464
GO:0006220	pyrimidine nucleotide metabolic process	0.0031766	56.9978	75	1.31584	0.0041799	0.0126265	0.120395	45	27.9126	32	1.14644	0.00274749	0.711111	0.13423	0.597684
GO:0002685	regulation of leukocyte migration	0.0138672	248.82	285	1.14541	0.0158836	0.0126351	0.120395	168	104.207	109	1.04599	0.00935863	0.64881	0.247619	0.769948
GO:0042098	T cell proliferation	0.00332274	59.6199	78	1.30829	0.0043471	0.0126451	0.120403	34	21.0895	26	1.23284	0.00223233	0.764706	0.0561082	0.36101
GO:0051548	negative regulation of keratinocyte migration	4.93091e-05	0.884752	4	4.52104	0.000222928	0.0127164	0.120994	2	1.24056	2	1.61217	0.000171718	1	0.384735	0.852132
GO:2000845	positive regulation of testosterone secretion	0.000169282	3.03742	8	2.63382	0.000445856	0.0127256	0.120994	2	1.24056	2	1.61217	0.000171718	1	0.384735	0.852132
GO:0061030	epithelial cell differentiation involved in mammary gland alveolus development	0.000933346	16.747	27	1.61223	0.00150476	0.0127542	0.121179	4	2.48112	4	1.61217	0.000343436	1	0.148002	0.597684
GO:0002606	positive regulation of dendritic cell antigen processing and presentation	0.00020378	3.65642	9	2.46142	0.000501588	0.0127787	0.121306	7	4.34196	5	1.15155	0.000429295	0.714286	0.464724	0.926372
GO:0072431	signal transduction involved in mitotic G1 DNA damage checkpoint	0.00435648	78.1683	99	1.2665	0.00551747	0.012786	0.121306	63	39.0776	46	1.17714	0.00394951	0.730159	0.0451163	0.318996
GO:0006694	steroid biosynthetic process	0.00870077	156.118	185	1.185	0.0103104	0.0128579	0.1219	114	70.7119	73	1.03236	0.00626771	0.640351	0.367267	0.852132
GO:0006506	GPI anchor biosynthetic process	0.00138144	24.7871	37	1.49271	0.00206208	0.0128905	0.122121	32	19.849	19	0.957229	0.00163132	0.59375	0.692157	0.952332
GO:0071428	rRNA-containing ribonucleoprotein complex export from nucleus	0.000761125	13.6569	23	1.68413	0.00128184	0.0129086	0.122205	16	9.92448	11	1.10837	0.000944449	0.6875	0.391476	0.86015
GO:0006701	progesterone biosynthetic process	0.00016979	3.04654	8	2.62593	0.000445856	0.0129337	0.122354	4	2.48112	3	1.20913	0.000257577	0.75	0.510506	0.926372
GO:0043983	histone H4-K12 acetylation	0.000510557	9.16093	17	1.85571	0.000947445	0.0129565	0.122481	7	4.34196	6	1.38186	0.000515154	0.857143	0.186665	0.687275
GO:0045453	bone resorption	0.00222021	39.8373	55	1.38062	0.00306526	0.0129891	0.122578	22	13.6462	18	1.31905	0.00154546	0.818182	0.0404355	0.290443
GO:0010665	regulation of cardiac muscle cell apoptotic process	0.00231515	41.5407	57	1.37215	0.00317673	0.0129902	0.122578	28	17.3678	23	1.32429	0.00197476	0.821429	0.0189918	0.176204
GO:0032400	melanosome localization	0.00170415	30.5777	44	1.43896	0.00245221	0.0129947	0.122578	24	14.8867	19	1.27631	0.00163132	0.791667	0.0601769	0.372438
GO:0007172	signal complex assembly	0.000634905	11.3921	20	1.7556	0.00111464	0.0130567	0.123076	8	4.96224	6	1.20913	0.000515154	0.75	0.35913	0.852132
GO:0075733	intracellular transport of virus	0.0037684	67.6165	87	1.28667	0.00484869	0.0130666	0.12308	64	39.6979	45	1.13356	0.00386366	0.703125	0.106434	0.528283
GO:1901533	negative regulation of hematopoietic progenitor cell differentiation	0.000511165	9.17183	17	1.8535	0.000947445	0.0130916	0.123227	6	3.72168	6	1.61217	0.000515154	1	0.0569265	0.36101
GO:1905259	negative regulation of nitrosative stress-induced intrinsic apoptotic signaling pathway	4.97761e-05	0.893132	4	4.47862	0.000222928	0.0131196	0.123403	2	1.24056	2	1.61217	0.000171718	1	0.384735	0.852132
GO:2000304	positive regulation of ceramide biosynthetic process	0.000470974	8.45069	16	1.89334	0.000891713	0.0131555	0.123562	9	5.58252	5	0.895653	0.000429295	0.555556	0.77437	1
GO:0009299	mRNA transcription	0.00106833	19.169	30	1.56503	0.00167196	0.0131638	0.123562	25	15.507	16	1.03179	0.00137374	0.64	0.507848	0.926372
GO:0009595	detection of biotic stimulus	0.00133805	24.0087	36	1.49946	0.00200635	0.0131647	0.123562	21	13.0259	13	0.998013	0.00111617	0.619048	0.599851	0.926372
GO:0045623	negative regulation of T-helper cell differentiation	0.00189232	33.9538	48	1.41368	0.00267514	0.0131892	0.123704	15	9.3042	13	1.39722	0.00111617	0.866667	0.0382884	0.282143
GO:1990570	GDP-mannose transmembrane transport	0.000105886	1.89992	6	3.15803	0.000334392	0.0132117	0.123826	1	0.62028	1	1.61217	8.5859e-05	1	0.62028	0.926372
GO:0044242	cellular lipid catabolic process	0.0124773	223.881	258	1.1524	0.0143789	0.013242	0.124022	171	106.068	99	0.933364	0.00850004	0.578947	0.884073	1
GO:0006481	C-terminal protein methylation	7.67117e-05	1.37644	5	3.63257	0.00027866	0.0133397	0.124848	2	1.24056	2	1.61217	0.000171718	1	0.384735	0.852132
GO:0007034	vacuolar transport	0.0089158	159.976	189	1.18142	0.0105334	0.0133545	0.124899	118	73.1931	88	1.2023	0.00755559	0.745763	0.00265172	0.0427532
GO:0002708	positive regulation of lymphocyte mediated immunity	0.00631874	113.377	138	1.21718	0.00769102	0.0134144	0.125289	76	47.1413	52	1.10307	0.00446467	0.684211	0.150778	0.606568
GO:0007006	mitochondrial membrane organization	0.00917368	164.603	194	1.17859	0.010812	0.0134153	0.125289	124	76.9147	95	1.23513	0.00815661	0.766129	0.000380976	0.00918179
GO:2000670	positive regulation of dendritic cell apoptotic process	0.000721402	12.9441	22	1.69962	0.0012261	0.0134502	0.125467	3	1.86084	3	1.61217	0.000257577	1	0.238628	0.749786
GO:0071624	positive regulation of granulocyte chemotaxis	0.0015692	28.1562	41	1.45616	0.00228501	0.0134535	0.125467	32	19.849	19	0.957229	0.00163132	0.59375	0.692157	0.952332
GO:1990440	positive regulation of transcription from RNA polymerase II promoter in response to endoplasmic reticulum stress	0.000472626	8.48033	16	1.88672	0.000891713	0.0135474	0.126254	11	6.82308	9	1.31905	0.000772731	0.818182	0.148161	0.597684
GO:0050860	negative regulation of T cell receptor signaling pathway	0.00147814	26.5223	39	1.47046	0.00217355	0.0135733	0.126377	18	11.165	14	1.25391	0.00120203	0.777778	0.126679	0.58506
GO:1902930	regulation of alcohol biosynthetic process	0.0051146	91.7712	114	1.24222	0.00635345	0.0135798	0.126377	64	39.6979	45	1.13356	0.00386366	0.703125	0.106434	0.528283
GO:0046825	regulation of protein export from nucleus	0.00299411	53.7233	71	1.32159	0.00395697	0.0136132	0.126598	33	20.4692	25	1.22134	0.00214648	0.757576	0.0709669	0.420655
GO:0031063	regulation of histone deacetylation	0.0023693	42.5124	58	1.36431	0.00323246	0.0136449	0.126803	26	16.1273	18	1.11612	0.00154546	0.692308	0.29384	0.830287
GO:0048742	regulation of skeletal muscle fiber development	0.00166373	29.8523	43	1.44043	0.00239648	0.0137051	0.127265	11	6.82308	7	1.02593	0.000601013	0.636364	0.588582	0.926372
GO:1902166	negative regulation of intrinsic apoptotic signaling pathway in response to DNA damage by p53 class mediator	0.000680315	12.2069	21	1.72034	0.00117037	0.013714	0.127265	13	8.06364	8	0.992108	0.000686872	0.615385	0.633575	0.937525
GO:0032897	negative regulation of viral transcription	0.00180399	32.369	46	1.42111	0.00256367	0.0137833	0.127819	24	14.8867	17	1.14196	0.0014596	0.708333	0.252026	0.778499
GO:0065002	intracellular protein transmembrane transport	0.00343444	61.6241	80	1.29819	0.00445856	0.0138009	0.127892	56	34.7357	45	1.2955	0.00386366	0.803571	0.00255535	0.0416893
GO:0008333	endosome to lysosome transport	0.0033863	60.7604	79	1.30019	0.00440283	0.0138642	0.128228	47	29.1532	35	1.20056	0.00300507	0.744681	0.0510598	0.348133
GO:0006403	RNA localization	0.0141069	253.119	289	1.14175	0.0161066	0.0138657	0.128228	199	123.436	149	1.20711	0.012793	0.748744	7.84823e-05	0.00238467
GO:0031328	positive regulation of cellular biosynthetic process	0.191005	3427.21	3544	1.03408	0.197514	0.0138664	0.128228	1814	1125.19	1298	1.15359	0.111445	0.715546	2.13976e-19	7.61005e-17
GO:0050870	positive regulation of T cell activation	0.020359	365.301	408	1.11689	0.0227387	0.0139446	0.128727	201	124.676	141	1.13093	0.0121061	0.701492	0.00957489	0.10748
GO:0010917	negative regulation of mitochondrial membrane potential	0.000514906	9.23895	17	1.84004	0.000947445	0.0139477	0.128727	8	4.96224	7	1.41065	0.000601013	0.875	0.129176	0.58506
GO:0031293	membrane protein intracellular domain proteolysis	0.00080994	14.5328	24	1.65144	0.00133757	0.0139567	0.128727	17	10.5448	13	1.23284	0.00111617	0.764706	0.164485	0.642845
GO:0030595	leukocyte chemotaxis	0.0113522	203.692	236	1.15861	0.0131528	0.0139595	0.128727	128	79.3959	77	0.969824	0.00661114	0.601562	0.703394	0.963877
GO:1901222	regulation of NIK/NF-kappaB signaling	0.00422481	75.8058	96	1.26639	0.00535028	0.0140244	0.129234	57	35.356	41	1.15963	0.00352022	0.719298	0.0778666	0.44569
GO:1903209	positive regulation of oxidative stress-induced cell death	0.00162006	29.0687	42	1.44485	0.00234075	0.0140385	0.129263	14	8.68392	11	1.26671	0.000944449	0.785714	0.158633	0.628939
GO:0010628	positive regulation of gene expression	0.188709	3386.01	3502	1.03425	0.195174	0.0140471	0.129263	1800	1116.5	1266	1.1339	0.108698	0.703333	5.53856e-15	8.88804e-13
GO:0006546	glycine catabolic process	0.000172466	3.09455	8	2.58519	0.000445856	0.0140707	0.12939	6	3.72168	5	1.34348	0.000429295	0.833333	0.26611	0.779047
GO:0003376	sphingosine-1-phosphate signaling pathway	0.000767616	13.7733	23	1.66989	0.00128184	0.0141019	0.129586	12	7.44336	4	0.537392	0.000343436	0.333333	0.989636	1
GO:0048661	positive regulation of smooth muscle cell proliferation	0.00954764	171.313	201	1.17329	0.0112021	0.0141192	0.129604	72	44.6602	51	1.14196	0.00437881	0.708333	0.0759195	0.442116
GO:0043300	regulation of leukocyte degranulation	0.00309689	55.5674	73	1.31372	0.00406844	0.014129	0.129604	44	27.2923	31	1.13585	0.00266163	0.704546	0.159235	0.630722
GO:0032527	protein exit from endoplasmic reticulum	0.00116414	20.8882	32	1.53197	0.00178342	0.0141379	0.129604	19	11.7853	15	1.27277	0.00128788	0.789474	0.096534	0.491804
GO:0072393	microtubule anchoring at microtubule organizing center	0.000898013	16.113	26	1.6136	0.00144903	0.0141527	0.129604	11	6.82308	8	1.17249	0.000686872	0.727273	0.346141	0.852132
GO:0051365	cellular response to potassium ion starvation	0.000243252	4.36466	10	2.29113	0.00055732	0.0141531	0.129604	3	1.86084	3	1.61217	0.000257577	1	0.238628	0.749786
GO:1902961	positive regulation of aspartic-type endopeptidase activity involved in amyloid precursor protein catabolic process	0.000854767	15.3371	25	1.63004	0.0013933	0.0142216	0.130141	5	3.1014	3	0.967305	0.000257577	0.6	0.716997	0.963877
GO:0044878	mitotic cytokinesis checkpoint	7.80505e-05	1.40046	5	3.57026	0.00027866	0.0142674	0.130469	4	2.48112	4	1.61217	0.000343436	1	0.148002	0.597684
GO:0032459	regulation of protein oligomerization	0.0031959	57.3441	75	1.30789	0.0041799	0.0142823	0.130479	41	25.4315	27	1.06168	0.00231819	0.658537	0.369929	0.852132
GO:0030214	hyaluronan catabolic process	0.00121016	21.7139	33	1.51976	0.00183916	0.0142883	0.130479	16	9.92448	15	1.51141	0.00128788	0.9375	0.00516926	0.0700075
GO:1903902	positive regulation of viral life cycle	0.00699243	125.465	151	1.20352	0.00841554	0.0143112	0.13057	98	60.7874	67	1.1022	0.00575255	0.683674	0.115796	0.555912
GO:0051984	positive regulation of chromosome segregation	0.00185525	33.2888	47	1.41189	0.00261941	0.0143181	0.13057	24	14.8867	17	1.14196	0.0014596	0.708333	0.252026	0.778499
GO:0090501	RNA phosphodiester bond hydrolysis	0.00724904	130.07	156	1.19936	0.0086942	0.014448	0.131663	133	82.4973	95	1.15155	0.00815661	0.714286	0.0144614	0.14437
GO:0052182	modification by host of symbiont morphology or physiology via secreted substance	0.000108087	1.9394	6	3.09374	0.000334392	0.0144692	0.131765	1	0.62028	1	1.61217	8.5859e-05	1	0.62028	0.926372
GO:0050652	dermatan sulfate proteoglycan biosynthetic process, polysaccharide chain biosynthetic process	5.13035e-05	0.920538	4	4.34528	0.000222928	0.0144949	0.131908	1	0.62028	1	1.61217	8.5859e-05	1	0.62028	0.926372
GO:0006897	endocytosis	0.0484955	870.154	934	1.07337	0.0520537	0.0145532	0.132292	508	315.102	352	1.1171	0.0302224	0.692913	0.000316462	0.00785722
GO:0006977	DNA damage response, signal transduction by p53 class mediator resulting in cell cycle arrest	0.00428122	76.8179	97	1.26273	0.00540601	0.0145572	0.132292	62	38.4574	45	1.17013	0.00386366	0.725807	0.0543366	0.36101
GO:0061419	positive regulation of transcription from RNA polymerase II promoter in response to hypoxia	0.000477172	8.56189	16	1.86875	0.000891713	0.0146729	0.133251	4	2.48112	4	1.61217	0.000343436	1	0.148002	0.597684
GO:0043901	negative regulation of multi-organism process	0.00827494	148.477	176	1.18537	0.00980884	0.0147145	0.133536	128	79.3959	78	0.982419	0.006697	0.609375	0.637822	0.937525
GO:0003198	epithelial to mesenchymal transition involved in endocardial cushion formation	0.00144085	25.8531	38	1.46985	0.00211782	0.0147352	0.133632	12	7.44336	9	1.20913	0.000772731	0.75	0.270952	0.779047
GO:0034214	protein hexamerization	0.000437154	7.84386	15	1.91232	0.000835981	0.0147454	0.133633	10	6.2028	8	1.28974	0.000686872	0.8	0.202155	0.719741
GO:0042276	error-prone translesion synthesis	0.00176534	31.6756	45	1.42065	0.00250794	0.0147696	0.13376	20	12.4056	18	1.45096	0.00154546	0.9	0.00598229	0.0768009
GO:0030218	erythrocyte differentiation	0.00598834	107.449	131	1.21918	0.0073009	0.0148912	0.134769	69	42.7993	46	1.07478	0.00394951	0.666667	0.252965	0.779047
GO:0051172	negative regulation of nitrogen compound metabolic process	0.158161	2837.89	2945	1.03774	0.164131	0.0149036	0.134788	1562	968.878	1080	1.11469	0.0927277	0.691421	5.30178e-10	4.15275e-08
GO:0002762	negative regulation of myeloid leukocyte differentiation	0.0060897	109.267	133	1.2172	0.00741236	0.0149139	0.134789	45	27.9126	33	1.18226	0.00283335	0.733333	0.0768386	0.442116
GO:0044743	intracellular protein transmembrane import	0.00266962	47.901	64	1.33609	0.00356685	0.0149399	0.134931	44	27.2923	34	1.24577	0.00291921	0.772727	0.0238966	0.206878
GO:0010557	positive regulation of macromolecule biosynthetic process	0.179594	3222.46	3335	1.03492	0.185866	0.0149536	0.134962	1677	1040.21	1211	1.16419	0.103975	0.722123	2.66381e-20	1.13074e-17
GO:0071455	cellular response to hyperoxia	0.000815598	14.6343	24	1.63999	0.00133757	0.0150249	0.135512	7	4.34196	6	1.38186	0.000515154	0.857143	0.186665	0.687275
GO:2000416	regulation of eosinophil migration	0.000560819	10.0628	18	1.78877	0.00100318	0.0150708	0.135833	6	3.72168	5	1.34348	0.000429295	0.833333	0.26611	0.779047
GO:0043589	skin morphogenesis	0.000859743	15.4264	25	1.6206	0.0013933	0.0151446	0.136405	8	4.96224	7	1.41065	0.000601013	0.875	0.129176	0.58506
GO:0014042	positive regulation of neuron maturation	0.000561203	10.0697	18	1.78755	0.00100318	0.0151627	0.136475	4	2.48112	4	1.61217	0.000343436	1	0.148002	0.597684
GO:1905048	regulation of metallopeptidase activity	0.00112612	20.2059	31	1.5342	0.00172769	0.0152326	0.13701	13	8.06364	8	0.992108	0.000686872	0.615385	0.633575	0.937525
GO:0010866	regulation of triglyceride biosynthetic process	0.00103676	18.6026	29	1.55892	0.00161623	0.0152481	0.137056	16	9.92448	11	1.10837	0.000944449	0.6875	0.391476	0.86015
GO:1903527	positive regulation of membrane tubulation	0.000520386	9.33729	17	1.82066	0.000947445	0.0152803	0.137145	3	1.86084	3	1.61217	0.000257577	1	0.238628	0.749786
GO:0051259	protein oligomerization	0.0410451	736.472	795	1.07947	0.044307	0.0152845	0.137145	490	303.937	322	1.05943	0.0276466	0.657143	0.0481121	0.331991
GO:0043574	peroxisomal transport	0.00130743	23.4592	35	1.49195	0.00195062	0.0152893	0.137145	18	11.165	14	1.25391	0.00120203	0.777778	0.126679	0.58506
GO:2000319	regulation of T-helper 17 cell differentiation	0.0010381	18.6266	29	1.55691	0.00161623	0.0154805	0.138765	12	7.44336	11	1.47783	0.000944449	0.916667	0.0270374	0.222088
GO:0001880	Mullerian duct regression	0.00017565	3.15169	8	2.53832	0.000445856	0.0155166	0.138995	4	2.48112	2	0.806087	0.000171718	0.5	0.843391	1
GO:0000045	autophagosome assembly	0.00399619	71.7036	91	1.26911	0.00507162	0.0155616	0.139303	54	33.4951	42	1.25391	0.00360608	0.777778	0.0103319	0.113677
GO:0000055	ribosomal large subunit export from nucleus	0.000481431	8.63832	16	1.85221	0.000891713	0.0157921	0.141229	9	5.58252	8	1.43304	0.000686872	0.888889	0.0884272	0.474606
GO:0010831	positive regulation of myotube differentiation	0.00238926	42.8706	58	1.35291	0.00323246	0.0157983	0.141229	32	19.849	19	0.957229	0.00163132	0.59375	0.692157	0.952332
GO:0015770	sucrose transport	0.000142495	2.55679	7	2.73781	0.000390124	0.0158242	0.141365	3	1.86084	1	0.537392	8.5859e-05	0.333333	0.945264	1
GO:2000197	regulation of ribonucleoprotein complex localization	0.000776353	13.9301	23	1.6511	0.00128184	0.0158445	0.14145	7	4.34196	6	1.38186	0.000515154	0.857143	0.186665	0.687275
GO:0072616	interleukin-18 secretion	5.28053e-05	0.947486	4	4.2217	0.000222928	0.0159329	0.142143	1	0.62028	1	1.61217	8.5859e-05	1	0.62028	0.926372
GO:0016556	mRNA modification	0.000820549	14.7231	24	1.63009	0.00133757	0.0160118	0.14275	15	9.3042	11	1.18226	0.000944449	0.733333	0.267467	0.779047
GO:0000185	activation of MAPKKK activity	0.00239179	42.9159	58	1.35148	0.00323246	0.01609	0.14335	18	11.165	13	1.16435	0.00111617	0.722222	0.26278	0.779047
GO:0045428	regulation of nitric oxide biosynthetic process	0.0046987	84.3088	105	1.24542	0.00585186	0.0161069	0.143404	54	33.4951	40	1.1942	0.00343436	0.740741	0.043292	0.308937
GO:0050896	response to stimulus	0.569614	10220.6	10363	1.01393	0.577551	0.0161354	0.14356	7718	4787.32	4847	1.01247	0.416159	0.628012	0.0352179	0.266574
GO:0034124	regulation of MyD88-dependent toll-like receptor signaling pathway	0.000143268	2.57066	7	2.72304	0.000390124	0.0162454	0.144441	4	2.48112	2	0.806087	0.000171718	0.5	0.843391	1
GO:0009221	pyrimidine deoxyribonucleotide biosynthetic process	0.000909425	16.3178	26	1.59335	0.00144903	0.0162705	0.144567	7	4.34196	7	1.61217	0.000601013	1	0.0353035	0.266574
GO:0045628	regulation of T-helper 2 cell differentiation	0.00149763	26.8719	39	1.45133	0.00217355	0.0162975	0.144709	12	7.44336	11	1.47783	0.000944449	0.916667	0.0270374	0.222088
GO:0060620	regulation of cholesterol import	5.32227e-05	0.954975	4	4.18859	0.000222928	0.0163478	0.145058	4	2.48112	3	1.20913	0.000257577	0.75	0.510506	0.926372
GO:0045624	positive regulation of T-helper cell differentiation	0.00239528	42.9785	58	1.34951	0.00323246	0.0164994	0.146304	20	12.4056	19	1.53157	0.00163132	0.95	0.000936964	0.0192048
GO:0000083	regulation of transcription involved in G1/S transition of mitotic cell cycle	0.00253954	45.567	61	1.33869	0.00339965	0.0165122	0.146319	28	17.3678	22	1.26671	0.0018889	0.785714	0.0498215	0.341104
GO:0045621	positive regulation of lymphocyte differentiation	0.0103671	186.016	216	1.16119	0.0120381	0.0165264	0.146346	84	52.1035	68	1.30509	0.00583841	0.809524	0.000143327	0.00399585
GO:0045943	positive regulation of transcription from RNA polymerase I promoter	0.00117902	21.1551	32	1.51264	0.00178342	0.0165561	0.146511	22	13.6462	17	1.24577	0.0014596	0.772727	0.102307	0.515214
GO:0046165	alcohol biosynthetic process	0.00540668	97.0121	119	1.22665	0.00663211	0.0165821	0.146642	75	46.521	51	1.09628	0.00437881	0.68	0.171667	0.655533
GO:0048199	vesicle targeting, to, from or within Golgi	0.00525608	94.3098	116	1.22999	0.00646492	0.0166052	0.146708	68	42.179	49	1.16171	0.00420709	0.720588	0.0546444	0.36101
GO:0051684	maintenance of Golgi location	0.000403664	7.24294	14	1.93292	0.000780249	0.0166131	0.146708	3	1.86084	3	1.61217	0.000257577	1	0.238628	0.749786
GO:0006378	mRNA polyadenylation	0.00173274	31.0905	44	1.41522	0.00245221	0.016668	0.146708	31	19.2287	26	1.35215	0.00223233	0.83871	0.00748981	0.0913424
GO:0050790	regulation of catalytic activity	0.216616	3886.75	4005	1.03042	0.223207	0.0166696	0.146708	2271	1408.66	1554	1.10318	0.133425	0.68428	7.30887e-12	7.75624e-10
GO:0035774	positive regulation of insulin secretion involved in cellular response to glucose stimulus	0.00187368	33.6195	47	1.398	0.00261941	0.0166794	0.146708	28	17.3678	18	1.0364	0.00154546	0.642857	0.485829	0.926372
GO:0045892	negative regulation of transcription, DNA-templated	0.124778	2238.89	2334	1.04248	0.130079	0.0166915	0.146708	1150	713.322	807	1.13133	0.0692882	0.701739	1.48802e-09	1.05274e-07
GO:0072554	blood vessel lumenization	0.000213427	3.82951	9	2.35017	0.000501588	0.016697	0.146708	2	1.24056	1	0.806087	8.5859e-05	0.5	0.855825	1
GO:0038044	transforming growth factor-beta secretion	0.000213434	3.82964	9	2.35009	0.000501588	0.0167002	0.146708	2	1.24056	2	1.61217	0.000171718	1	0.384735	0.852132
GO:2001021	negative regulation of response to DNA damage stimulus	0.00550896	98.8473	121	1.22411	0.00674358	0.0167041	0.146708	63	39.0776	46	1.17714	0.00394951	0.730159	0.0451163	0.318996
GO:0010225	response to UV-C	0.00100039	17.95	28	1.55989	0.0015605	0.01673	0.146708	13	8.06364	12	1.48816	0.00103031	0.923077	0.0179953	0.170483
GO:0036500	ATF6-mediated unfolded protein response	0.000287357	5.15606	11	2.13341	0.000613052	0.016738	0.146708	9	5.58252	9	1.61217	0.000772731	1	0.0135763	0.138811
GO:0045581	negative regulation of T cell differentiation	0.0040094	71.9407	91	1.26493	0.00507162	0.0167395	0.146708	35	21.7098	28	1.28974	0.00240405	0.8	0.0185754	0.174098
GO:0001522	pseudouridine synthesis	0.000911806	16.3605	26	1.58919	0.00144903	0.0167424	0.146708	18	11.165	14	1.25391	0.00120203	0.777778	0.126679	0.58506
GO:0032201	telomere maintenance via semi-conservative replication	0.00192132	34.4742	48	1.39235	0.00267514	0.0167456	0.146708	25	15.507	22	1.41871	0.0018889	0.88	0.00426424	0.0603367
GO:0035627	ceramide transport	0.000444271	7.97155	15	1.88169	0.000835981	0.0167584	0.146722	7	4.34196	6	1.38186	0.000515154	0.857143	0.186665	0.687275
GO:0046903	secretion	0.0856788	1537.34	1618	1.05247	0.0901744	0.0167775	0.146733	1055	654.395	668	1.02079	0.0573538	0.633175	0.196256	0.715976
GO:2001180	negative regulation of interleukin-10 secretion	0.000178265	3.19861	8	2.50109	0.000445856	0.0167819	0.146733	2	1.24056	1	0.806087	8.5859e-05	0.5	0.855825	1
GO:0051290	protein heterotetramerization	0.00215911	38.7409	53	1.36806	0.0029538	0.0168409	0.147127	44	27.2923	29	1.06257	0.00248991	0.659091	0.35789	0.852132
GO:2000773	negative regulation of cellular senescence	0.00131728	23.636	35	1.48079	0.00195062	0.0168589	0.147127	12	7.44336	10	1.34348	0.00085859	0.833333	0.10723	0.528283
GO:0052646	alditol phosphate metabolic process	0.00113557	20.3755	31	1.52143	0.00172769	0.0168605	0.147127	9	5.58252	7	1.25391	0.000601013	0.777778	0.271799	0.779047
GO:0006778	porphyrin-containing compound metabolic process	0.00150155	26.9423	39	1.44754	0.00217355	0.016896	0.147198	36	22.3301	23	1.03	0.00197476	0.638889	0.482295	0.926372
GO:0042116	macrophage activation	0.00317403	56.9517	74	1.29935	0.00412417	0.0169007	0.147198	36	22.3301	24	1.07478	0.00206062	0.666667	0.348423	0.852132
GO:2000286	receptor internalization involved in canonical Wnt signaling pathway	0.000111993	2.00948	6	2.98584	0.000334392	0.0169022	0.147198	3	1.86084	3	1.61217	0.000257577	1	0.238628	0.749786
GO:0045577	regulation of B cell differentiation	0.00293048	52.5815	69	1.31225	0.00384551	0.0169288	0.147332	26	16.1273	20	1.24013	0.00171718	0.769231	0.083282	0.468938
GO:0007032	endosome organization	0.00455914	81.8047	102	1.24687	0.00568467	0.0169708	0.1476	72	44.6602	52	1.16435	0.00446467	0.722222	0.0458936	0.320549
GO:0018199	peptidyl-glutamine modification	0.000250564	4.49587	10	2.22427	0.00055732	0.0169841	0.147618	4	2.48112	4	1.61217	0.000343436	1	0.148002	0.597684
GO:0002858	regulation of natural killer cell mediated cytotoxicity directed against tumor cell target	0.000825677	14.8151	24	1.61997	0.00133757	0.0170874	0.148407	9	5.58252	4	0.716522	0.000343436	0.444444	0.921614	1
GO:0010508	positive regulation of autophagy	0.010222	183.414	213	1.16131	0.0118709	0.0171073	0.148407	97	60.1672	77	1.27977	0.00661114	0.793814	0.000183308	0.00493282
GO:0009438	methylglyoxal metabolic process	0.000144896	2.59987	7	2.69245	0.000390124	0.017158	0.148407	5	3.1014	5	1.61217	0.000429295	1	0.0917905	0.474606
GO:0051085	chaperone mediated protein folding requiring cofactor	0.000486401	8.7275	16	1.83329	0.000891713	0.0171802	0.148407	12	7.44336	10	1.34348	0.00085859	0.833333	0.10723	0.528283
GO:0051882	mitochondrial depolarization	8.19127e-05	1.46976	5	3.40192	0.00027866	0.0171837	0.148407	3	1.86084	3	1.61217	0.000257577	1	0.238628	0.749786
GO:0010869	regulation of receptor biosynthetic process	0.0010923	19.5992	30	1.53067	0.00167196	0.0171839	0.148407	20	12.4056	13	1.04791	0.00111617	0.65	0.490239	0.926372
GO:1901214	regulation of neuron death	0.0316749	568.342	619	1.08913	0.0344981	0.0172031	0.148407	279	173.058	197	1.13835	0.0169142	0.706093	0.00154709	0.0285982
GO:2000668	regulation of dendritic cell apoptotic process	0.00087004	15.6111	25	1.60142	0.0013933	0.0172057	0.148407	5	3.1014	4	1.28974	0.000343436	0.8	0.372846	0.852132
GO:1904960	positive regulation of cytochrome-c oxidase activity	1.10397e-05	0.198085	2	10.0967	0.000111464	0.01721	0.148407	1	0.62028	1	1.61217	8.5859e-05	1	0.62028	0.926372
GO:0042267	natural killer cell mediated cytotoxicity	0.000826257	14.8255	24	1.61883	0.00133757	0.0172125	0.148407	24	14.8867	13	0.873261	0.00111617	0.541667	0.842489	1
GO:0034138	toll-like receptor 3 signaling pathway	0.000782712	14.0442	23	1.63769	0.00128184	0.0172165	0.148407	11	6.82308	9	1.31905	0.000772731	0.818182	0.148161	0.597684
GO:0006857	oligopeptide transport	0.000696416	12.4958	21	1.68057	0.00117037	0.0172176	0.148407	7	4.34196	6	1.38186	0.000515154	0.857143	0.186665	0.687275
GO:0006000	fructose metabolic process	0.000782735	14.0446	23	1.63764	0.00128184	0.0172215	0.148407	15	9.3042	7	0.752348	0.000601013	0.466667	0.930203	1
GO:0071265	L-methionine biosynthetic process	0.000611463	10.9715	19	1.73176	0.00105891	0.0172459	0.14852	8	4.96224	6	1.20913	0.000515154	0.75	0.35913	0.852132
GO:2000229	regulation of pancreatic stellate cell proliferation	0.000145083	2.60323	7	2.68897	0.000390124	0.0172652	0.148589	2	1.24056	2	1.61217	0.000171718	1	0.384735	0.852132
GO:0050732	negative regulation of peptidyl-tyrosine phosphorylation	0.00386706	69.3866	88	1.26826	0.00490442	0.0173243	0.149	47	29.1532	39	1.33776	0.0033485	0.829787	0.00158096	0.0288943
GO:2000377	regulation of reactive oxygen species metabolic process	0.0140267	251.681	286	1.13636	0.0159394	0.0173437	0.14907	161	99.8651	110	1.10149	0.00944449	0.68323	0.0567766	0.36101
GO:0019752	carboxylic acid metabolic process	0.0633728	1137.1	1207	1.06147	0.0672686	0.0173717	0.149173	837	519.174	520	1.00159	0.0446467	0.621266	0.4916	0.926372
GO:0031399	regulation of protein modification process	0.172946	3103.17	3211	1.03475	0.178956	0.0173784	0.149173	1722	1068.12	1230	1.15155	0.105607	0.714286	5.72105e-18	1.53639e-15
GO:0097498	endothelial tube lumen extension	0.000289078	5.18693	11	2.12072	0.000613052	0.0173983	0.149247	2	1.24056	2	1.61217	0.000171718	1	0.384735	0.852132
GO:0046587	positive regulation of calcium-dependent cell-cell adhesion	8.2392e-05	1.47836	5	3.38213	0.00027866	0.017571	0.15063	1	0.62028	1	1.61217	8.5859e-05	1	0.62028	0.926372
GO:0033005	positive regulation of mast cell activation	0.00141356	25.3635	37	1.45879	0.00206208	0.0175952	0.15074	17	10.5448	15	1.42251	0.00128788	0.882353	0.0185381	0.174098
GO:0055093	response to hyperoxia	0.00150649	27.0309	39	1.44279	0.00217355	0.0176738	0.151314	22	13.6462	15	1.09921	0.00128788	0.681818	0.360025	0.852132
GO:0031294	lymphocyte costimulation	0.00522006	93.6636	115	1.2278	0.00640919	0.0177722	0.152058	71	44.0399	48	1.08992	0.00412123	0.676056	0.199141	0.719741
GO:0060939	epicardium-derived cardiac fibroblast cell development	0.000742288	13.3189	22	1.65179	0.0012261	0.0178862	0.152933	3	1.86084	3	1.61217	0.000257577	1	0.238628	0.749786
GO:1903071	positive regulation of ER-associated ubiquitin-dependent protein catabolic process	0.000407717	7.31567	14	1.9137	0.000780249	0.0179099	0.153036	7	4.34196	7	1.61217	0.000601013	1	0.0353035	0.266574
GO:0042536	negative regulation of tumor necrosis factor biosynthetic process	0.000368098	6.60478	13	1.96827	0.000724516	0.0179623	0.153385	5	3.1014	4	1.28974	0.000343436	0.8	0.372846	0.852132
GO:0070101	positive regulation of chemokine-mediated signaling pathway	0.000329021	5.90363	12	2.03265	0.000668785	0.0179893	0.153516	3	1.86084	3	1.61217	0.000257577	1	0.238628	0.749786
GO:0006959	humoral immune response	0.0112757	202.321	233	1.15164	0.0129856	0.0180574	0.153997	185	114.752	96	0.836588	0.00824247	0.518919	0.998113	1
GO:0032210	regulation of telomere maintenance via telomerase	0.00497228	89.2176	110	1.23294	0.00613052	0.0180733	0.154032	53	32.8749	41	1.24715	0.00352022	0.773585	0.0131702	0.136677
GO:0002230	positive regulation of defense response to virus by host	0.00127882	22.9459	34	1.48175	0.00189489	0.0181099	0.154245	24	14.8867	16	1.07478	0.00137374	0.666667	0.404741	0.883687
GO:0034644	cellular response to UV	0.00623525	111.879	135	1.20666	0.00752382	0.0181261	0.154283	74	45.9007	56	1.22002	0.00480811	0.756757	0.00911118	0.103117
GO:0034242	negative regulation of syncytium formation by plasma membrane fusion	5.50064e-05	0.98698	4	4.05277	0.000222928	0.0181969	0.154759	3	1.86084	1	0.537392	8.5859e-05	0.333333	0.945264	1
GO:0044053	translocation of peptides or proteins into host cell cytoplasm	1.1377e-05	0.204138	2	9.7973	0.000111464	0.0182055	0.154759	1	0.62028	1	1.61217	8.5859e-05	1	0.62028	0.926372
GO:2001137	positive regulation of endocytic recycling	0.000408681	7.33297	14	1.90919	0.000780249	0.0182293	0.154861	4	2.48112	2	0.806087	0.000171718	0.5	0.843391	1
GO:0043488	regulation of mRNA stability	0.0112274	201.453	232	1.15163	0.0129298	0.0182666	0.155077	151	93.6623	107	1.1424	0.00918692	0.708609	0.014203	0.142561
GO:0032206	positive regulation of telomere maintenance	0.00462488	82.9843	103	1.2412	0.0057404	0.0183834	0.155963	50	31.014	40	1.28974	0.00343436	0.8	0.00510875	0.0696642
GO:0051100	negative regulation of binding	0.014676	263.332	298	1.13165	0.0166081	0.0183946	0.155963	145	89.9406	106	1.17856	0.00910106	0.731035	0.00319157	0.0492933
GO:0097017	renal protein absorption	5.526e-05	0.99153	4	4.03417	0.000222928	0.0184699	0.1564	1	0.62028	1	1.61217	8.5859e-05	1	0.62028	0.926372
GO:1903906	regulation of plasma membrane raft polarization	5.526e-05	0.99153	4	4.03417	0.000222928	0.0184699	0.1564	1	0.62028	1	1.61217	8.5859e-05	1	0.62028	0.926372
GO:0002302	CD8-positive, alpha-beta T cell differentiation involved in immune response	0.000450134	8.07676	15	1.85718	0.000835981	0.0185699	0.157146	2	1.24056	2	1.61217	0.000171718	1	0.384735	0.852132
GO:1902172	regulation of keratinocyte apoptotic process	0.000532577	9.55602	17	1.77898	0.000947445	0.0185984	0.15721	6	3.72168	4	1.07478	0.000343436	0.666667	0.586318	0.926372
GO:1902766	skeletal muscle satellite cell migration	3.07417e-05	0.551597	3	5.43875	0.000167196	0.0186019	0.15721	2	1.24056	2	1.61217	0.000171718	1	0.384735	0.852132
GO:0002828	regulation of type 2 immune response	0.00265368	47.6149	63	1.32311	0.00351112	0.0186134	0.15721	30	18.6084	23	1.236	0.00197476	0.766667	0.0681994	0.407
GO:0032768	regulation of monooxygenase activity	0.00507961	91.1434	112	1.22883	0.00624199	0.0186774	0.15765	54	33.4951	38	1.13449	0.00326264	0.703704	0.129602	0.586461
GO:0032259	methylation	0.0238232	427.459	471	1.10186	0.0262498	0.0186919	0.157671	293	181.742	206	1.13347	0.017687	0.703072	0.00172394	0.0307388
GO:0045672	positive regulation of osteoclast differentiation	0.00280061	50.2514	66	1.3134	0.00367832	0.0187783	0.158298	24	14.8867	19	1.27631	0.00163132	0.791667	0.0601769	0.372438
GO:0002727	regulation of natural killer cell cytokine production	0.000450898	8.09046	15	1.85404	0.000835981	0.0188165	0.158519	2	1.24056	2	1.61217	0.000171718	1	0.384735	0.852132
GO:0065009	regulation of molecular function	0.299878	5380.72	5509	1.02384	0.307028	0.0188383	0.158601	3321	2059.95	2189	1.06265	0.187945	0.659139	1.75262e-07	9.3751e-06
GO:0016584	nucleosome positioning	0.00029277	5.25318	11	2.09397	0.000613052	0.0188804	0.158854	8	4.96224	5	1.00761	0.000429295	0.625	0.640714	0.937525
GO:1903205	regulation of hydrogen peroxide-induced cell death	0.00285033	51.1434	67	1.31004	0.00373405	0.0189075	0.158934	23	14.2664	17	1.19161	0.0014596	0.73913	0.168904	0.646698
GO:2000111	positive regulation of macrophage apoptotic process	0.000703301	12.6193	21	1.66411	0.00117037	0.0189141	0.158934	3	1.86084	3	1.61217	0.000257577	1	0.238628	0.749786
GO:1900409	positive regulation of cellular response to oxidative stress	0.00170103	30.5217	43	1.40884	0.00239648	0.0189503	0.159137	16	9.92448	12	1.20913	0.00103031	0.75	0.211099	0.725857
GO:0061614	pri-miRNA transcription from RNA polymerase II promoter	0.000492423	8.83555	16	1.81087	0.000891713	0.0189854	0.159329	4	2.48112	3	1.20913	0.000257577	0.75	0.510506	0.926372
GO:0036255	response to methylamine	0.00011517	2.0665	6	2.90346	0.000334392	0.0190783	0.159754	1	0.62028	1	1.61217	8.5859e-05	1	0.62028	0.926372
GO:1903442	response to lipoic acid	0.00011517	2.0665	6	2.90346	0.000334392	0.0190783	0.159754	1	0.62028	1	1.61217	8.5859e-05	1	0.62028	0.926372
GO:0001916	positive regulation of T cell mediated cytotoxicity	0.000967423	17.3585	27	1.55544	0.00150476	0.0190909	0.159754	14	8.68392	8	0.921243	0.000686872	0.571429	0.746333	0.989925
GO:0070179	D-serine biosynthetic process	8.42142e-05	1.51106	5	3.30895	0.00027866	0.019096	0.159754	1	0.62028	1	1.61217	8.5859e-05	1	0.62028	0.926372
GO:0006409	tRNA export from nucleus	0.00193784	34.7706	48	1.38048	0.00267514	0.0190967	0.159754	33	20.4692	24	1.17249	0.00206062	0.727273	0.137528	0.597684
GO:0061099	negative regulation of protein tyrosine kinase activity	0.00198545	35.6249	49	1.37544	0.00273087	0.0191206	0.15984	27	16.7476	22	1.31362	0.0018889	0.814815	0.0255982	0.217475
GO:0009124	nucleoside monophosphate biosynthetic process	0.00553849	99.377	121	1.21758	0.00674358	0.0191353	0.15984	85	52.7238	58	1.10007	0.00497982	0.682353	0.141985	0.597684
GO:0006072	glycerol-3-phosphate metabolic process	0.00105729	18.971	29	1.52865	0.00161623	0.0191434	0.15984	8	4.96224	6	1.20913	0.000515154	0.75	0.35913	0.852132
GO:0006469	negative regulation of protein kinase activity	0.0272962	489.776	536	1.09438	0.0298724	0.0191571	0.159853	247	153.209	176	1.14876	0.0151112	0.712551	0.0013886	0.0265204
GO:0044262	cellular carbohydrate metabolic process	0.0122322	219.482	251	1.1436	0.0139887	0.019176	0.159909	144	89.3203	100	1.11957	0.0085859	0.694444	0.0382248	0.282143
GO:2000737	negative regulation of stem cell differentiation	0.0023205	41.6367	56	1.34497	0.00312099	0.0192065	0.160003	18	11.165	15	1.34348	0.00128788	0.833333	0.0473225	0.327229
GO:0035281	pre-miRNA export from nucleus	5.59374e-05	1.00368	4	3.98531	0.000222928	0.0192115	0.160003	2	1.24056	2	1.61217	0.000171718	1	0.384735	0.852132
GO:0002694	regulation of leukocyte activation	0.046733	838.53	898	1.07092	0.0500474	0.019299	0.160629	464	287.81	315	1.09447	0.0270456	0.678879	0.00453393	0.0633354
GO:0052548	regulation of endopeptidase activity	0.0301319	540.656	589	1.08942	0.0328262	0.0193546	0.160979	379	235.086	228	0.969857	0.0195759	0.601583	0.791753	1
GO:0006271	DNA strand elongation involved in DNA replication	0.00110348	19.7998	30	1.51517	0.00167196	0.0193655	0.160979	18	11.165	16	1.43304	0.00137374	0.888889	0.0127812	0.133166
GO:1902475	L-alpha-amino acid transmembrane transport	0.0029029	52.0868	68	1.30551	0.00378978	0.0193778	0.16098	33	20.4692	23	1.12364	0.00197476	0.69697	0.235392	0.749786
GO:0031441	negative regulation of mRNA 3'-end processing	0.000452686	8.12255	15	1.84671	0.000835981	0.0194034	0.161037	9	5.58252	9	1.61217	0.000772731	1	0.0135763	0.138811
GO:0071838	cell proliferation in bone marrow	1.17818e-05	0.2114	2	9.46073	0.000111464	0.0194312	0.161037	1	0.62028	1	1.61217	8.5859e-05	1	0.62028	0.926372
GO:1903597	negative regulation of gap junction assembly	1.17818e-05	0.2114	2	9.46073	0.000111464	0.0194312	0.161037	1	0.62028	1	1.61217	8.5859e-05	1	0.62028	0.926372
GO:1904899	positive regulation of hepatic stellate cell proliferation	0.000148705	2.66821	7	2.62348	0.000390124	0.0194336	0.161037	1	0.62028	1	1.61217	8.5859e-05	1	0.62028	0.926372
GO:0050859	negative regulation of B cell receptor signaling pathway	0.000494186	8.86717	16	1.80441	0.000891713	0.0195401	0.161818	5	3.1014	5	1.61217	0.000429295	1	0.0917905	0.474606
GO:0090666	scaRNA localization to Cajal body	8.47476e-05	1.52063	5	3.28812	0.00027866	0.0195584	0.161867	4	2.48112	3	1.20913	0.000257577	0.75	0.510506	0.926372
GO:0032057	negative regulation of translational initiation in response to stress	0.000219515	3.93877	9	2.28498	0.000501588	0.0195832	0.161971	7	4.34196	5	1.15155	0.000429295	0.714286	0.464724	0.926372
GO:1902499	positive regulation of protein autoubiquitination	0.000219585	3.94002	9	2.28425	0.000501588	0.0196184	0.16216	2	1.24056	1	0.806087	8.5859e-05	0.5	0.855825	1
GO:0072183	negative regulation of nephron tubule epithelial cell differentiation	0.00053609	9.61906	17	1.76733	0.000947445	0.0196505	0.162323	2	1.24056	2	1.61217	0.000171718	1	0.384735	0.852132
GO:0009219	pyrimidine deoxyribonucleotide metabolic process	0.00119576	21.4556	32	1.49145	0.00178342	0.0196637	0.162327	18	11.165	12	1.07478	0.00103031	0.666667	0.44336	0.926372
GO:1902679	negative regulation of RNA biosynthetic process	0.128175	2299.84	2393	1.04051	0.133367	0.0196756	0.162327	1210	750.539	842	1.12186	0.0722933	0.695868	8.10994e-09	5.20579e-07
GO:0009177	pyrimidine deoxyribonucleoside monophosphate biosynthetic process	0.000494809	8.87836	16	1.80214	0.000891713	0.0197393	0.16275	4	2.48112	4	1.61217	0.000343436	1	0.148002	0.597684
GO:0006622	protein targeting to lysosome	0.00175326	31.4588	44	1.39866	0.00245221	0.0197918	0.163081	20	12.4056	17	1.37035	0.0014596	0.85	0.0245359	0.210337
GO:0043966	histone H3 acetylation	0.00369332	66.2693	84	1.26756	0.00468149	0.019829	0.163285	44	27.2923	37	1.35569	0.00317678	0.840909	0.00127438	0.0245528
GO:0071806	protein transmembrane transport	0.00384226	68.9416	87	1.26194	0.00484869	0.0198558	0.163371	63	39.0776	49	1.25391	0.00420709	0.777778	0.00576803	0.0750015
GO:0010165	response to X-ray	0.00315148	56.5469	73	1.29096	0.00406844	0.0198643	0.163371	33	20.4692	26	1.2702	0.00223233	0.787879	0.031861	0.25312
GO:0043039	tRNA aminoacylation	0.00364443	65.3921	83	1.26927	0.00462576	0.0198959	0.163529	53	32.8749	35	1.06464	0.00300507	0.660377	0.325999	0.852132
GO:0097026	dendritic cell dendrite assembly	0.000536961	9.6347	17	1.76446	0.000947445	0.0199184	0.16354	2	1.24056	2	1.61217	0.000171718	1	0.384735	0.852132
GO:1902583	multi-organism intracellular transport	0.00384287	68.9526	87	1.26174	0.00484869	0.0199227	0.16354	65	40.3182	45	1.11612	0.00386366	0.692308	0.141755	0.597684
GO:0009298	GDP-mannose biosynthetic process	8.51755e-05	1.5283	5	3.2716	0.00027866	0.0199345	0.16354	4	2.48112	4	1.61217	0.000343436	1	0.148002	0.597684
GO:0035720	intraciliary anterograde transport	8.52099e-05	1.52892	5	3.27028	0.00027866	0.0199649	0.163688	3	1.86084	3	1.61217	0.000257577	1	0.238628	0.749786
GO:0002832	negative regulation of response to biotic stimulus	0.00223031	40.0185	54	1.34938	0.00300953	0.020027	0.164025	44	27.2923	24	0.879368	0.00206062	0.545454	0.880154	1
GO:0009409	response to cold	0.00580171	104.1	126	1.21037	0.00702224	0.0200311	0.164025	49	30.3937	35	1.15155	0.00300507	0.714286	0.111767	0.543911
GO:1904152	regulation of retrograde protein transport, ER to cytosol	0.00110687	19.8606	30	1.51053	0.00167196	0.0200677	0.164223	13	8.06364	10	1.24013	0.00085859	0.769231	0.20877	0.725857
GO:0006635	fatty acid beta-oxidation	0.00335	60.1091	77	1.281	0.00429137	0.0200943	0.164338	57	35.356	34	0.961648	0.00291921	0.596491	0.696688	0.95725
GO:0034724	DNA replication-independent nucleosome organization	0.00286034	51.323	67	1.30546	0.00373405	0.020156	0.164741	54	33.4951	38	1.13449	0.00326264	0.703704	0.129602	0.586461
GO:0051345	positive regulation of hydrolase activity	0.0750546	1346.7	1420	1.05442	0.0791395	0.0201897	0.16483	724	449.083	494	1.10002	0.0424144	0.68232	0.000227351	0.00591529
GO:0071218	cellular response to misfolded protein	0.00115284	20.6855	31	1.49863	0.00172769	0.020192	0.16483	23	14.2664	15	1.05142	0.00128788	0.652174	0.467076	0.926372
GO:0006336	DNA replication-independent nucleosome assembly	0.00281209	50.4574	66	1.30804	0.00367832	0.0202208	0.164964	53	32.8749	37	1.12548	0.00317678	0.698113	0.151895	0.609572
GO:0044208	'de novo' AMP biosynthetic process	0.000220923	3.96403	9	2.27042	0.000501588	0.0202989	0.165497	3	1.86084	2	1.07478	0.000171718	0.666667	0.676949	0.938274
GO:0070493	thrombin-activated receptor signaling pathway	0.000580286	10.4121	18	1.72876	0.00100318	0.0203115	0.165498	9	5.58252	7	1.25391	0.000601013	0.777778	0.271799	0.779047
GO:0006312	mitotic recombination	0.00156893	28.1512	40	1.4209	0.00222928	0.0203549	0.165749	19	11.7853	15	1.27277	0.00128788	0.789474	0.096534	0.491804
GO:0048713	regulation of oligodendrocyte differentiation	0.00494772	88.7768	109	1.2278	0.00607479	0.0204508	0.166333	31	19.2287	26	1.35215	0.00223233	0.83871	0.00748981	0.0913424
GO:2000392	regulation of lamellipodium morphogenesis	0.00119967	21.5257	32	1.48659	0.00178342	0.020452	0.166333	11	6.82308	7	1.02593	0.000601013	0.636364	0.588582	0.926372
GO:1902065	response to L-glutamate	0.00115449	20.7149	31	1.4965	0.00172769	0.0205337	0.166895	10	6.2028	9	1.45096	0.000772731	0.9	0.0599952	0.372438
GO:0003222	ventricular trabecula myocardium morphogenesis	0.00213809	38.3637	52	1.35545	0.00289807	0.0205598	0.167004	16	9.92448	11	1.10837	0.000944449	0.6875	0.391476	0.86015
GO:0042108	positive regulation of cytokine biosynthetic process	0.00474809	85.195	105	1.23247	0.00585186	0.0205927	0.167168	60	37.2168	42	1.12852	0.00360608	0.7	0.126072	0.58506
GO:0060099	regulation of phagocytosis, engulfment	0.000841007	15.0902	24	1.59044	0.00133757	0.0206451	0.16749	11	6.82308	9	1.31905	0.000772731	0.818182	0.148161	0.597684
GO:0000470	maturation of LSU-rRNA	0.0011551	20.7259	31	1.49571	0.00172769	0.0206621	0.167524	23	14.2664	17	1.19161	0.0014596	0.73913	0.168904	0.646698
GO:0071359	cellular response to dsRNA	0.00330589	59.3175	76	1.28124	0.00423563	0.0207065	0.16761	51	31.6343	37	1.16962	0.00317678	0.72549	0.0777623	0.445483
GO:0060142	regulation of syncytium formation by plasma membrane fusion	0.00171166	30.7122	43	1.40009	0.00239648	0.0207072	0.16761	27	16.7476	15	0.895653	0.00128788	0.555556	0.814567	1
GO:0002889	regulation of immunoglobulin mediated immune response	0.00296245	53.1553	69	1.29808	0.00384551	0.0207234	0.16761	48	29.7735	31	1.0412	0.00266163	0.645833	0.418974	0.906938
GO:1903566	positive regulation of protein localization to cilium	0.000221742	3.97872	9	2.26204	0.000501588	0.0207235	0.16761	3	1.86084	3	1.61217	0.000257577	1	0.238628	0.749786
GO:0044843	cell cycle G1/S phase transition	0.0126761	227.447	259	1.13872	0.0144346	0.0207392	0.167633	121	75.0539	98	1.30573	0.00841418	0.809917	4.96511e-06	0.000204815
GO:0021747	cochlear nucleus development	0.000336211	6.03264	12	1.98918	0.000668785	0.0208181	0.168089	3	1.86084	2	1.07478	0.000171718	0.666667	0.676949	0.938274
GO:0000290	deadenylation-dependent decapping of nuclear-transcribed mRNA	0.000886001	15.8975	25	1.57257	0.0013933	0.0208312	0.168089	10	6.2028	9	1.45096	0.000772731	0.9	0.0599952	0.372438
GO:0032401	establishment of melanosome localization	0.00161843	29.0395	41	1.41187	0.00228501	0.0208339	0.168089	22	13.6462	17	1.24577	0.0014596	0.772727	0.102307	0.515214
GO:0048305	immunoglobulin secretion	0.00045715	8.20265	15	1.82868	0.000835981	0.0209293	0.168755	5	3.1014	5	1.61217	0.000429295	1	0.0917905	0.474606
GO:0097069	cellular response to thyroxine stimulus	0.000186016	3.33769	8	2.39687	0.000445856	0.0209664	0.168951	2	1.24056	2	1.61217	0.000171718	1	0.384735	0.852132
GO:0044783	G1 DNA damage checkpoint	0.00545781	97.9296	119	1.21516	0.00663211	0.0209918	0.168991	72	44.6602	52	1.16435	0.00446467	0.722222	0.0458936	0.320549
GO:0006625	protein targeting to peroxisome	0.00129404	23.219	34	1.46432	0.00189489	0.0209971	0.168991	17	10.5448	13	1.23284	0.00111617	0.764706	0.164485	0.642845
GO:0032728	positive regulation of interferon-beta production	0.00247917	44.4837	59	1.32633	0.00328819	0.0211754	0.170322	31	19.2287	23	1.19613	0.00197476	0.741935	0.111075	0.541149
GO:0090200	positive regulation of release of cytochrome c from mitochondria	0.00171479	30.7684	43	1.39754	0.00239648	0.0212495	0.170741	29	17.9881	21	1.16744	0.00180304	0.724138	0.168405	0.646698
GO:0000054	ribosomal subunit export from nucleus	0.000712047	12.7763	21	1.64367	0.00117037	0.0212534	0.170741	14	8.68392	10	1.15155	0.00085859	0.714286	0.334113	0.852132
GO:0036233	glycine import	0.000118144	2.11986	6	2.83037	0.000334392	0.0212811	0.170859	2	1.24056	2	1.61217	0.000171718	1	0.384735	0.852132
GO:1900041	negative regulation of interleukin-2 secretion	0.000458721	8.23083	15	1.82242	0.000835981	0.0214871	0.172335	4	2.48112	4	1.61217	0.000343436	1	0.148002	0.597684
GO:0030853	negative regulation of granulocyte differentiation	0.000712893	12.7914	21	1.64172	0.00117037	0.0214912	0.172335	8	4.96224	4	0.806087	0.000343436	0.5	0.856172	1
GO:1990253	cellular response to leucine starvation	0.000500421	8.97905	16	1.78193	0.000891713	0.0216026	0.17312	8	4.96224	7	1.41065	0.000601013	0.875	0.129176	0.58506
GO:0043038	amino acid activation	0.00380822	68.3309	86	1.25858	0.00479295	0.0216154	0.17312	54	33.4951	36	1.07478	0.00309093	0.666667	0.289588	0.821447
GO:0006782	protoporphyrinogen IX biosynthetic process	0.000223463	4.0096	9	2.24461	0.000501588	0.0216371	0.173189	8	4.96224	5	1.00761	0.000429295	0.625	0.640714	0.937525
GO:0000478	endonucleolytic cleavage involved in rRNA processing	0.00062737	11.2569	19	1.68785	0.00105891	0.0216919	0.173522	15	9.3042	11	1.18226	0.000944449	0.733333	0.267467	0.779047
GO:1903428	positive regulation of reactive oxygen species biosynthetic process	0.00471021	84.5153	104	1.23055	0.00579613	0.0218654	0.174804	50	31.014	37	1.19301	0.00317678	0.74	0.0520892	0.353138
GO:0009892	negative regulation of metabolic process	0.242464	4350.53	4467	1.02677	0.248955	0.0219243	0.175168	2580	1600.32	1742	1.08853	0.149566	0.675194	2.47896e-10	2.07808e-08
GO:0051875	pigment granule localization	0.00176631	31.6928	44	1.38833	0.00245221	0.0220099	0.175745	25	15.507	19	1.22525	0.00163132	0.76	0.106376	0.528283
GO:0008286	insulin receptor signaling pathway	0.00817734	146.726	172	1.17225	0.00958591	0.0220434	0.175906	82	50.863	59	1.15998	0.00506568	0.719512	0.0387806	0.28411
GO:1901184	regulation of ERBB signaling pathway	0.0117054	210.031	240	1.14269	0.0133757	0.0221219	0.176426	96	59.5469	69	1.15875	0.00592427	0.71875	0.0277516	0.22626
GO:0034101	erythrocyte homeostasis	0.00658877	118.222	141	1.19267	0.00785822	0.0221698	0.176637	77	47.7616	49	1.02593	0.00420709	0.636364	0.4347	0.924854
GO:0090283	regulation of protein glycosylation in Golgi	0.000379228	6.8045	13	1.9105	0.000724516	0.0221766	0.176637	3	1.86084	3	1.61217	0.000257577	1	0.238628	0.749786
GO:0072422	signal transduction involved in DNA damage checkpoint	0.00471325	84.5698	104	1.22975	0.00579613	0.0221887	0.176637	65	40.3182	47	1.16573	0.00403537	0.723077	0.054544	0.36101
GO:0098706	ferric iron import across plasma membrane	0.000339494	6.09154	12	1.96994	0.000668785	0.0222139	0.176731	4	2.48112	4	1.61217	0.000343436	1	0.148002	0.597684
GO:0016050	vesicle organization	0.0267321	479.654	524	1.09245	0.0292036	0.0223458	0.17758	320	198.49	224	1.12852	0.0192324	0.7	0.00160712	0.0291697
GO:0080164	regulation of nitric oxide metabolic process	1.27036e-05	0.22794	2	8.77422	0.000111464	0.0223477	0.17758	1	0.62028	1	1.61217	8.5859e-05	1	0.62028	0.926372
GO:0097503	sialylation	0.00336887	60.4476	77	1.27383	0.00429137	0.0224142	0.178001	21	13.0259	16	1.22832	0.00137374	0.761905	0.131594	0.590805
GO:0039650	suppression by virus of host cysteine-type endopeptidase activity involved in apoptotic process	5.87192e-05	1.0536	4	3.79651	0.000222928	0.0224482	0.178164	1	0.62028	1	1.61217	8.5859e-05	1	0.62028	0.926372
GO:0032653	regulation of interleukin-10 production	0.00456587	81.9254	101	1.23283	0.00562894	0.0225527	0.178886	43	26.672	31	1.16227	0.00266163	0.72093	0.112864	0.544024
GO:0019405	alditol catabolic process	0.000982423	17.6276	27	1.53169	0.00150476	0.0225675	0.178895	7	4.34196	5	1.15155	0.000429295	0.714286	0.464724	0.926372
GO:0032392	DNA geometric change	0.00633824	113.727	136	1.19585	0.00757956	0.0225905	0.178937	83	51.4832	63	1.2237	0.00540912	0.759036	0.00518478	0.0700477
GO:0000082	G1/S transition of mitotic cell cycle	0.0126532	227.037	258	1.13638	0.0143789	0.0226049	0.178937	120	74.4336	97	1.30317	0.00832832	0.808333	6.53277e-06	0.000262889
GO:0007131	reciprocal meiotic recombination	0.00273226	49.0249	64	1.30546	0.00356685	0.0226388	0.178937	47	29.1532	31	1.06335	0.00266163	0.659574	0.346612	0.852132
GO:0060100	positive regulation of phagocytosis, engulfment	0.000760568	13.6469	22	1.61209	0.0012261	0.0226417	0.178937	9	5.58252	8	1.43304	0.000686872	0.888889	0.0884272	0.474606
GO:0097062	dendritic spine maintenance	0.00102786	18.4428	28	1.51821	0.0015605	0.0226536	0.178937	8	4.96224	5	1.00761	0.000429295	0.625	0.640714	0.937525
GO:0021678	third ventricle development	0.000119894	2.15127	6	2.78905	0.000334392	0.0226544	0.178937	3	1.86084	3	1.61217	0.000257577	1	0.238628	0.749786
GO:0031125	rRNA 3'-end processing	0.000262896	4.71714	10	2.11993	0.00055732	0.0226743	0.178987	11	6.82308	6	0.879368	0.000515154	0.545454	0.796355	1
GO:0051291	protein heterooligomerization	0.0085469	153.357	179	1.16721	0.00997603	0.0227378	0.17938	121	75.0539	79	1.05258	0.00678286	0.652893	0.260112	0.779047
GO:0043900	regulation of multi-organism process	0.0215761	387.139	427	1.10296	0.0237976	0.0228428	0.180062	289	179.261	185	1.03201	0.0158839	0.640138	0.262052	0.779047
GO:0006808	regulation of nitrogen utilization	0.000301705	5.4135	11	2.03196	0.000613052	0.0228515	0.180062	3	1.86084	1	0.537392	8.5859e-05	0.333333	0.945264	1
GO:1903553	positive regulation of extracellular exosome assembly	0.000546084	9.79839	17	1.73498	0.000947445	0.022893	0.180241	4	2.48112	3	1.20913	0.000257577	0.75	0.510506	0.926372
GO:1904685	positive regulation of metalloendopeptidase activity	0.000189236	3.39546	8	2.35609	0.000445856	0.0229045	0.180241	2	1.24056	2	1.61217	0.000171718	1	0.384735	0.852132
GO:2000374	regulation of oxygen metabolic process	8.83937e-05	1.58605	5	3.15249	0.00027866	0.0229154	0.180241	2	1.24056	1	0.806087	8.5859e-05	0.5	0.855825	1
GO:0031571	mitotic G1 DNA damage checkpoint	0.00532601	95.5646	116	1.21384	0.00646492	0.0229708	0.18056	71	44.0399	51	1.15804	0.00437881	0.71831	0.0546512	0.36101
GO:0042048	olfactory behavior	0.000849991	15.2514	24	1.57363	0.00133757	0.0229833	0.18056	8	4.96224	5	1.00761	0.000429295	0.625	0.640714	0.937525
GO:0019883	antigen processing and presentation of endogenous antigen	0.000381284	6.84139	13	1.9002	0.000724516	0.0230293	0.180813	10	6.2028	6	0.967305	0.000515154	0.6	0.683024	0.941143
GO:0070585	protein localization to mitochondrion	0.00547881	98.3063	119	1.2105	0.00663211	0.0230611	0.180955	74	45.9007	58	1.2636	0.00497982	0.783784	0.00198906	0.0345304
GO:0051209	release of sequestered calcium ion into cytosol	0.00447063	80.2165	99	1.23416	0.00551747	0.0231305	0.181391	43	26.672	34	1.27474	0.00291921	0.790698	0.0133397	0.138218
GO:0032741	positive regulation of interleukin-18 production	0.000189731	3.40434	8	2.34994	0.000445856	0.0232132	0.181931	4	2.48112	3	1.20913	0.000257577	0.75	0.510506	0.926372
GO:0032042	mitochondrial DNA metabolic process	0.000505031	9.06178	16	1.76566	0.000891713	0.0232306	0.181959	11	6.82308	9	1.31905	0.000772731	0.818182	0.148161	0.597684
GO:0046475	glycerophospholipid catabolic process	0.001213	21.7649	32	1.47026	0.00178342	0.0233272	0.182579	16	9.92448	9	0.906848	0.000772731	0.5625	0.771007	1
GO:0003144	embryonic heart tube formation	8.8827e-05	1.59382	5	3.13711	0.00027866	0.0233375	0.182579	1	0.62028	1	1.61217	8.5859e-05	1	0.62028	0.926372
GO:0051205	protein insertion into membrane	0.00182123	32.6782	45	1.37706	0.00250794	0.0233693	0.182719	22	13.6462	15	1.09921	0.00128788	0.681818	0.360025	0.852132
GO:0090169	regulation of spindle assembly	0.00116748	20.9481	31	1.47985	0.00172769	0.023404	0.182882	21	13.0259	16	1.22832	0.00137374	0.761905	0.131594	0.590805
GO:0048240	sperm capacitation	0.00135189	24.2569	35	1.44288	0.00195062	0.0234214	0.182888	26	16.1273	14	0.868094	0.00120203	0.538462	0.855691	1
GO:0030309	poly-N-acetyllactosamine metabolic process	0.000264362	4.74345	10	2.10817	0.00055732	0.0234326	0.182888	5	3.1014	4	1.28974	0.000343436	0.8	0.372846	0.852132
GO:0006119	oxidative phosphorylation	0.00538133	96.5573	117	1.21172	0.00652065	0.0234599	0.182993	102	63.2686	66	1.04317	0.0056667	0.647059	0.326456	0.852132
GO:0051865	protein autoubiquitination	0.0034763	62.3753	79	1.26653	0.00440283	0.0235212	0.183362	54	33.4951	42	1.25391	0.00360608	0.777778	0.0103319	0.113677
GO:0097581	lamellipodium organization	0.00462583	83.0012	102	1.2289	0.00568467	0.0236415	0.184191	38	23.5706	29	1.23034	0.00248991	0.763158	0.0463334	0.321573
GO:0065003	macromolecular complex assembly	0.12272	2201.97	2290	1.03998	0.127626	0.0236676	0.184281	1507	934.762	1034	1.10616	0.0887782	0.686131	1.61839e-08	9.9053e-07
GO:0019885	antigen processing and presentation of endogenous peptide antigen via MHC class I	0.000121157	2.17391	6	2.76	0.000334392	0.0236811	0.184281	7	4.34196	3	0.690932	0.000257577	0.428571	0.922101	1
GO:0043487	regulation of RNA stability	0.0119377	214.197	244	1.13914	0.0135986	0.0237285	0.184541	160	99.2448	114	1.14867	0.00978793	0.7125	0.00894321	0.102334
GO:0048714	positive regulation of oligodendrocyte differentiation	0.00244772	43.9194	58	1.3206	0.00323246	0.023747	0.184576	17	10.5448	14	1.32767	0.00120203	0.823529	0.0649574	0.390996
GO:0002931	response to ischemia	0.00392564	70.4377	88	1.24933	0.00490442	0.0237714	0.184657	36	22.3301	26	1.16435	0.00223233	0.722222	0.137201	0.597684
GO:0090230	regulation of centromere complex assembly	0.000720828	12.9338	21	1.62365	0.00117037	0.0238205	0.184836	6	3.72168	6	1.61217	0.000515154	1	0.0569265	0.36101
GO:0051196	regulation of coenzyme metabolic process	0.00706738	126.81	150	1.18287	0.00835981	0.0238226	0.184836	88	54.5847	64	1.17249	0.00549498	0.727273	0.0230103	0.200899
GO:1904504	positive regulation of lipophagy	0.000465164	8.34644	15	1.79717	0.000835981	0.0238934	0.185248	5	3.1014	5	1.61217	0.000429295	1	0.0917905	0.474606
GO:0048016	inositol phosphate-mediated signaling	0.00308415	55.3389	71	1.283	0.00395697	0.0239115	0.185248	20	12.4056	17	1.37035	0.0014596	0.85	0.0245359	0.210337
GO:0000447	endonucleolytic cleavage in ITS1 to separate SSU-rRNA from 5.8S rRNA and LSU-rRNA from tricistronic rRNA transcript (SSU-rRNA, 5.8S rRNA, LSU-rRNA)	0.00034332	6.16019	12	1.94799	0.000668785	0.0239264	0.185248	9	5.58252	7	1.25391	0.000601013	0.777778	0.271799	0.779047
GO:0098711	iron ion import across plasma membrane	0.000549058	9.85175	17	1.72558	0.000947445	0.023932	0.185248	8	4.96224	5	1.00761	0.000429295	0.625	0.640714	0.937525
GO:0060972	left/right pattern formation	0.00211117	37.8807	51	1.34633	0.00284233	0.0239697	0.18543	21	13.0259	19	1.45863	0.00163132	0.904762	0.00406497	0.0586524
GO:1904749	regulation of protein localization to nucleolus	0.000383541	6.88188	13	1.88902	0.000724516	0.0239929	0.185501	6	3.72168	6	1.61217	0.000515154	1	0.0569265	0.36101
GO:0048771	tissue remodeling	0.00959796	172.216	199	1.15552	0.0110907	0.0240178	0.185584	91	56.4455	57	1.00982	0.00489396	0.626374	0.498744	0.926372
GO:0048146	positive regulation of fibroblast proliferation	0.00707037	126.864	150	1.18237	0.00835981	0.0240998	0.186109	53	32.8749	42	1.27757	0.00360608	0.792453	0.00570415	0.0743913
GO:0006390	transcription from mitochondrial promoter	0.000678323	12.1712	20	1.64323	0.00111464	0.0241411	0.186318	11	6.82308	9	1.31905	0.000772731	0.818182	0.148161	0.597684
GO:0006085	acetyl-CoA biosynthetic process	0.00117073	21.0065	31	1.47574	0.00172769	0.024169	0.186425	13	8.06364	12	1.48816	0.00103031	0.923077	0.0179953	0.170483
GO:1901897	regulation of relaxation of cardiac muscle	0.00173162	31.0704	43	1.38395	0.00239648	0.0243598	0.187734	7	4.34196	6	1.38186	0.000515154	0.857143	0.186665	0.687275
GO:2000343	positive regulation of chemokine (C-X-C motif) ligand 2 production	0.000508108	9.11698	16	1.75497	0.000891713	0.0243674	0.187734	7	4.34196	5	1.15155	0.000429295	0.714286	0.464724	0.926372
GO:0010507	negative regulation of autophagy	0.00569533	102.191	123	1.20362	0.00685504	0.0244654	0.188379	66	40.9385	45	1.09921	0.00386366	0.681818	0.183295	0.687275
GO:1904959	regulation of cytochrome-c oxidase activity	3.42026e-05	0.613696	3	4.88841	0.000167196	0.0244875	0.188439	2	1.24056	2	1.61217	0.000171718	1	0.384735	0.852132
GO:0009891	positive regulation of biosynthetic process	0.194553	3490.86	3596	1.03012	0.200412	0.024539	0.188621	1844	1143.8	1318	1.1523	0.113162	0.71475	2.05381e-19	7.50723e-17
GO:0060613	fat pad development	0.00173254	31.0869	43	1.38322	0.00239648	0.0245397	0.188621	6	3.72168	5	1.34348	0.000429295	0.833333	0.26611	0.779047
GO:1902582	single-organism intracellular transport	0.0497069	891.891	950	1.06515	0.0529454	0.0247497	0.189901	618	383.333	441	1.15044	0.0378638	0.713592	4.63285e-07	2.30051e-05
GO:0061031	endodermal digestive tract morphogenesis	0.000945873	16.9718	26	1.53195	0.00144903	0.0247554	0.189901	3	1.86084	3	1.61217	0.000257577	1	0.238628	0.749786
GO:0042495	detection of triacyl bacterial lipopeptide	0.000122459	2.19729	6	2.73064	0.000334392	0.0247728	0.189901	2	1.24056	1	0.806087	8.5859e-05	0.5	0.855825	1
GO:0043376	regulation of CD8-positive, alpha-beta T cell differentiation	3.43666e-05	0.61664	3	4.86507	0.000167196	0.0247886	0.189901	2	1.24056	2	1.61217	0.000171718	1	0.384735	0.852132
GO:1903828	negative regulation of cellular protein localization	0.0152071	272.861	306	1.12145	0.017054	0.0247908	0.189901	148	91.8015	111	1.20913	0.00953035	0.75	0.000550008	0.012609
GO:1904030	negative regulation of cyclin-dependent protein kinase activity	0.00211586	37.9649	51	1.34335	0.00284233	0.024794	0.189901	26	16.1273	21	1.30214	0.00180304	0.807692	0.0342796	0.265463
GO:1905333	regulation of gastric motility	0.000192221	3.44903	8	2.31949	0.000445856	0.0248112	0.189901	3	1.86084	2	1.07478	0.000171718	0.666667	0.676949	0.938274
GO:0044030	regulation of DNA methylation	0.00163938	29.4153	41	1.39383	0.00228501	0.0248218	0.189901	20	12.4056	15	1.20913	0.00128788	0.75	0.167575	0.646698
GO:0045935	positive regulation of nucleobase-containing compound metabolic process	0.184541	3311.23	3414	1.03104	0.190269	0.0248536	0.18996	1753	1087.35	1245	1.14498	0.106895	0.710211	7.31452e-17	1.52781e-14
GO:2000110	negative regulation of macrophage apoptotic process	0.000229145	4.11156	9	2.18895	0.000501588	0.0248584	0.18996	5	3.1014	2	0.64487	0.000171718	0.4	0.927655	1
GO:0030217	T cell differentiation	0.0163685	293.701	328	1.11678	0.0182801	0.0248772	0.189994	129	80.0161	98	1.22475	0.00841418	0.75969	0.000527639	0.012181
GO:1902715	positive regulation of interferon-gamma secretion	0.000991581	17.7919	27	1.51754	0.00150476	0.0249211	0.190218	8	4.96224	8	1.61217	0.000686872	1	0.0218931	0.19309
GO:0045081	negative regulation of interleukin-10 biosynthetic process	0.00068081	12.2158	20	1.63723	0.00111464	0.0249444	0.190223	1	0.62028	1	1.61217	8.5859e-05	1	0.62028	0.926372
GO:0072387	flavin adenine dinucleotide metabolic process	3.44544e-05	0.618216	3	4.85267	0.000167196	0.0249506	0.190223	2	1.24056	2	1.61217	0.000171718	1	0.384735	0.852132
GO:0046496	nicotinamide nucleotide metabolic process	0.00764524	137.179	161	1.17365	0.00897286	0.0249986	0.190432	108	66.9903	73	1.08971	0.00626771	0.675926	0.136221	0.597684
GO:0046208	spermine catabolic process	0.000229395	4.11603	9	2.18657	0.000501588	0.025007	0.190432	4	2.48112	3	1.20913	0.000257577	0.75	0.510506	0.926372
GO:0051031	tRNA transport	0.00216555	38.8564	52	1.33826	0.00289807	0.0250702	0.190803	35	21.7098	26	1.19762	0.00223233	0.742857	0.0909146	0.474606
GO:0040031	snRNA modification	0.000122917	2.2055	6	2.72047	0.000334392	0.0251644	0.191302	5	3.1014	5	1.61217	0.000429295	1	0.0917905	0.474606
GO:0061314	Notch signaling involved in heart development	0.00131332	23.565	34	1.44282	0.00189489	0.0251647	0.191302	9	5.58252	7	1.25391	0.000601013	0.777778	0.271799	0.779047
GO:0050999	regulation of nitric-oxide synthase activity	0.00383719	68.8507	86	1.24908	0.00479295	0.0252257	0.191654	43	26.672	31	1.16227	0.00266163	0.72093	0.112864	0.544024
GO:0006623	protein targeting to vacuole	0.00236015	42.3482	56	1.32237	0.00312099	0.0252983	0.191977	31	19.2287	24	1.24813	0.00206062	0.774193	0.0532859	0.3594
GO:0071630	nucleus-associated proteasomal ubiquitin-dependent protein catabolic process	0.00026786	4.80622	10	2.08064	0.00055732	0.0253152	0.191977	3	1.86084	2	1.07478	0.000171718	0.666667	0.676949	0.938274
GO:1902033	regulation of hematopoietic stem cell proliferation	0.000638605	11.4585	19	1.65816	0.00105891	0.025326	0.191977	7	4.34196	6	1.38186	0.000515154	0.857143	0.186665	0.687275
GO:0052047	interaction with other organism via secreted substance involved in symbiotic interaction	0.000346301	6.21368	12	1.93122	0.000668785	0.0253266	0.191977	2	1.24056	2	1.61217	0.000171718	1	0.384735	0.852132
GO:0070668	positive regulation of mast cell proliferation	0.000510679	9.16312	16	1.74613	0.000891713	0.0253489	0.192028	2	1.24056	2	1.61217	0.000171718	1	0.384735	0.852132
GO:0039694	viral RNA genome replication	0.00112978	20.2717	30	1.47989	0.00167196	0.0253624	0.192028	14	8.68392	11	1.26671	0.000944449	0.785714	0.158633	0.628939
GO:0007029	endoplasmic reticulum organization	0.00289755	51.9907	67	1.28869	0.00373405	0.0253948	0.192084	40	24.8112	26	1.04791	0.00223233	0.65	0.416199	0.901525
GO:1904874	positive regulation of telomerase RNA localization to Cajal body	0.000769841	13.8133	22	1.59267	0.0012261	0.0253991	0.192084	15	9.3042	14	1.5047	0.00120203	0.933333	0.00786432	0.094336
GO:0000715	nucleotide-excision repair, DNA damage recognition	0.00117596	21.1003	31	1.46917	0.00172769	0.0254398	0.192281	23	14.2664	16	1.12151	0.00137374	0.695652	0.302931	0.85213
GO:0036297	interstrand cross-link repair	0.00324289	58.1871	74	1.27176	0.00412417	0.0254597	0.192321	50	31.014	37	1.19301	0.00317678	0.74	0.0520892	0.353138
GO:0006909	phagocytosis	0.0161143	289.139	323	1.11711	0.0180014	0.0254906	0.192444	182	112.891	125	1.10726	0.0107324	0.686813	0.0361491	0.272756
GO:0051125	regulation of actin nucleation	0.00131517	23.5981	34	1.44079	0.00189489	0.0255958	0.192961	25	15.507	13	0.838331	0.00111617	0.52	0.891382	1
GO:0043970	histone H3-K9 acetylation	6.12015e-05	1.09814	4	3.64253	0.000222928	0.0256002	0.192961	2	1.24056	2	1.61217	0.000171718	1	0.384735	0.852132
GO:0070194	synaptonemal complex disassembly	3.48051e-05	0.624507	3	4.80379	0.000167196	0.0256029	0.192961	2	1.24056	2	1.61217	0.000171718	1	0.384735	0.852132
GO:0017004	cytochrome complex assembly	0.00183332	32.8952	45	1.36798	0.00250794	0.0256723	0.193373	32	19.849	24	1.20913	0.00206062	0.75	0.08912	0.474606
GO:0002084	protein depalmitoylation	0.000815105	14.6254	23	1.5726	0.00128184	0.025711	0.193501	9	5.58252	8	1.43304	0.000686872	0.888889	0.0884272	0.474606
GO:0036491	regulation of translation initiation in response to endoplasmic reticulum stress	0.000230594	4.13754	9	2.17521	0.000501588	0.0257308	0.193501	3	1.86084	3	1.61217	0.000257577	1	0.238628	0.749786
GO:0010224	response to UV-B	0.0012232	21.9478	32	1.458	0.00178342	0.0257335	0.193501	17	10.5448	14	1.32767	0.00120203	0.823529	0.0649574	0.390996
GO:1905153	regulation of membrane invagination	0.000859868	15.4286	24	1.55555	0.00133757	0.0257848	0.193776	12	7.44336	9	1.20913	0.000772731	0.75	0.270952	0.779047
GO:0031081	nuclear pore distribution	9.13072e-05	1.63833	5	3.0519	0.00027866	0.02585	0.194155	2	1.24056	2	1.61217	0.000171718	1	0.384735	0.852132
GO:1903507	negative regulation of nucleic acid-templated transcription	0.127202	2282.39	2370	1.03839	0.132085	0.0259419	0.194662	1194	740.615	832	1.12339	0.0714347	0.696817	6.74187e-09	4.3919e-07
GO:0071287	cellular response to manganese ion	0.0006404	11.4907	19	1.65351	0.00105891	0.0259471	0.194662	9	5.58252	7	1.25391	0.000601013	0.777778	0.271799	0.779047
GO:1904358	positive regulation of telomere maintenance via telomere lengthening	0.00384306	68.9561	86	1.24717	0.00479295	0.0260138	0.194945	36	22.3301	30	1.34348	0.00257577	0.833333	0.00491974	0.0678605
GO:0051347	positive regulation of transferase activity	0.0724866	1300.63	1369	1.05257	0.0762972	0.0260144	0.194945	676	419.309	504	1.20198	0.0432729	0.745562	1.4673e-12	1.63629e-10
GO:0051084	'de novo' posttranslational protein folding	0.000950484	17.0545	26	1.52452	0.00144903	0.0260357	0.194993	18	11.165	16	1.43304	0.00137374	0.888889	0.0127812	0.133166
GO:0090085	regulation of protein deubiquitination	0.000684177	12.2762	20	1.62917	0.00111464	0.026064	0.195095	10	6.2028	7	1.12852	0.000601013	0.7	0.434301	0.924304
GO:0010722	regulation of ferrochelatase activity	6.16297e-05	1.10582	4	3.61722	0.000222928	0.0261695	0.195653	1	0.62028	1	1.61217	8.5859e-05	1	0.62028	0.926372
GO:0006356	regulation of transcription from RNA polymerase I promoter	0.0019314	34.655	47	1.35623	0.00261941	0.0261776	0.195653	33	20.4692	25	1.22134	0.00214648	0.757576	0.0709669	0.420655
GO:0043647	inositol phosphate metabolic process	0.00474809	85.1949	104	1.22073	0.00579613	0.0261833	0.195653	54	33.4951	34	1.01507	0.00291921	0.62963	0.50396	0.926372
GO:0071230	cellular response to amino acid stimulus	0.00786527	141.126	165	1.16916	0.00919579	0.0263027	0.196434	62	38.4574	53	1.37815	0.00455053	0.854839	4.47082e-05	0.00146712
GO:0072697	protein localization to cell cortex	0.000158626	2.84623	7	2.45939	0.000390124	0.0263317	0.196467	2	1.24056	2	1.61217	0.000171718	1	0.384735	0.852132
GO:0060706	cell differentiation involved in embryonic placenta development	0.00364596	65.4194	82	1.25345	0.00457003	0.0263369	0.196467	27	16.7476	20	1.1942	0.00171718	0.740741	0.136474	0.597684
GO:0043584	nose development	0.00198029	35.5324	48	1.35088	0.00267514	0.0263711	0.196588	16	9.92448	12	1.20913	0.00103031	0.75	0.211099	0.725857
GO:1902231	positive regulation of intrinsic apoptotic signaling pathway in response to DNA damage	0.000231654	4.15656	9	2.16525	0.000501588	0.026383	0.196588	7	4.34196	4	0.921243	0.000343436	0.571429	0.748443	0.989925
GO:0031658	negative regulation of cyclin-dependent protein serine/threonine kinase activity involved in G1/S transition of mitotic cell cycle	1.39403e-05	0.25013	2	7.99583	0.000111464	0.0265234	0.197368	1	0.62028	1	1.61217	8.5859e-05	1	0.62028	0.926372
GO:2000808	negative regulation of synaptic vesicle clustering	1.39403e-05	0.25013	2	7.99583	0.000111464	0.0265234	0.197368	1	0.62028	1	1.61217	8.5859e-05	1	0.62028	0.926372
GO:0002381	immunoglobulin production involved in immunoglobulin mediated immune response	0.00131912	23.669	34	1.43648	0.00189489	0.0265364	0.197368	21	13.0259	17	1.30509	0.0014596	0.809524	0.0544972	0.36101
GO:0051106	positive regulation of DNA ligation	0.000231918	4.16131	9	2.16278	0.000501588	0.0265478	0.197368	5	3.1014	4	1.28974	0.000343436	0.8	0.372846	0.852132
GO:0002228	natural killer cell mediated immunity	0.000862709	15.4796	24	1.55043	0.00133757	0.0266372	0.197921	26	16.1273	13	0.806087	0.00111617	0.5	0.927072	1
GO:0070206	protein trimerization	0.00261154	46.8589	61	1.30178	0.00339965	0.0266695	0.198049	50	31.014	29	0.935061	0.00248991	0.58	0.769886	1
GO:1903573	negative regulation of response to endoplasmic reticulum stress	0.0031526	56.5671	72	1.27282	0.00401271	0.0267424	0.198242	40	24.8112	27	1.08822	0.00231819	0.675	0.294365	0.831235
GO:0051642	centrosome localization	0.0019822	35.5666	48	1.34958	0.00267514	0.0267429	0.198242	24	14.8867	21	1.41065	0.00180304	0.875	0.00611415	0.0779613
GO:0072610	interleukin-12 secretion	6.20705e-05	1.11373	4	3.59153	0.000222928	0.0267634	0.198242	2	1.24056	2	1.61217	0.000171718	1	0.384735	0.852132
GO:0090407	organophosphate biosynthetic process	0.0417632	749.357	802	1.07025	0.0446971	0.0267717	0.198242	501	310.76	340	1.09409	0.0291921	0.678643	0.00339429	0.0512807
GO:0050868	negative regulation of T cell activation	0.00926779	166.292	192	1.1546	0.0107005	0.0267977	0.198242	97	60.1672	67	1.11356	0.00575255	0.690722	0.0907833	0.474606
GO:1902510	regulation of apoptotic DNA fragmentation	0.00051435	9.22898	16	1.73367	0.000891713	0.026801	0.198242	7	4.34196	5	1.15155	0.000429295	0.714286	0.464724	0.926372
GO:0046033	AMP metabolic process	0.00136679	24.5243	35	1.42715	0.00195062	0.0268023	0.198242	12	7.44336	11	1.47783	0.000944449	0.916667	0.0270374	0.222088
GO:0072752	cellular response to rapamycin	0.000124807	2.23941	6	2.67928	0.000334392	0.0268238	0.198242	1	0.62028	1	1.61217	8.5859e-05	1	0.62028	0.926372
GO:0035934	corticosterone secretion	1.40281e-05	0.251706	2	7.94577	0.000111464	0.026831	0.198242	1	0.62028	1	1.61217	8.5859e-05	1	0.62028	0.926372
GO:0098734	macromolecule depalmitoylation	0.000818877	14.6931	23	1.56536	0.00128184	0.0268784	0.198481	10	6.2028	8	1.28974	0.000686872	0.8	0.202155	0.719741
GO:0010510	regulation of acetyl-CoA biosynthetic process from pyruvate	0.00146075	26.2102	37	1.41166	0.00206208	0.0268997	0.198527	13	8.06364	12	1.48816	0.00103031	0.923077	0.0179953	0.170483
GO:2001076	positive regulation of metanephric ureteric bud development	0.000349558	6.27212	12	1.91323	0.000668785	0.0269235	0.198587	2	1.24056	2	1.61217	0.000171718	1	0.384735	0.852132
GO:0097152	mesenchymal cell apoptotic process	0.000270729	4.8577	10	2.05859	0.00055732	0.026938	0.198587	2	1.24056	1	0.806087	8.5859e-05	0.5	0.855825	1
GO:0034380	high-density lipoprotein particle assembly	0.00055725	9.99874	17	1.70021	0.000947445	0.0269781	0.198666	13	8.06364	7	0.868094	0.000601013	0.538462	0.815344	1
GO:0036509	trimming of terminal mannose on B branch	3.55448e-05	0.63778	3	4.70382	0.000167196	0.0270091	0.198666	2	1.24056	2	1.61217	0.000171718	1	0.384735	0.852132
GO:0036511	trimming of first mannose on A branch	3.55448e-05	0.63778	3	4.70382	0.000167196	0.0270091	0.198666	2	1.24056	2	1.61217	0.000171718	1	0.384735	0.852132
GO:0036512	trimming of second mannose on A branch	3.55448e-05	0.63778	3	4.70382	0.000167196	0.0270091	0.198666	2	1.24056	2	1.61217	0.000171718	1	0.384735	0.852132
GO:0045645	positive regulation of eosinophil differentiation	0.000473033	8.48764	15	1.76728	0.000835981	0.027099	0.199216	2	1.24056	1	0.806087	8.5859e-05	0.5	0.855825	1
GO:1900015	regulation of cytokine production involved in inflammatory response	0.00203254	36.4699	49	1.34357	0.00273087	0.0271971	0.199825	31	19.2287	17	0.884096	0.0014596	0.548387	0.843922	1
GO:0010522	regulation of calcium ion transport into cytosol	0.0101045	181.306	208	1.14723	0.0115923	0.0272285	0.199944	93	57.6861	63	1.09212	0.00540912	0.677419	0.151079	0.607593
GO:0030862	positive regulation of polarized epithelial cell differentiation	0.000310398	5.56947	11	1.97505	0.000613052	0.027269	0.20013	2	1.24056	2	1.61217	0.000171718	1	0.384735	0.852132
GO:0003221	right ventricular cardiac muscle tissue morphogenesis	0.00090985	16.3254	25	1.53135	0.0013933	0.0273268	0.200442	3	1.86084	3	1.61217	0.000257577	1	0.238628	0.749786
GO:0032402	melanosome transport	0.00155685	27.9345	39	1.39612	0.00217355	0.0273666	0.200622	21	13.0259	16	1.22832	0.00137374	0.761905	0.131594	0.590805
GO:0006288	base-excision repair, DNA ligation	9.27754e-05	1.66467	5	3.0036	0.00027866	0.0274156	0.200818	3	1.86084	3	1.61217	0.000257577	1	0.238628	0.749786
GO:2000515	negative regulation of CD4-positive, alpha-beta T cell activation	0.00227517	40.8235	54	1.32277	0.00300953	0.0274327	0.200818	21	13.0259	16	1.22832	0.00137374	0.761905	0.131594	0.590805
GO:0002709	regulation of T cell mediated immunity	0.0042543	76.3348	94	1.23142	0.00523881	0.0274391	0.200818	52	32.2546	35	1.08512	0.00300507	0.673077	0.262696	0.779047
GO:0007031	peroxisome organization	0.00237248	42.5694	56	1.3155	0.00312099	0.0274771	0.200985	30	18.6084	22	1.18226	0.0018889	0.733333	0.137343	0.597684
GO:0002886	regulation of myeloid leukocyte mediated immunity	0.00315848	56.6725	72	1.27046	0.00401271	0.027659	0.202203	44	27.2923	31	1.13585	0.00266163	0.704546	0.159235	0.630722
GO:0032506	cytokinetic process	0.0012774	22.9205	33	1.43976	0.00183916	0.0277125	0.202481	18	11.165	14	1.25391	0.00120203	0.777778	0.126679	0.58506
GO:0031400	negative regulation of protein modification process	0.062641	1123.97	1187	1.05608	0.0661539	0.0277659	0.202759	612	379.611	438	1.15381	0.0376063	0.715686	2.9461e-07	1.53232e-05
GO:0097352	autophagosome maturation	0.00113917	20.4401	30	1.4677	0.00167196	0.0278208	0.203047	25	15.507	18	1.16077	0.00154546	0.72	0.207453	0.725857
GO:1905477	positive regulation of protein localization to membrane	0.0116791	209.558	238	1.13572	0.0132642	0.0279226	0.203677	111	68.8511	84	1.22002	0.00721216	0.756757	0.00157762	0.0288943
GO:0035633	maintenance of permeability of blood-brain barrier	0.000351695	6.31046	12	1.9016	0.000668785	0.0280102	0.204203	3	1.86084	3	1.61217	0.000257577	1	0.238628	0.749786
GO:0070203	regulation of establishment of protein localization to telomere	0.000351761	6.31164	12	1.90125	0.000668785	0.0280442	0.204338	10	6.2028	9	1.45096	0.000772731	0.9	0.0599952	0.372438
GO:0060718	chorionic trophoblast cell differentiation	0.000822745	14.7625	23	1.558	0.00128184	0.0281168	0.204754	5	3.1014	4	1.28974	0.000343436	0.8	0.372846	0.852132
GO:0051091	positive regulation of sequence-specific DNA binding transcription factor activity	0.0248206	445.355	486	1.09126	0.0270858	0.028284	0.205857	243	150.728	173	1.14776	0.0148536	0.711934	0.001616	0.0292502
GO:0038043	interleukin-5-mediated signaling pathway	0.000352274	6.32085	12	1.89848	0.000668785	0.0283102	0.205934	2	1.24056	2	1.61217	0.000171718	1	0.384735	0.852132
GO:0046855	inositol phosphate dephosphorylation	0.000690741	12.394	20	1.61369	0.00111464	0.0283557	0.206151	9	5.58252	6	1.07478	0.000515154	0.666667	0.533791	0.926372
GO:0048247	lymphocyte chemotaxis	0.0022319	40.0469	53	1.32345	0.0029538	0.0284177	0.206487	44	27.2923	24	0.879368	0.00206062	0.545454	0.880154	1
GO:0032239	regulation of nucleobase-containing compound transport	0.000958706	17.2021	26	1.51145	0.00144903	0.0284442	0.206566	14	8.68392	13	1.49702	0.00111617	0.928571	0.0119209	0.12743
GO:2000824	negative regulation of androgen receptor activity	3.6357e-05	0.652353	3	4.59874	0.000167196	0.0285997	0.207581	2	1.24056	1	0.806087	8.5859e-05	0.5	0.855825	1
GO:0045859	regulation of protein kinase activity	0.0835239	1498.67	1570	1.0476	0.0874993	0.0286171	0.207593	772	478.856	558	1.16528	0.0479093	0.722798	6.01801e-10	4.65829e-08
GO:1903518	positive regulation of single strand break repair	9.39072e-05	1.68498	5	2.9674	0.00027866	0.0286627	0.207808	2	1.24056	2	1.61217	0.000171718	1	0.384735	0.852132
GO:0006983	ER overload response	0.000647958	11.6263	19	1.63422	0.00105891	0.028689	0.207885	11	6.82308	9	1.31905	0.000772731	0.818182	0.148161	0.597684
GO:1902230	negative regulation of intrinsic apoptotic signaling pathway in response to DNA damage	0.00267225	47.9481	62	1.29306	0.00345539	0.0287122	0.207938	29	17.9881	20	1.11184	0.00171718	0.689655	0.285272	0.810601
GO:1903012	positive regulation of bone development	0.000736254	13.2106	21	1.58963	0.00117037	0.0288965	0.209075	8	4.96224	6	1.20913	0.000515154	0.75	0.35913	0.852132
GO:1902042	negative regulation of extrinsic apoptotic signaling pathway via death domain receptors	0.00272247	48.8492	63	1.28968	0.00351112	0.0289185	0.209075	36	22.3301	25	1.11957	0.00214648	0.694444	0.230004	0.749786
GO:1904263	positive regulation of TORC1 signaling	0.000562138	10.0864	17	1.68543	0.000947445	0.0289286	0.209075	8	4.96224	7	1.41065	0.000601013	0.875	0.129176	0.58506
GO:0050865	regulation of cell activation	0.0500321	897.725	954	1.06269	0.0531684	0.0289327	0.209075	500	310.14	336	1.08338	0.0288486	0.672	0.00848799	0.0994599
GO:0033619	membrane protein proteolysis	0.00238106	42.7234	56	1.31076	0.00312099	0.0290799	0.210023	36	22.3301	26	1.16435	0.00223233	0.722222	0.137201	0.597684
GO:0033216	ferric iron import	0.000353825	6.34868	12	1.89016	0.000668785	0.0291248	0.210165	5	3.1014	4	1.28974	0.000343436	0.8	0.372846	0.852132
GO:0005975	carbohydrate metabolic process	0.0383112	687.417	737	1.07213	0.0410745	0.0291315	0.210165	474	294.013	308	1.04757	0.0264446	0.649789	0.0975671	0.496283
GO:0044539	long-chain fatty acid import	0.000477744	8.57217	15	1.74985	0.000835981	0.0291645	0.210288	7	4.34196	5	1.15155	0.000429295	0.714286	0.464724	0.926372
GO:0046632	alpha-beta T cell differentiation	0.00619741	111.2	132	1.18705	0.00735663	0.0292506	0.210793	48	29.7735	41	1.37707	0.00352022	0.854167	0.000348995	0.00855201
GO:0050717	positive regulation of interleukin-1 alpha secretion	0.000162424	2.91437	7	2.40189	0.000390124	0.0293636	0.211492	4	2.48112	3	1.20913	0.000257577	0.75	0.510506	0.926372
GO:1901838	positive regulation of transcription of nuclear large rRNA transcript from RNA polymerase I promoter	0.000478347	8.58298	15	1.74764	0.000835981	0.0294368	0.211903	9	5.58252	7	1.25391	0.000601013	0.777778	0.271799	0.779047
GO:0070189	kynurenine metabolic process	0.00128426	23.0434	33	1.43208	0.00183916	0.0295003	0.212244	10	6.2028	10	1.61217	0.00085859	1	0.00841863	0.0987806
GO:1903202	negative regulation of oxidative stress-induced cell death	0.00467292	83.8462	102	1.21651	0.00568467	0.0295263	0.212315	42	26.0518	32	1.22832	0.00274749	0.761905	0.0383795	0.282143
GO:0042273	ribosomal large subunit biogenesis	0.00391825	70.3051	87	1.23746	0.00484869	0.0296035	0.212659	70	43.4196	49	1.12852	0.00420709	0.7	0.103765	0.520965
GO:0000188	inactivation of MAPK activity	0.00317046	56.8875	72	1.26566	0.00401271	0.0296065	0.212659	26	16.1273	17	1.05411	0.0014596	0.653846	0.446669	0.926372
GO:0006999	nuclear pore organization	0.00123823	22.2176	32	1.4403	0.00178342	0.0296287	0.212703	15	9.3042	13	1.39722	0.00111617	0.866667	0.0382884	0.282143
GO:0009620	response to fungus	0.00243309	43.6569	57	1.30564	0.00317673	0.0297084	0.213158	53	32.8749	27	0.821297	0.00231819	0.509434	0.96315	1
GO:0045054	constitutive secretory pathway	3.69312e-05	0.662657	3	4.52723	0.000167196	0.0297537	0.213367	2	1.24056	2	1.61217	0.000171718	1	0.384735	0.852132
GO:0070389	chaperone cofactor-dependent protein refolding	0.000199343	3.5768	8	2.23663	0.000445856	0.0298004	0.213586	7	4.34196	5	1.15155	0.000429295	0.714286	0.464724	0.926372
GO:0006295	nucleotide-excision repair, DNA incision, 3'-to lesion	0.00156752	28.1261	39	1.38661	0.00217355	0.0298743	0.213968	22	13.6462	16	1.17249	0.00137374	0.727273	0.209695	0.725857
GO:0006779	porphyrin-containing compound biosynthetic process	0.00114657	20.5729	30	1.45823	0.00167196	0.0298862	0.213968	24	14.8867	18	1.20913	0.00154546	0.75	0.134677	0.597684
GO:0006598	polyamine catabolic process	0.000237406	4.25977	9	2.11279	0.000501588	0.0301264	0.21557	6	3.72168	3	0.806087	0.000257577	0.5	0.847676	1
GO:0032647	regulation of interferon-alpha production	0.00199879	35.8643	48	1.33838	0.00267514	0.0301564	0.215667	27	16.7476	19	1.13449	0.00163132	0.703704	0.246446	0.766843
GO:1902236	negative regulation of endoplasmic reticulum stress-induced intrinsic apoptotic signaling pathway	0.00124038	22.2562	32	1.4378	0.00178342	0.0302205	0.216008	19	11.7853	14	1.18792	0.00120203	0.736842	0.211087	0.725857
GO:0033059	cellular pigmentation	0.00472911	84.8544	103	1.21384	0.0057404	0.0302968	0.216436	49	30.3937	38	1.25026	0.00326264	0.77551	0.0156884	0.154755
GO:0045590	negative regulation of regulatory T cell differentiation	0.000276427	4.95992	10	2.01616	0.00055732	0.0303783	0.216901	3	1.86084	3	1.61217	0.000257577	1	0.238628	0.749786
GO:0046339	diacylglycerol metabolic process	0.000829572	14.885	23	1.54518	0.00128184	0.0304079	0.216994	16	9.92448	13	1.30989	0.00111617	0.8125	0.0883757	0.474606
GO:0036321	ghrelin secretion	0.000163719	2.93761	7	2.38289	0.000390124	0.0304492	0.217172	1	0.62028	1	1.61217	8.5859e-05	1	0.62028	0.926372
GO:0006552	leucine catabolic process	0.00039755	7.13324	13	1.82245	0.000724516	0.0306524	0.218428	5	3.1014	5	1.61217	0.000429295	1	0.0917905	0.474606
GO:0046835	carbohydrate phosphorylation	0.0015234	27.3343	38	1.39019	0.00211782	0.0306602	0.218428	24	14.8867	17	1.14196	0.0014596	0.708333	0.252026	0.778499
GO:0009098	leucine biosynthetic process	0.000397626	7.1346	13	1.82211	0.000724516	0.0306918	0.218428	2	1.24056	2	1.61217	0.000171718	1	0.384735	0.852132
GO:0009099	valine biosynthetic process	0.000397626	7.1346	13	1.82211	0.000724516	0.0306918	0.218428	2	1.24056	2	1.61217	0.000171718	1	0.384735	0.852132
GO:0046470	phosphatidylcholine metabolic process	0.00478344	85.8294	104	1.21171	0.00579613	0.0308108	0.219156	75	46.521	40	0.859827	0.00343436	0.533333	0.951605	1
GO:0042509	regulation of tyrosine phosphorylation of STAT protein	0.0064677	116.05	137	1.18053	0.00763529	0.0309111	0.219751	70	43.4196	49	1.12852	0.00420709	0.7	0.103765	0.520965
GO:0090480	purine nucleotide-sugar transmembrane transport	0.000164362	2.94915	7	2.37356	0.000390124	0.0309981	0.220167	2	1.24056	2	1.61217	0.000171718	1	0.384735	0.852132
GO:0009726	detection of endogenous stimulus	0.000277416	4.97768	10	2.00897	0.00055732	0.0310059	0.220167	3	1.86084	3	1.61217	0.000257577	1	0.238628	0.749786
GO:0006509	membrane protein ectodomain proteolysis	0.00143045	25.6667	36	1.4026	0.00200635	0.0310198	0.220167	20	12.4056	14	1.12852	0.00120203	0.7	0.312613	0.852132
GO:0002720	positive regulation of cytokine production involved in immune response	0.00377811	67.7906	84	1.23911	0.00468149	0.0311744	0.221145	36	22.3301	29	1.2987	0.00248991	0.805556	0.014061	0.141351
GO:0042989	sequestering of actin monomers	0.000482152	8.65125	15	1.73385	0.000835981	0.0311998	0.221206	7	4.34196	6	1.38186	0.000515154	0.857143	0.186665	0.687275
GO:0042035	regulation of cytokine biosynthetic process	0.00900275	161.536	186	1.15144	0.0103662	0.0312383	0.22136	96	59.5469	66	1.10837	0.0056667	0.6875	0.103677	0.520965
GO:1902884	positive regulation of response to oxidative stress	0.00181152	32.504	44	1.35368	0.00245221	0.0312636	0.221419	18	11.165	13	1.16435	0.00111617	0.722222	0.26278	0.779047
GO:0070665	positive regulation of leukocyte proliferation	0.014876	266.92	298	1.11644	0.0166081	0.0313201	0.2217	137	84.9784	90	1.05909	0.00772731	0.656934	0.212956	0.731667
GO:0044804	nucleophagy	0.00110545	19.8351	29	1.46205	0.00161623	0.0313628	0.221884	19	11.7853	16	1.35762	0.00137374	0.842105	0.0341994	0.265463
GO:0006643	membrane lipid metabolic process	0.0163042	292.547	325	1.11093	0.0181129	0.0313967	0.221935	209	129.638	135	1.04136	0.011591	0.645933	0.243922	0.761873
GO:0001831	trophectodermal cellular morphogenesis	0.000239254	4.29293	9	2.09647	0.000501588	0.0314038	0.221935	2	1.24056	1	0.806087	8.5859e-05	0.5	0.855825	1
GO:0000737	DNA catabolic process, endonucleolytic	0.00124505	22.3399	32	1.43241	0.00178342	0.0315379	0.222763	19	11.7853	14	1.18792	0.00120203	0.736842	0.211087	0.725857
GO:0051253	negative regulation of RNA metabolic process	0.13307	2387.67	2473	1.03574	0.137825	0.0315884	0.223	1259	780.933	881	1.12814	0.0756418	0.699762	6.20697e-10	4.77646e-08
GO:0032466	negative regulation of cytokinesis	0.00056866	10.2035	17	1.6661	0.000947445	0.0316917	0.223609	7	4.34196	6	1.38186	0.000515154	0.857143	0.186665	0.687275
GO:0009957	epidermal cell fate specification	0.00044123	7.917	14	1.76835	0.000780249	0.0317542	0.22393	3	1.86084	3	1.61217	0.000257577	1	0.238628	0.749786
GO:0043124	negative regulation of I-kappaB kinase/NF-kappaB signaling	0.00565558	101.478	121	1.19238	0.00674358	0.031802	0.224147	54	33.4951	43	1.28377	0.00369194	0.796296	0.00438193	0.0616627
GO:2000278	regulation of DNA biosynthetic process	0.0111481	200.03	227	1.13483	0.0126512	0.0318326	0.224236	102	63.2686	76	1.20123	0.00652528	0.745098	0.00523187	0.0703948
GO:0060406	positive regulation of penile erection	0.000700016	12.5604	20	1.59231	0.00111464	0.0318487	0.224236	4	2.48112	3	1.20913	0.000257577	0.75	0.510506	0.926372
GO:1903429	regulation of cell maturation	0.00215185	38.6106	51	1.32088	0.00284233	0.0318881	0.224394	21	13.0259	10	0.767702	0.00085859	0.476191	0.941724	1
GO:0001865	NK T cell differentiation	6.56989e-05	1.17884	4	3.39318	0.000222928	0.0319571	0.224661	2	1.24056	2	1.61217	0.000171718	1	0.384735	0.852132
GO:0006127	glycerophosphate shuttle	0.000318581	5.7163	11	1.92432	0.000613052	0.0319603	0.224661	2	1.24056	1	0.806087	8.5859e-05	0.5	0.855825	1
GO:0042534	regulation of tumor necrosis factor biosynthetic process	0.001719	30.844	42	1.36169	0.00234075	0.0320215	0.224971	18	11.165	14	1.25391	0.00120203	0.777778	0.126679	0.58506
GO:0043508	negative regulation of JUN kinase activity	0.00152892	27.4334	38	1.38517	0.00211782	0.0320759	0.225233	14	8.68392	10	1.15155	0.00085859	0.714286	0.334113	0.852132
GO:0032764	negative regulation of mast cell cytokine production	0.000202417	3.63196	8	2.20267	0.000445856	0.0321527	0.225652	2	1.24056	1	0.806087	8.5859e-05	0.5	0.855825	1
GO:1902589	single-organism organelle organization	0.129797	2328.95	2413	1.03609	0.134481	0.032204	0.225892	1514	939.104	1055	1.12341	0.0905813	0.69683	5.15652e-11	4.95289e-09
GO:0050812	regulation of acyl-CoA biosynthetic process	0.00172015	30.8646	42	1.36078	0.00234075	0.0323041	0.226473	14	8.68392	13	1.49702	0.00111617	0.928571	0.0119209	0.12743
GO:0000461	endonucleolytic cleavage to generate mature 3'-end of SSU-rRNA from (SSU-rRNA, 5.8S rRNA, LSU-rRNA)	3.82292e-05	0.685947	3	4.37352	0.000167196	0.0324512	0.227383	2	1.24056	2	1.61217	0.000171718	1	0.384735	0.852132
GO:0045829	negative regulation of isotype switching	0.000401049	7.19602	13	1.80655	0.000724516	0.0325061	0.227647	4	2.48112	4	1.61217	0.000343436	1	0.148002	0.597684
GO:0007568	aging	0.0269271	483.153	524	1.08454	0.0292036	0.0326183	0.228311	264	163.754	184	1.12364	0.0157981	0.69697	0.00532281	0.0712768
GO:1901673	regulation of mitotic spindle assembly	0.000972262	17.4453	26	1.49037	0.00144903	0.0327826	0.229339	19	11.7853	14	1.18792	0.00120203	0.736842	0.211087	0.725857
GO:0016256	N-glycan processing to lysosome	6.62803e-05	1.18927	4	3.36342	0.000222928	0.0328403	0.229621	2	1.24056	2	1.61217	0.000171718	1	0.384735	0.852132
GO:0006097	glyoxylate cycle	9.75659e-05	1.75063	5	2.85612	0.00027866	0.0329366	0.23006	2	1.24056	2	1.61217	0.000171718	1	0.384735	0.852132
GO:0086098	angiotensin-activated signaling pathway involved in heart process	0.00013117	2.35358	6	2.54931	0.000334392	0.0329381	0.23006	2	1.24056	2	1.61217	0.000171718	1	0.384735	0.852132
GO:0001909	leukocyte mediated cytotoxicity	0.00143771	25.7968	36	1.39552	0.00200635	0.0329729	0.230137	34	21.0895	16	0.758671	0.00137374	0.470588	0.974479	1
GO:0031123	RNA 3'-end processing	0.00520527	93.3982	112	1.19917	0.00624199	0.0329841	0.230137	107	66.37	78	1.17523	0.006697	0.728972	0.0117843	0.126898
GO:1902883	negative regulation of response to oxidative stress	0.00495145	88.8438	107	1.20436	0.00596333	0.0330591	0.230538	44	27.2923	34	1.24577	0.00291921	0.772727	0.0238966	0.206878
GO:2000645	negative regulation of receptor catabolic process	0.000402154	7.21585	13	1.80159	0.000724516	0.0331079	0.230756	3	1.86084	3	1.61217	0.000257577	1	0.238628	0.749786
GO:0007057	spindle assembly involved in female meiosis I	9.77572e-05	1.75406	5	2.85053	0.00027866	0.0331704	0.231069	2	1.24056	2	1.61217	0.000171718	1	0.384735	0.852132
GO:0034418	urate biosynthetic process	9.78743e-05	1.75616	5	2.84712	0.00027866	0.033314	0.231947	2	1.24056	2	1.61217	0.000171718	1	0.384735	0.852132
GO:0090400	stress-induced premature senescence	0.000615868	11.0505	18	1.62888	0.00100318	0.0333615	0.231966	8	4.96224	7	1.41065	0.000601013	0.875	0.129176	0.58506
GO:0042270	protection from natural killer cell mediated cytotoxicity	6.66193e-05	1.19535	4	3.3463	0.000222928	0.0333619	0.231966	2	1.24056	2	1.61217	0.000171718	1	0.384735	0.852132
GO:0036490	regulation of translation in response to endoplasmic reticulum stress	0.000529318	9.49756	16	1.68464	0.000891713	0.0333697	0.231966	6	3.72168	5	1.34348	0.000429295	0.833333	0.26611	0.779047
GO:0006369	termination of RNA polymerase II transcription	0.0030435	54.6095	69	1.26352	0.00384551	0.0334746	0.232572	69	42.7993	51	1.19161	0.00437881	0.73913	0.0256611	0.217475
GO:0051788	response to misfolded protein	0.00120513	21.6237	31	1.43361	0.00172769	0.0335082	0.232683	25	15.507	15	0.967305	0.00128788	0.6	0.665652	0.938274
GO:0072527	pyrimidine-containing compound metabolic process	0.00669578	120.142	141	1.17361	0.00785822	0.0336763	0.233727	78	48.3819	54	1.11612	0.00463639	0.692308	0.114792	0.551648
GO:0071243	cellular response to arsenic-containing substance	0.00111295	19.9697	29	1.4522	0.00161623	0.0337067	0.233815	15	9.3042	9	0.967305	0.000772731	0.6	0.671412	0.938274
GO:0070849	response to epidermal growth factor	0.00470227	84.3729	102	1.20892	0.00568467	0.0337506	0.233996	42	26.0518	28	1.07478	0.00240405	0.666667	0.326348	0.852132
GO:1901215	negative regulation of neuron death	0.0203193	364.589	400	1.09713	0.0222928	0.0337904	0.234149	185	114.752	125	1.08931	0.0107324	0.675676	0.0678003	0.406092
GO:0019359	nicotinamide nucleotide biosynthetic process	0.00269921	48.4319	62	1.28015	0.00345539	0.0338349	0.234239	31	19.2287	22	1.14412	0.0018889	0.709677	0.201554	0.719741
GO:0006286	base-excision repair, base-free sugar-phosphate removal	3.88749e-05	0.697533	3	4.30087	0.000167196	0.0338391	0.234239	2	1.24056	2	1.61217	0.000171718	1	0.384735	0.852132
GO:0061024	membrane organization	0.092808	1665.25	1737	1.04309	0.0968066	0.0340007	0.235234	1047	649.433	754	1.16101	0.0647377	0.720153	1.75043e-12	1.93563e-10
GO:0006256	UDP catabolic process	3.89982e-05	0.699744	3	4.28728	0.000167196	0.0341074	0.235848	1	0.62028	1	1.61217	8.5859e-05	1	0.62028	0.926372
GO:0016042	lipid catabolic process	0.0184091	330.315	364	1.10198	0.0202865	0.0341806	0.236187	263	163.134	144	0.882712	0.0123637	0.547528	0.993621	1
GO:0090156	cellular sphingolipid homeostasis	1.60215e-05	0.287474	2	6.95715	0.000111464	0.0341923	0.236187	3	1.86084	2	1.07478	0.000171718	0.666667	0.676949	0.938274
GO:0010390	histone monoubiquitination	0.00216238	38.7997	51	1.31445	0.00284233	0.0342396	0.23639	28	17.3678	23	1.32429	0.00197476	0.821429	0.0189918	0.176204
GO:0010940	positive regulation of necrotic cell death	0.000205119	3.68044	8	2.17365	0.000445856	0.0343224	0.236837	6	3.72168	3	0.806087	0.000257577	0.5	0.847676	1
GO:0090224	regulation of spindle organization	0.00206578	37.0663	49	1.32195	0.00273087	0.034362	0.23688	37	22.9504	29	1.2636	0.00248991	0.783784	0.0266556	0.222088
GO:0006458	'de novo' protein folding	0.00182439	32.735	44	1.34413	0.00245221	0.0343854	0.23688	35	21.7098	31	1.42793	0.00266163	0.885714	0.000495993	0.0115111
GO:0097320	plasma membrane tubulation	0.00116147	20.8403	30	1.43952	0.00167196	0.0343986	0.23688	13	8.06364	7	0.868094	0.000601013	0.538462	0.815344	1
GO:0051905	establishment of pigment granule localization	0.00168058	30.1546	41	1.35966	0.00228501	0.0344006	0.23688	23	14.2664	17	1.19161	0.0014596	0.73913	0.168904	0.646698
GO:0045687	positive regulation of glial cell differentiation	0.00475773	85.3679	103	1.20654	0.0057404	0.0344693	0.237229	33	20.4692	25	1.22134	0.00214648	0.757576	0.0709669	0.420655
GO:0097576	vacuole fusion	0.0013488	24.2015	34	1.40487	0.00189489	0.03449	0.237247	27	16.7476	20	1.1942	0.00171718	0.740741	0.136474	0.597684
GO:0045910	negative regulation of DNA recombination	0.00192145	34.4766	46	1.33424	0.00256367	0.0345591	0.237598	24	14.8867	17	1.14196	0.0014596	0.708333	0.252026	0.778499
GO:0072334	UDP-galactose transmembrane transport	3.92572e-05	0.704392	3	4.25899	0.000167196	0.034675	0.238271	2	1.24056	1	0.806087	8.5859e-05	0.5	0.855825	1
GO:0046133	pyrimidine ribonucleoside catabolic process	0.000323039	5.79628	11	1.89777	0.000613052	0.0347437	0.238618	11	6.82308	5	0.732807	0.000429295	0.454545	0.923514	1
GO:0051056	regulation of small GTPase mediated signal transduction	0.0368068	660.425	707	1.07052	0.0394026	0.0349134	0.239659	313	194.148	226	1.16406	0.0194041	0.722045	8.63976e-05	0.00258388
GO:0036257	multivesicular body organization	0.00163506	29.3379	40	1.36342	0.00222928	0.0350038	0.240154	31	19.2287	22	1.14412	0.0018889	0.709677	0.201554	0.719741
GO:0034508	centromere complex assembly	0.00295274	52.981	67	1.2646	0.00373405	0.0351083	0.240745	50	31.014	33	1.06404	0.00283335	0.66	0.336007	0.852132
GO:0090209	negative regulation of triglyceride metabolic process	0.000663846	11.9114	19	1.59511	0.00105891	0.0351527	0.24083	8	4.96224	5	1.00761	0.000429295	0.625	0.640714	0.937525
GO:0031629	synaptic vesicle fusion to presynaptic active zone membrane	0.000533011	9.56383	16	1.67297	0.000891713	0.0351572	0.24083	12	7.44336	10	1.34348	0.00085859	0.833333	0.10723	0.528283
GO:0071364	cellular response to epidermal growth factor stimulus	0.00435735	78.1838	95	1.21508	0.00529454	0.0352713	0.241486	38	23.5706	26	1.10307	0.00223233	0.684211	0.262161	0.779047
GO:0090114	COPII-coated vesicle budding	0.00537465	96.4373	115	1.19248	0.00640919	0.0353463	0.241803	67	41.5588	48	1.15499	0.00412123	0.716418	0.0650073	0.390996
GO:0046850	regulation of bone remodeling	0.00557915	100.107	119	1.18873	0.00663211	0.0353545	0.241803	44	27.2923	30	1.09921	0.00257577	0.681818	0.248518	0.772013
GO:0006818	hydrogen transport	0.0094601	169.743	194	1.14291	0.010812	0.0355785	0.243209	147	91.1812	94	1.03092	0.00807075	0.639456	0.348369	0.852132
GO:0006188	IMP biosynthetic process	0.000406609	7.29578	13	1.78185	0.000724516	0.0356154	0.243326	10	6.2028	8	1.28974	0.000686872	0.8	0.202155	0.719741
GO:0002667	regulation of T cell anergy	0.000448638	8.04991	14	1.73915	0.000780249	0.0356482	0.243326	6	3.72168	4	1.07478	0.000343436	0.666667	0.586318	0.926372
GO:0035690	cellular response to drug	0.00691772	124.125	145	1.16818	0.00808115	0.0357012	0.243326	66	40.9385	48	1.17249	0.00412123	0.727273	0.0454734	0.319601
GO:0019388	galactose catabolic process	0.000284462	5.1041	10	1.95921	0.00055732	0.0357404	0.243326	8	4.96224	6	1.20913	0.000515154	0.75	0.35913	0.852132
GO:1903774	positive regulation of viral budding via host ESCRT complex	9.99116e-05	1.79272	5	2.78907	0.00027866	0.0358744	0.243326	3	1.86084	3	1.61217	0.000257577	1	0.238628	0.749786
GO:1904628	cellular response to phorbol 13-acetate 12-myristate	0.00102709	18.4291	27	1.46507	0.00150476	0.0358784	0.243326	8	4.96224	4	0.806087	0.000343436	0.5	0.856172	1
GO:0071545	inositol phosphate catabolic process	0.00079931	14.342	22	1.53395	0.0012261	0.0358801	0.243326	11	6.82308	7	1.02593	0.000601013	0.636364	0.588582	0.926372
GO:0032108	negative regulation of response to nutrient levels	0.00107328	19.2579	28	1.45395	0.0015605	0.035894	0.243326	14	8.68392	9	1.0364	0.000772731	0.642857	0.549007	0.926372
GO:0010482	regulation of epidermal cell division	0.000365774	6.56308	12	1.82841	0.000668785	0.0359764	0.243326	3	1.86084	2	1.07478	0.000171718	0.666667	0.676949	0.938274
GO:0001552	ovarian follicle atresia	2.04243e-06	0.0366473	1	27.2871	5.5732e-05	0.035984	0.243326	1	0.62028	1	1.61217	8.5859e-05	1	0.62028	0.926372
GO:0002368	B cell cytokine production	2.04243e-06	0.0366473	1	27.2871	5.5732e-05	0.035984	0.243326	1	0.62028	1	1.61217	8.5859e-05	1	0.62028	0.926372
GO:0002842	positive regulation of T cell mediated immune response to tumor cell	2.04243e-06	0.0366473	1	27.2871	5.5732e-05	0.035984	0.243326	1	0.62028	1	1.61217	8.5859e-05	1	0.62028	0.926372
GO:0006258	UDP-glucose catabolic process	2.04243e-06	0.0366473	1	27.2871	5.5732e-05	0.035984	0.243326	1	0.62028	1	1.61217	8.5859e-05	1	0.62028	0.926372
GO:0006669	sphinganine-1-phosphate biosynthetic process	2.04243e-06	0.0366473	1	27.2871	5.5732e-05	0.035984	0.243326	1	0.62028	1	1.61217	8.5859e-05	1	0.62028	0.926372
GO:0015878	biotin transport	2.04243e-06	0.0366473	1	27.2871	5.5732e-05	0.035984	0.243326	1	0.62028	1	1.61217	8.5859e-05	1	0.62028	0.926372
GO:0015887	pantothenate transmembrane transport	2.04243e-06	0.0366473	1	27.2871	5.5732e-05	0.035984	0.243326	1	0.62028	1	1.61217	8.5859e-05	1	0.62028	0.926372
GO:0019742	pentacyclic triterpenoid metabolic process	2.04243e-06	0.0366473	1	27.2871	5.5732e-05	0.035984	0.243326	1	0.62028	1	1.61217	8.5859e-05	1	0.62028	0.926372
GO:0048291	isotype switching to IgG isotypes	2.04243e-06	0.0366473	1	27.2871	5.5732e-05	0.035984	0.243326	1	0.62028	1	1.61217	8.5859e-05	1	0.62028	0.926372
GO:0071247	cellular response to chromate	2.04243e-06	0.0366473	1	27.2871	5.5732e-05	0.035984	0.243326	1	0.62028	1	1.61217	8.5859e-05	1	0.62028	0.926372
GO:1902220	positive regulation of intrinsic apoptotic signaling pathway in response to osmotic stress	2.04243e-06	0.0366473	1	27.2871	5.5732e-05	0.035984	0.243326	1	0.62028	1	1.61217	8.5859e-05	1	0.62028	0.926372
GO:1904535	positive regulation of telomeric loop disassembly	2.04243e-06	0.0366473	1	27.2871	5.5732e-05	0.035984	0.243326	1	0.62028	1	1.61217	8.5859e-05	1	0.62028	0.926372
GO:0007341	penetration of zona pellucida	0.000407301	7.30819	13	1.77883	0.000724516	0.0360166	0.243382	8	4.96224	4	0.806087	0.000343436	0.5	0.856172	1
GO:0051646	mitochondrion localization	0.00270979	48.6217	62	1.27515	0.00345539	0.0360292	0.243382	39	24.1909	24	0.992108	0.00206062	0.615385	0.594971	0.926372
GO:0034622	cellular macromolecular complex assembly	0.0619832	1112.16	1171	1.0529	0.0652622	0.0362365	0.244657	825	511.731	576	1.12559	0.0494548	0.698182	1.03453e-06	4.87935e-05
GO:0006664	glycolipid metabolic process	0.00884092	158.633	182	1.14731	0.0101432	0.0362919	0.244791	120	74.4336	77	1.03448	0.00661114	0.641667	0.350741	0.852132
GO:0036164	cell-abiotic substrate adhesion	3.9984e-05	0.717433	3	4.18158	0.000167196	0.0362936	0.244791	1	0.62028	1	1.61217	8.5859e-05	1	0.62028	0.926372
GO:0042256	mature ribosome assembly	0.000285294	5.11904	10	1.95349	0.00055732	0.0363312	0.244919	7	4.34196	7	1.61217	0.000601013	1	0.0353035	0.266574
GO:0070481	nuclear-transcribed mRNA catabolic process, non-stop decay	6.85528e-05	1.23004	4	3.25192	0.000222928	0.0364283	0.245294	1	0.62028	1	1.61217	8.5859e-05	1	0.62028	0.926372
GO:0070651	nonfunctional rRNA decay	6.85528e-05	1.23004	4	3.25192	0.000222928	0.0364283	0.245294	1	0.62028	1	1.61217	8.5859e-05	1	0.62028	0.926372
GO:0051235	maintenance of location	0.0108278	194.284	220	1.13236	0.0122611	0.0364428	0.245294	144	89.3203	99	1.10837	0.00850004	0.6875	0.0554225	0.36101
GO:0070371	ERK1 and ERK2 cascade	0.00411176	73.7773	90	1.21989	0.00501588	0.0364695	0.245348	27	16.7476	18	1.07478	0.00154546	0.666667	0.38863	0.858338
GO:0019464	glycine decarboxylation via glycine cleavage system	0.000170423	3.0579	7	2.28915	0.000390124	0.036499	0.245422	5	3.1014	4	1.28974	0.000343436	0.8	0.372846	0.852132
GO:1903463	regulation of mitotic cell cycle DNA replication	0.000325794	5.84572	11	1.88172	0.000613052	0.0365467	0.245617	3	1.86084	3	1.61217	0.000257577	1	0.238628	0.749786
GO:2000547	regulation of dendritic cell dendrite assembly	6.8655e-05	1.23188	4	3.24708	0.000222928	0.0365947	0.245814	3	1.86084	3	1.61217	0.000257577	1	0.238628	0.749786
GO:2000307	regulation of tumor necrosis factor (ligand) superfamily member 11 production	0.000246489	4.42275	9	2.03493	0.000501588	0.0367661	0.246839	3	1.86084	3	1.61217	0.000257577	1	0.238628	0.749786
GO:0019673	GDP-mannose metabolic process	0.000493518	8.8552	15	1.69392	0.000835981	0.0369256	0.247783	7	4.34196	7	1.61217	0.000601013	1	0.0353035	0.266574
GO:0044752	response to human chorionic gonadotropin	0.00020826	3.73681	8	2.14086	0.000445856	0.036967	0.247921	3	1.86084	2	1.07478	0.000171718	0.666667	0.676949	0.938274
GO:0030011	maintenance of cell polarity	0.00197949	35.518	47	1.32327	0.00261941	0.0369838	0.247921	18	11.165	14	1.25391	0.00120203	0.777778	0.126679	0.58506
GO:1904732	regulation of electron carrier activity	0.000100853	1.80961	5	2.76302	0.00027866	0.0370979	0.248559	3	1.86084	3	1.61217	0.000257577	1	0.238628	0.749786
GO:1903998	regulation of eating behavior	0.000286412	5.13909	10	1.94587	0.00055732	0.0371348	0.248607	4	2.48112	3	1.20913	0.000257577	0.75	0.510506	0.926372
GO:0034247	snoRNA splicing	0.00013511	2.42428	6	2.47496	0.000334392	0.0371428	0.248607	2	1.24056	1	0.806087	8.5859e-05	0.5	0.855825	1
GO:0002583	regulation of antigen processing and presentation of peptide antigen	0.000100921	1.81082	5	2.76117	0.00027866	0.0371864	0.248773	6	3.72168	3	0.806087	0.000257577	0.5	0.847676	1
GO:0016126	sterol biosynthetic process	0.00321201	57.6332	72	1.24928	0.00401271	0.0372139	0.24883	46	28.5329	32	1.12151	0.00274749	0.695652	0.18407	0.687275
GO:0006515	misfolded or incompletely synthesized protein catabolic process	0.00150023	26.9186	37	1.37451	0.00206208	0.0373131	0.24933	27	16.7476	19	1.13449	0.00163132	0.703704	0.246446	0.766843
GO:2001271	negative regulation of cysteine-type endopeptidase activity involved in execution phase of apoptosis	0.000171281	3.0733	7	2.27768	0.000390124	0.0373265	0.24933	3	1.86084	3	1.61217	0.000257577	1	0.238628	0.749786
GO:1902566	regulation of eosinophil activation	0.000135303	2.42775	6	2.47143	0.000334392	0.0373571	0.249407	4	2.48112	4	1.61217	0.000343436	1	0.148002	0.597684
GO:0006732	coenzyme metabolic process	0.0229835	412.393	449	1.08877	0.0250237	0.0373834	0.249456	285	176.78	206	1.16529	0.017687	0.722807	0.000157307	0.00432152
GO:0033034	positive regulation of myeloid cell apoptotic process	0.00140573	25.223	35	1.38762	0.00195062	0.0374354	0.249677	8	4.96224	7	1.41065	0.000601013	0.875	0.129176	0.58506
GO:0070431	nucleotide-binding oligomerization domain containing 2 signaling pathway	0.000848512	15.2248	23	1.51069	0.00128184	0.0375026	0.249998	7	4.34196	5	1.15155	0.000429295	0.714286	0.464724	0.926372
GO:0045648	positive regulation of erythrocyte differentiation	0.00237202	42.5611	55	1.29226	0.00306526	0.0375497	0.250186	24	14.8867	20	1.34348	0.00171718	0.833333	0.0217785	0.19309
GO:0071260	cellular response to mechanical stimulus	0.00812337	145.758	168	1.1526	0.00936298	0.0375734	0.250217	78	48.3819	59	1.21947	0.00506568	0.75641	0.00765483	0.0926197
GO:0045630	positive regulation of T-helper 2 cell differentiation	0.000494777	8.87777	15	1.68961	0.000835981	0.0376029	0.250286	8	4.96224	7	1.41065	0.000601013	0.875	0.129176	0.58506
GO:0002440	production of molecular mediator of immune response	0.00564581	101.303	120	1.18457	0.00668785	0.037637	0.250387	68	42.179	53	1.25655	0.00455053	0.779412	0.00382828	0.0566663
GO:0051693	actin filament capping	0.00193388	34.6996	46	1.32567	0.00256367	0.0377199	0.250811	32	19.849	18	0.906848	0.00154546	0.5625	0.805063	1
GO:0072666	establishment of protein localization to vacuole	0.00266848	47.8806	61	1.274	0.00339965	0.0377898	0.25115	34	21.0895	26	1.23284	0.00223233	0.764706	0.0561082	0.36101
GO:0045454	cell redox homeostasis	0.00528947	94.909	113	1.19061	0.00629772	0.03793	0.251954	72	44.6602	49	1.09718	0.00420709	0.680556	0.175436	0.668179
GO:0097421	liver regeneration	0.00286747	51.4509	65	1.26334	0.00362258	0.0379935	0.252248	35	21.7098	29	1.3358	0.00248991	0.828571	0.00669721	0.0836929
GO:0038203	TORC2 signaling	0.000626032	11.2329	18	1.60244	0.00100318	0.0380281	0.252312	5	3.1014	4	1.28974	0.000343436	0.8	0.372846	0.852132
GO:0033313	meiotic cell cycle checkpoint	0.000287653	5.16135	10	1.93748	0.00055732	0.0380414	0.252312	7	4.34196	5	1.15155	0.000429295	0.714286	0.464724	0.926372
GO:1904008	response to monosodium glutamate	0.000172074	3.08753	7	2.26718	0.000390124	0.0381022	0.252588	2	1.24056	1	0.806087	8.5859e-05	0.5	0.855825	1
GO:0010621	negative regulation of transcription by transcription factor localization	0.000287806	5.16411	10	1.93644	0.00055732	0.0381546	0.252695	3	1.86084	3	1.61217	0.000257577	1	0.238628	0.749786
GO:0016447	somatic recombination of immunoglobulin gene segments	0.00131354	23.5689	33	1.40015	0.00183916	0.0381568	0.252695	22	13.6462	17	1.24577	0.0014596	0.772727	0.102307	0.515214
GO:0019432	triglyceride biosynthetic process	0.00208137	37.346	49	1.31205	0.00273087	0.0381893	0.252783	17	10.5448	13	1.23284	0.00111617	0.764706	0.164485	0.642845
GO:0032485	regulation of Ral protein signal transduction	0.000209757	3.76366	8	2.12559	0.000445856	0.0382735	0.253213	3	1.86084	3	1.61217	0.000257577	1	0.238628	0.749786
GO:0019481	L-alanine catabolic process, by transamination	0.00010178	1.82624	5	2.73787	0.00027866	0.0383261	0.253266	1	0.62028	1	1.61217	8.5859e-05	1	0.62028	0.926372
GO:0016255	attachment of GPI anchor to protein	0.000411184	7.37788	13	1.76202	0.000724516	0.038329	0.253266	7	4.34196	4	0.921243	0.000343436	0.571429	0.748443	0.989925
GO:1902253	regulation of intrinsic apoptotic signaling pathway by p53 class mediator	0.00155131	27.8352	38	1.36518	0.00211782	0.0383393	0.253266	26	16.1273	17	1.05411	0.0014596	0.653846	0.446669	0.926372
GO:0001912	positive regulation of leukocyte mediated cytotoxicity	0.0037694	67.6344	83	1.22719	0.00462576	0.0383785	0.253398	33	20.4692	24	1.17249	0.00206062	0.727273	0.137528	0.597684
GO:0044723	single-organism carbohydrate metabolic process	0.0311001	558.03	600	1.07521	0.0334392	0.0384148	0.253478	359	222.681	232	1.04185	0.0199193	0.64624	0.166484	0.646698
GO:0006388	tRNA splicing, via endonucleolytic cleavage and ligation	0.000671083	12.0412	19	1.57791	0.00105891	0.0384291	0.253478	15	9.3042	12	1.28974	0.00103031	0.8	0.119057	0.564768
GO:0051000	positive regulation of nitric-oxide synthase activity	0.00155222	27.8515	38	1.36438	0.00211782	0.0386121	0.254526	17	10.5448	13	1.23284	0.00111617	0.764706	0.164485	0.642845
GO:0045835	negative regulation of meiotic nuclear division	0.000583359	10.4672	17	1.62412	0.000947445	0.0386267	0.254526	12	7.44336	6	0.806087	0.000515154	0.5	0.875242	1
GO:0032070	regulation of deoxyribonuclease activity	0.000411789	7.38874	13	1.75943	0.000724516	0.0386986	0.254872	10	6.2028	7	1.12852	0.000601013	0.7	0.434301	0.924304
GO:1904872	regulation of telomerase RNA localization to Cajal body	0.0011745	21.074	30	1.42355	0.00167196	0.0387509	0.255089	18	11.165	16	1.43304	0.00137374	0.888889	0.0127812	0.133166
[truncated: 11,160 more rows]

## Sheet: HMM-allPeaks-downsamp
ID	name	Binom_Genome_Fraction	Binom_Expected	Binom_Observed_Region_Hits	Binom_Fold_Enrichment	Binom_Region_Set_Coverage	Binom_Raw_PValue	Binom_Adjp_BH	Hyper_Total_Genes	Hyper_Expected	Hyper_Observed_Gene_Hits	Hyper_Fold_Enrichment	Hyper_Gene_Set_Coverage	Hyper_Term_Gene_Coverage	Hyper_Raw_PValue	Hyper_Adjp_BH
GO:0009987	cellular process	0.863867	15500.4	16333	1.05372	0.910271	5.67544e-82	7.46831e-78	14773	7499.4	7636	1.01822	0.801091	0.516889	6.15502e-07	0.000124606
GO:0002376	immune system process	0.17825	3198.34	3998	1.25002	0.222817	4.82729e-52	3.17612e-48	2329	1182.3	1248	1.05557	0.130927	0.535852	0.00193476	0.0675677
GO:0006955	immune response	0.0987456	1771.79	2385	1.34609	0.132921	6.90808e-49	3.03011e-45	1489	755.879	774	1.02397	0.0812002	0.519812	0.170576	0.825832
GO:0006950	response to stress	0.245291	4401.25	5235	1.18943	0.291757	6.19546e-46	2.03815e-42	3269	1659.48	1748	1.05334	0.183382	0.53472	0.000350036	0.0196005
GO:0050776	regulation of immune response	0.0680234	1220.55	1720	1.40921	0.0958591	8.1593e-45	2.14736e-41	914	463.985	522	1.12504	0.0547629	0.571116	4.64782e-05	0.00427697
GO:0002684	positive regulation of immune system process	0.0748424	1342.9	1830	1.36272	0.10199	9.46877e-40	2.07666e-36	897	455.355	517	1.13538	0.0542384	0.576366	1.37471e-05	0.00160227
GO:0065007	biological regulation	0.765679	13738.6	14468	1.05309	0.806331	1.13571e-39	2.13497e-36	11658	5918.09	6081	1.02753	0.637956	0.521616	5.13422e-07	0.00010897
GO:0050896	response to stimulus	0.569614	10220.6	11076	1.0837	0.617288	1.04812e-38	1.72403e-35	7718	3917.98	4017	1.02527	0.421423	0.520472	0.00173356	0.0638989
GO:0002682	regulation of immune system process	0.113508	2036.68	2604	1.27855	0.145126	3.77996e-38	5.52672e-35	1423	722.375	802	1.11023	0.0841376	0.563598	6.20285e-06	0.000841477
GO:0008152	metabolic process	0.650298	11668.3	12475	1.06914	0.695257	1.40365e-37	1.84707e-34	9664	4905.85	5076	1.03468	0.532522	0.525248	3.61185e-07	8.05564e-05
GO:0044238	primary metabolic process	0.612108	10983.1	11797	1.07411	0.657471	1.70752e-36	2.04266e-33	8934	4535.28	4700	1.03632	0.493076	0.52608	7.91091e-07	0.000150869
GO:0050789	regulation of biological process	0.742717	13326.6	14045	1.05391	0.782756	4.45491e-36	4.88518e-33	11037	5602.85	5762	1.02841	0.60449	0.522062	1.26914e-06	0.000225684
GO:0044237	cellular metabolic process	0.612306	10986.6	11774	1.07167	0.656189	2.87806e-34	2.91326e-31	8847	4491.11	4678	1.04161	0.490768	0.528767	2.49912e-08	9.39598e-06
GO:0045321	leukocyte activation	0.0688088	1234.63	1666	1.34939	0.0928496	4.54318e-34	4.27026e-31	869	441.141	470	1.06542	0.0493076	0.540852	0.0243428	0.33229
GO:0001775	cell activation	0.0825046	1480.38	1945	1.31385	0.108399	7.9033e-34	6.93331e-31	1013	514.242	553	1.07537	0.0580151	0.545903	0.00668677	0.161357
GO:0034097	response to cytokine	0.0752281	1349.82	1796	1.33055	0.100095	8.91998e-34	7.33612e-31	900	456.878	514	1.12503	0.0539236	0.571111	5.31195e-05	0.00456862
GO:0051716	cellular response to stimulus	0.484011	8684.61	9491	1.09285	0.528953	1.15893e-33	8.97077e-31	6124	3108.8	3232	1.03963	0.339068	0.52776	6.63974e-05	0.00546078
GO:0002252	immune effector process	0.06109	1096.14	1493	1.36206	0.0832079	3.42182e-32	2.50154e-29	904	458.909	468	1.01981	0.0490978	0.517699	0.27904	0.890117
GO:0035556	intracellular signal transduction	0.154471	2771.68	3355	1.21046	0.186981	4.67933e-32	3.24081e-29	1518	770.601	899	1.16662	0.0943139	0.592227	3.23429e-12	9.94315e-09
GO:0050794	regulation of cellular process	0.720594	12929.6	13622	1.05355	0.759182	7.52176e-32	4.94894e-29	10477	5318.57	5467	1.02791	0.573542	0.52181	6.86051e-06	0.000902775
GO:0071704	organic substance metabolic process	0.637278	11434.7	12179	1.06509	0.67876	1.10511e-31	6.9248e-29	9327	4734.78	4902	1.03532	0.514268	0.525571	5.64023e-07	0.000115968
GO:0009607	response to biotic stimulus	0.0585475	1050.52	1432	1.36314	0.0798083	5.20219e-31	3.11162e-28	818	415.251	397	0.956047	0.0416492	0.48533	0.910025	1
GO:0050778	positive regulation of immune response	0.0450943	809.127	1146	1.41634	0.0638689	1.62301e-30	9.28572e-28	593	301.032	343	1.13941	0.035984	0.578415	0.000261654	0.0159403
GO:0002366	leukocyte activation involved in immune response	0.0411506	738.365	1060	1.4356	0.059076	3.25011e-30	1.78201e-27	603	306.108	312	1.01925	0.0327318	0.517413	0.327724	0.890117
GO:0051707	response to other organism	0.0547891	983.08	1347	1.37018	0.0750711	4.93938e-30	2.59989e-27	777	394.438	379	0.960861	0.0397608	0.487774	0.878614	1
GO:0031347	regulation of defense response	0.0548362	983.926	1343	1.36494	0.0748481	2.64711e-29	1.33974e-26	733	372.102	413	1.10991	0.0433277	0.563438	0.00114887	0.0478415
GO:0043207	response to external biotic stimulus	0.0551876	990.23	1348	1.3613	0.0751268	5.72876e-29	2.79203e-26	780	395.961	380	0.95969	0.0398657	0.487179	0.885742	1
GO:0051234	establishment of localization	0.333699	5987.56	6695	1.11815	0.373126	6.86222e-29	3.225e-26	4344	2205.2	2388	1.0829	0.250524	0.549724	1.34928e-10	9.34484e-08
GO:0045088	regulation of innate immune response	0.0300142	538.545	810	1.50405	0.045143	9.98511e-29	4.53083e-26	416	211.179	233	1.10333	0.024444	0.560096	0.0171414	0.276089
GO:0006810	transport	0.32504	5832.2	6531	1.11982	0.363986	1.4568e-28	6.39001e-26	4234	2149.36	2328	1.08311	0.24423	0.549835	2.37559e-10	1.48859e-07
GO:0071345	cellular response to cytokine stimulus	0.0665791	1194.63	1578	1.32091	0.0879452	2.75215e-28	1.16824e-25	806	409.16	459	1.12181	0.0481536	0.569479	0.000185933	0.0122018
GO:0002263	cell activation involved in immune response	0.0418418	750.767	1061	1.41322	0.0591317	5.62457e-28	2.31293e-25	607	308.139	313	1.01578	0.0328368	0.515651	0.359529	0.890117
GO:0032496	response to lipopolysaccharide	0.0279317	501.178	759	1.51443	0.0423006	8.97882e-28	3.58037e-25	299	151.785	168	1.10683	0.0176248	0.561873	0.033301	0.39098
GO:0002237	response to molecule of bacterial origin	0.0289484	519.421	781	1.5036	0.0435267	1.06882e-27	4.13665e-25	317	160.923	179	1.11234	0.0187788	0.564669	0.0230792	0.320696
GO:0033554	cellular response to stress	0.126331	2266.75	2757	1.21628	0.153653	5.20967e-27	1.95869e-24	1590	807.151	893	1.10636	0.0936844	0.561635	3.71688e-06	0.000562189
GO:0048518	positive regulation of biological process	0.47298	8486.68	9184	1.08217	0.511843	1.11593e-25	4.07904e-23	5433	2758.02	2995	1.08592	0.314205	0.551261	1.28802e-14	1.69491e-10
GO:0051179	localization	0.422372	7578.63	8270	1.09123	0.460904	1.17427e-25	4.17628e-23	5262	2671.21	2902	1.0864	0.304448	0.551501	3.43409e-14	2.25946e-10
GO:0001817	regulation of cytokine production	0.0509334	913.899	1236	1.35245	0.0688848	1.31459e-25	4.55229e-23	610	309.662	354	1.14318	0.0371381	0.580328	0.000148775	0.00998841
GO:0019221	cytokine-mediated signaling pathway	0.0374969	672.807	952	1.41497	0.0530569	2.4664e-25	8.32189e-23	544	276.157	299	1.08272	0.031368	0.549632	0.0258379	0.343833
GO:0071310	cellular response to organic substance	0.198589	3563.28	4123	1.15708	0.229783	4.57297e-25	1.50439e-22	2115	1073.66	1204	1.12139	0.126311	0.569267	9.5948e-10	4.70282e-07
GO:0006915	apoptotic process	0.085604	1535.99	1934	1.25912	0.107786	6.83867e-25	2.19488e-22	915	464.493	522	1.12381	0.0547629	0.570492	5.40503e-05	0.00461849
GO:0070887	cellular response to chemical stimulus	0.232946	4179.75	4764	1.13978	0.265507	1.5746e-24	4.93337e-22	2555	1297.03	1412	1.08864	0.148133	0.552642	5.35418e-07	0.000111834
GO:0010033	response to organic substance	0.249572	4478.07	5074	1.13308	0.282784	2.01438e-24	6.16449e-22	2753	1397.54	1513	1.08262	0.158728	0.549582	1.02729e-06	0.000187752
GO:0045184	establishment of protein localization	0.107047	1920.75	2349	1.22296	0.130915	6.01244e-24	1.79813e-21	1320	670.088	765	1.14164	0.080256	0.579546	3.28352e-08	1.13705e-05
GO:0002274	myeloid leukocyte activation	0.0377495	677.339	946	1.39664	0.0527225	1.46498e-23	4.28392e-21	561	284.787	297	1.04288	0.0311582	0.529412	0.157629	0.787785
GO:0044260	cellular macromolecule metabolic process	0.522103	9368.09	10027	1.07034	0.558825	3.25599e-23	9.31425e-21	6978	3542.33	3711	1.04762	0.38932	0.531814	1.87574e-07	4.65715e-05
GO:0002443	leukocyte mediated immunity	0.0403153	723.377	994	1.37411	0.0553976	1.16373e-22	3.25818e-20	618	313.723	323	1.02957	0.0338859	0.522654	0.236382	0.865028
GO:0016192	vesicle-mediated transport	0.133899	2402.55	2857	1.18915	0.159226	1.37579e-22	3.77166e-20	1648	836.595	915	1.09372	0.0959925	0.555218	2.87044e-05	0.00288337
GO:0071216	cellular response to biotic stimulus	0.0154068	276.445	449	1.6242	0.0250237	4.79771e-22	1.28843e-19	176	89.3451	102	1.14164	0.0107008	0.579546	0.0325724	0.39098
GO:0071219	cellular response to molecule of bacterial origin	0.0136418	244.775	408	1.66684	0.0227387	5.1996e-22	1.36843e-19	155	78.6846	91	1.15652	0.00954679	0.587097	0.0280708	0.362102
GO:0009617	response to bacterium	0.0398851	715.659	980	1.36937	0.0546174	6.18947e-22	1.597e-19	516	261.943	250	0.954404	0.0262274	0.484496	0.866732	1
GO:0071222	cellular response to lipopolysaccharide	0.0134439	241.224	402	1.6665	0.0224043	1.07714e-21	2.72578e-19	147	74.6234	85	1.13905	0.00891733	0.578231	0.0507049	0.496818
GO:0043312	neutrophil degranulation	0.029916	536.783	766	1.42702	0.0426907	1.8657e-21	4.63222e-19	478	242.653	248	1.02204	0.0260176	0.518829	0.326731	0.890117
GO:0050900	leukocyte migration	0.0264945	475.391	691	1.45354	0.0385108	3.16247e-21	7.70646e-19	301	152.8	161	1.05366	0.0168905	0.534884	0.185447	0.850078
GO:0044267	cellular protein metabolic process	0.305267	5477.4	6062	1.10673	0.337848	3.25784e-21	7.79452e-19	3731	1894.01	2050	1.08236	0.215065	0.54945	6.2625e-09	2.74694e-06
GO:0002764	immune response-regulating signaling pathway	0.0351633	630.935	875	1.38683	0.0487655	4.47021e-21	1.05042e-18	414	210.164	242	1.15148	0.0253882	0.584541	0.00089673	0.0395976
GO:0043170	macromolecule metabolic process	0.559126	10032.4	10649	1.06146	0.593491	7.51185e-21	1.73418e-18	7605	3860.62	4009	1.03843	0.420583	0.527153	5.46264e-06	0.000772934
GO:0012501	programmed cell death	0.0905499	1624.74	1993	1.22666	0.111074	8.97517e-21	2.03628e-18	1043	529.471	560	1.05766	0.0587495	0.536913	0.0277769	0.360799
GO:0002446	neutrophil mediated immunity	0.0307751	552.197	780	1.41254	0.043471	9.19375e-21	2.05052e-18	491	249.252	256	1.02707	0.0268569	0.521385	0.283906	0.890117
GO:0015031	protein transport	0.0994846	1785.05	2167	1.21397	0.120771	1.22336e-20	2.68302e-18	1233	625.923	714	1.14071	0.0749056	0.579075	1.15613e-07	3.23691e-05
GO:0002283	neutrophil activation involved in immune response	0.0301773	541.472	766	1.41466	0.0426907	1.45536e-20	3.13953e-18	480	243.668	248	1.01778	0.0260176	0.516667	0.361619	0.890117
GO:0071702	organic substance transport	0.155587	2791.69	3248	1.16345	0.181018	1.85702e-20	3.94138e-18	2000	1015.28	1121	1.10412	0.117604	0.5605	3.10193e-07	7.1611e-05
GO:0007165	signal transduction	0.398049	7142.2	7746	1.08454	0.4317	2.55363e-20	5.33385e-18	4700	2385.92	2481	1.03985	0.260281	0.527872	0.000716841	0.0330979
GO:0048522	positive regulation of cellular process	0.441597	7923.58	8534	1.07704	0.475617	2.88222e-20	5.92612e-18	4914	2494.55	2712	1.08717	0.284515	0.551893	2.79704e-13	1.22687e-09
GO:0002275	myeloid cell activation involved in immune response	0.0326088	585.1	815	1.39292	0.0454216	3.67567e-20	7.44126e-18	509	258.39	264	1.02171	0.0276962	0.518664	0.323084	0.890117
GO:0050867	positive regulation of cell activation	0.0309156	554.719	779	1.40431	0.0434153	3.85249e-20	7.68105e-18	304	154.323	198	1.28302	0.0207721	0.651316	2.4052e-07	5.75454e-05
GO:0001819	positive regulation of cytokine production	0.033094	593.806	822	1.38429	0.0458117	1.1247e-19	2.20894e-17	386	195.95	229	1.16867	0.0240243	0.593264	0.000392174	0.0210136
GO:0031570	DNA integrity checkpoint	0.0103611	185.91	320	1.72127	0.0178342	1.83644e-19	3.55378e-17	152	77.1616	103	1.33486	0.0108057	0.677632	1.51053e-05	0.0017436
GO:0002757	immune response-activating signal transduction	0.0310785	557.641	777	1.39337	0.0433038	2.62725e-19	5.01043e-17	382	193.919	219	1.12933	0.0229752	0.573298	0.00544974	0.139249
GO:0008219	cell death	0.0950422	1705.34	2065	1.2109	0.115087	3.28278e-19	6.17116e-17	1078	547.238	584	1.06718	0.0612673	0.541744	0.0114038	0.228208
GO:0002253	activation of immune response	0.0339997	610.057	837	1.372	0.0466477	4.39292e-19	8.14175e-17	442	224.378	248	1.10528	0.0260176	0.561086	0.0129154	0.237966
GO:0044774	mitotic DNA integrity checkpoint	0.00757466	135.912	251	1.84678	0.0139887	4.84093e-19	8.84748e-17	107	54.3177	74	1.36235	0.00776332	0.691589	8.31893e-05	0.00643934
GO:0006793	phosphorus metabolic process	0.190454	3417.31	3890	1.13832	0.216798	5.19707e-19	9.36825e-17	2157	1094.98	1185	1.08221	0.124318	0.549374	2.05506e-05	0.00218085
GO:0036230	granulocyte activation	0.0311341	558.639	776	1.38909	0.0432481	5.58344e-19	9.92871e-17	491	249.252	254	1.01905	0.0266471	0.517312	0.348896	0.890117
GO:0043299	leukocyte degranulation	0.0317511	569.71	788	1.38316	0.0439169	7.90163e-19	1.38637e-16	499	253.314	257	1.01455	0.0269618	0.51503	0.386309	0.890117
GO:0042119	neutrophil activation	0.0311109	558.222	774	1.38654	0.0431366	9.38872e-19	1.62183e-16	488	247.73	252	1.01724	0.0264373	0.516393	0.364788	0.890117
GO:0002444	myeloid leukocyte mediated immunity	0.0325849	584.67	805	1.37684	0.0448643	9.49013e-19	1.62183e-16	511	259.405	266	1.02542	0.027906	0.520548	0.292335	0.890117
GO:0044699	single-organism process	0.814313	14611.2	15059	1.03065	0.839269	1.12984e-18	1.90609e-16	12665	6429.29	6539	1.01706	0.686005	0.516305	0.000334266	0.0190416
GO:0045089	positive regulation of innate immune response	0.022071	396.019	580	1.46457	0.0323246	1.19992e-18	1.9987e-16	289	146.709	166	1.13149	0.017415	0.574395	0.0128115	0.237966
GO:0002696	positive regulation of leukocyte activation	0.0302509	542.792	755	1.39096	0.0420777	1.25583e-18	2.06569e-16	294	149.247	193	1.29316	0.0202476	0.656463	1.45507e-07	3.7749e-05
GO:0008630	intrinsic apoptotic signaling pathway in response to DNA damage	0.00438917	78.7548	168	2.1332	0.00936298	1.39031e-18	2.25865e-16	69	35.0273	46	1.31326	0.00482585	0.666667	0.0054361	0.13917
GO:0019538	protein metabolic process	0.339873	6098.34	6655	1.09128	0.370897	1.57514e-18	2.52771e-16	4232	2148.34	2294	1.0678	0.240663	0.54206	1.94918e-07	4.74985e-05
GO:0097190	apoptotic signaling pathway	0.0263268	472.382	670	1.41834	0.0373405	2.25668e-18	3.57778e-16	296	150.262	183	1.21787	0.0191985	0.618243	7.35916e-05	0.00587975
GO:0048519	negative regulation of biological process	0.4202	7539.64	8114	1.07618	0.45221	2.51478e-18	3.93953e-16	4747	2409.78	2592	1.07562	0.271926	0.546029	5.07391e-10	2.90294e-07
GO:0031349	positive regulation of defense response	0.0317338	569.399	782	1.37338	0.0435825	5.28292e-18	8.17858e-16	396	201.026	218	1.08444	0.0228703	0.550505	0.0470009	0.472126
GO:0001816	cytokine production	0.0126099	226.259	366	1.61761	0.0203979	5.39384e-18	8.2532e-16	131	66.5011	86	1.29321	0.00902224	0.656489	0.000392023	0.0210136
GO:0000077	DNA damage checkpoint	0.00983522	176.473	301	1.70564	0.0167753	6.80235e-18	1.02888e-15	143	72.5928	98	1.35	0.0102812	0.685315	1.16315e-05	0.00140583
GO:0051251	positive regulation of lymphocyte activation	0.0274735	492.957	690	1.39972	0.0384551	1.09406e-17	1.63599e-15	262	133.002	170	1.27817	0.0178347	0.648855	2.36169e-06	0.000383673
GO:0048584	positive regulation of response to stimulus	0.192153	3447.79	3901	1.13145	0.217411	1.51984e-17	2.21304e-15	2014	1022.39	1132	1.10721	0.118758	0.562065	1.27709e-07	3.42965e-05
GO:0002819	regulation of adaptive immune response	0.0113545	203.733	335	1.64431	0.0186702	1.52115e-17	2.21304e-15	131	66.5011	78	1.17291	0.00818296	0.59542	0.0265903	0.348508
GO:0065009	regulation of molecular function	0.299878	5380.72	5904	1.09725	0.329042	1.53041e-17	2.21304e-15	3321	1685.88	1789	1.06117	0.187684	0.538693	4.28615e-05	0.0040001
GO:0044403	symbiosis, encompassing mutualism through parasitism	0.0498643	894.715	1150	1.28533	0.0640919	2.40155e-17	3.43499e-15	689	349.766	381	1.0893	0.0399706	0.552975	0.00846174	0.188725
GO:0044773	mitotic DNA damage checkpoint	0.00711204	127.611	233	1.82586	0.0129856	2.9441e-17	4.16574e-15	100	50.7642	70	1.37892	0.00734368	0.7	7.01347e-05	0.00573231
GO:0044763	single-organism cellular process	0.708113	12705.7	13209	1.03961	0.736164	3.78091e-17	5.29287e-15	9965	5058.66	5241	1.03605	0.549832	0.525941	5.2062e-08	1.66092e-05
GO:0044419	interspecies interaction between organisms	0.0499794	896.781	1150	1.28236	0.0640919	4.48625e-17	6.21416e-15	691	350.781	381	1.08615	0.0399706	0.551375	0.0105524	0.217842
GO:0006974	cellular response to DNA damage stimulus	0.0541997	972.504	1234	1.26889	0.0687733	5.97997e-17	8.19692e-15	740	375.655	431	1.14733	0.0452161	0.582432	1.85903e-05	0.00203859
GO:0060337	type I interferon signaling pathway	0.00234778	42.1262	106	2.51625	0.0059076	1.03391e-16	1.4026e-14	62	31.4738	32	1.01672	0.00335711	0.516129	0.497605	0.890117
GO:0009893	positive regulation of metabolic process	0.303424	5444.35	5955	1.0938	0.331884	1.0505e-16	1.41057e-14	3198	1623.44	1800	1.10876	0.188838	0.562852	3.81395e-12	9.94315e-09
GO:0002250	adaptive immune response	0.0201093	360.822	526	1.45778	0.029315	1.07424e-16	1.42787e-14	267	135.541	160	1.18046	0.0167856	0.599251	0.00152119	0.0595754
GO:0034660	ncRNA metabolic process	0.0305195	547.611	747	1.36411	0.0416318	1.23509e-16	1.62525e-14	555	281.741	325	1.15354	0.0340957	0.585586	0.000110141	0.00809692
GO:0048523	negative regulation of cellular process	0.399585	7169.76	7705	1.07465	0.429415	2.34059e-16	3.04948e-14	4432	2249.87	2426	1.07828	0.254511	0.547383	7.64209e-10	4.02249e-07
GO:0010604	positive regulation of macromolecule metabolic process	0.289745	5198.9	5693	1.09504	0.317283	4.07402e-16	5.25588e-14	3005	1525.46	1693	1.10983	0.177612	0.563394	1.3794e-11	1.81515e-08
GO:0034340	response to type I interferon	0.00261817	46.9778	112	2.3841	0.00624199	5.42938e-16	6.93643e-14	67	34.012	35	1.02905	0.00367184	0.522388	0.452759	0.890117
GO:0050790	regulation of catalytic activity	0.216616	3886.75	4335	1.11533	0.241598	5.76493e-16	7.29429e-14	2271	1152.86	1270	1.10161	0.133235	0.559225	8.56338e-08	2.62059e-05
GO:0050777	negative regulation of immune response	0.0105428	189.169	309	1.63346	0.0172212	5.97531e-16	7.48848e-14	127	64.4706	84	1.30292	0.00881242	0.661417	0.000315663	0.0182221
GO:0034341	response to interferon-gamma	0.00956275	171.584	285	1.66099	0.0158836	1.15085e-15	1.42868e-13	140	71.0699	81	1.13972	0.00849769	0.578571	0.0545474	0.514104
GO:0034138	toll-like receptor 3 signaling pathway	0.000782712	14.0442	53	3.7738	0.0029538	1.58084e-15	1.94413e-13	11	5.58407	11	1.96989	0.00115401	1	0.00057531	0.0281431
GO:0050865	regulation of cell activation	0.0500321	897.725	1137	1.26653	0.0633673	1.74993e-15	2.13216e-13	500	253.821	297	1.17012	0.0311582	0.594	5.19354e-05	0.00455612
GO:0006796	phosphate-containing compound metabolic process	0.183617	3294.64	3708	1.12547	0.206654	2.23559e-15	2.69891e-13	2066	1048.79	1134	1.08125	0.118968	0.548887	3.83058e-05	0.00367931
GO:0006952	defense response	0.0776541	1393.35	1683	1.20788	0.093797	2.35354e-15	2.81548e-13	1168	592.926	556	0.937722	0.0583298	0.476027	0.98815	1
GO:0002521	leukocyte differentiation	0.0317401	569.513	763	1.33974	0.0425236	2.44628e-15	2.90006e-13	301	152.8	174	1.13874	0.0182543	0.578073	0.00796853	0.180789
GO:0002768	immune response-regulating cell surface receptor signaling pathway	0.0261608	469.404	646	1.37621	0.0360029	2.91165e-15	3.42093e-13	315	159.907	184	1.15067	0.0193034	0.584127	0.00359917	0.10643
GO:0002706	regulation of lymphocyte mediated immunity	0.00930306	166.925	277	1.65943	0.0154378	3.17785e-15	3.70065e-13	119	60.4094	75	1.24153	0.00786823	0.630252	0.00459269	0.121845
GO:0051249	regulation of lymphocyte activation	0.0410605	736.748	953	1.29352	0.0531126	3.52131e-15	4.06464e-13	400	203.057	240	1.18193	0.0251783	0.6	0.000109208	0.00807339
GO:0051246	regulation of protein metabolic process	0.237426	4260.13	4709	1.10536	0.262442	3.68762e-15	4.2196e-13	2683	1362	1498	1.09985	0.157155	0.55833	7.65475e-09	3.14778e-06
GO:1901990	regulation of mitotic cell cycle phase transition	0.0306585	550.105	739	1.34338	0.041186	3.96685e-15	4.49998e-13	393	199.503	233	1.1679	0.024444	0.592875	0.000369823	0.020268
GO:1903039	positive regulation of leukocyte cell-cell adhesion	0.0220474	395.597	558	1.41053	0.0310985	4.01219e-15	4.51251e-13	210	106.605	135	1.26636	0.0141628	0.642857	4.83595e-05	0.00435865
GO:0009648	photoperiodism	0.0015139	27.164	77	2.83464	0.00429137	4.1018e-15	4.57421e-13	22	11.1681	14	1.25357	0.00146874	0.636364	0.159936	0.794108
GO:0097193	intrinsic apoptotic signaling pathway	0.0144598	259.452	393	1.51473	0.0219027	4.70726e-15	5.20528e-13	155	78.6846	100	1.2709	0.010491	0.645161	0.000360809	0.0199491
GO:0060333	interferon-gamma-mediated signaling pathway	0.00435316	78.1088	156	1.99721	0.0086942	4.87575e-15	5.34667e-13	64	32.4891	44	1.3543	0.00461603	0.6875	0.00266125	0.085832
GO:0031325	positive regulation of cellular metabolic process	0.284642	5107.33	5578	1.09215	0.310873	6.22148e-15	6.76599e-13	2970	1507.7	1676	1.11163	0.175829	0.56431	8.98622e-12	1.47812e-08
GO:0032957	inositol trisphosphate metabolic process	0.000433483	7.77798	38	4.88559	0.00211782	6.94451e-15	7.4904e-13	4	2.03057	4	1.96989	0.000419639	1	0.0663891	0.544675
GO:1901987	regulation of cell cycle phase transition	0.0332659	596.89	791	1.3252	0.044084	7.12828e-15	7.6261e-13	419	212.702	247	1.16125	0.0259127	0.589499	0.000405338	0.0215074
GO:0044764	multi-organism cellular process	0.0456049	818.29	1042	1.27339	0.0580728	7.87398e-15	8.35594e-13	635	322.353	351	1.08887	0.0368233	0.552756	0.0114541	0.228718
GO:0000075	cell cycle checkpoint	0.0145192	260.517	393	1.50854	0.0219027	8.24504e-15	8.66019e-13	200	101.528	131	1.29028	0.0137432	0.655	1.6385e-05	0.00184282
GO:0048583	regulation of response to stimulus	0.348102	6245.99	6739	1.07893	0.375578	8.2923e-15	8.66019e-13	3885	1972.19	2139	1.08458	0.224402	0.550579	1.00067e-09	4.70282e-07
GO:0007568	aging	0.0269271	483.153	658	1.36189	0.0366717	1.11134e-14	1.1515e-12	264	134.018	144	1.07449	0.015107	0.545454	0.119819	0.719225
GO:0002889	regulation of immunoglobulin mediated immune response	0.00296245	53.1553	118	2.21991	0.00657638	1.15501e-14	1.18741e-12	48	24.3668	33	1.3543	0.00346202	0.6875	0.00880291	0.190836
GO:0080090	regulation of primary metabolic process	0.479334	8600.69	9112	1.05945	0.50783	1.17829e-14	1.20195e-12	5989	3040.27	3214	1.05714	0.33718	0.536651	2.85888e-08	1.0253e-05
GO:0071346	cellular response to interferon-gamma	0.00800266	143.592	244	1.69926	0.0135986	1.21988e-14	1.2348e-12	119	60.4094	71	1.17531	0.00744859	0.596639	0.031413	0.389599
GO:0046649	lymphocyte activation	0.0347749	623.966	820	1.31417	0.0457003	1.29197e-14	1.29779e-12	348	176.66	197	1.11514	0.0206672	0.566092	0.0157726	0.268218
GO:0007093	mitotic cell cycle checkpoint	0.0107306	192.538	307	1.59449	0.0171097	1.32908e-14	1.32496e-12	149	75.6387	98	1.29563	0.0102812	0.657718	0.000143816	0.00970503
GO:0034976	response to endoplasmic reticulum stress	0.017289	310.216	452	1.45705	0.0251909	1.60674e-14	1.5897e-12	244	123.865	144	1.16256	0.015107	0.590164	0.00558748	0.141668
GO:0043068	positive regulation of programmed cell death	0.0611646	1097.48	1348	1.22827	0.0751268	2.33508e-14	2.29308e-12	597	303.062	332	1.09548	0.0348301	0.556114	0.00893564	0.192031
GO:0032869	cellular response to insulin stimulus	0.0134227	240.844	366	1.51966	0.0203979	2.63384e-14	2.56731e-12	148	75.1311	95	1.26446	0.00996643	0.641892	0.000645517	0.0305553
GO:0032944	regulation of mononuclear cell proliferation	0.0212381	381.075	535	1.40392	0.0298166	3.12492e-14	3.02359e-12	201	102.036	118	1.15645	0.0123794	0.587065	0.0139642	0.249667
GO:0070201	regulation of establishment of protein localization	0.0790873	1419.06	1698	1.19656	0.094633	3.36142e-14	3.22868e-12	803	407.637	454	1.11374	0.047629	0.56538	0.000460368	0.023664
GO:0050670	regulation of lymphocyte proliferation	0.0211664	379.789	533	1.40341	0.0297052	3.69586e-14	3.52419e-12	200	101.528	117	1.15239	0.0122744	0.585	0.0164513	0.275767
GO:0032946	positive regulation of mononuclear cell proliferation	0.0142373	255.46	383	1.49925	0.0213454	4.05694e-14	3.84066e-12	132	67.0088	82	1.22372	0.0086026	0.621212	0.00549649	0.140171
GO:0043153	entrainment of circadian clock by photoperiod	0.00133021	23.868	69	2.8909	0.00384551	4.22017e-14	3.96666e-12	18	9.13756	10	1.09438	0.0010491	0.555556	0.432924	0.890117
GO:0043065	positive regulation of apoptotic process	0.0605594	1086.62	1333	1.22674	0.0742908	4.60083e-14	4.29379e-12	591	300.017	330	1.09994	0.0346202	0.558376	0.00680045	0.162409
GO:0080134	regulation of response to stress	0.124104	2226.79	2563	1.15098	0.142841	4.65463e-14	4.3134e-12	1377	699.024	773	1.10583	0.0810953	0.561365	1.89666e-05	0.00206266
GO:0050671	positive regulation of lymphocyte proliferation	0.0141656	254.174	381	1.49897	0.0212339	4.83594e-14	4.45008e-12	131	66.5011	81	1.21802	0.00849769	0.618321	0.00684726	0.162935
GO:0070665	positive regulation of leukocyte proliferation	0.014876	266.92	396	1.48359	0.0220699	6.22081e-14	5.68469e-12	137	69.547	85	1.22219	0.00891733	0.620438	0.00499889	0.130776
GO:0002697	regulation of immune effector process	0.0261894	469.916	637	1.35556	0.0355013	6.68636e-14	6.06798e-12	362	183.767	210	1.14275	0.022031	0.58011	0.00309578	0.094959
GO:0060255	regulation of macromolecule metabolic process	0.477843	8573.94	9069	1.05774	0.505434	7.4894e-14	6.7502e-12	5942	3016.41	3175	1.05258	0.333089	0.534332	3.46603e-07	7.8637e-05
GO:0016032	viral process	0.0448079	803.988	1017	1.26494	0.0566795	7.7276e-14	6.91751e-12	623	316.261	345	1.09087	0.0361939	0.553772	0.0106233	0.218425
GO:0030595	leukocyte chemotaxis	0.0113522	203.692	317	1.55627	0.0176671	8.91427e-14	7.92587e-12	128	64.9782	66	1.01572	0.00692405	0.515625	0.463324	0.890117
GO:0002407	dendritic cell chemotaxis	0.00119988	21.5295	64	2.97266	0.00356685	1.02848e-13	9.02937e-12	18	9.13756	10	1.09438	0.0010491	0.555556	0.432924	0.890117
GO:0002822	regulation of adaptive immune response based on somatic recombination of immune receptors built from immunoglobulin superfamily domains	0.0101279	181.724	289	1.59032	0.0161066	1.02926e-13	9.02937e-12	120	60.9171	72	1.18193	0.0075535	0.6	0.0259724	0.343833
GO:0030097	hemopoiesis	0.0535256	960.41	1190	1.23905	0.0663211	1.03952e-13	9.05893e-12	511	259.405	290	1.11794	0.0304238	0.567515	0.00342617	0.102466
GO:0002698	negative regulation of immune effector process	0.00818402	146.846	244	1.66161	0.0135986	1.17303e-13	1.01552e-11	106	53.8101	71	1.31946	0.00744859	0.669811	0.000515742	0.0259033
GO:1901701	cellular response to oxygen-containing compound	0.0947631	1700.33	1995	1.1733	0.111185	1.23113e-13	1.05885e-11	891	452.309	503	1.11207	0.0527696	0.564534	0.000279277	0.016629
GO:0010942	positive regulation of cell death	0.0656321	1177.64	1428	1.2126	0.0795853	1.34503e-13	1.1493e-11	643	326.414	355	1.08758	0.037243	0.552099	0.012026	0.233063
GO:0042113	B cell activation	0.014192	254.648	379	1.48833	0.0211224	1.41036e-13	1.19735e-11	140	71.0699	76	1.06937	0.00797314	0.542857	0.226227	0.865028
GO:0070663	regulation of leukocyte proliferation	0.0222177	398.652	551	1.38216	0.0307083	1.61126e-13	1.35914e-11	209	106.097	123	1.15931	0.0129039	0.588517	0.0110844	0.223368
GO:0043412	macromolecule modification	0.293503	5266.33	5714	1.085	0.318453	1.74055e-13	1.45003e-11	3414	1733.09	1871	1.07957	0.196286	0.548037	9.73742e-08	2.78554e-05
GO:0046907	intracellular transport	0.100266	1799.07	2099	1.16671	0.116982	1.74105e-13	1.45003e-11	1321	670.596	747	1.11393	0.0783676	0.565481	7.1583e-06	0.000932635
GO:0051452	intracellular pH reduction	0.00301544	54.1061	116	2.14394	0.00646492	1.7722e-13	1.46669e-11	45	22.8439	26	1.13816	0.00272765	0.577778	0.214163	0.865028
GO:0001818	negative regulation of cytokine production	0.021056	377.807	526	1.39224	0.029315	1.8772e-13	1.54388e-11	239	121.326	140	1.15391	0.0146874	0.585774	0.00885296	0.191605
GO:0003245	cardiac muscle tissue growth involved in heart morphogenesis	0.000301292	5.40608	30	5.54931	0.00167196	1.95225e-13	1.59563e-11	2	1.01528	1	0.984945	0.00010491	0.5	0.757597	1
GO:0045851	pH reduction	0.00302049	54.1966	116	2.14035	0.00646492	1.96872e-13	1.59916e-11	46	23.3515	26	1.11342	0.00272765	0.565217	0.263295	0.875302
GO:0050870	positive regulation of T cell activation	0.020359	365.301	511	1.39884	0.0284791	2.02706e-13	1.63645e-11	201	102.036	130	1.27406	0.0136383	0.646766	4.35551e-05	0.00403621
GO:0002694	regulation of leukocyte activation	0.046733	838.53	1051	1.25338	0.0585744	2.41053e-13	1.93416e-11	464	235.546	277	1.17599	0.02906	0.596983	5.59531e-05	0.00475023
GO:0032880	regulation of protein localization	0.0988619	1773.88	2069	1.16637	0.11531	2.95501e-13	2.35667e-11	1008	511.704	576	1.12565	0.060428	0.571429	1.74381e-05	0.00193111
GO:0032868	response to insulin	0.0182149	326.83	464	1.4197	0.0258597	3.22213e-13	2.55422e-11	208	105.59	124	1.17436	0.0130088	0.596154	0.00612389	0.151759
GO:0043067	regulation of programmed cell death	0.14082	2526.73	2868	1.13506	0.159839	3.32244e-13	2.61434e-11	1485	753.849	818	1.0851	0.0858162	0.550842	0.000284614	0.0168704
GO:0036336	dendritic cell migration	0.00162206	29.1046	76	2.61127	0.00423563	3.33771e-13	2.61434e-11	22	11.1681	12	1.07449	0.00125892	0.545454	0.444344	0.890117
GO:0007049	cell cycle	0.111869	2007.26	2317	1.15431	0.129131	3.66994e-13	2.85756e-11	1344	682.271	739	1.08315	0.0775283	0.549851	0.000719667	0.0331122
GO:0002429	immune response-activating cell surface receptor signaling pathway	0.0221162	396.831	546	1.3759	0.0304297	4.2091e-13	3.25809e-11	284	144.17	162	1.12367	0.0169954	0.570423	0.0189676	0.290605
GO:0006464	cellular protein modification process	0.273573	4908.72	5340	1.08786	0.297609	4.25867e-13	3.27718e-11	3134	1590.95	1723	1.083	0.180759	0.549777	1.27675e-07	3.42965e-05
GO:1904951	positive regulation of establishment of protein localization	0.0471626	846.239	1057	1.24906	0.0589088	4.49386e-13	3.43807e-11	511	259.405	286	1.10252	0.0300042	0.559687	0.00954744	0.203292
GO:0002520	immune system development	0.0620619	1113.58	1352	1.21411	0.0753497	4.62126e-13	3.51509e-11	586	297.478	333	1.11941	0.034935	0.568259	0.00161687	0.0617276
GO:0006996	organelle organization	0.214706	3852.48	4250	1.10319	0.236861	4.87161e-13	3.68422e-11	2824	1433.58	1536	1.07144	0.161141	0.543909	1.55985e-05	0.00178488
GO:0044765	single-organism transport	0.203904	3658.65	4048	1.10642	0.225603	5.53258e-13	4.16019e-11	2536	1287.38	1379	1.07117	0.144671	0.54377	4.92956e-05	0.00438024
GO:0042996	regulation of Golgi to plasma membrane protein transport	0.000659116	11.8265	44	3.72045	0.00245221	5.80629e-13	4.34119e-11	7	3.5535	4	1.12565	0.000419639	0.571429	0.516716	0.890117
GO:0035966	response to topologically incorrect protein	0.0108752	195.133	302	1.54766	0.0168311	6.21686e-13	4.6219e-11	180	91.3756	107	1.17099	0.0112254	0.594444	0.0115545	0.229677
GO:0045074	regulation of interleukin-10 biosynthetic process	0.000828961	14.8741	50	3.36156	0.0027866	6.49184e-13	4.79922e-11	3	1.52293	3	1.96989	0.000314729	1	0.1308	0.719225
GO:0009605	response to external stimulus	0.173518	3113.43	3479	1.11742	0.193892	6.54161e-13	4.809e-11	1788	907.664	936	1.03122	0.0981956	0.52349	0.0831138	0.613058
GO:0071158	positive regulation of cell cycle arrest	0.00674935	121.103	207	1.70928	0.0115365	6.91084e-13	5.05221e-11	86	43.6572	59	1.35144	0.00618968	0.686047	0.000588918	0.0283867
GO:0022402	cell cycle process	0.083828	1504.12	1774	1.17942	0.0988686	7.36078e-13	5.33933e-11	1007	511.196	565	1.10525	0.059274	0.561072	0.000271871	0.0163359
GO:0002460	adaptive immune response based on somatic recombination of immune receptors built from immunoglobulin superfamily domains	0.0106694	191.44	297	1.5514	0.0165524	7.38474e-13	5.33933e-11	126	63.9629	79	1.23509	0.00828787	0.626984	0.00450353	0.120908
GO:0044092	negative regulation of molecular function	0.10442	1873.62	2170	1.15819	0.120939	7.80309e-13	5.61098e-11	1135	576.174	614	1.06565	0.0644146	0.540969	0.0110831	0.223368
GO:1901988	negative regulation of cell cycle phase transition	0.0150409	269.879	393	1.45621	0.0219027	8.63088e-13	6.17249e-11	207	105.082	128	1.2181	0.0134284	0.618358	0.000821271	0.0370106
GO:0002218	activation of innate immune response	0.0177853	319.122	452	1.41639	0.0251909	8.93939e-13	6.35856e-11	242	122.849	134	1.09077	0.0140579	0.553719	0.0839375	0.618786
GO:0044248	cellular catabolic process	0.105408	1891.33	2188	1.15686	0.121942	9.0749e-13	6.42025e-11	1436	728.974	756	1.03707	0.0793118	0.526462	0.0725353	0.57121
GO:0042536	negative regulation of tumor necrosis factor biosynthetic process	0.000368098	6.60478	32	4.84498	0.00178342	1.08521e-12	7.63648e-11	5	2.53821	5	1.96989	0.000524549	1	0.033695	0.39098
GO:1902531	regulation of intracellular signal transduction	0.177517	3185.19	3550	1.11453	0.197849	1.12049e-12	7.84282e-11	1778	902.588	1002	1.11014	0.10512	0.563555	3.94228e-07	8.64608e-05
GO:0023052	signaling	0.430642	7727.01	8194	1.06044	0.456668	1.12725e-12	7.84843e-11	5085	2581.36	2664	1.03201	0.27948	0.523894	0.00348235	0.10391
GO:1903047	mitotic cell cycle process	0.0518868	931.006	1147	1.232	0.0639246	1.13728e-12	7.87659e-11	640	324.891	361	1.11114	0.0378724	0.564063	0.00206139	0.0713838
GO:1901991	negative regulation of mitotic cell cycle phase transition	0.0147133	264	385	1.45833	0.0214568	1.21994e-12	8.40479e-11	199	101.021	123	1.21757	0.0129039	0.61809	0.00105035	0.0444422
GO:0051701	interaction with host	0.0118449	212.533	322	1.51506	0.0179457	1.26645e-12	8.61921e-11	153	77.6693	96	1.23601	0.0100713	0.627451	0.00180716	0.0649739
GO:0044700	single organism signaling	0.430426	7723.13	8189	1.06032	0.45639	1.26717e-12	8.61921e-11	5081	2579.33	2661	1.03166	0.279165	0.523716	0.00382281	0.109941
GO:0042771	intrinsic apoptotic signaling pathway in response to DNA damage by p53 class mediator	0.00156776	28.1304	73	2.59506	0.00406844	1.27071e-12	8.61921e-11	29	14.7216	18	1.22269	0.00188838	0.62069	0.150825	0.776886
GO:0050863	regulation of T cell activation	0.0305873	548.828	718	1.30824	0.0400156	1.31301e-12	8.86046e-11	308	156.354	189	1.2088	0.019828	0.613636	0.000103486	0.00778156
GO:0044710	single-organism metabolic process	0.279541	5015.81	5440	1.08457	0.303182	1.36142e-12	9.14029e-11	3518	1785.89	1854	1.03814	0.194503	0.527004	0.00570376	0.144061
GO:0032268	regulation of cellular protein metabolic process	0.223773	4015.16	4410	1.09834	0.245778	1.4062e-12	9.39299e-11	2506	1272.15	1392	1.09421	0.146034	0.555467	1.46303e-07	3.7749e-05
GO:0019058	viral life cycle	0.0197138	353.725	491	1.38808	0.0273644	1.80738e-12	1.20117e-10	298	151.277	170	1.12376	0.0178347	0.57047	0.0165245	0.275767
GO:0031323	regulation of cellular metabolic process	0.480645	8624.21	9090	1.05401	0.506604	1.83548e-12	1.21372e-10	5980	3035.7	3196	1.0528	0.335292	0.534448	2.74436e-07	6.44875e-05
GO:0007154	cell communication	0.436811	7837.7	8300	1.05898	0.462576	1.99757e-12	1.3143e-10	5177	2628.06	2714	1.0327	0.284725	0.524242	0.00262569	0.085102
GO:0033033	negative regulation of myeloid cell apoptotic process	0.00109749	19.6922	58	2.94533	0.00323246	2.00803e-12	1.31461e-10	14	7.10699	10	1.40707	0.0010491	0.714286	0.099398	0.676307
GO:0010941	regulation of cell death	0.15227	2732.17	3071	1.12401	0.171153	2.26585e-12	1.47605e-10	1599	811.72	883	1.08781	0.0926353	0.55222	0.000105652	0.00789932
GO:0002285	lymphocyte activation involved in immune response	0.0088337	158.503	253	1.59618	0.0141002	2.34016e-12	1.51695e-10	102	51.7795	53	1.02357	0.00556022	0.519608	0.443352	0.890117
GO:0042981	regulation of apoptotic process	0.139306	2499.56	2826	1.1306	0.157499	2.44775e-12	1.57892e-10	1471	746.742	809	1.08337	0.084872	0.549966	0.000392838	0.0210136
GO:0045191	regulation of isotype switching	0.00225634	40.4855	92	2.27242	0.00512735	2.55657e-12	1.64071e-10	31	15.7369	22	1.39799	0.00230802	0.709677	0.0181093	0.282682
GO:0006954	inflammatory response	0.0336968	604.622	779	1.28841	0.0434153	2.56847e-12	1.64071e-10	461	234.023	230	0.982809	0.0241293	0.498915	0.665227	1
GO:0030888	regulation of B cell proliferation	0.00655836	117.677	200	1.69957	0.0111464	2.69248e-12	1.71161e-10	59	29.9509	38	1.26874	0.00398657	0.644068	0.0239069	0.330453
GO:0033030	negative regulation of neutrophil apoptotic process	0.000107487	1.92865	18	9.33297	0.00100318	3.41873e-12	2.16284e-10	1	0.507642	1	1.96989	0.00010491	1	0.507642	0.890117
GO:0051223	regulation of protein transport	0.0748137	1342.38	1591	1.18521	0.0886697	3.4588e-12	2.17772e-10	760	385.808	431	1.11713	0.0452161	0.567105	0.000457498	0.0236087
GO:0006399	tRNA metabolic process	0.0106172	190.505	292	1.53277	0.0162738	4.09096e-12	2.56347e-10	189	95.9444	119	1.2403	0.0124843	0.62963	0.000455777	0.0236087
GO:0000278	mitotic cell cycle	0.0576171	1033.82	1254	1.21297	0.069888	4.3239e-12	2.6966e-10	697	353.827	400	1.1305	0.0419639	0.573888	0.000205376	0.0132478
GO:0009649	entrainment of circadian clock	0.00232273	41.6768	93	2.23145	0.00518308	5.09073e-12	3.15986e-10	24	12.1834	14	1.1491	0.00146874	0.583333	0.296082	0.890117
GO:1901700	response to oxygen-containing compound	0.141976	2547.47	2871	1.127	0.160007	5.36209e-12	3.31267e-10	1426	723.898	782	1.08026	0.0820394	0.548387	0.000745198	0.033931
GO:0035641	locomotory exploration behavior	0.00203881	36.5825	85	2.32352	0.00473722	5.63069e-12	3.46235e-10	13	6.59935	9	1.36377	0.000944188	0.692308	0.145713	0.763379
GO:0034641	cellular nitrogen compound metabolic process	0.380459	6826.58	7270	1.06496	0.405172	5.82028e-12	3.56228e-10	5172	2625.53	2716	1.03446	0.284935	0.525135	0.00163904	0.0617354
GO:0045081	negative regulation of interleukin-10 biosynthetic process	0.00068081	12.2158	43	3.52004	0.00239648	6.02344e-12	3.66956e-10	1	0.507642	1	1.96989	0.00010491	1	0.507642	0.890117
GO:0010822	positive regulation of mitochondrion organization	0.0137143	246.076	359	1.4589	0.0200078	6.55585e-12	3.9755e-10	174	88.3298	100	1.13212	0.010491	0.574713	0.0441925	0.45639
GO:1901575	organic substance catabolic process	0.118873	2132.94	2432	1.14021	0.13554	6.96467e-12	4.20404e-10	1638	831.518	833	1.00178	0.0873898	0.508547	0.47979	0.890117
GO:1903037	regulation of leukocyte cell-cell adhesion	0.0334113	599.498	769	1.28274	0.0428579	7.86172e-12	4.72385e-10	323	163.969	197	1.20145	0.0206672	0.609907	0.000122674	0.00867888
GO:0045591	positive regulation of regulatory T cell differentiation	0.00153181	27.4853	70	2.54682	0.00390124	8.13737e-12	4.86726e-10	12	6.09171	10	1.64158	0.0010491	0.833333	0.0218528	0.309539
GO:1901698	response to nitrogen compound	0.0924358	1658.58	1926	1.16124	0.10734	8.59461e-12	5.11748e-10	914	463.985	508	1.09486	0.0532942	0.555799	0.00156406	0.0606234
GO:0072678	T cell migration	0.00160201	28.7448	72	2.5048	0.00401271	8.67127e-12	5.13988e-10	22	11.1681	12	1.07449	0.00125892	0.545454	0.444344	0.890117
GO:0002367	cytokine production involved in immune response	0.00198727	35.6576	83	2.32769	0.00462576	9.05535e-12	5.34347e-10	23	11.6758	17	1.45601	0.00178347	0.73913	0.0206592	0.306142
GO:0046700	heterocycle catabolic process	0.0271278	486.754	640	1.31483	0.0356685	9.77296e-12	5.74118e-10	403	204.58	225	1.09981	0.0236047	0.558313	0.0222993	0.313425
GO:1902578	single-organism localization	0.226176	4058.28	4438	1.09357	0.247339	1.06043e-11	6.1989e-10	2766	1404.14	1511	1.07611	0.158519	0.546276	5.83141e-06	0.000807742
GO:0006986	response to unfolded protein	0.0100424	180.19	277	1.53726	0.0154378	1.06463e-11	6.1989e-10	160	81.2228	100	1.23118	0.010491	0.625	0.00176761	0.0641541
GO:0048534	hematopoietic or lymphoid organ development	0.0595875	1069.18	1288	1.20466	0.0717829	1.137e-11	6.59111e-10	559	283.772	316	1.11357	0.0331515	0.565295	0.00317746	0.0972376
GO:0031571	mitotic G1 DNA damage checkpoint	0.00532601	95.5646	168	1.75797	0.00936298	1.19678e-11	6.89248e-10	71	36.0426	51	1.41499	0.0053504	0.71831	0.000239859	0.0148183
GO:0042129	regulation of T cell proliferation	0.0144335	258.979	373	1.44027	0.020788	1.19947e-11	6.89248e-10	149	75.6387	88	1.16342	0.00923206	0.590604	0.0252544	0.339814
GO:1901030	positive regulation of mitochondrial outer membrane permeabilization involved in apoptotic signaling pathway	0.00311796	55.9456	113	2.01982	0.00629772	1.2659e-11	7.24259e-10	37	18.7828	27	1.43749	0.00283256	0.72973	0.00496346	0.130108
GO:0002703	regulation of leukocyte mediated immunity	0.012573	225.598	332	1.47165	0.018503	1.53154e-11	8.69838e-10	160	81.2228	101	1.24349	0.0105959	0.63125	0.00104101	0.0441892
GO:0045824	negative regulation of innate immune response	0.00267079	47.9219	101	2.1076	0.00562894	1.53357e-11	8.69838e-10	41	20.8133	29	1.39334	0.00304238	0.707317	0.00750045	0.173538
GO:0006807	nitrogen compound metabolic process	0.417766	7495.97	7935	1.05857	0.442234	1.77714e-11	1.00366e-09	5667	2876.81	2994	1.04074	0.3141	0.528322	0.000103036	0.00778156
GO:0031348	negative regulation of defense response	0.0133722	239.937	349	1.45455	0.0194505	1.78651e-11	1.00465e-09	163	82.7457	102	1.23269	0.0107008	0.625767	0.00150916	0.0594581
GO:0022409	positive regulation of cell-cell adhesion	0.027429	492.158	644	1.30852	0.0358914	1.82215e-11	1.02033e-09	240	121.834	152	1.2476	0.0159463	0.633333	5.26291e-05	0.00456639
GO:1903706	regulation of hemopoiesis	0.0413497	741.938	925	1.24673	0.0515521	1.96368e-11	1.09492e-09	441	223.87	257	1.14799	0.0269618	0.582766	0.000809953	0.036626
GO:0071470	cellular response to osmotic stress	0.00268656	48.2049	101	2.09522	0.00562894	2.10694e-11	1.16984e-09	28	14.214	18	1.26636	0.00188838	0.642857	0.106476	0.705841
GO:1902806	regulation of cell cycle G1/S phase transition	0.0140942	252.892	364	1.43935	0.0202865	2.26353e-11	1.2515e-09	156	79.1922	97	1.22487	0.0101762	0.621795	0.00258523	0.0844144
GO:0051649	establishment of localization in cell	0.123671	2219.03	2515	1.13338	0.140166	2.31639e-11	1.27537e-09	1534	778.723	869	1.11593	0.0911666	0.566493	8.2624e-07	0.000155321
GO:0007264	small GTPase mediated signal transduction	0.0276668	496.425	648	1.30533	0.0361144	2.32929e-11	1.27713e-09	273	138.586	166	1.19781	0.017415	0.608059	0.00049252	0.0248618
GO:0009615	response to virus	0.0162557	291.676	410	1.40567	0.0228501	2.54883e-11	1.3917e-09	262	133.002	129	0.969908	0.0135334	0.492366	0.712391	1
GO:0044546	NLRP3 inflammasome complex assembly	4.09719e-05	0.735158	12	16.323	0.000668785	2.63463e-11	1.43261e-09	1	0.507642	1	1.96989	0.00010491	1	0.507642	0.890117
GO:2000045	regulation of G1/S transition of mitotic cell cycle	0.0128696	230.92	337	1.45938	0.0187817	2.72998e-11	1.47835e-09	140	71.0699	89	1.25229	0.00933697	0.635714	0.001466	0.058458
GO:0019222	regulation of metabolic process	0.503561	9035.39	9474	1.04854	0.528005	3.00576e-11	1.62102e-09	6340	3218.45	3392	1.05392	0.355854	0.535016	4.56875e-08	1.54154e-05
GO:0030098	lymphocyte differentiation	0.0243745	437.352	579	1.32388	0.0322689	3.43859e-11	1.84687e-09	220	111.681	127	1.13716	0.0133235	0.577273	0.0220306	0.310386
GO:0006139	nucleobase-containing compound metabolic process	0.345354	6196.69	6614	1.06734	0.368612	3.70765e-11	1.98329e-09	4564	2316.88	2403	1.03717	0.252098	0.526512	0.0017822	0.0644285
GO:0010605	negative regulation of macromolecule metabolic process	0.223597	4012	4379	1.09147	0.244051	4.01017e-11	2.13643e-09	2372	1204.13	1279	1.06218	0.13418	0.539207	0.00053869	0.0268508
GO:0033043	regulation of organelle organization	0.098674	1770.51	2036	1.14995	0.11347	4.06428e-11	2.15653e-09	1086	551.3	626	1.1355	0.0656735	0.576427	1.66478e-06	0.000277302
GO:0046483	heterocycle metabolic process	0.356476	6396.24	6815	1.06547	0.379814	4.29416e-11	2.26935e-09	4738	2405.21	2490	1.03525	0.261225	0.525538	0.00230388	0.0777354
GO:0044270	cellular nitrogen compound catabolic process	0.0271908	487.885	636	1.30358	0.0354456	4.38638e-11	2.30881e-09	405	205.595	223	1.08466	0.0233949	0.550617	0.044591	0.45639
GO:0032479	regulation of type I interferon production	0.00765454	137.345	220	1.6018	0.0122611	4.4157e-11	2.31499e-09	123	62.44	75	1.20115	0.00786823	0.609756	0.0142784	0.254249
GO:0046718	viral entry into host cell	0.0069172	124.115	203	1.63558	0.0113136	4.53882e-11	2.37009e-09	90	45.6878	58	1.26948	0.00608477	0.644444	0.00600773	0.149948
GO:0002758	innate immune response-activating signal transduction	0.0171445	307.624	427	1.38806	0.0237976	4.88112e-11	2.53876e-09	225	114.219	124	1.08563	0.0130088	0.551111	0.106483	0.705841
GO:0010564	regulation of cell cycle process	0.060996	1094.45	1308	1.19512	0.0728975	5.11076e-11	2.64774e-09	689	349.766	403	1.1522	0.0422786	0.584906	2.02532e-05	0.00216676
GO:0072594	establishment of protein localization to organelle	0.0285455	512.192	663	1.29444	0.0369503	5.26401e-11	2.70664e-09	365	185.289	217	1.17114	0.0227654	0.594521	0.000466932	0.0238154
GO:0002440	production of molecular mediator of immune response	0.00564581	101.303	173	1.70775	0.00964164	5.2656e-11	2.70664e-09	68	34.5197	40	1.15876	0.00419639	0.588235	0.112911	0.719225
GO:0045589	regulation of regulatory T cell differentiation	0.0029262	52.5048	106	2.01886	0.0059076	5.42019e-11	2.77526e-09	25	12.6911	19	1.49712	0.00199329	0.76	0.00896017	0.192031
GO:0072331	signal transduction by p53 class mediator	0.0120857	216.853	318	1.46643	0.0177228	5.86112e-11	2.98057e-09	131	66.5011	86	1.29321	0.00902224	0.656489	0.000392023	0.0210136
GO:0030890	positive regulation of B cell proliferation	0.00477516	85.6808	152	1.77403	0.00847127	5.86647e-11	2.98057e-09	40	20.3057	26	1.28043	0.00272765	0.65	0.0492859	0.487634
GO:0019064	fusion of virus membrane with host plasma membrane	0.000484922	8.70096	34	3.90762	0.00189489	6.48122e-11	3.28025e-09	7	3.5535	5	1.40707	0.000524549	0.714286	0.239248	0.865028
GO:0030260	entry into host cell	0.00791258	141.975	225	1.58478	0.0125397	6.73559e-11	3.39592e-09	102	51.7795	66	1.27463	0.00692405	0.647059	0.00304713	0.0943465
GO:2001242	regulation of intrinsic apoptotic signaling pathway	0.0103726	186.116	280	1.50444	0.015605	6.96163e-11	3.48929e-09	155	78.6846	87	1.10568	0.00912715	0.56129	0.103566	0.697366
GO:1901360	organic cyclic compound metabolic process	0.37446	6718.94	7137	1.06222	0.39776	6.98732e-11	3.48929e-09	4980	2528.06	2626	1.03874	0.275493	0.527309	0.000634971	0.0302739
GO:1902532	negative regulation of intracellular signal transduction	0.0502109	900.934	1095	1.21541	0.0610266	7.00032e-11	3.48929e-09	493	250.268	294	1.17474	0.0308435	0.596349	3.75717e-05	0.00366227
GO:0044783	G1 DNA damage checkpoint	0.00545781	97.9296	168	1.71552	0.00936298	7.11757e-11	3.53434e-09	72	36.5502	51	1.39534	0.0053504	0.708333	0.00041798	0.0218262
GO:0033572	transferrin transport	0.0019675	35.3028	80	2.26611	0.00445856	7.23914e-11	3.5812e-09	36	18.2751	19	1.03967	0.00199329	0.527778	0.470502	0.890117
GO:0003241	growth involved in heart morphogenesis	0.000385284	6.91315	30	4.33956	0.00167196	7.3541e-11	3.62444e-09	4	2.03057	1	0.492473	0.00010491	0.25	0.941254	1
GO:0071375	cellular response to peptide hormone stimulus	0.0242309	434.776	573	1.31792	0.0319345	8.36621e-11	4.10787e-09	254	128.941	152	1.17883	0.0159463	0.598425	0.00212189	0.0729034
GO:0001776	leukocyte homeostasis	0.00598193	107.334	180	1.67701	0.0100318	8.6305e-11	4.22189e-09	67	34.012	38	1.11725	0.00398657	0.567164	0.196721	0.856831
GO:0010638	positive regulation of organelle organization	0.0483894	868.251	1058	1.21854	0.0589645	8.82096e-11	4.29747e-09	539	273.619	306	1.11834	0.0321024	0.567718	0.00262551	0.085102
GO:0016031	tRNA import into mitochondrion	0.000227708	4.08576	23	5.6293	0.00128184	8.88298e-11	4.29747e-09	2	1.01528	2	1.96989	0.00020982	1	0.257687	0.865028
GO:0070096	mitochondrial outer membrane translocase complex assembly	0.000227708	4.08576	23	5.6293	0.00128184	8.88298e-11	4.29747e-09	2	1.01528	2	1.96989	0.00020982	1	0.257687	0.865028
GO:0006914	autophagy	0.0166162	298.145	414	1.38859	0.0230731	9.0946e-11	4.38373e-09	248	125.895	132	1.04849	0.0138481	0.532258	0.236885	0.865028
GO:0045055	regulated exocytosis	0.050682	909.388	1103	1.2129	0.0614724	9.1537e-11	4.39612e-09	680	345.197	354	1.0255	0.0371381	0.520588	0.258296	0.866713
GO:0010821	regulation of mitochondrion organization	0.0187571	336.558	459	1.36381	0.025581	9.35925e-11	4.47849e-09	238	120.819	138	1.14221	0.0144776	0.579832	0.0146041	0.257263
GO:0015888	thiamine transport	0.000466578	8.37182	33	3.9418	0.00183916	9.83742e-11	4.69024e-09	5	2.53821	5	1.96989	0.000524549	1	0.033695	0.39098
GO:0045630	positive regulation of T-helper 2 cell differentiation	0.000494777	8.87777	34	3.82979	0.00189489	1.08366e-10	5.14796e-09	8	4.06114	6	1.47742	0.000629459	0.75	0.15474	0.776886
GO:0007166	cell surface receptor signaling pathway	0.209598	3760.81	4111	1.09312	0.229114	1.10769e-10	5.24321e-09	2143	1087.88	1186	1.0902	0.124423	0.55343	3.62917e-06	0.000555306
[truncated: 12,881 more rows]

## Sheet: Lance-allPeaks-downsamp
ID	name	Binom_Genome_Fraction	Binom_Expected	Binom_Observed_Region_Hits	Binom_Fold_Enrichment	Binom_Region_Set_Coverage	Binom_Raw_PValue	Binom_Adjp_BH	Hyper_Total_Genes	Hyper_Expected	Hyper_Observed_Gene_Hits	Hyper_Fold_Enrichment	Hyper_Gene_Set_Coverage	Hyper_Term_Gene_Coverage	Hyper_Raw_PValue	Hyper_Adjp_BH
[truncated: 13,159 more rows]

[truncated: 9 more sheets: RCL-allPeaks-downsamp, ChIPR-allUniq, HMM-allUniq, Lance-allUniq, RCL-allUniq, ChIPR-uniq-downSamp, HMM-uniq-downSamp, Lance-uniq-downSamp, RCL-uniq-downSamp]
