# Supplementary material for: Unsupervised contrastive peak caller for ATAC-seq
Source: Genome Res. 2023 Jul;33(7):1133–44. doi: 10.1101/gr.277677.123 (PMC10538491; doi:10.1101/gr.277677.123)
Supplement: Supplement 3 [file Supplemental_Table.zip › Supplemental_Table_S5.xlsx]

## Sheet: Overview
GO analysis for A549 data
*-allPeaks-downsamp	GO analysis using all peaks of each tool, downsampled to the smallest or second smallest number of peaks
*-allUniq	GO analysis using all unique peaks of each tool
*-uniq-downsamp	GO analysis using unique peaks of each tool, downsampled to the smallest or second smallest number of peaks

## Sheet: ChIPR-allPeaks-downsamp
ID	name	Binom_Genome_Fraction	Binom_Expected	Binom_Observed_Region_Hits	Binom_Fold_Enrichment	Binom_Region_Set_Coverage	Binom_Raw_PValue	Binom_Adjp_BH	Hyper_Total_Genes	Hyper_Expected	Hyper_Observed_Gene_Hits	Hyper_Fold_Enrichment	Hyper_Gene_Set_Coverage	Hyper_Term_Gene_Coverage	Hyper_Raw_PValue	Hyper_Adjp_BH
GO:0006950	response to stress	0.245291	16788.2	21285	1.26786	0.310993	0	0	3269	2874.67	2973	1.03421	0.180051	0.909452	1.25484e-09	1.08634e-07
GO:0008152	metabolic process	0.650298	44507.7	49939	1.12203	0.729654	0	0	9664	8498.27	8640	1.01668	0.523256	0.89404	1.20674e-10	1.27036e-08
GO:0009987	cellular process	0.863867	59124.8	63959	1.08176	0.934499	0	0	14773	12991	13048	1.00439	0.790213	0.883233	0.00110851	0.0219682
GO:0019222	regulation of metabolic process	0.503561	34464.7	39588	1.14865	0.578417	0	0	6340	5575.23	5692	1.02094	0.344719	0.897792	1.2511e-08	8.94741e-07
GO:0031323	regulation of cellular metabolic process	0.480645	32896.3	37934	1.15314	0.55425	0	0	5980	5258.65	5362	1.01965	0.324734	0.896656	2.81314e-07	1.54242e-05
GO:0044237	cellular metabolic process	0.612306	41907.5	47484	1.13307	0.693785	0	0	8847	7779.82	7905	1.01609	0.478743	0.893523	1.0022e-08	7.32666e-07
GO:0044238	primary metabolic process	0.612108	41893.9	47510	1.13406	0.694164	0	0	8934	7856.32	7969	1.01434	0.482619	0.891986	2.28992e-07	1.2831e-05
GO:0044699	single-organism process	0.814313	55733.2	60504	1.0856	0.884019	0	0	12665	11137.3	11275	1.01237	0.682837	0.890249	4.45235e-11	4.9234e-09
GO:0044763	single-organism cellular process	0.708113	48464.7	53949	1.11316	0.788244	0	0	9965	8762.96	9015	1.02876	0.545967	0.904666	7.31102e-30	1.76208e-26
GO:0048518	positive regulation of biological process	0.47298	32371.7	38040	1.1751	0.555799	0	0	5433	4777.64	5022	1.05115	0.304142	0.924351	2.32402e-36	3.05818e-32
GO:0048522	positive regulation of cellular process	0.441597	30223.8	35531	1.1756	0.51914	0	0	4914	4321.24	4555	1.0541	0.27586	0.926943	7.52789e-36	4.95298e-32
GO:0048583	regulation of response to stimulus	0.348102	23824.8	28735	1.2061	0.419845	0	0	3885	3416.37	3600	1.05375	0.218023	0.926641	8.4932e-27	8.59708e-24
GO:0050789	regulation of biological process	0.742717	50833	56320	1.10794	0.822886	0	0	11037	9705.65	9823	1.01209	0.594901	0.890006	5.91602e-08	3.74273e-06
GO:0050794	regulation of cellular process	0.720594	49318.9	54775	1.11063	0.800313	0	0	10477	9213.2	9314	1.01094	0.564075	0.888995	3.16445e-06	0.000139735
GO:0050896	response to stimulus	0.569614	38985.5	44426	1.13955	0.649104	0	0	7718	6787.01	6904	1.01724	0.41812	0.894532	4.70554e-08	3.08061e-06
GO:0060255	regulation of macromolecule metabolic process	0.477843	32704.5	37801	1.15583	0.552307	0	0	5942	5225.24	5334	1.02082	0.323038	0.897678	6.42957e-08	4.02889e-06
GO:0065007	biological regulation	0.765679	52404.6	57903	1.10492	0.846016	0	0	11658	10251.7	10381	1.01261	0.628694	0.890462	1.76503e-09	1.49846e-07
GO:0071704	organic substance metabolic process	0.637278	43616.6	49100	1.12572	0.717396	0	0	9327	8201.92	8334	1.0161	0.504724	0.893535	1.77687e-09	1.49884e-07
GO:0080090	regulation of primary metabolic process	0.479334	32806.6	37859	1.15401	0.553154	0	0	5989	5266.57	5364	1.0185	0.324855	0.895642	1.23768e-06	6.09984e-05
GO:0048519	negative regulation of biological process	0.4202	28759.3	33579	1.16759	0.49062	1.41238e-301	9.29275e-299	4747	4174.39	4383	1.04998	0.265443	0.92332	2.29572e-29	3.77617e-26
GO:0048523	negative regulation of cellular process	0.399585	27348.4	32124	1.17462	0.469361	1.75313e-299	1.09854e-296	4432	3897.38	4091	1.04968	0.247759	0.92306	9.74357e-27	9.15826e-24
GO:0009893	positive regulation of metabolic process	0.303424	20767	25235	1.21515	0.368706	9.64202e-292	5.76724e-289	3198	2812.24	2990	1.06321	0.18108	0.934959	8.03442e-30	1.76208e-26
GO:0051716	cellular response to stimulus	0.484011	33126.7	37896	1.14397	0.553695	1.13387e-291	6.48724e-289	6124	5385.28	5473	1.01629	0.331456	0.893697	1.29947e-05	0.000498533
GO:0051234	establishment of localization	0.333699	22839	27393	1.19939	0.400237	4.39896e-290	2.41192e-287	4344	3820	3982	1.04241	0.241158	0.916667	2.91545e-19	9.35718e-17
GO:0006810	transport	0.32504	22246.4	26724	1.20127	0.390462	8.12322e-284	4.27574e-281	4234	3723.27	3876	1.04102	0.234738	0.915446	1.42949e-17	4.08929e-15
GO:0009966	regulation of signal transduction	0.2881	19718.1	23999	1.2171	0.350647	2.07084e-275	1.04808e-272	3040	2673.3	2834	1.06011	0.171633	0.932237	1.68944e-25	1.48209e-22
GO:0031325	positive regulation of cellular metabolic process	0.284642	19481.5	23728	1.21798	0.346688	8.00208e-273	3.89998e-270	2970	2611.74	2779	1.06404	0.168302	0.93569	3.01253e-28	3.96419e-25
GO:0051179	localization	0.422372	28908	33422	1.15615	0.488326	1.034e-264	4.85944e-262	5262	4627.26	4842	1.04641	0.293241	0.920182	7.8907e-29	1.15371e-25
GO:0044260	cellular macromolecule metabolic process	0.522103	35733.8	40225	1.12569	0.587724	7.55182e-261	3.4267e-258	6978	6136.27	6223	1.01413	0.376877	0.891803	2.87172e-05	0.000989241
GO:0010604	positive regulation of macromolecule metabolic process	0.289745	19830.8	23952	1.20782	0.349961	5.24253e-255	2.29955e-252	3005	2642.52	2810	1.06338	0.170179	0.935108	5.18432e-28	5.68504e-25
GO:0043170	macromolecule metabolic process	0.559126	38267.7	42656	1.11467	0.623243	9.43338e-254	4.00432e-251	7605	6687.64	6780	1.01381	0.41061	0.891519	1.25685e-05	0.000486437
GO:0006996	organelle organization	0.214706	14694.9	18408	1.25268	0.268958	4.38531e-248	1.80332e-245	2824	2483.35	2566	1.03328	0.155402	0.90864	5.49151e-08	3.52501e-06
GO:0023051	regulation of signaling	0.324184	22187.8	26361	1.18808	0.385158	1.3546e-247	5.40157e-245	3376	2968.77	3150	1.06105	0.19077	0.933057	1.6647e-29	3.12939e-26
GO:0010468	regulation of gene expression	0.36926	25272.9	29483	1.16659	0.430773	2.78218e-239	1.07679e-236	4426	3892.11	3946	1.01385	0.238978	0.89155	0.00222374	0.0370876
GO:0010646	regulation of cell communication	0.320267	21919.8	25991	1.18573	0.379752	3.32844e-237	1.2514e-234	3326	2924.8	3106	1.06195	0.188106	0.933855	6.71413e-30	1.76208e-26
GO:0065009	regulation of molecular function	0.299878	20524.3	24394	1.18854	0.356419	1.15308e-221	4.21482e-219	3321	2920.4	3067	1.0502	0.185744	0.923517	1.06503e-19	4.12198e-17
GO:0006807	nitrogen compound metabolic process	0.417766	28592.7	32652	1.14197	0.477075	3.49693e-215	1.24368e-212	5667	4983.41	5024	1.00815	0.304264	0.886536	0.0247623	0.235609
GO:0007165	signal transduction	0.398049	27243.3	31275	1.14799	0.456956	8.62042e-215	2.98516e-212	4700	4133.06	4168	1.00846	0.252422	0.886808	0.0368095	0.310697
GO:1901360	organic cyclic compound metabolic process	0.37446	25628.8	29608	1.15526	0.4326	3.36442e-213	1.13519e-210	4980	4379.28	4414	1.00793	0.267321	0.886345	0.0406522	0.329195
GO:0051171	regulation of nitrogen compound metabolic process	0.376997	25802.4	29773	1.15389	0.435011	7.92018e-212	2.60554e-209	4508	3964.22	4015	1.01281	0.243156	0.890639	0.00391328	0.0584125
GO:0010556	regulation of macromolecule biosynthetic process	0.351354	24047.4	27918	1.16096	0.407907	1.23624e-206	3.96774e-204	4202	3695.13	3729	1.00917	0.225836	0.887435	0.0357108	0.303957
GO:2000112	regulation of cellular macromolecule biosynthetic process	0.345672	23658.5	27478	1.16145	0.401479	1.25052e-202	3.91801e-200	4101	3606.31	3641	1.00962	0.220506	0.887832	0.0311666	0.274512
GO:0009889	regulation of biosynthetic process	0.373175	25540.9	29413	1.1516	0.429751	2.54377e-202	7.78452e-200	4471	3931.68	3975	1.01102	0.240734	0.889063	0.0116795	0.135291
GO:0051246	regulation of protein metabolic process	0.237426	16249.9	19695	1.21201	0.287762	1.63052e-201	4.87636e-199	2683	2359.36	2466	1.0452	0.149346	0.91912	5.93236e-13	8.57845e-11
GO:0031326	regulation of cellular biosynthetic process	0.36816	25197.6	29044	1.15265	0.424359	1.27299e-200	3.7225e-198	4400	3869.24	3913	1.01131	0.236979	0.889318	0.0106127	0.125587
GO:0034641	cellular nitrogen compound metabolic process	0.380459	26039.4	29906	1.14849	0.436954	1.72461e-200	4.93352e-198	5172	4548.12	4565	1.00371	0.276466	0.882637	0.205939	0.893286
GO:0023052	signaling	0.430642	29474	33369	1.13215	0.487552	3.29916e-197	9.23694e-195	5085	4471.61	4496	1.00545	0.272287	0.884169	0.113967	0.6442
GO:0071840	cellular component organization or biogenesis	0.454613	31114.6	35007	1.1251	0.511484	1.66722e-195	4.57063e-193	5495	4832.16	5030	1.04094	0.304627	0.915378	6.69449e-24	4.96925e-21
GO:0002376	immune system process	0.17825	12199.8	15271	1.25174	0.223123	5.39863e-195	1.44981e-192	2329	2048.06	2116	1.03317	0.128149	0.908544	1.11931e-06	5.5581e-05
GO:0044700	single organism signaling	0.430426	29459.2	33330	1.13139	0.486982	8.04994e-195	2.11858e-192	5081	4468.1	4492	1.00535	0.272045	0.884078	0.118705	0.667872
GO:0006139	nucleobase-containing compound metabolic process	0.345354	23636.7	27376	1.1582	0.399988	1.87613e-194	4.84078e-192	4564	4013.46	4024	1.00263	0.243702	0.881683	0.300865	0.961673
GO:0007154	cell communication	0.436811	29896.2	33763	1.12934	0.493308	5.97008e-194	1.51078e-191	5177	4552.52	4580	1.00604	0.277374	0.884682	0.0876493	0.550531
GO:0046483	heterocycle metabolic process	0.356476	24397.9	28109	1.15211	0.410698	3.10653e-189	7.71299e-187	4738	4166.47	4187	1.00493	0.253573	0.883706	0.150711	0.758395
GO:0006725	cellular aromatic compound metabolic process	0.362213	24790.6	28511	1.15007	0.416572	4.85171e-189	1.18229e-186	4773	4197.25	4219	1.00518	0.255511	0.88393	0.136938	0.725137
GO:0019219	regulation of nucleobase-containing compound metabolic process	0.35893	24565.9	28256	1.15021	0.412846	1.16132e-186	2.7785e-184	4229	3718.87	3762	1.0116	0.227834	0.889572	0.0106363	0.125754
GO:0048584	positive regulation of response to stimulus	0.192153	13151.3	16208	1.23243	0.236814	1.79464e-183	4.21709e-181	2014	1771.06	1865	1.05304	0.112948	0.926018	3.9895e-13	6.03423e-11
GO:0016043	cellular component organization	0.447056	30597.4	34359	1.12294	0.502016	4.25865e-183	9.8315e-181	5336	4692.34	4885	1.04106	0.295845	0.91548	3.66378e-23	2.41058e-20
GO:0002682	regulation of immune system process	0.113508	7768.75	10252	1.31965	0.149791	2.22945e-181	5.05815e-179	1423	1251.35	1304	1.04208	0.0789729	0.916374	1.99615e-06	9.15238e-05
GO:0044710	single-organism metabolic process	0.279541	19132.4	22556	1.17894	0.329564	3.9187e-181	8.74003e-179	3518	3093.64	3216	1.03955	0.194767	0.914156	2.04394e-13	3.20193e-11
GO:0006793	phosphorus metabolic process	0.190454	13035	16053	1.23153	0.234549	4.13538e-180	9.06958e-178	2157	1896.81	1980	1.04386	0.119913	0.917942	6.18753e-10	5.57682e-08
GO:0010605	negative regulation of macromolecule metabolic process	0.223597	15303.4	18471	1.20698	0.269878	7.89972e-178	1.70414e-175	2372	2085.87	2160	1.03554	0.130814	0.910624	1.38868e-07	8.12164e-06
GO:0032268	regulation of cellular protein metabolic process	0.223773	15315.5	18483	1.20682	0.270054	9.77194e-178	2.07402e-175	2506	2203.71	2305	1.04596	0.139595	0.919793	1.76325e-12	2.39202e-10
GO:0006796	phosphate-containing compound metabolic process	0.183617	12567.1	15519	1.23489	0.226747	5.31612e-177	1.11039e-174	2066	1816.79	1900	1.0458	0.115068	0.919651	2.66653e-10	2.562e-08
GO:0070887	cellular response to chemical stimulus	0.232946	15943.3	19126	1.19963	0.279448	6.58692e-175	1.35433e-172	2555	2246.8	2376	1.0575	0.143895	0.929941	1.9734e-19	6.49199e-17
GO:0051252	regulation of RNA metabolic process	0.326928	22375.6	25871	1.15622	0.377999	1.77466e-174	3.59273e-172	3833	3370.64	3398	1.00812	0.20579	0.886512	0.0670005	0.462074
GO:0010941	regulation of cell death	0.15227	10421.6	13151	1.26189	0.192148	4.63362e-174	9.23846e-172	1599	1406.12	1484	1.05539	0.089874	0.92808	2.00038e-11	2.46009e-09
GO:0043067	regulation of programmed cell death	0.14082	9637.98	12257	1.27174	0.179086	2.02766e-170	3.98239e-168	1485	1305.87	1377	1.05447	0.0833939	0.927273	2.36252e-10	2.32003e-08
GO:0031324	negative regulation of cellular metabolic process	0.229791	15727.3	18853	1.19874	0.27546	2.42851e-170	4.69952e-168	2436	2142.15	2213	1.03307	0.134024	0.908457	6.51429e-07	3.37486e-05
GO:0010033	response to organic substance	0.249572	17081.2	20289	1.1878	0.296441	2.77159e-170	5.28571e-168	2753	2420.92	2563	1.05869	0.15522	0.930984	7.23578e-22	3.2833e-19
GO:0042981	regulation of apoptotic process	0.139306	9534.36	12140	1.27329	0.177376	3.97679e-170	7.47579e-168	1471	1293.56	1365	1.05523	0.0826671	0.92794	1.59244e-10	1.59961e-08
GO:0019538	protein metabolic process	0.339873	23261.6	26741	1.14958	0.39071	4.9445e-170	9.16404e-168	4232	3721.51	3817	1.02566	0.231165	0.901938	1.01244e-07	6.12406e-06
GO:0042221	response to chemical	0.334023	22861.2	26312	1.15095	0.384442	1.47914e-168	2.70333e-166	3981	3500.79	3511	1.00292	0.212633	0.881939	0.298194	0.961673
GO:2001141	regulation of RNA biosynthetic process	0.317183	21708.6	25111	1.15673	0.366895	7.60983e-168	1.37175e-165	3704	3257.2	3275	1.00547	0.198341	0.884179	0.165048	0.78844
GO:0071702	organic substance transport	0.155587	10648.6	13346	1.2533	0.194997	1.64131e-167	2.91864e-165	2000	1758.75	1824	1.0371	0.110465	0.912	5.3496e-07	2.8046e-05
GO:1903506	regulation of nucleic acid-templated transcription	0.316837	21685	25079	1.15651	0.366427	3.96019e-167	6.94829e-165	3686	3241.37	3259	1.00544	0.197372	0.884156	0.167027	0.794614
GO:0044707	single-multicellular organism process	0.516002	35316.2	38883	1.10099	0.568116	8.60982e-165	1.49074e-162	5541	4872.61	5052	1.03682	0.305959	0.911749	9.36851e-20	3.73576e-17
GO:0006355	regulation of transcription, DNA-templated	0.31571	21607.8	24973	1.15574	0.364878	1.19378e-164	2.04013e-162	3664	3222.03	3241	1.00589	0.196281	0.884552	0.148014	0.745395
GO:0009892	negative regulation of metabolic process	0.242464	16594.7	19717	1.18815	0.288083	1.95631e-164	3.30039e-162	2580	2268.78	2347	1.03448	0.142139	0.90969	8.70528e-08	5.35293e-06
GO:0016192	vesicle-mediated transport	0.133899	9164.31	11671	1.27353	0.170524	8.96874e-163	1.49392e-160	1648	1449.21	1516	1.04609	0.091812	0.919903	1.79101e-08	1.23392e-06
GO:0032502	developmental process	0.509777	34890.2	38436	1.10163	0.561585	1.21979e-162	2.0064e-160	5444	4787.31	4951	1.03419	0.299843	0.909442	7.52589e-17	1.94183e-14
GO:0033554	cellular response to stress	0.126331	8646.32	11075	1.28089	0.161816	3.65026e-160	5.93009e-158	1590	1398.2	1475	1.05492	0.089329	0.927673	3.4228e-11	3.9859e-09
GO:1902531	regulation of intracellular signal transduction	0.177517	12149.6	14908	1.22703	0.217819	4.45873e-159	7.15517e-157	1778	1563.53	1662	1.06298	0.100654	0.934758	4.0012e-16	9.0779e-14
GO:0044093	positive regulation of molecular function	0.173874	11900.3	14627	1.22913	0.213714	6.88705e-158	1.09189e-155	1744	1533.63	1624	1.05893	0.0983527	0.931193	6.3402e-14	1.06962e-11
GO:1902589	single-organism organelle organization	0.129797	8883.57	11320	1.27426	0.165396	7.46176e-158	1.16892e-155	1514	1331.37	1404	1.05455	0.0850291	0.927345	1.4459e-10	1.46359e-08
GO:0044085	cellular component biogenesis	0.208519	14271.5	17145	1.20135	0.250504	3.58153e-154	5.54463e-152	2575	2264.39	2312	1.02103	0.140019	0.897864	0.000894475	0.0182067
GO:0090304	nucleic acid metabolic process	0.310804	21272	24512	1.15231	0.358143	4.49067e-154	6.87124e-152	4010	3526.29	3538	1.00332	0.214268	0.882294	0.270767	0.961673
GO:0043085	positive regulation of catalytic activity	0.142717	9767.82	12264	1.25555	0.179188	6.31159e-154	9.54646e-152	1424	1252.23	1327	1.05971	0.0803658	0.931882	8.62344e-12	1.09111e-09
GO:0044267	cellular protein metabolic process	0.305267	20893.1	24109	1.15392	0.352255	3.34323e-153	4.99927e-151	3731	3280.94	3374	1.02836	0.204336	0.904315	5.13672e-08	3.34625e-06
GO:0044767	single-organism developmental process	0.505642	34607.1	38036	1.09908	0.555741	4.31447e-152	6.37912e-150	5357	4710.81	4874	1.03464	0.295179	0.909838	6.34566e-17	1.73964e-14
GO:0050790	regulation of catalytic activity	0.216616	14825.7	17711	1.19462	0.258774	1.4729e-151	2.15354e-149	2271	1997.06	2098	1.05055	0.127059	0.923822	1.72118e-13	2.7288e-11
GO:0043412	macromolecule modification	0.293503	20088	23234	1.15661	0.33947	9.45344e-150	1.36701e-147	3414	3002.18	3111	1.03625	0.188408	0.911248	4.0012e-11	4.53895e-09
GO:1901575	organic substance catabolic process	0.118873	8135.92	10420	1.28074	0.152246	2.6502e-149	3.79065e-147	1638	1440.41	1467	1.01846	0.0888445	0.895604	0.0178359	0.186957
GO:0009056	catabolic process	0.128716	8809.56	11164	1.26726	0.163116	7.987e-149	1.13012e-146	1757	1545.06	1578	1.02132	0.0955669	0.898122	0.00553245	0.0774484
GO:0048856	anatomical structure development	0.488717	33448.8	36769	1.09926	0.537229	1.77121e-142	2.4795e-140	5084	4470.74	4629	1.0354	0.280342	0.910504	1.55475e-16	3.61287e-14
GO:0046907	intracellular transport	0.100266	6862.39	8938	1.30246	0.130592	3.42959e-142	4.75052e-140	1321	1161.65	1195	1.02871	0.0723716	0.904618	0.00156352	0.0286153
GO:0044765	single-organism transport	0.203904	13955.6	16668	1.19436	0.243535	5.16809e-140	7.08405e-138	2536	2230.09	2336	1.04749	0.141473	0.921136	2.08056e-13	3.22096e-11
GO:0045935	positive regulation of nucleobase-containing compound metabolic process	0.184541	12630.4	15244	1.20693	0.222729	1.41566e-139	1.92048e-137	1753	1541.54	1656	1.07425	0.100291	0.944666	4.17226e-22	2.00215e-19
GO:0051173	positive regulation of nitrogen compound metabolic process	0.193833	13266.3	15923	1.20026	0.23265	3.15213e-139	4.23254e-137	1867	1641.79	1758	1.07078	0.106468	0.941618	2.36362e-21	1.00332e-18
GO:0051128	regulation of cellular component organization	0.238971	16355.7	19195	1.1736	0.280456	4.74117e-138	6.30193e-136	2368	2082.36	2218	1.06514	0.134327	0.936655	5.33674e-23	3.1921e-20
GO:0051641	cellular localization	0.172237	11788.2	14317	1.21452	0.209184	1.53994e-137	2.0264e-135	2039	1793.04	1874	1.04515	0.113493	0.919078	6.40009e-10	5.70648e-08
GO:0032501	multicellular organismal process	0.562051	38467.9	41688	1.08371	0.6091	2.09227e-137	2.72595e-135	6553	5762.54	5779	1.00286	0.349988	0.881886	0.22673	0.922553
GO:0006464	cellular protein modification process	0.273573	18723.9	21652	1.15638	0.316356	2.62091e-135	3.38123e-133	3134	2755.96	2850	1.03412	0.172602	0.909381	3.36799e-09	2.65385e-07
GO:0043933	macromolecular complex subunit organization	0.179686	12298	14837	1.20645	0.216782	1.66953e-134	2.13295e-132	2199	1933.74	1977	1.02237	0.119731	0.899045	0.00119411	0.023311
GO:0023056	positive regulation of signaling	0.161985	11086.6	13520	1.21949	0.19754	1.53873e-133	1.94694e-131	1606	1412.27	1500	1.06212	0.090843	0.933998	3.14761e-14	5.84979e-12
GO:1902578	single-organism localization	0.226176	15479.9	18216	1.17675	0.266152	4.94085e-133	6.19206e-131	2766	2432.35	2551	1.04878	0.154494	0.92227	2.18416e-15	4.57785e-13
GO:0009967	positive regulation of signal transduction	0.148148	10139.6	12484	1.23121	0.182403	8.77289e-133	1.08908e-130	1476	1297.96	1377	1.0609	0.0833939	0.932927	1.19195e-12	1.68654e-10
GO:0071310	cellular response to organic substance	0.198589	13591.8	16165	1.18932	0.236185	8.89169e-129	1.09351e-126	2115	1859.88	1978	1.06351	0.119792	0.935225	1.77333e-19	5.9834e-17
GO:0048585	negative regulation of response to stimulus	0.152044	10406.2	12736	1.22389	0.186085	1.05061e-128	1.2801e-126	1439	1265.42	1355	1.07079	0.0820615	0.941626	1.56496e-16	3.61287e-14
GO:0010647	positive regulation of cell communication	0.161278	11038.2	13420	1.21578	0.196078	1.4217e-128	1.71635e-126	1599	1406.12	1493	1.06179	0.0904191	0.933709	5.01738e-14	8.80316e-12
GO:0051649	establishment of localization in cell	0.123671	8464.31	10595	1.25173	0.154803	7.31331e-127	8.74872e-125	1534	1348.96	1398	1.03635	0.0846657	0.911343	1.91903e-05	0.00069611
GO:0001775	cell activation	0.0825046	5646.78	7438	1.31721	0.108676	9.75999e-126	1.15704e-123	1013	890.806	936	1.05073	0.0566861	0.923988	1.39539e-06	6.826e-05
GO:0031328	positive regulation of cellular biosynthetic process	0.191005	13072.8	15574	1.19133	0.22755	3.09586e-125	3.63735e-123	1814	1595.18	1713	1.07386	0.103743	0.944322	1.24757e-22	6.84031e-20
GO:0009891	positive regulation of biosynthetic process	0.194553	13315.6	15831	1.18891	0.231305	5.14809e-125	5.99501e-123	1844	1621.57	1739	1.07242	0.105317	0.943059	4.26023e-22	2.00215e-19
GO:0009968	negative regulation of signal transduction	0.124741	8537.53	10650	1.24743	0.155606	5.59215e-124	6.45501e-122	1158	1018.32	1090	1.0704	0.0660126	0.941278	2.60254e-13	3.98218e-11
GO:0022607	cellular component assembly	0.195727	13395.9	15898	1.18678	0.232284	3.12335e-123	3.57392e-121	2321	2041.03	2085	1.02154	0.126272	0.89832	0.00128903	0.024582
GO:0009058	biosynthetic process	0.384916	26344.4	29362	1.11454	0.429006	6.09535e-123	6.91454e-121	4832	4249.13	4305	1.01315	0.260719	0.890935	0.00210991	0.0358585
GO:0044271	cellular nitrogen compound biosynthetic process	0.28135	19256.2	22054	1.1453	0.322229	5.60097e-122	6.29942e-120	3480	3060.22	3069	1.00287	0.185865	0.881897	0.317795	0.961673
GO:0010628	positive regulation of gene expression	0.188709	12915.6	15368	1.18988	0.224541	1.36746e-121	1.52496e-119	1800	1582.87	1692	1.06894	0.102471	0.94	1.6115e-19	5.58046e-17
GO:0050776	regulation of immune response	0.0680234	4655.66	6269	1.34653	0.0915958	8.87465e-121	9.81357e-119	914	803.748	832	1.03515	0.0503876	0.910285	0.00139852	0.0262152
GO:0035556	intracellular signal transduction	0.154471	10572.3	12836	1.21411	0.187546	2.17636e-120	2.38656e-118	1518	1334.89	1419	1.06301	0.0859375	0.934783	7.37523e-14	1.22849e-11
GO:0006955	immune response	0.0987456	6758.35	8640	1.27842	0.126238	1.65946e-119	1.80469e-117	1489	1309.39	1338	1.02185	0.081032	0.89859	0.00880592	0.109732
GO:0051254	positive regulation of RNA metabolic process	0.162392	11114.4	13400	1.20564	0.195786	3.25082e-118	3.50635e-116	1489	1309.39	1409	1.07608	0.0853319	0.946273	9.07481e-20	3.73173e-17
GO:0044249	cellular biosynthetic process	0.374483	25630.4	28574	1.11485	0.417492	3.38038e-118	3.61645e-116	4675	4111.07	4171	1.01458	0.252604	0.892193	0.000938432	0.0189399
GO:0033043	regulation of organelle organization	0.098674	6753.45	8616	1.27579	0.125888	2.75536e-117	2.92402e-115	1086	955	1018	1.06597	0.0616521	0.937385	4.37579e-11	4.92145e-09
GO:0051247	positive regulation of protein metabolic process	0.153962	10537.5	12762	1.21111	0.186465	1.0124e-116	1.06578e-114	1576	1385.89	1469	1.05997	0.0889656	0.932107	4.54429e-13	6.79526e-11
GO:0045184	establishment of protein localization	0.107047	7326.52	9247	1.26213	0.135107	1.55271e-116	1.6216e-114	1320	1160.77	1203	1.03638	0.0728561	0.911364	7.47448e-05	0.00231973
GO:0065003	macromolecular complex assembly	0.12272	8399.2	10428	1.24155	0.152363	2.98374e-116	3.09158e-114	1507	1325.22	1347	1.01644	0.081577	0.893829	0.0379685	0.314034
GO:0033036	macromolecule localization	0.18711	12806.2	15194	1.18646	0.221998	3.344e-116	3.43779e-114	2192	1927.59	2023	1.0495	0.122517	0.922902	1.54403e-12	2.11645e-10
GO:1901576	organic substance biosynthetic process	0.379793	25993.8	28909	1.11215	0.422387	1.95705e-115	1.99634e-113	4746	4173.51	4229	1.0133	0.256117	0.891066	0.00212279	0.0358585
GO:0007275	multicellular organism development	0.46771	32011	34981	1.09278	0.511104	1.41038e-114	1.42763e-112	4728	4157.68	4307	1.03591	0.260841	0.910956	1.36952e-15	3.00359e-13
GO:0032879	regulation of localization	0.256753	17572.7	20208	1.14996	0.295257	1.93007e-114	1.93876e-112	2574	2263.51	2401	1.06074	0.145409	0.932789	8.19225e-22	3.5934e-19
GO:0044248	cellular catabolic process	0.105408	7214.3	9101	1.26152	0.132974	4.66608e-114	4.65159e-112	1436	1262.78	1287	1.01918	0.0779433	0.89624	0.0212297	0.209731
GO:0023057	negative regulation of signaling	0.136893	9369.26	11459	1.22304	0.167426	4.0831e-113	4.03981e-111	1262	1109.77	1187	1.06959	0.0718871	0.94057	4.17136e-14	7.62375e-12
GO:1901362	organic cyclic compound biosynthetic process	0.270116	18487.3	21143	1.14365	0.308918	8.54853e-113	8.39479e-111	3241	2850.05	2856	1.00209	0.172965	0.881209	0.374971	0.961673
GO:0010648	negative regulation of cell communication	0.136692	9355.5	11440	1.22281	0.167149	1.06172e-112	1.0349e-110	1258	1106.25	1183	1.06938	0.0716449	0.940382	5.58366e-14	9.66781e-12
GO:0007049	cell cycle	0.111869	7656.51	9577	1.25083	0.139929	1.44069e-112	1.39397e-110	1344	1181.88	1226	1.03733	0.074249	0.912202	4.14048e-05	0.00137241
GO:0010629	negative regulation of gene expression	0.152734	10453.5	12626	1.20783	0.184477	3.18457e-112	3.05881e-110	1488	1308.51	1363	1.04164	0.082546	0.915995	1.46975e-06	7.11047e-05
GO:0009894	regulation of catabolic process	0.0505232	3457.91	4819	1.39362	0.07041	3.58573e-112	3.41918e-110	564	495.967	515	1.03838	0.0311894	0.913121	0.00584035	0.080813
GO:0065008	regulation of biological quality	0.329878	22577.5	25362	1.12333	0.370562	1.34272e-111	1.27114e-109	3593	3159.59	3322	1.0514	0.201187	0.924576	1.75681e-22	8.89149e-20
GO:0034654	nucleobase-containing compound biosynthetic process	0.25579	17506.8	20101	1.14819	0.293694	2.8705e-111	2.69806e-109	3049	2681.21	2678	0.998803	0.162185	0.878321	0.591087	0.961673
GO:0007166	cell surface receptor signaling pathway	0.209598	14345.3	16770	1.16902	0.245025	9.13963e-111	8.52967e-109	2143	1884.5	1987	1.05439	0.120337	0.927205	1.28154e-14	2.47998e-12
GO:0007010	cytoskeleton organization	0.0895327	6127.8	7862	1.28301	0.114871	9.48201e-111	8.78689e-109	939	825.732	887	1.0742	0.0537185	0.944622	3.71444e-12	4.79199e-10
GO:0015031	protein transport	0.0994846	6808.92	8613	1.26496	0.125844	1.0821e-109	9.95757e-108	1233	1084.27	1123	1.03572	0.0680111	0.910787	0.000170032	0.00473035
GO:0019438	aromatic compound biosynthetic process	0.261716	17912.3	20495	1.14418	0.299451	7.79143e-109	7.11996e-107	3119	2742.77	2744	1.00045	0.166182	0.879769	0.484415	0.961673
GO:0032270	positive regulation of cellular protein metabolic process	0.146106	9999.81	12097	1.20972	0.176748	1.98966e-108	1.80565e-106	1486	1306.75	1384	1.05912	0.0838178	0.931359	4.85544e-12	6.20318e-10
GO:0010638	positive regulation of organelle organization	0.0483894	3311.87	4621	1.39529	0.067517	4.14596e-108	3.73676e-106	539	473.982	507	1.06966	0.0307049	0.940631	1.04359e-06	5.22784e-05
GO:0016310	phosphorylation	0.120139	8222.59	10150	1.2344	0.148301	3.36916e-107	3.01597e-105	1259	1107.13	1157	1.04504	0.0700703	0.918983	1.7569e-06	8.27091e-05
GO:1901700	response to oxygen-containing compound	0.141976	9717.1	11774	1.21168	0.172029	9.21477e-107	8.19305e-105	1426	1253.99	1336	1.0654	0.0809109	0.936886	4.95136e-14	8.80316e-12
GO:0051726	regulation of cell cycle	0.104482	7150.94	8961	1.25312	0.130928	3.62137e-106	3.19823e-104	1142	1004.25	1056	1.05154	0.0639535	0.924693	1.83807e-07	1.05621e-05
GO:0070271	protein complex biogenesis	0.0956128	6543.94	8281	1.26545	0.120993	2.16028e-105	1.89514e-103	1106	972.587	998	1.02613	0.0604409	0.902351	0.00765416	0.0994285
GO:0018130	heterocycle biosynthetic process	0.260397	17822.1	20358	1.14229	0.297449	2.25889e-105	1.96852e-103	3115	2739.25	2739	0.999909	0.165879	0.879294	0.520018	0.961673
GO:0006461	protein complex assembly	0.0955978	6542.91	8278	1.26519	0.120949	3.53016e-105	3.05615e-103	1105	971.708	997	1.02603	0.0603803	0.902262	0.00789023	0.102092
GO:0071822	protein complex subunit organization	0.10783	7380.13	9203	1.247	0.134464	6.02954e-105	5.1858e-103	1292	1136.15	1158	1.01923	0.0701308	0.896285	0.0276455	0.25193
GO:0080134	regulation of response to stress	0.124104	8493.89	10424	1.22724	0.152304	8.20479e-105	7.01083e-103	1377	1210.9	1267	1.04633	0.0767321	0.920116	2.58066e-07	1.42088e-05
GO:0051248	negative regulation of protein metabolic process	0.100849	6902.29	8673	1.25654	0.12672	9.73406e-105	8.2639e-103	1094	962.035	1001	1.0405	0.0606226	0.914991	6.27488e-05	0.00200415
GO:0010557	positive regulation of macromolecule biosynthetic process	0.179594	12291.8	14515	1.18087	0.212077	2.79565e-104	2.3582e-102	1677	1474.71	1580	1.0714	0.095688	0.942159	1.5834e-19	5.58046e-17
GO:0010467	gene expression	0.297456	20358.5	22957	1.12764	0.335423	1.26479e-102	1.06009e-100	3749	3296.77	3280	0.994913	0.198643	0.8749	0.833586	0.961673
GO:0044419	interspecies interaction between organisms	0.0499794	3420.69	4712	1.3775	0.0688466	1.32554e-102	1.10397e-100	691	607.647	624	1.02691	0.0377907	0.903039	0.0270306	0.249198
GO:0044403	symbiosis, encompassing mutualism through parasitism	0.0498643	3412.81	4701	1.37746	0.0686859	2.44923e-102	2.02701e-100	689	605.889	622	1.02659	0.0376696	0.902758	0.0287993	0.260103
GO:0030036	actin cytoskeleton organization	0.043635	2986.46	4200	1.40635	0.0613658	2.82815e-102	2.32598e-100	417	366.699	404	1.10172	0.0244671	0.968825	4.4459e-11	4.9234e-09
GO:0016070	RNA metabolic process	0.281137	19241.6	21772	1.13151	0.318109	1.83356e-100	1.49862e-98	3493	3071.65	3065	0.997834	0.185623	0.877469	0.661158	0.961673
GO:0010558	negative regulation of macromolecule biosynthetic process	0.14651	10027.5	12041	1.2008	0.17593	4.11278e-100	3.34074e-98	1435	1261.9	1303	1.03257	0.0789123	0.908014	0.000205265	0.00544573
GO:0044764	multi-organism cellular process	0.0456049	3121.29	4334	1.38853	0.0633237	1.7811e-98	1.43788e-96	635	558.402	571	1.02256	0.0345809	0.899213	0.0642843	0.453914
GO:0016032	viral process	0.0448079	3066.74	4269	1.39203	0.062374	2.486e-98	1.99471e-96	623	547.85	562	1.02583	0.0340358	0.902087	0.0410041	0.331229
GO:2000113	negative regulation of cellular macromolecule biosynthetic process	0.1406	9622.95	11584	1.20379	0.169253	3.41986e-98	2.72739e-96	1351	1188.03	1231	1.03617	0.0745518	0.911177	6.75522e-05	0.00214197
GO:0006357	regulation of transcription from RNA polymerase II promoter	0.208314	14257.4	16528	1.15926	0.241489	4.98723e-98	3.95343e-96	1970	1732.37	1845	1.06502	0.111737	0.936548	5.35545e-19	1.60164e-16
GO:0002684	positive regulation of immune system process	0.0748424	5122.37	6622	1.29276	0.0967535	2.26831e-97	1.78735e-95	897	788.798	817	1.03575	0.0494792	0.910814	0.00129463	0.024583
GO:0006468	protein phosphorylation	0.100693	6891.6	8580	1.245	0.125362	7.93199e-96	6.21292e-94	952	837.164	901	1.07625	0.0545664	0.946429	5.49739e-13	8.0378e-11
GO:0044281	small molecule metabolic process	0.139115	9521.28	11449	1.20246	0.16728	8.37212e-96	6.51886e-94	1777	1562.65	1608	1.02902	0.0973837	0.904896	0.000209704	0.00554115
GO:0032269	negative regulation of cellular protein metabolic process	0.0953026	6522.7	8172	1.25286	0.1194	8.57197e-96	6.63521e-94	1038	912.79	949	1.03967	0.0574733	0.914258	0.000133642	0.00384812
GO:0051172	negative regulation of nitrogen compound metabolic process	0.158161	10824.9	12844	1.18653	0.187663	4.43548e-95	3.41325e-93	1562	1373.58	1415	1.03015	0.0856953	0.90589	0.000318179	0.00776794
GO:1902680	positive regulation of RNA biosynthetic process	0.158461	10845.4	12855	1.1853	0.187823	4.26342e-94	3.26177e-92	1435	1261.9	1358	1.07615	0.0822432	0.946341	4.16101e-19	1.27337e-16
GO:0045893	positive regulation of transcription, DNA-templated	0.157536	10782.1	12785	1.18576	0.186801	6.69909e-94	5.09556e-92	1414	1243.43	1339	1.07686	0.0810925	0.946959	3.42042e-19	1.07165e-16
GO:0002252	immune effector process	0.06109	4181.12	5523	1.32094	0.0806961	2.2106e-93	1.6718e-91	904	794.954	830	1.04409	0.0502665	0.918142	7.64901e-05	0.00235977
GO:0010608	posttranscriptional regulation of gene expression	0.0396919	2716.59	3810	1.40249	0.0556676	3.50047e-91	2.63215e-89	557	489.811	503	1.02693	0.0304627	0.903052	0.0438599	0.349368
GO:0045321	leukocyte activation	0.0688088	4709.41	6097	1.29464	0.0890827	3.7757e-90	2.82298e-88	869	764.176	801	1.04819	0.0485102	0.921749	2.25602e-05	0.000802352
GO:0009890	negative regulation of biosynthetic process	0.155487	10641.8	12587	1.18278	0.183908	1.16037e-89	8.62672e-88	1537	1351.6	1391	1.02915	0.0842418	0.90501	0.000543015	0.0120093
GO:0060548	negative regulation of cell death	0.0937386	6415.66	7997	1.24648	0.116844	1.188e-89	8.78254e-88	924	812.541	866	1.06579	0.0524467	0.937229	1.49939e-09	1.28958e-07
GO:0051336	regulation of hydrolase activity	0.114547	7839.84	9555	1.21877	0.139607	3.80072e-89	2.79406e-87	1171	1029.75	1075	1.04395	0.0651042	0.918019	7.04288e-06	0.000285113
GO:0032880	regulation of protein localization	0.0988619	6766.31	8369	1.23686	0.122279	4.12625e-88	3.01652e-86	1008	886.409	940	1.06046	0.0569283	0.93254	7.60337e-09	5.62094e-07
GO:0031327	negative regulation of cellular biosynthetic process	0.154308	10561.1	12478	1.1815	0.182315	1.107e-87	8.04808e-86	1516	1333.13	1371	1.02841	0.0830305	0.904354	0.000801754	0.0167998
GO:0070647	protein modification by small protein conjugation or removal	0.0807396	5525.98	6985	1.26403	0.102057	6.47958e-87	4.68488e-85	1011	889.047	897	1.00895	0.0543241	0.88724	0.231222	0.931172
GO:0008104	protein localization	0.1594	10909.6	12839	1.17685	0.187589	1.13484e-86	8.16028e-85	1805	1587.27	1665	1.04897	0.100836	0.922438	3.13093e-10	2.9855e-08
GO:1901701	cellular response to oxygen-containing compound	0.0947631	6485.77	8040	1.23964	0.117472	5.16396e-86	3.69307e-84	891	783.522	848	1.08229	0.0513566	0.95174	3.15628e-14	5.84979e-12
GO:0001817	regulation of cytokine production	0.0509334	3485.99	4667	1.33879	0.0681891	1.60572e-85	1.14215e-83	610	536.418	564	1.05142	0.034157	0.92459	0.000148747	0.00422758
GO:0044092	negative regulation of molecular function	0.10442	7146.74	8758	1.22545	0.127962	3.33591e-85	2.36007e-83	1135	998.089	1037	1.03899	0.0628028	0.913656	8.60348e-05	0.0026026
GO:0012501	programmed cell death	0.0905499	6197.41	7714	1.24471	0.112709	3.46023e-85	2.43493e-83	1043	917.187	946	1.03141	0.0572917	0.906999	0.00217104	0.0363008
GO:0010942	positive regulation of cell death	0.0656321	4491.99	5801	1.29141	0.0847579	5.11682e-84	3.5815e-82	643	565.437	595	1.05228	0.0360344	0.92535	7.52576e-05	0.00233015
GO:0097435	supramolecular fiber organization	0.0338345	2315.7	3289	1.4203	0.0480553	5.69885e-84	3.96779e-82	371	326.248	355	1.08813	0.0214995	0.956873	1.60402e-07	9.29839e-06
GO:0042127	regulation of cell proliferation	0.169702	11614.7	13558	1.16731	0.198095	6.07509e-84	4.20748e-82	1559	1370.94	1453	1.05985	0.0879966	0.932008	6.86089e-13	9.81331e-11
GO:0043069	negative regulation of programmed cell death	0.0855368	5854.31	7322	1.2507	0.106981	7.35017e-84	5.06392e-82	846	743.95	792	1.06459	0.0479651	0.93617	1.4841e-08	1.04996e-06
GO:0060341	regulation of cellular localization	0.0884827	6055.94	7544	1.24572	0.110225	9.72848e-84	6.66756e-82	884	777.366	830	1.06771	0.0502665	0.938914	1.10332e-09	9.61493e-08
GO:0032774	RNA biosynthetic process	0.233969	16013.3	18183	1.13549	0.26567	2.73764e-83	1.86656e-81	2720	2391.9	2374	0.992518	0.143774	0.872794	0.878831	0.961673
GO:2001233	regulation of apoptotic signaling pathway	0.0327084	2238.63	3192	1.42587	0.046638	3.89826e-83	2.64419e-81	377	331.524	362	1.09193	0.0219235	0.960212	2.91882e-08	1.95963e-06
GO:1902679	negative regulation of RNA biosynthetic process	0.128175	8772.53	10502	1.19715	0.153444	5.68747e-83	3.83802e-81	1210	1064.04	1093	1.02721	0.0661943	0.903306	0.00389774	0.0582846
GO:0051253	negative regulation of RNA metabolic process	0.13307	9107.57	10863	1.19274	0.158718	6.29325e-83	4.22514e-81	1259	1107.13	1140	1.02969	0.0690407	0.905481	0.00143715	0.0267868
GO:0031399	regulation of protein modification process	0.172946	11836.8	13776	1.16383	0.20128	1.78779e-82	1.19419e-80	1722	1514.28	1601	1.05727	0.0969598	0.929733	4.92761e-13	7.28567e-11
GO:0043066	negative regulation of apoptotic process	0.0843473	5772.9	7218	1.25032	0.105462	2.24361e-82	1.49109e-80	834	733.398	781	1.06491	0.0472989	0.936451	1.58808e-08	1.11157e-06
GO:1903507	negative regulation of nucleic acid-templated transcription	0.127202	8705.97	10409	1.19562	0.152085	4.70167e-81	3.10901e-79	1194	1049.97	1077	1.02574	0.0652253	0.90201	0.00637097	0.0865177
GO:0009059	macromolecule biosynthetic process	0.312557	21392	23718	1.10873	0.346542	8.53822e-81	5.61772e-79	3748	3295.89	3311	1.00458	0.200521	0.883405	0.206833	0.893286
GO:0048731	system development	0.42623	29172	31635	1.08443	0.462216	1.4028e-80	9.1838e-79	4138	3638.85	3757	1.03247	0.227531	0.907926	3.24462e-11	3.84648e-09
GO:0019220	regulation of phosphate metabolic process	0.176215	12060.5	13989	1.1599	0.204392	1.61896e-80	1.05465e-78	1701	1495.82	1594	1.06564	0.0965359	0.937096	9.62219e-17	2.38903e-14
GO:0034645	cellular macromolecule biosynthetic process	0.305164	20886.1	23193	1.11045	0.338871	1.76877e-80	1.14656e-78	3666	3223.78	3234	1.00317	0.195858	0.88216	0.292477	0.961673
GO:0008219	cell death	0.0950422	6504.88	8007	1.23092	0.11699	1.85905e-80	1.19918e-78	1078	947.965	978	1.03168	0.0592297	0.907236	0.00169049	0.0304311
GO:0043065	positive regulation of apoptotic process	0.0605594	4144.81	5379	1.29777	0.0785921	2.00647e-80	1.28796e-78	591	519.71	548	1.05443	0.033188	0.927242	7.65729e-05	0.00235977
GO:0051174	regulation of phosphorus metabolic process	0.177593	12154.9	14081	1.15847	0.205736	6.95998e-80	4.44594e-78	1715	1508.13	1607	1.06556	0.0973232	0.937026	7.73763e-17	1.95807e-14
GO:0043068	positive regulation of programmed cell death	0.0611646	4186.23	5416	1.29377	0.0791327	3.12915e-79	1.9892e-77	597	524.986	553	1.05336	0.0334908	0.926298	9.80005e-05	0.00291762
GO:0009057	macromolecule catabolic process	0.0730133	4997.18	6325	1.26571	0.092414	4.79527e-79	3.0337e-77	998	877.615	879	1.00158	0.053234	0.880761	0.469245	0.961673
GO:0032446	protein modification by small protein conjugation	0.0644836	4413.39	5667	1.28405	0.0828	1.29142e-78	8.13098e-77	795	699.102	723	1.03418	0.0437863	0.909434	0.00359228	0.0545223
GO:0051239	regulation of multicellular organismal process	0.303348	20761.8	23035	1.10949	0.336562	1.82711e-78	1.1449e-76	2776	2441.14	2612	1.06999	0.158188	0.940922	1.63966e-31	7.19211e-28
GO:0009719	response to endogenous stimulus	0.155249	10625.5	12437	1.17048	0.181716	2.29348e-78	1.43033e-76	1444	1269.82	1360	1.07102	0.0823643	0.941828	1.07547e-16	2.62077e-14
GO:0044712	single-organism catabolic process	0.0585212	4005.3	5198	1.29778	0.0759475	1.29471e-77	8.03637e-76	798	701.74	738	1.05167	0.0446948	0.924812	1.31657e-05	0.000500716
GO:0031329	regulation of cellular catabolic process	0.0348649	2386.22	3329	1.39509	0.0486397	3.20461e-77	1.97979e-75	405	356.146	368	1.03328	0.0222868	0.908642	0.0362997	0.307974
GO:0045892	negative regulation of transcription, DNA-templated	0.124778	8540.04	10183	1.19238	0.148783	7.50877e-77	4.61719e-75	1150	1011.28	1044	1.03235	0.0632267	0.907826	0.000951137	0.0191376
GO:0006886	intracellular protein transport	0.0526512	3603.55	4735	1.31398	0.0691827	8.41744e-77	5.15187e-75	701	616.441	633	1.02686	0.0383358	0.902996	0.0263076	0.246042
GO:0046903	secretion	0.0856788	5864.03	7263	1.23857	0.106119	1.64273e-76	1.00077e-74	1055	927.739	973	1.04879	0.0589268	0.922275	2.20449e-06	0.000100377
GO:0042325	regulation of phosphorylation	0.151501	10369	12140	1.1708	0.177376	1.92358e-76	1.16647e-74	1466	1289.16	1378	1.06891	0.0834545	0.939973	5.90261e-16	1.31648e-13
GO:1902533	positive regulation of intracellular signal transduction	0.0977247	6688.47	8161	1.22016	0.11924	8.9223e-76	5.38571e-74	949	834.526	885	1.06048	0.0535974	0.932561	2.11044e-08	1.44642e-06
GO:0044265	cellular macromolecule catabolic process	0.0614019	4202.47	5405	1.28615	0.078972	9.80171e-76	5.88953e-74	854	750.985	751	1.00002	0.0454821	0.879391	0.525715	0.961673
GO:0010256	endomembrane system organization	0.0458213	3136.1	4190	1.33605	0.0612197	1.47472e-75	8.82083e-74	506	444.963	474	1.06526	0.0287064	0.936759	1.01675e-05	0.000401784
GO:1901987	regulation of cell cycle phase transition	0.0332659	2276.79	3184	1.39846	0.0465211	8.34349e-75	4.96796e-73	419	368.458	381	1.03404	0.0230741	0.909308	0.0303337	0.272279
GO:0009611	response to wounding	0.0547862	3749.68	4885	1.30278	0.0713743	8.90696e-75	5.27958e-73	561	493.329	522	1.05812	0.0316134	0.930481	3.78883e-05	0.00126541
GO:0070727	cellular macromolecule localization	0.107793	7377.58	8894	1.20554	0.129949	4.5528e-74	2.68656e-72	1250	1099.22	1148	1.04438	0.0695252	0.9184	2.71636e-06	0.000120914
GO:0061024	membrane organization	0.092808	6351.96	7775	1.22403	0.1136	4.67358e-74	2.74552e-72	1047	920.704	963	1.04594	0.0583212	0.919771	9.12174e-06	0.000362637
GO:0006915	apoptotic process	0.085604	5858.91	7233	1.23453	0.105681	5.07496e-74	2.95801e-72	915	804.627	838	1.04148	0.050751	0.915847	0.000178878	0.00488389
GO:0032940	secretion by cell	0.0765077	5236.34	6545	1.24992	0.0956284	5.08025e-74	2.95801e-72	948	833.646	875	1.04961	0.0529918	0.922996	5.11974e-06	0.000215242
GO:0030029	actin filament-based process	0.052889	3619.83	4729	1.30642	0.069095	9.9533e-74	5.76985e-72	490	430.893	474	1.10004	0.0287064	0.967347	2.33435e-12	3.13446e-10
GO:0034613	cellular protein localization	0.107268	7341.66	8851	1.20558	0.129321	1.06065e-73	6.12154e-72	1239	1089.54	1138	1.04447	0.0689196	0.918483	2.87027e-06	0.000127171
GO:0010564	regulation of cell cycle process	0.060996	4174.69	5354	1.28249	0.0782268	1.99786e-73	1.14803e-71	689	605.889	630	1.0398	0.0381541	0.914369	0.00171616	0.030767
GO:0051345	positive regulation of hydrolase activity	0.0750546	5136.89	6427	1.25115	0.0939043	3.31874e-73	1.89875e-71	724	636.667	669	1.05079	0.040516	0.924033	4.53748e-05	0.00149272
GO:0050793	regulation of developmental process	0.271635	18591.3	20711	1.11402	0.302607	8.38271e-73	4.77524e-71	2362	2077.08	2219	1.06833	0.134387	0.939458	2.84531e-25	2.34009e-22
GO:1901990	regulation of mitotic cell cycle phase transition	0.0306585	2098.33	2957	1.40922	0.0432045	2.30321e-72	1.30638e-70	393	345.594	355	1.02722	0.0214995	0.903308	0.078623	0.514977
GO:0097659	nucleic acid-templated transcription	0.228661	15650	17642	1.12728	0.257766	9.70591e-72	5.48155e-70	2601	2287.25	2267	0.991146	0.137294	0.871588	0.910102	0.982124
GO:0006351	transcription, DNA-templated	0.228621	15647.3	17639	1.12729	0.257722	9.92388e-72	5.5807e-70	2600	2286.37	2266	0.99109	0.137234	0.871538	0.911379	0.983423
GO:0016567	protein ubiquitination	0.0578055	3956.33	5092	1.28705	0.0743988	1.4873e-71	8.32823e-70	712	626.114	644	1.02857	0.0390019	0.904494	0.0184014	0.190063
GO:0030162	regulation of proteolysis	0.0610506	4178.43	5340	1.27799	0.0780223	2.53992e-71	1.41622e-69	747	656.892	677	1.03061	0.0410005	0.906292	0.0104826	0.124495
GO:0006974	cellular response to DNA damage stimulus	0.0541997	3709.53	4809	1.29639	0.0702639	4.57252e-71	2.53881e-69	740	650.736	669	1.02807	0.040516	0.904054	0.0181635	0.189269
GO:0031331	positive regulation of cellular catabolic process	0.0246748	1688.79	2459	1.45607	0.0359282	5.01016e-71	2.77011e-69	287	252.38	260	1.03019	0.0157461	0.905923	0.0936796	0.580928
GO:0050778	positive regulation of immune response	0.0450943	3086.34	4097	1.32746	0.0598609	7.6903e-71	4.23417e-69	593	521.469	538	1.0317	0.0325824	0.907251	0.0174625	0.184274
GO:0007346	regulation of mitotic cell cycle	0.0568741	3892.58	5012	1.28758	0.0732299	1.33126e-70	7.2992e-69	641	563.678	591	1.04847	0.0357922	0.921997	0.000247469	0.00634784
GO:0022402	cell cycle process	0.083828	5737.35	7065	1.2314	0.103226	1.4087e-70	7.69175e-69	1007	885.529	916	1.03441	0.0554748	0.909633	0.00103021	0.0205091
GO:0009896	positive regulation of catabolic process	0.0319495	2186.69	3047	1.39343	0.0445195	3.68478e-70	2.00364e-68	348	306.022	317	1.03587	0.0191982	0.910919	0.0368633	0.310951
GO:0045934	negative regulation of nucleobase-containing compound metabolic process	0.148143	10139.2	11806	1.16439	0.172496	2.8631e-69	1.55043e-67	1419	1247.83	1282	1.02738	0.0776405	0.903453	0.001716	0.030767
GO:0051049	regulation of transport	0.180338	12342.7	14137	1.14538	0.206555	5.07728e-69	2.7382e-67	1841	1618.93	1707	1.0544	0.103379	0.927214	1.27422e-12	1.78377e-10
GO:0006259	DNA metabolic process	0.0547725	3748.74	4834	1.2895	0.0706292	9.28446e-69	4.9867e-67	781	686.791	706	1.02797	0.0427568	0.903969	0.0158178	0.170333
GO:0044802	single-organism membrane organization	0.0716033	4900.68	6120	1.24881	0.0894188	1.88335e-68	1.00744e-66	816	717.569	753	1.04938	0.0456032	0.922794	2.57314e-05	0.000895768
GO:0048513	animal organ development	0.308522	21115.9	23242	1.10069	0.339587	2.1233e-68	1.1312e-66	2936	2581.84	2660	1.03027	0.161095	0.905995	4.26316e-07	2.28044e-05
GO:0045944	positive regulation of transcription from RNA polymerase II promoter	0.12842	8789.29	10344	1.17689	0.151135	1.0893e-67	5.77988e-66	1098	965.552	1044	1.08125	0.0632267	0.95082	7.27718e-17	1.91521e-14
GO:0048869	cellular developmental process	0.368537	25223.4	27424	1.08724	0.40069	1.27427e-67	6.73417e-66	3543	3115.62	3215	1.0319	0.194707	0.907423	2.92135e-09	2.32982e-07
GO:1903706	regulation of hemopoiesis	0.0413497	2830.06	3776	1.33425	0.0551708	2.26104e-67	1.19012e-65	441	387.804	412	1.06239	0.0249515	0.93424	8.39179e-05	0.00255029
GO:0045937	positive regulation of phosphate metabolic process	0.114021	7803.84	9270	1.18788	0.135443	1.77652e-66	9.31362e-65	1093	961.155	1028	1.06955	0.0622578	0.940531	2.5131e-12	3.34039e-10
GO:0001932	regulation of protein phosphorylation	0.140729	9631.78	11226	1.16552	0.164022	3.54285e-66	1.85001e-64	1341	1179.24	1258	1.06679	0.076187	0.938106	8.66409e-14	1.39312e-11
GO:1903827	regulation of cellular protein localization	0.0583623	3994.43	5086	1.27327	0.0743111	6.31059e-66	3.28226e-64	598	525.865	564	1.07252	0.034157	0.943144	7.63984e-08	4.71984e-06
GO:0070201	regulation of establishment of protein localization	0.0790873	5412.89	6661	1.23058	0.0973233	6.64273e-66	3.44141e-64	803	706.137	744	1.05362	0.0450581	0.926526	5.64156e-06	0.000234875
GO:0051704	multi-organism process	0.138359	9469.6	11048	1.16668	0.161421	8.79961e-66	4.54094e-64	1669	1467.67	1489	1.01453	0.0901768	0.892151	0.0490233	0.378135
GO:0002274	myeloid leukocyte activation	0.0377495	2583.65	3479	1.34655	0.0508314	1.10678e-65	5.68913e-64	561	493.329	518	1.05001	0.0313711	0.923351	0.000398525	0.00936462
GO:0042060	wound healing	0.0452582	3097.56	4069	1.31361	0.0594518	1.26921e-65	6.49863e-64	472	415.064	438	1.05526	0.0265262	0.927966	0.000325576	0.00793381
GO:0006952	defense response	0.0776541	5314.8	6546	1.23165	0.095643	3.29297e-65	1.67954e-63	1168	1027.11	1028	1.00087	0.0622578	0.880137	0.48961	0.961673
GO:0006887	exocytosis	0.0568272	3889.37	4957	1.2745	0.0724263	1.12366e-64	5.70897e-63	762	670.083	701	1.04614	0.042454	0.919948	0.000144189	0.00412475
GO:0033993	response to lipid	0.0875578	5992.63	7283	1.21533	0.106411	1.43676e-64	7.27166e-63	833	732.518	783	1.06892	0.0474201	0.939976	1.69771e-09	1.45066e-07
GO:0002443	leukocyte mediated immunity	0.0403153	2759.26	3673	1.33116	0.0536659	1.5262e-64	7.69472e-63	618	543.453	570	1.04885	0.0345203	0.92233	0.000286098	0.00718467
GO:0023014	signal transduction by protein phosphorylation	0.0438932	3004.14	3952	1.31552	0.0577423	2.50237e-64	1.25682e-62	407	357.905	386	1.0785	0.0233769	0.948403	1.40491e-06	6.84713e-05
GO:0009888	tissue development	0.179135	12260.4	13983	1.1405	0.204304	3.59282e-64	1.79764e-62	1625	1428.98	1450	1.01471	0.0878149	0.892308	0.0494768	0.381186
GO:0002263	cell activation involved in immune response	0.0418418	2863.74	3790	1.32345	0.0553753	3.68303e-64	1.83579e-62	607	533.78	558	1.04537	0.0337936	0.919275	0.000822532	0.017099
GO:0031347	regulation of defense response	0.0548362	3753.1	4796	1.27788	0.0700739	8.83942e-64	4.38936e-62	733	644.581	666	1.03323	0.0403343	0.908595	0.00631078	0.0860554
GO:0050878	regulation of body fluid levels	0.0465206	3183.96	4151	1.30372	0.0606499	1.36721e-63	6.7636e-62	509	447.601	470	1.05004	0.0284642	0.923379	0.000726809	0.0154259
GO:0034097	response to cytokine	0.0752281	5148.76	6344	1.23214	0.0926916	2.59297e-63	1.27793e-61	900	791.436	831	1.04999	0.050327	0.923333	7.5898e-06	0.000305425
GO:0009725	response to hormone	0.0795174	5442.33	6663	1.22429	0.0973525	6.22594e-63	3.05698e-61	780	685.912	739	1.0774	0.0447553	0.947436	3.70328e-11	4.23752e-09
GO:0001701	in utero embryonic development	0.035951	2460.55	3315	1.34726	0.0484352	9.16939e-63	4.4855e-61	313	275.244	298	1.08268	0.0180475	0.952077	7.66632e-06	0.000307565
GO:1901361	organic cyclic compound catabolic process	0.0302546	2070.68	2860	1.38119	0.0417872	1.13218e-62	5.51793e-61	444	390.442	404	1.03472	0.0244671	0.90991	0.0238069	0.229938
GO:0002366	leukocyte activation involved in immune response	0.0411506	2816.43	3724	1.32224	0.054411	1.18686e-62	5.76306e-61	603	530.262	554	1.04477	0.0335514	0.91874	0.000998111	0.0200216
GO:0000165	MAPK cascade	0.0390077	2669.77	3555	1.33158	0.0519418	1.42209e-62	6.87986e-61	366	321.851	346	1.07503	0.0209545	0.945355	1.33935e-05	0.000506451
GO:0006897	endocytosis	0.0484955	3319.13	4292	1.29311	0.06271	4.17544e-62	2.01262e-60	508	446.722	482	1.07897	0.0291909	0.948819	5.52543e-08	3.52957e-06
GO:0031401	positive regulation of protein modification process	0.121032	8283.67	9733	1.17496	0.142208	4.55891e-62	2.18944e-60	1182	1039.42	1103	1.06117	0.0667999	0.933164	2.11571e-10	2.09328e-08
GO:0002444	myeloid leukocyte mediated immunity	0.0325849	2230.17	3041	1.36357	0.0444318	7.0004e-62	3.34975e-60	511	449.36	470	1.04593	0.0284642	0.919765	0.00183806	0.0324223
GO:1902905	positive regulation of supramolecular fiber organization	0.0149659	1024.3	1593	1.55522	0.0232752	7.28791e-62	3.4747e-60	164	144.217	155	1.07477	0.00938711	0.945122	0.00362683	0.0549248
GO:0071495	cellular response to endogenous stimulus	0.122569	8388.86	9843	1.17334	0.143815	7.61082e-62	3.61555e-60	1074	944.447	1022	1.08211	0.0618944	0.951583	7.0288e-17	1.88759e-14
GO:0009628	response to abiotic stimulus	0.102921	7044.09	8394	1.19164	0.122644	1.05922e-61	5.01379e-60	1098	965.552	1016	1.05225	0.061531	0.925319	2.18011e-07	1.23125e-05
GO:0006629	lipid metabolic process	0.0994089	6803.74	8133	1.19537	0.118831	1.26271e-61	5.95555e-60	1214	1067.56	1122	1.05099	0.0679506	0.924218	1.01455e-07	6.12406e-06
GO:0030154	cell differentiation	0.363977	24911.3	26994	1.0836	0.394407	4.15065e-61	1.95066e-59	3468	3049.67	3149	1.03257	0.19071	0.908016	2.15668e-09	1.77374e-07
GO:0002275	myeloid cell activation involved in immune response	0.0326088	2231.81	3037	1.36078	0.0443733	4.70178e-61	2.20181e-59	509	447.601	468	1.04557	0.028343	0.91945	0.00202802	0.0348847
GO:0046578	regulation of Ras protein signal transduction	0.0247226	1692.07	2401	1.41897	0.0350808	6.16403e-61	2.87633e-59	213	187.307	205	1.09446	0.0124152	0.962441	1.87436e-05	0.000688925
GO:0002446	neutrophil mediated immunity	0.0307751	2106.31	2886	1.37017	0.0421671	2.09139e-60	9.72458e-59	491	431.772	451	1.04453	0.0273135	0.918534	0.00300322	0.0468795
GO:0051056	regulation of small GTPase mediated signal transduction	0.0368068	2519.13	3363	1.33498	0.0491365	3.86441e-60	1.79055e-58	313	275.244	299	1.08631	0.018108	0.955272	2.67173e-06	0.000119583
GO:0042592	homeostatic process	0.130446	8928	10397	1.16454	0.15191	4.50745e-60	2.08118e-58	1427	1254.87	1324	1.05509	0.0801841	0.927821	3.42343e-10	3.24093e-08
GO:0019058	viral life cycle	0.0197138	1349.25	1983	1.4697	0.0289734	5.7172e-60	2.63051e-58	298	262.053	272	1.03796	0.0164729	0.912752	0.0407826	0.329845
GO:0001890	placenta development	0.0152039	1040.59	1603	1.54048	0.0234213	7.40684e-60	3.39605e-58	146	128.389	143	1.11381	0.00866037	0.979452	1.02566e-05	0.000402886
GO:0045862	positive regulation of proteolysis	0.0326207	2232.62	3029	1.3567	0.0442565	8.21724e-60	3.75454e-58	377	331.524	350	1.05573	0.0211967	0.928382	0.00115983	0.0227454
GO:0034248	regulation of cellular amide metabolic process	0.0354836	2428.57	3255	1.3403	0.0475585	1.13249e-59	5.15654e-58	461	405.391	418	1.0311	0.0253149	0.906725	0.0363929	0.308566
GO:0034660	ncRNA metabolic process	0.0305195	2088.82	2859	1.36872	0.0417726	1.79014e-59	8.12291e-58	555	488.052	506	1.03677	0.0306444	0.911712	0.00850096	0.107748
GO:0006417	regulation of translation	0.0322723	2208.78	2997	1.35686	0.0437889	3.20482e-59	1.44922e-57	427	375.493	387	1.03065	0.0234375	0.906323	0.0454886	0.355744
GO:0036230	granulocyte activation	0.0311341	2130.88	2906	1.36376	0.0424593	3.52987e-59	1.59074e-57	491	431.772	451	1.04453	0.0273135	0.918534	0.00300322	0.0468795
GO:0042119	neutrophil activation	0.0311109	2129.29	2904	1.36383	0.0424301	3.70299e-59	1.66306e-57	488	429.134	449	1.04629	0.0271923	0.920082	0.00213908	0.0359951
GO:0043299	leukocyte degranulation	0.0317511	2173.11	2953	1.35888	0.043146	7.13722e-59	3.19451e-57	499	438.808	459	1.04602	0.027798	0.91984	0.00203265	0.0349186
GO:1903829	positive regulation of cellular protein localization	0.0382652	2618.95	3467	1.32381	0.050656	9.60289e-59	4.28354e-57	398	349.991	379	1.08289	0.022953	0.952261	4.04925e-07	2.17486e-05
GO:0032535	regulation of cellular component size	0.0349543	2392.34	3205	1.33969	0.046828	1.38041e-58	6.13674e-57	323	284.038	302	1.06324	0.0182897	0.934984	0.000625939	0.0135473
GO:1902532	negative regulation of intracellular signal transduction	0.0502109	3436.53	4391	1.27774	0.0641565	3.18848e-58	1.4127e-56	493	433.531	464	1.07028	0.0281008	0.941176	2.44004e-06	0.000110084
GO:0019752	carboxylic acid metabolic process	0.0633728	4337.36	5396	1.24407	0.0788405	3.82924e-58	1.69091e-56	837	736.036	762	1.03528	0.0461483	0.910394	0.0021216	0.0358585
GO:0032870	cellular response to hormone stimulus	0.0589898	4037.38	5061	1.25354	0.0739458	5.78539e-58	2.54615e-56	548	481.897	522	1.08322	0.0316134	0.952555	2.11745e-09	1.75242e-07
GO:0000278	mitotic cell cycle	0.0576171	3943.43	4953	1.25601	0.0723678	1.30633e-57	5.72998e-56	697	612.923	634	1.03439	0.0383963	0.909613	0.00592101	0.0814155
GO:0043086	negative regulation of catalytic activity	0.0771568	5280.76	6428	1.21725	0.0939189	1.9912e-57	8.70504e-56	863	758.899	782	1.03044	0.0473595	0.906141	0.00647559	0.0876328
GO:0043312	neutrophil degranulation	0.029916	2047.51	2794	1.36458	0.0408229	4.18565e-57	1.82381e-55	478	420.341	439	1.04439	0.0265867	0.91841	0.00348795	0.0531226
GO:0042327	positive regulation of phosphorylation	0.1005	6878.39	8160	1.18632	0.119225	4.91576e-57	2.13487e-55	967	850.354	910	1.07014	0.0551114	0.941055	3.30754e-11	3.88607e-09
GO:0051495	positive regulation of cytoskeleton organization	0.0173914	1190.3	1770	1.48702	0.0258613	1.34857e-56	5.83747e-55	188	165.322	177	1.07064	0.0107195	0.941489	0.00332728	0.0512084
GO:0040029	regulation of gene expression, epigenetic	0.0153166	1048.3	1595	1.52151	0.0233044	1.5711e-56	6.77838e-55	248	218.085	220	1.00878	0.0133236	0.887097	0.399305	0.961673
GO:0009605	response to external stimulus	0.173518	11875.9	13468	1.13406	0.19678	1.58106e-56	6.79907e-55	1788	1572.32	1631	1.03732	0.0987766	0.912192	2.02057e-06	9.23219e-05
GO:1903047	mitotic cell cycle process	0.0518868	3551.24	4503	1.26801	0.0657929	2.39321e-56	1.02581e-54	640	562.799	582	1.03412	0.0352471	0.909375	0.00863043	0.108417
GO:0019637	organophosphate metabolic process	0.0790515	5410.44	6558	1.2121	0.0958184	2.51676e-56	1.07526e-54	977	859.148	875	1.01845	0.0529918	0.895599	0.0586555	0.426843
GO:0002283	neutrophil activation involved in immune response	0.0301773	2065.4	2808	1.35955	0.0410274	3.77622e-56	1.60813e-54	480	422.099	441	1.04478	0.0267079	0.91875	0.00316725	0.0490327
GO:0046700	heterocycle catabolic process	0.0271278	1856.68	2562	1.37988	0.0374332	7.32029e-56	3.10735e-54	403	354.388	363	1.0243	0.021984	0.900744	0.102653	0.608202
GO:0051707	response to other organism	0.0547891	3749.87	4719	1.25844	0.0689489	1.10921e-55	4.69329e-54	777	683.273	695	1.01716	0.0420906	0.894466	0.101766	0.60376
GO:0019439	aromatic compound catabolic process	0.028504	1950.87	2669	1.36811	0.0389965	2.1709e-55	9.15605e-54	415	364.94	376	1.03031	0.0227713	0.906024	0.0502172	0.385086
GO:0051338	regulation of transferase activity	0.104188	7130.85	8412	1.17966	0.122907	2.23599e-55	9.40046e-54	995	874.977	929	1.06174	0.0562621	0.933668	4.41918e-09	3.42071e-07
GO:0009607	response to biotic stimulus	0.0585475	4007.1	4999	1.24753	0.07304	5.2263e-55	2.19022e-53	818	719.328	734	1.0204	0.0444525	0.897311	0.057588	0.425159
GO:0043434	response to peptide hormone	0.0336143	2300.63	3072	1.33529	0.0448847	5.33377e-55	2.22816e-53	367	322.73	349	1.0814	0.0211361	0.950954	1.88093e-06	8.77701e-05
GO:0001934	positive regulation of protein phosphorylation	0.0968455	6628.3	7862	1.18613	0.114871	1.06538e-54	4.43652e-53	924	812.541	869	1.06948	0.0526284	0.940476	1.43798e-10	1.46359e-08
GO:1903313	positive regulation of mRNA metabolic process	0.00405507	277.537	573	2.06459	0.00837205	1.40561e-54	5.83485e-53	52	45.7274	49	1.07157	0.00296754	0.942308	0.112352	0.638637
GO:0045055	regulated exocytosis	0.050682	3468.78	4390	1.26557	0.0641419	4.32181e-54	1.78839e-52	680	597.974	625	1.0452	0.0378513	0.919118	0.000428912	0.00995424
GO:0043207	response to external biotic stimulus	0.0551876	3777.15	4730	1.25227	0.0691096	1.24567e-53	5.1385e-52	780	685.912	698	1.01762	0.0422723	0.894872	0.0948911	0.582403
GO:1903311	regulation of mRNA metabolic process	0.0118122	808.454	1280	1.58327	0.018702	1.32661e-53	5.45529e-52	144	126.63	136	1.074	0.00823643	0.944444	0.00694373	0.0924824
GO:0007599	hemostasis	0.0259662	1777.18	2453	1.38028	0.0358406	1.36697e-53	5.60372e-52	311	273.485	286	1.04576	0.0173207	0.919614	0.0139758	0.155371
GO:0031400	negative regulation of protein modification process	0.062641	4287.27	5294	1.23482	0.0773502	1.86236e-53	7.61079e-52	612	538.177	566	1.0517	0.0342781	0.924837	0.000133435	0.00384812
GO:0061014	positive regulation of mRNA catabolic process	0.00245333	167.91	402	2.39413	0.00587359	4.01919e-53	1.63741e-51	25	21.9843	23	1.0462	0.00139293	0.92	0.404947	0.961673
GO:0051223	regulation of protein transport	0.0748137	5120.4	6199	1.21065	0.090573	1.73762e-52	7.0572e-51	760	668.324	702	1.05039	0.0425145	0.923684	3.39441e-05	0.00114825
GO:0014070	response to organic cyclic compound	0.0944671	6465.52	7659	1.18459	0.111905	1.92118e-52	7.77872e-51	899	790.557	840	1.06254	0.0508721	0.934372	1.64396e-08	1.1446e-06
GO:1901698	response to nitrogen compound	0.0924358	6326.49	7506	1.18644	0.10967	3.31182e-52	1.33682e-50	914	803.748	853	1.06128	0.0516594	0.93326	2.51704e-08	1.69855e-06
GO:0044270	cellular nitrogen compound catabolic process	0.0271908	1861	2540	1.36486	0.0371117	5.25616e-52	2.11516e-50	405	356.146	364	1.02205	0.0220446	0.898765	0.127025	0.689005
GO:0097190	apoptotic signaling pathway	0.0263268	1801.86	2470	1.37081	0.036089	7.02525e-52	2.81845e-50	296	260.295	276	1.06034	0.0167151	0.932432	0.00177138	0.031532
GO:0002253	activation of immune response	0.0339997	2327.01	3077	1.3223	0.0449578	9.88463e-52	3.95355e-50	442	388.683	397	1.0214	0.0240431	0.89819	0.122575	0.680577
GO:0007596	blood coagulation	0.0257557	1762.77	2422	1.37397	0.0353876	1.46078e-51	5.82498e-50	306	269.088	281	1.04427	0.0170179	0.918301	0.0179142	0.187536
GO:0006109	regulation of carbohydrate metabolic process	0.0152512	1043.83	1562	1.49642	0.0228222	1.65976e-51	6.59841e-50	176	154.77	164	1.05964	0.00993217	0.931818	0.0159894	0.17204
GO:0051347	positive regulation of transferase activity	0.0724866	4961.13	6014	1.21222	0.08787	1.69396e-51	6.71409e-50	676	594.457	634	1.06652	0.0383963	0.93787	1.86128e-07	1.06029e-05
GO:0050817	coagulation	0.0257821	1764.58	2423	1.37313	0.0354022	2.11078e-51	8.34109e-50	308	270.847	282	1.04118	0.0170785	0.915584	0.0259721	0.244119
GO:0045859	regulation of protein kinase activity	0.0835239	5716.54	6835	1.19565	0.0998656	2.5429e-51	1.00186e-49	772	678.876	730	1.07531	0.0442103	0.945596	1.73093e-10	1.72555e-08
GO:0048878	chemical homeostasis	0.0858655	5876.81	7001	1.19129	0.102291	1.1655e-50	4.57817e-49	925	813.421	864	1.06218	0.0523256	0.934054	1.24105e-08	8.924e-07
GO:0009790	embryo development	0.115758	7922.71	9188	1.1597	0.134245	9.07244e-50	3.5531e-48	905	795.833	860	1.08063	0.0520833	0.950276	7.5186e-14	1.23672e-11
GO:0007015	actin filament organization	0.0190172	1301.57	1864	1.43211	0.0272347	9.40565e-50	3.67267e-48	199	174.995	191	1.09146	0.0115673	0.959799	6.78412e-05	0.00214597
GO:0045786	negative regulation of cell cycle	0.0502855	3441.64	4319	1.25492	0.0631045	9.65991e-50	3.76079e-48	558	490.69	506	1.0312	0.0306444	0.90681	0.0225271	0.219404
GO:0022613	ribonucleoprotein complex biogenesis	0.0283279	1938.82	2614	1.34824	0.0381929	9.86345e-50	3.82871e-48	454	399.236	405	1.01444	0.0245276	0.89207	0.223407	0.912133
GO:2001242	regulation of intrinsic apoptotic signaling pathway	0.0103726	709.924	1136	1.60017	0.016598	1.05362e-49	4.07783e-48	155	136.303	146	1.07114	0.00884205	0.941936	0.00713971	0.0946138
GO:0002768	immune response-regulating cell surface receptor signaling pathway	0.0261608	1790.5	2441	1.36331	0.0356652	1.14478e-49	4.41766e-48	315	277.003	282	1.01804	0.0170785	0.895238	0.218737	0.902874
GO:0034655	nucleobase-containing compound catabolic process	0.0239856	1641.62	2264	1.37912	0.0330791	2.81552e-49	1.08332e-47	358	314.816	321	1.01964	0.0194404	0.896648	0.176431	0.832793
GO:0002429	immune response-activating cell surface receptor signaling pathway	0.0221162	1513.68	2113	1.39594	0.0308729	3.10764e-49	1.19223e-47	284	249.742	252	1.00904	0.0152616	0.887324	0.381233	0.961673
GO:0006928	movement of cell or subcellular component	0.160408	10978.6	12411	1.13047	0.181336	5.19581e-49	1.98755e-47	1394	1225.85	1311	1.06947	0.0793968	0.940459	1.90993e-15	4.12013e-13
GO:1901652	response to peptide	0.0425415	2911.63	3718	1.27695	0.0543234	5.71714e-49	2.18063e-47	435	382.528	414	1.08228	0.0250727	0.951724	1.46765e-07	8.54548e-06
GO:0051259	protein oligomerization	0.0410451	2809.21	3602	1.28221	0.0526285	6.57336e-49	2.49997e-47	490	430.893	435	1.00953	0.0263445	0.887755	0.310557	0.961673
GO:0090150	establishment of protein localization to membrane	0.0139659	955.856	1438	1.50441	0.0210105	1.21113e-48	4.59285e-47	217	190.824	192	1.00616	0.0116279	0.884793	0.453811	0.961673
GO:1902582	single-organism intracellular transport	0.0497069	3402.04	4264	1.25337	0.0623009	1.31654e-48	4.97825e-47	618	543.453	564	1.03781	0.034157	0.912621	0.00453922	0.0657113
GO:0045860	positive regulation of protein kinase activity	0.056777	3885.93	4799	1.23497	0.0701178	2.17254e-48	8.19153e-47	505	444.084	484	1.08988	0.029312	0.958416	3.54352e-10	3.33065e-08
GO:0033674	positive regulation of kinase activity	0.0601025	4113.53	5050	1.22765	0.0737851	2.29465e-48	8.62721e-47	538	473.103	514	1.08644	0.0311289	0.95539	5.84793e-10	5.3071e-08
GO:0022411	cellular component disassembly	0.0269011	1841.17	2490	1.3524	0.0363812	2.72077e-48	1.02002e-46	397	349.111	358	1.02546	0.0216812	0.901763	0.0931229	0.578021
GO:0048646	anatomical structure formation involved in morphogenesis	0.104065	7122.42	8312	1.16702	0.121446	3.13294e-48	1.1712e-46	821	721.966	786	1.08869	0.0476017	0.957369	2.19169e-15	4.57785e-13
GO:0043009	chordate embryonic development	0.069278	4741.52	5737	1.20995	0.0838228	3.70003e-48	1.37928e-46	555	488.052	525	1.0757	0.0317951	0.945946	5.81328e-08	3.6955e-06
GO:0032787	monocarboxylic acid metabolic process	0.0369879	2531.53	3281	1.29606	0.0479384	3.91245e-48	1.45435e-46	494	434.411	452	1.04049	0.027374	0.91498	0.00647973	0.0876328
GO:1901988	negative regulation of cell cycle phase transition	0.0150409	1029.43	1525	1.4814	0.0222816	4.44828e-48	1.64887e-46	207	182.03	183	1.00533	0.0110828	0.884058	0.470403	0.961673
GO:1902903	regulation of supramolecular fiber organization	0.0288446	1974.18	2641	1.33777	0.0385874	7.03605e-48	2.60077e-46	289	254.139	276	1.08602	0.0167151	0.955017	7.06337e-06	0.000285113
GO:0045088	regulation of innate immune response	0.0300142	2054.23	2733	1.33042	0.0399316	7.74846e-48	2.85608e-46	416	365.82	377	1.03056	0.0228319	0.90625	0.0484263	0.374188
GO:0009792	embryo development ending in birth or egg hatching	0.0696678	4768.2	5762	1.20842	0.0841881	8.73309e-48	3.21002e-46	560	492.449	530	1.07625	0.0320979	0.946429	3.95872e-08	2.61773e-06
GO:0006909	phagocytosis	0.0161143	1102.89	1612	1.46161	0.0235528	1.12212e-47	4.11308e-46	182	160.046	174	1.08719	0.0105378	0.956044	0.000307174	0.00752719
GO:0022603	regulation of anatomical structure morphogenesis	0.118935	8140.13	9390	1.15355	0.137196	1.29009e-47	4.71565e-46	958	842.44	911	1.08138	0.055172	0.95094	7.01209e-15	1.3772e-12
GO:0042326	negative regulation of phosphorylation	0.0527468	3610.1	4485	1.24235	0.0655299	1.52108e-47	5.54458e-46	447	393.08	422	1.07357	0.0255572	0.944072	2.44278e-06	0.000110084
GO:0030705	cytoskeleton-dependent intracellular transport	0.0114576	784.179	1219	1.55449	0.0178107	1.5438e-47	5.61186e-46	149	131.027	143	1.09138	0.00866037	0.959731	0.000592099	0.0128784
GO:0002764	immune response-regulating signaling pathway	0.0351633	2406.65	3134	1.30223	0.0457906	1.55397e-47	5.63326e-46	414	364.061	373	1.02455	0.0225896	0.900966	0.0965267	0.589723
GO:0051050	positive regulation of transport	0.0930975	6371.78	7494	1.17612	0.109494	2.72905e-47	9.86583e-46	961	845.078	888	1.05079	0.0537791	0.924037	2.56121e-06	0.000115027
GO:0036293	response to decreased oxygen levels	0.0314299	2151.12	2840	1.32024	0.041495	2.77746e-47	1.00133e-45	343	301.625	318	1.05429	0.0192587	0.927114	0.00248825	0.0402741
GO:0032271	regulation of protein polymerization	0.0152419	1043.19	1537	1.47337	0.022457	2.98634e-47	1.0737e-45	182	160.046	173	1.08094	0.0104772	0.95055	0.000871056	0.0178234
GO:0051493	regulation of cytoskeleton organization	0.0444574	3042.76	3847	1.26431	0.0562082	5.81874e-47	2.08634e-45	450	395.718	424	1.07147	0.0256783	0.942222	4.57717e-06	0.000194293
GO:0001666	response to hypoxia	0.0308534	2111.67	2792	1.32218	0.0407937	6.13264e-47	2.19292e-45	335	294.59	311	1.0557	0.0188348	0.928358	0.00216326	0.0362223
GO:0070482	response to oxygen levels	0.0329907	2257.95	2959	1.31048	0.0432337	7.08537e-47	2.52673e-45	367	322.73	338	1.04731	0.02047	0.920981	0.00617486	0.0844687
GO:0061572	actin filament bundle organization	0.00501655	343.343	640	1.86403	0.00935098	9.91323e-47	3.52563e-45	51	44.8481	49	1.09258	0.00296754	0.960784	0.0452757	0.355744
GO:0002757	immune response-activating signal transduction	0.0310785	2127.07	2808	1.32012	0.0410274	9.97254e-47	3.53716e-45	382	335.921	342	1.0181	0.0207122	0.895288	0.188997	0.847939
GO:0043467	regulation of generation of precursor metabolites and energy	0.0100212	685.873	1091	1.59067	0.0159405	1.00442e-46	3.553e-45	122	107.284	114	1.0626	0.00690407	0.934426	0.034039	0.294103
GO:0034470	ncRNA processing	0.0213115	1458.6	2031	1.39243	0.0296748	1.0316e-46	3.63938e-45	396	348.232	362	1.03954	0.0219235	0.914141	0.016122	0.173325
GO:1900153	positive regulation of nuclear-transcribed mRNA catabolic process, deadenylation-dependent decay	0.00191545	131.097	326	2.4867	0.00476316	1.30997e-46	4.60906e-45	16	14.07	15	1.0661	0.00090843	0.9375	0.408418	0.961673
GO:0071900	regulation of protein serine/threonine kinase activity	0.0533685	3652.65	4522	1.23801	0.0660705	1.57303e-46	5.51987e-45	486	427.376	465	1.08804	0.0281613	0.95679	1.90875e-09	1.59983e-07
GO:0009653	anatomical structure morphogenesis	0.246319	16858.6	18481	1.09624	0.270024	2.52259e-46	8.8284e-45	1978	1739.4	1876	1.07853	0.113614	0.948433	4.32636e-28	5.17551e-25
GO:0030163	protein catabolic process	0.0477413	3267.51	4091	1.25202	0.0597732	3.28468e-46	1.1465e-44	621	546.091	541	0.990677	0.0327641	0.871175	0.760557	0.961673
GO:0043549	regulation of kinase activity	0.0911772	6240.35	7336	1.17558	0.107186	5.46539e-46	1.90262e-44	831	730.76	786	1.07559	0.0476017	0.945848	2.77324e-11	3.34799e-09
GO:0043620	regulation of DNA-templated transcription in response to stress	0.00781097	534.599	893	1.67041	0.0130475	6.00321e-46	2.08433e-44	119	104.645	107	1.0225	0.00648014	0.89916	0.309533	0.961673
GO:2000377	regulation of reactive oxygen species metabolic process	0.0140267	960.016	1428	1.48748	0.0208644	6.06565e-46	2.10047e-44	161	141.579	149	1.05242	0.00902374	0.925466	0.039994	0.326712
GO:1901564	organonitrogen compound metabolic process	0.144825	9912.11	11240	1.13397	0.164227	7.39726e-46	2.55487e-44	1837	1615.41	1653	1.02327	0.100109	0.899837	0.00215564	0.0362223
GO:0002520	immune system development	0.0620619	4247.64	5170	1.21715	0.0755384	8.74204e-46	3.01143e-44	586	515.313	539	1.04597	0.0326429	0.919795	0.000868094	0.017821
GO:0071345	cellular response to cytokine stimulus	0.0665791	4556.8	5507	1.20852	0.0804623	1.21272e-45	4.16663e-44	806	708.775	739	1.04264	0.0447553	0.916873	0.000298696	0.00742756
GO:0071375	cellular response to peptide hormone stimulus	0.0242309	1658.41	2257	1.36094	0.0329768	1.64212e-45	5.62726e-44	254	223.361	246	1.10136	0.0148983	0.968504	3.61647e-07	1.96649e-05
GO:0044033	multi-organism metabolic process	0.00788106	539.395	897	1.66297	0.013106	1.92099e-45	6.5658e-44	147	129.268	133	1.02887	0.00805475	0.904762	0.208503	0.893286
GO:0032386	regulation of intracellular transport	0.0488262	3341.76	4166	1.24665	0.0608691	2.00586e-45	6.83812e-44	511	449.36	477	1.06151	0.0288881	0.933464	3.04903e-05	0.00104485
GO:0051241	negative regulation of multicellular organismal process	0.123638	8462.03	9698	1.14606	0.141697	3.06543e-45	1.04233e-43	1039	913.669	983	1.07588	0.0595325	0.946102	6.0444e-14	1.03296e-11
GO:0006066	alcohol metabolic process	0.0206763	1415.13	1969	1.39139	0.0287689	3.92518e-45	1.33122e-43	271	238.31	248	1.04066	0.0150194	0.915129	0.0374964	0.312884
GO:1904951	positive regulation of establishment of protein localization	0.0471626	3227.91	4036	1.25035	0.0589696	4.36208e-45	1.47559e-43	511	449.36	473	1.05261	0.0286458	0.925636	0.000374492	0.00888608
GO:0043254	regulation of protein complex assembly	0.036669	2509.7	3230	1.28701	0.0471932	4.48263e-45	1.51249e-43	389	342.076	366	1.06994	0.0221657	0.940874	3.13728e-05	0.00106952
GO:0048193	Golgi vesicle transport	0.0271423	1857.67	2485	1.33769	0.0363081	4.52109e-45	1.52156e-43	328	288.435	300	1.0401	0.0181686	0.914634	0.0252457	0.239476
GO:0006508	proteolysis	0.0995402	6812.73	7938	1.16517	0.115981	4.84191e-45	1.62537e-43	1237	1087.79	1094	1.00571	0.0662548	0.884398	0.30543	0.961673
GO:0035023	regulation of Rho protein signal transduction	0.014594	998.844	1470	1.4717	0.021478	5.21025e-45	1.74457e-43	130	114.319	126	1.10218	0.00763081	0.969231	0.000273429	0.00694605
GO:0043547	positive regulation of GTPase activity	0.0444228	3040.39	3825	1.25806	0.0558867	6.70792e-45	2.24034e-43	405	356.146	372	1.04451	0.0225291	0.918519	0.00675198	0.0906625
GO:1901991	negative regulation of mitotic cell cycle phase transition	0.0147133	1007.01	1477	1.46672	0.0215803	1.64491e-44	5.47983e-43	199	174.995	175	1.00003	0.0105983	0.879397	0.553766	0.961673
GO:0010243	response to organonitrogen compound	0.0850869	5823.52	6867	1.17918	0.100333	2.05733e-44	6.83645e-43	802	705.258	749	1.06202	0.0453609	0.933915	1.30084e-07	7.67611e-06
GO:0040008	regulation of growth	0.0751232	5141.58	6129	1.19205	0.0895503	2.25679e-44	7.48039e-43	630	554.005	595	1.074	0.0360344	0.944444	1.67216e-08	1.15811e-06
GO:0007005	mitochondrion organization	0.0348787	2387.17	3084	1.29191	0.04506	3.05825e-44	1.01114e-42	540	474.862	478	1.00661	0.0289486	0.885185	0.367089	0.961673
GO:0007009	plasma membrane organization	0.0231571	1584.92	2162	1.36411	0.0315888	3.14546e-44	1.03737e-42	215	189.065	206	1.08957	0.0124758	0.95814	5.19219e-05	0.00168701
GO:0022408	negative regulation of cell-cell adhesion	0.0147896	1012.23	1481	1.46311	0.0216388	4.09959e-44	1.34866e-42	145	127.509	139	1.09012	0.00841812	0.958621	0.000849859	0.0175012
GO:0051130	positive regulation of cellular component organization	0.133633	9146.13	10404	1.13753	0.152012	4.92811e-44	1.61718e-42	1215	1068.44	1144	1.07072	0.0692829	0.941564	4.77344e-14	8.60462e-12
GO:0071705	nitrogen compound transport	0.0424897	2908.08	3668	1.26131	0.0535928	6.06316e-44	1.9847e-42	525	461.671	475	1.02887	0.028767	0.904762	0.0374688	0.312884
GO:0043632	modification-dependent macromolecule catabolic process	0.0396012	2710.38	3444	1.27067	0.05032	1.06925e-43	3.49139e-42	517	454.636	451	0.992002	0.0273135	0.87234	0.718177	0.961673
GO:0045087	innate immune response	0.0365158	2499.21	3206	1.2828	0.0468426	1.09076e-43	3.5528e-42	629	553.126	554	1.00158	0.0335514	0.880763	0.487291	0.961673
GO:0010035	response to inorganic substance	0.0429164	2937.28	3698	1.25899	0.0540312	1.16438e-43	3.78322e-42	479	421.22	444	1.05408	0.0268895	0.926931	0.000395804	0.00931733
GO:0019216	regulation of lipid metabolic process	0.0354747	2427.96	3124	1.28668	0.0456445	1.59383e-43	5.16583e-42	364	320.092	336	1.0497	0.0203488	0.923077	0.00426767	0.0623289
GO:0051017	actin filament bundle assembly	0.00465255	318.43	593	1.86227	0.00866427	2.60646e-43	8.42712e-42	48	42.2099	46	1.08979	0.00278585	0.958333	0.0600095	0.430804
GO:0045595	regulation of cell differentiation	0.202906	13887.3	15351	1.1054	0.224292	3.1462e-43	1.01473e-41	1672	1470.31	1570	1.0678	0.0950824	0.938995	1.49375e-17	4.18219e-15
GO:0043618	regulation of transcription from RNA polymerase II promoter in response to stress	0.00690522	472.607	800	1.69274	0.0116887	3.20035e-43	1.02967e-41	113	99.3692	101	1.01641	0.00611676	0.893805	0.384248	0.961673
GO:0030155	regulation of cell adhesion	0.0766198	5244.01	6225	1.18707	0.0909529	3.91558e-43	1.25671e-41	653	574.231	618	1.07622	0.0374273	0.946401	2.89482e-09	2.32274e-07
GO:0010948	negative regulation of cell cycle process	0.0241787	1654.84	2235	1.35059	0.0326554	4.50134e-43	1.4412e-41	299	262.933	269	1.02307	0.0162912	0.899666	0.159369	0.78844
GO:0006364	rRNA processing	0.0129454	886.009	1321	1.49096	0.019301	4.75733e-43	1.51946e-41	252	221.602	227	1.02436	0.0137476	0.900794	0.170498	0.810544
GO:0016055	Wnt signaling pathway	0.0389803	2667.89	3386	1.26917	0.0494725	1.40695e-42	4.48281e-41	345	303.384	321	1.05807	0.0194404	0.930435	0.00119056	0.023311
GO:0071396	cellular response to lipid	0.0563421	3856.16	4705	1.22012	0.0687443	1.5025e-42	4.7757e-41	485	426.496	458	1.07387	0.0277374	0.94433	8.13349e-07	4.1484e-05
GO:0045787	positive regulation of cell cycle	0.0348626	2386.07	3068	1.2858	0.0448263	1.53702e-42	4.87365e-41	358	314.816	332	1.05459	0.0201066	0.927374	0.00190806	0.0333886
GO:0090066	regulation of anatomical structure size	0.0503625	3446.91	4252	1.23357	0.0621256	2.20661e-42	6.98001e-41	435	382.528	407	1.06398	0.0246487	0.935632	6.09905e-05	0.00195273
GO:0016072	rRNA metabolic process	0.0133639	914.649	1352	1.47816	0.0197539	2.39983e-42	7.57299e-41	259	227.758	234	1.02741	0.0141715	0.903475	0.13357	0.711884
GO:0001819	positive regulation of cytokine production	0.033094	2265.02	2928	1.2927	0.0427807	3.29664e-42	1.03781e-40	386	339.438	362	1.06647	0.0219235	0.937824	8.45116e-05	0.00256242
GO:0008202	steroid metabolic process	0.0173779	1189.38	1682	1.41419	0.0245756	3.33633e-42	1.0478e-40	229	201.377	216	1.07262	0.0130814	0.943231	0.000872277	0.0178234
GO:0032147	activation of protein kinase activity	0.0359958	2463.63	3152	1.27941	0.0460536	3.95064e-42	1.23777e-40	315	277.003	301	1.08663	0.0182292	0.955556	2.24946e-06	0.000102071
GO:0019941	modification-dependent protein catabolic process	0.0391565	2679.95	3394	1.26644	0.0495894	5.59782e-42	1.74969e-40	508	446.722	443	0.991669	0.026829	0.872047	0.723714	0.961673
GO:0002683	negative regulation of immune system process	0.037686	2579.31	3280	1.27166	0.0479238	7.10718e-42	2.21619e-40	401	352.629	373	1.05777	0.0225896	0.930175	0.000520748	0.0116937
GO:0008360	regulation of cell shape	0.0158772	1086.67	1557	1.43282	0.0227492	7.55381e-42	2.3499e-40	142	124.871	139	1.11315	0.00841812	0.978873	1.5898e-05	0.000596017
GO:0022407	regulation of cell-cell adhesion	0.0443567	3035.86	3790	1.24841	0.0553753	8.5512e-42	2.6539e-40	398	349.991	378	1.08003	0.0228924	0.949749	1.10057e-06	5.48576e-05
GO:0001892	embryonic placenta development	0.010896	745.747	1141	1.53001	0.016671	8.863e-42	2.74419e-40	89	78.2643	87	1.11162	0.0052689	0.977528	0.000916301	0.0185787
GO:0033365	protein localization to organelle	0.0483579	3309.71	4092	1.23636	0.0597878	1.37787e-41	4.25621e-40	590	518.831	536	1.03309	0.0324612	0.908475	0.0137995	0.154149
GO:2000147	positive regulation of cell motility	0.0533134	3648.88	4465	1.22367	0.0652377	1.93484e-41	5.96268e-40	440	386.924	409	1.05705	0.0247699	0.929546	0.000335868	0.00815855
GO:0007017	microtubule-based process	0.0488141	3340.93	4125	1.23469	0.06027	1.95694e-41	6.01668e-40	577	507.399	530	1.04454	0.0320979	0.918544	0.00134411	0.0253125
GO:0000956	nuclear-transcribed mRNA catabolic process	0.0109133	746.929	1140	1.52625	0.0166564	2.57385e-41	7.89495e-40	198	174.116	174	0.999334	0.0105378	0.878788	0.56426	0.961673
GO:0051272	positive regulation of cellular component movement	0.0542491	3712.92	4534	1.22114	0.0662459	2.66475e-41	8.15477e-40	450	395.718	419	1.05883	0.0253755	0.931111	0.000183753	0.00499587
GO:1902580	single-organism cellular localization	0.0788892	5399.34	6370	1.17978	0.0930715	2.69709e-41	8.23459e-40	880	773.849	811	1.04801	0.0491158	0.921591	2.1497e-05	0.000770788
GO:0001558	regulation of cell growth	0.0441367	3020.8	3768	1.24735	0.0550539	2.91389e-41	8.8759e-40	384	337.68	362	1.07202	0.0219235	0.942708	1.9741e-05	0.000711704
GO:0006511	ubiquitin-dependent protein catabolic process	0.0390756	2674.41	3381	1.2642	0.0493995	3.00318e-41	9.12676e-40	502	441.446	438	0.992195	0.0265262	0.87251	0.712135	0.961673
GO:2001235	positive regulation of apoptotic signaling pathway	0.014033	960.445	1401	1.4587	0.0204699	3.27457e-41	9.9286e-40	174	153.011	164	1.07182	0.00993217	0.942529	0.00404816	0.0599884
GO:0032273	positive regulation of protein polymerization	0.00798608	546.583	886	1.62098	0.0129453	5.20144e-41	1.57347e-39	97	85.2993	92	1.07856	0.0055717	0.948454	0.0183835	0.190063
GO:0061013	regulation of mRNA catabolic process	0.00330553	226.237	454	2.00674	0.00663335	9.76145e-41	2.94612e-39	31	27.2606	29	1.06381	0.0017563	0.935484	0.260125	0.961673
GO:1901615	organic hydroxy compound metabolic process	0.0363876	2490.44	3169	1.27246	0.046302	1.15317e-40	3.47245e-39	412	362.302	384	1.05989	0.0232558	0.932039	0.000265636	0.00677422
GO:0042176	regulation of protein catabolic process	0.0367001	2511.83	3192	1.27079	0.046638	1.50411e-40	4.51885e-39	391	343.835	359	1.04411	0.0217418	0.918159	0.00824252	0.105407
GO:0006402	mRNA catabolic process	0.0120686	826.002	1233	1.49273	0.0180153	1.72775e-40	5.17891e-39	213	187.307	189	1.00904	0.0114462	0.887324	0.409966	0.961673
GO:0070925	organelle assembly	0.0499859	3421.14	4203	1.22854	0.0614097	2.07054e-40	6.19231e-39	665	584.784	604	1.03286	0.0365795	0.908271	0.00974772	0.117249
GO:0044257	cellular protein catabolic process	0.0453564	3104.28	3852	1.24087	0.0562812	2.21741e-40	6.61654e-39	580	510.037	505	0.990125	0.0305838	0.87069	0.765629	0.961673
GO:1901653	cellular response to peptide	0.0303549	2077.55	2699	1.29913	0.0394349	2.48565e-40	7.40016e-39	297	261.174	286	1.09505	0.0173207	0.962963	3.2758e-07	1.78864e-05
GO:0040017	positive regulation of locomotion	0.056233	3848.7	4672	1.21392	0.0682622	2.78203e-40	8.26383e-39	470	413.306	436	1.05491	0.026405	0.92766	0.000365385	0.00874211
GO:0044255	cellular lipid metabolic process	0.0808108	5530.85	6498	1.17486	0.0949417	3.21156e-40	9.51822e-39	985	866.183	904	1.04366	0.0547481	0.917767	4.33154e-05	0.00142854
GO:0006082	organic acid metabolic process	0.0784811	5371.41	6326	1.17772	0.0924286	3.3102e-40	9.78852e-39	965	848.596	879	1.03583	0.053234	0.910881	0.000837236	0.0173221
GO:0030832	regulation of actin filament length	0.014313	979.611	1417	1.44649	0.0207037	5.03865e-40	1.48663e-38	161	141.579	152	1.0736	0.00920543	0.944099	0.00455846	0.065845
GO:0043087	regulation of GTPase activity	0.055144	3774.17	4587	1.21537	0.0670203	5.45601e-40	1.60617e-38	477	419.461	440	1.04896	0.0266473	0.922432	0.00134673	0.0253165
GO:0008064	regulation of actin polymerization or depolymerization	0.0141712	969.906	1405	1.44859	0.0205283	5.63174e-40	1.6542e-38	160	140.7	151	1.07321	0.00914486	0.94375	0.00491637	0.0701304
GO:0051603	proteolysis involved in cellular protein catabolic process	0.0432288	2958.67	3686	1.24583	0.0538558	5.83952e-40	1.71141e-38	552	485.414	483	0.995026	0.0292514	0.875	0.655393	0.961673
GO:0051640	organelle localization	0.0421718	2886.32	3605	1.24899	0.0526723	6.51599e-40	1.90542e-38	461	405.391	428	1.05577	0.0259205	0.928416	0.000336039	0.00815855
GO:0016050	vesicle organization	0.0267321	1829.6	2412	1.31832	0.0352415	7.13518e-40	2.08186e-38	320	281.4	292	1.03767	0.0176841	0.9125	0.0359839	0.305492
GO:2001234	negative regulation of apoptotic signaling pathway	0.0195153	1335.66	1839	1.37685	0.0268695	7.79493e-40	2.26933e-38	208	182.91	202	1.10437	0.0122335	0.971154	1.95524e-06	9.02773e-05
GO:0043436	oxoacid metabolic process	0.0774689	5302.13	6245	1.17783	0.0912451	1.02435e-39	2.97559e-38	948	833.646	862	1.03401	0.0522045	0.909283	0.00161742	0.0293973
GO:1903845	negative regulation of cellular response to transforming growth factor beta stimulus	0.00674797	461.845	770	1.66723	0.0112504	1.39076e-39	4.03105e-38	69	60.6768	65	1.07125	0.00393653	0.942029	0.0693686	0.473947
GO:0043488	regulation of mRNA stability	0.0112274	768.423	1157	1.50568	0.0169048	1.49338e-39	4.31898e-38	151	132.785	134	1.00915	0.00811531	0.887417	0.440952	0.961673
GO:2001243	negative regulation of intrinsic apoptotic signaling pathway	0.00653833	447.496	751	1.67823	0.0109728	1.60924e-39	4.64386e-38	94	82.6611	92	1.11298	0.0055717	0.978723	0.000531664	0.0118378
GO:0030097	hemopoiesis	0.0535256	3663.4	4460	1.21745	0.0651647	1.68464e-39	4.85081e-38	511	449.36	466	1.03703	0.0282219	0.911937	0.010797	0.127482
GO:0006281	DNA repair	0.0333269	2280.96	2921	1.2806	0.0426785	2.40401e-39	6.90707e-38	497	437.049	443	1.01362	0.026829	0.891348	0.225461	0.917958
GO:0030168	platelet activation	0.0134467	920.322	1341	1.4571	0.0195932	2.66672e-39	7.64517e-38	141	123.992	130	1.04846	0.00787306	0.921986	0.0705366	0.481178
GO:0032956	regulation of actin cytoskeleton organization	0.0300834	2058.97	2669	1.29628	0.0389965	2.76122e-39	7.89888e-38	288	253.26	272	1.074	0.0164729	0.944444	0.000141984	0.00407052
GO:0090068	positive regulation of cell cycle process	0.0238769	1634.18	2181	1.33461	0.0318664	4.28955e-39	1.22443e-37	259	227.758	236	1.03619	0.0142926	0.911197	0.0641273	0.453914
GO:0030968	endoplasmic reticulum unfolded protein response	0.00656008	448.985	751	1.67266	0.0109728	4.44925e-39	1.26727e-37	114	100.249	108	1.07732	0.0065407	0.947368	0.0119209	0.137242
GO:0006888	ER to Golgi vesicle-mediated transport	0.0125899	861.676	1268	1.47155	0.0185266	5.41561e-39	1.53918e-37	175	153.89	157	1.02021	0.00950824	0.897143	0.277641	0.961673
GO:0000184	nuclear-transcribed mRNA catabolic process, nonsense-mediated decay	0.00543896	372.253	649	1.74344	0.00948248	6.83781e-39	1.9392e-37	118	103.766	105	1.01189	0.00635901	0.88983	0.431134	0.961673
GO:0080135	regulation of cellular response to stress	0.0667107	4565.81	5434	1.19015	0.0793957	1.48411e-38	4.19987e-37	621	546.091	583	1.06759	0.0353077	0.938808	3.79897e-07	2.05723e-05
GO:0030335	positive regulation of cell migration	0.0519278	3554.04	4327	1.21749	0.0632214	2.50856e-38	7.08374e-37	422	371.096	392	1.05633	0.0237403	0.92891	0.000523049	0.0117254
GO:0034612	response to tumor necrosis factor	0.0192492	1317.46	1807	1.37158	0.0264019	2.53337e-38	7.13845e-37	255	224.24	234	1.04352	0.0141715	0.917647	0.0317596	0.279548
GO:0052547	regulation of peptidase activity	0.0328146	2245.89	2872	1.27878	0.0419625	2.72024e-38	7.64863e-37	409	359.664	366	1.01762	0.0221657	0.894865	0.18608	0.847026
GO:0030512	negative regulation of transforming growth factor beta receptor signaling pathway	0.00667903	457.126	758	1.65819	0.0110751	2.85835e-38	8.01984e-37	67	58.918	63	1.06928	0.00381541	0.940299	0.0808642	0.524183
GO:0034329	cell junction assembly	0.0142294	973.89	1399	1.43651	0.0204407	3.21933e-38	9.01343e-37	135	118.715	129	1.08663	0.0078125	0.955556	0.00205866	0.0351817
GO:0006954	inflammatory response	0.0336968	2306.28	2939	1.27435	0.0429415	3.58042e-38	1.00031e-36	461	405.391	415	1.0237	0.0251332	0.900217	0.0912039	0.567716
GO:0052548	regulation of endopeptidase activity	0.0301319	2062.29	2663	1.29129	0.0389089	3.78772e-38	1.05599e-36	379	333.283	339	1.01716	0.0205305	0.894459	0.204563	0.893113
GO:0048534	hematopoietic or lymphoid organ development	0.0595875	4078.28	4897	1.20075	0.0715496	5.40763e-38	1.50442e-36	559	491.57	513	1.0436	0.0310683	0.91771	0.00197778	0.0341543
GO:0002697	regulation of immune effector process	0.0261894	1792.45	2354	1.31329	0.0343941	5.76993e-38	1.60183e-36	362	318.333	333	1.04607	0.0201671	0.91989	0.00795417	0.102767
GO:0021936	regulation of cerebellar granule cell precursor proliferation	0.00127239	87.0846	232	2.66407	0.00338973	5.79707e-38	1.60292e-36	10	8.79374	10	1.13717	0.00060562	1	0.276434	0.961673
GO:0030855	epithelial cell differentiation	0.0614829	4208.02	5038	1.19724	0.0736098	5.79824e-38	1.60292e-36	648	569.834	534	0.937115	0.0323401	0.824074	0.999988	1
GO:0010563	negative regulation of phosphorus metabolic process	0.0673927	4612.49	5477	1.18743	0.080024	6.20173e-38	1.71087e-36	577	507.399	541	1.06622	0.0327641	0.937608	1.68104e-06	8.01478e-05
GO:0045936	negative regulation of phosphate metabolic process	0.0673828	4611.82	5475	1.18717	0.0799947	7.85411e-38	2.16218e-36	576	506.519	540	1.0661	0.0327035	0.9375	1.79896e-06	8.42439e-05
GO:0032869	cellular response to insulin stimulus	0.0134227	918.678	1330	1.44773	0.0194325	8.29584e-38	2.27902e-36	148	130.147	142	1.09107	0.00859981	0.95946	0.000648332	0.0139273
GO:0006839	mitochondrial transport	0.0153724	1052.12	1490	1.41619	0.0217703	8.33473e-38	2.28493e-36	239	210.17	216	1.02774	0.0130814	0.903766	0.142332	0.738403
GO:0031032	actomyosin structure organization	0.00905682	619.867	963	1.55356	0.0140703	8.88522e-38	2.43078e-36	96	84.4199	95	1.12533	0.00575339	0.989583	6.02268e-05	0.00193299
GO:0008284	positive regulation of cell proliferation	0.0967766	6623.58	7635	1.1527	0.111554	8.99405e-38	2.45545e-36	855	751.865	791	1.05205	0.0479045	0.925146	5.48727e-06	0.000229959
GO:0072384	organelle transport along microtubule	0.00538104	368.289	639	1.73505	0.00933637	9.60399e-38	2.61654e-36	66	58.0387	63	1.08548	0.00381541	0.954546	0.0346177	0.297346
GO:0001944	vasculature development	0.0653698	4474.04	5321	1.18931	0.0777447	1.86171e-37	5.06163e-36	481	422.979	460	1.08753	0.0278585	0.956341	2.95636e-09	2.34354e-07
GO:0006979	response to oxidative stress	0.0335788	2298.2	2923	1.27186	0.0427077	2.04617e-37	5.55166e-36	368	323.61	339	1.04756	0.0205305	0.921196	0.00586626	0.0810012
GO:0006396	RNA processing	0.0606209	4149.01	4967	1.19715	0.0725724	2.15162e-37	5.82576e-36	893	785.281	801	1.02002	0.0485102	0.896976	0.052313	0.391796
GO:0001933	negative regulation of protein phosphorylation	0.0487363	3335.61	4076	1.22197	0.0595541	2.42933e-37	6.56418e-36	410	360.543	387	1.07338	0.0234375	0.943902	6.80703e-06	0.000276583
GO:0038093	Fc receptor signaling pathway	0.0161905	1108.11	1553	1.40148	0.0226907	2.92087e-37	7.87616e-36	184	161.805	167	1.03211	0.0101139	0.907609	0.141485	0.738403
GO:0060429	epithelium development	0.115086	7876.74	8955	1.13689	0.130841	4.40315e-37	1.18489e-35	1050	923.342	919	0.995297	0.0556565	0.875238	0.684632	0.961673
GO:0040011	locomotion	0.137545	9413.87	10574	1.12324	0.154496	4.90834e-37	1.31814e-35	1139	1001.61	1068	1.06629	0.0646802	0.937665	1.1088e-11	1.3896e-09
GO:0030833	regulation of actin filament polymerization	0.012225	836.705	1226	1.46527	0.017913	5.20623e-37	1.39529e-35	141	123.992	133	1.07265	0.00805475	0.943262	0.00871844	0.108745
GO:0050863	regulation of T cell activation	0.0305873	2093.46	2686	1.28305	0.0392449	9.61845e-37	2.57254e-35	308	270.847	290	1.07072	0.017563	0.941558	0.00017696	0.00487158
GO:0006401	RNA catabolic process	0.0140892	964.294	1378	1.42902	0.0201338	1.05515e-36	2.81637e-35	241	211.929	213	1.00505	0.0128997	0.883817	0.464454	0.961673
GO:0010821	regulation of mitochondrion organization	0.0187571	1283.77	1756	1.36785	0.0256568	1.06341e-36	2.83267e-35	238	209.291	225	1.07506	0.0136265	0.945378	0.000443492	0.0102191
GO:0072358	cardiovascular system development	0.066942	4581.65	5428	1.18473	0.079308	1.11196e-36	2.95603e-35	490	430.893	468	1.08612	0.028343	0.955102	4.09622e-09	3.18948e-07
GO:0018193	peptidyl-amino acid modification	0.0874429	5984.77	6937	1.15911	0.101356	1.18324e-36	3.13916e-35	866	761.538	814	1.06889	0.0492975	0.939954	8.07231e-10	7.1291e-08
GO:0043433	negative regulation of sequence-specific DNA binding transcription factor activity	0.0150472	1029.86	1454	1.41184	0.0212443	2.41019e-36	6.38142e-35	139	122.233	135	1.10445	0.00817587	0.971223	0.000110118	0.00324899
GO:0000302	response to reactive oxygen species	0.0157294	1076.55	1509	1.40169	0.0220479	2.84849e-36	7.52676e-35	183	160.925	170	1.05639	0.0102955	0.928962	0.0198863	0.200371
GO:0032970	regulation of actin filament-based process	0.035778	2448.72	3081	1.25821	0.0450162	2.98138e-36	7.86213e-35	329	289.314	313	1.08187	0.0189559	0.951368	5.65814e-06	0.000234875
GO:0000122	negative regulation of transcription from RNA polymerase II promoter	0.0983928	6734.2	7730	1.14787	0.112942	3.23988e-36	8.52672e-35	796	699.981	748	1.0686	0.0453004	0.939698	4.73026e-09	3.64009e-07
GO:1903037	regulation of leukocyte cell-cell adhesion	0.0334113	2286.73	2898	1.26731	0.0423424	4.19649e-36	1.10223e-34	323	284.038	305	1.0738	0.0184714	0.944272	5.88346e-05	0.00189292
GO:2000116	regulation of cysteine-type endopeptidase activity	0.0206872	1415.88	1905	1.34546	0.0278338	4.96581e-36	1.3017e-34	231	203.135	216	1.06333	0.0130814	0.935065	0.00362715	0.0549248
GO:0043487	regulation of RNA stability	0.0119377	817.038	1196	1.46382	0.0174747	5.64423e-36	1.47659e-34	160	140.7	142	1.00924	0.00859981	0.8875	0.4343	0.961673
GO:0071214	cellular response to abiotic stimulus	0.0241414	1652.29	2177	1.31757	0.031808	6.03252e-36	1.57504e-34	276	242.707	250	1.03005	0.0151405	0.905797	0.100118	0.596942
GO:1903426	regulation of reactive oxygen species biosynthetic process	0.00630209	431.328	714	1.65535	0.0104322	6.21088e-36	1.6184e-34	73	64.1943	71	1.10602	0.0042999	0.972603	0.00502383	0.0714687
GO:0048278	vesicle docking	0.00525962	359.979	620	1.72232	0.00905876	7.91015e-36	2.05711e-34	59	51.883	55	1.06008	0.00333091	0.932203	0.145175	0.738403
GO:0035966	response to topologically incorrect protein	0.0108752	744.32	1106	1.48592	0.0161597	9.75145e-36	2.53095e-34	180	158.287	170	1.074	0.0102955	0.944444	0.00258239	0.0414342
GO:0019080	viral gene expression	0.00600548	411.027	685	1.66656	0.0100085	2.37957e-35	6.15335e-34	127	111.68	113	1.01181	0.00684351	0.889764	0.424278	0.961673
GO:0010970	transport along microtubule	0.00973631	666.373	1008	1.51267	0.0147278	2.38016e-35	6.15335e-34	128	112.56	122	1.08387	0.00738857	0.953125	0.00375825	0.0563267
GO:0007167	enzyme linked receptor protein signaling pathway	0.083738	5731.2	6647	1.15979	0.0971187	2.54609e-35	6.56942e-34	706	620.838	670	1.07919	0.0405766	0.949009	1.13839e-10	1.20807e-08
GO:0051348	negative regulation of transferase activity	0.0347366	2377.45	2992	1.25849	0.0437159	2.75547e-35	7.09574e-34	360	316.575	332	1.04873	0.0201066	0.922222	0.0052724	0.0744415
GO:0055114	oxidation-reduction process	0.0738874	5057	5920	1.17065	0.0864966	4.67562e-35	1.20169e-33	927	815.179	835	1.02431	0.0505693	0.900755	0.0208216	0.207551
GO:0035967	cellular response to topologically incorrect protein	0.00815283	557.996	871	1.56094	0.0127261	5.67538e-35	1.4558e-33	139	122.233	130	1.06354	0.00787306	0.935252	0.0222184	0.217054
GO:0051656	establishment of organelle localization	0.0370728	2537.34	3166	1.24776	0.0462581	8.05982e-35	2.06341e-33	392	344.714	366	1.06175	0.0221657	0.933674	0.000241496	0.00623108
GO:1902105	regulation of leukocyte differentiation	0.0281229	1924.79	2478	1.28741	0.0362058	8.34193e-35	2.13148e-33	250	219.843	242	1.10078	0.014656	0.968	5.37106e-07	2.80467e-05
GO:0051701	interaction with host	0.0118449	810.689	1181	1.45678	0.0172555	9.49019e-35	2.42018e-33	153	134.544	143	1.06285	0.00866037	0.93464	0.0178447	0.186957
GO:0006366	transcription from RNA polymerase II promoter	0.0875097	5989.34	6914	1.15438	0.10102	1.07598e-34	2.73865e-33	824	724.604	749	1.03367	0.0453609	0.908981	0.00349435	0.0531586
GO:0021940	positive regulation of cerebellar granule cell precursor proliferation	0.00120912	82.7546	217	2.62221	0.00317057	1.07942e-34	2.7421e-33	8	7.03499	8	1.13717	0.000484496	1	0.357519	0.961673
GO:0071356	cellular response to tumor necrosis factor	0.0172266	1179.02	1618	1.37232	0.0236405	1.49917e-34	3.80108e-33	234	205.773	213	1.03512	0.0128997	0.910256	0.0832409	0.538
GO:0051276	chromosome organization	0.0405341	2774.23	3426	1.23494	0.050057	1.66032e-34	4.20157e-33	578	508.278	510	1.00339	0.0308866	0.882353	0.442978	0.961673
GO:0040012	regulation of locomotion	0.103348	7073.36	8063	1.13991	0.117808	1.97965e-34	5.00003e-33	839	737.794	787	1.06669	0.0476623	0.938021	5.33186e-09	4.07918e-07
GO:0042254	ribosome biogenesis	0.0182325	1247.87	1697	1.35992	0.0247947	2.44499e-34	6.16353e-33	323	284.038	284	0.999867	0.0171996	0.879257	0.545195	0.961673
GO:0030198	extracellular matrix organization	0.0315492	2159.29	2738	1.26801	0.0400047	2.69299e-34	6.77572e-33	307	269.968	289	1.0705	0.0175024	0.941368	0.000190162	0.00513827
GO:0043062	extracellular structure organization	0.0315512	2159.43	2738	1.26793	0.0400047	2.79985e-34	7.03115e-33	308	270.847	289	1.06702	0.0175024	0.938312	0.000390972	0.00922006
GO:0060968	regulation of gene silencing	0.00795089	544.175	850	1.562	0.0124193	2.93159e-34	7.34795e-33	131	115.198	116	1.00696	0.00702519	0.885496	0.481043	0.961673
GO:0032479	regulation of type I interferon production	0.00765454	523.892	824	1.57284	0.0120394	3.60137e-34	9.00958e-33	123	108.163	115	1.06321	0.00696463	0.934959	0.0318026	0.27974
GO:0007179	transforming growth factor beta receptor signaling pathway	0.0100351	686.822	1026	1.49384	0.0149908	4.69012e-34	1.17111e-32	93	81.7818	87	1.06381	0.0052689	0.935484	0.0578403	0.425159
GO:0043161	proteasome-mediated ubiquitin-dependent protein catabolic process	0.0221968	1519.19	2008	1.32176	0.0293387	6.23822e-34	1.55471e-32	299	262.933	269	1.02307	0.0162912	0.899666	0.159369	0.78844
GO:0010675	regulation of cellular carbohydrate metabolic process	0.0114533	783.89	1143	1.45811	0.0167003	7.98698e-34	1.98678e-32	123	108.163	114	1.05397	0.00690407	0.926829	0.0623658	0.446746
GO:0016458	gene silencing	0.00998433	683.347	1020	1.49265	0.0149031	9.53075e-34	2.36632e-32	180	158.287	158	0.998185	0.0095688	0.877778	0.58261	0.961673
GO:0010498	proteasomal protein catabolic process	0.0234018	1601.66	2100	1.31114	0.0306829	1.29833e-33	3.21747e-32	310	272.606	280	1.02712	0.0169574	0.903226	0.110444	0.638637
GO:0071364	cellular response to epidermal growth factor stimulus	0.00435735	298.225	528	1.77047	0.00771456	1.69247e-33	4.18632e-32	38	33.4162	37	1.10725	0.00224079	0.973684	0.0468217	0.362215
GO:0006521	regulation of cellular amino acid metabolic process	0.0025783	176.464	358	2.02874	0.00523071	2.31488e-33	5.7151e-32	60	52.7624	51	0.966597	0.00308866	0.85	0.81861	0.961673
GO:0032101	regulation of response to external stimulus	0.0704147	4819.33	5640	1.17029	0.0824055	3.0247e-33	7.45355e-32	733	644.581	672	1.04254	0.0406977	0.91678	0.000573555	0.012579
GO:0009636	response to toxic substance	0.0146109	1000	1398	1.398	0.0204261	3.0816e-33	7.57959e-32	209	183.789	189	1.02835	0.0114462	0.904306	0.156844	0.782379
GO:1905477	positive regulation of protein localization to membrane	0.0116791	799.34	1158	1.4487	0.0169194	3.25886e-33	8.00062e-32	111	97.6105	108	1.10644	0.0065407	0.972973	0.000435189	0.0100644
GO:0051240	positive regulation of multicellular organismal process	0.182564	12495.1	13716	1.09771	0.200403	4.09604e-33	1.00372e-31	1470	1292.68	1401	1.0838	0.0848474	0.953061	6.79736e-24	4.96925e-21
GO:0000003	reproduction	0.132234	9050.34	10125	1.11874	0.147935	4.1736e-33	1.02083e-31	1356	1192.43	1227	1.02899	0.0743096	0.904867	0.00122542	0.0236788
GO:0022414	reproductive process	0.132219	9049.37	10122	1.11853	0.147892	5.41484e-33	1.32196e-31	1355	1191.55	1226	1.02891	0.074249	0.904797	0.00126663	0.0242312
GO:0006081	cellular aldehyde metabolic process	0.00418726	286.584	510	1.77958	0.00745157	6.45302e-33	1.57251e-31	65	57.1593	61	1.06719	0.00369428	0.938461	0.0940121	0.581347
GO:0051093	negative regulation of developmental process	0.107925	7386.63	8369	1.13299	0.122279	8.04384e-33	1.95654e-31	855	751.865	797	1.06003	0.0482679	0.932164	1.36847e-07	8.03918e-06
GO:0001568	blood vessel development	0.0634862	4345.12	5122	1.17879	0.0748371	9.72826e-33	2.36188e-31	458	402.753	438	1.08752	0.0265262	0.956332	7.17544e-09	5.33455e-07
GO:0036294	cellular response to decreased oxygen levels	0.0165359	1131.75	1549	1.36868	0.0226323	1.22089e-32	2.9587e-31	190	167.081	176	1.05338	0.0106589	0.926316	0.0242572	0.23164
GO:0032868	response to insulin	0.0182149	1246.66	1683	1.35	0.0245902	1.25071e-32	3.02538e-31	208	182.91	198	1.0825	0.0119913	0.951923	0.00027922	0.00706455
GO:0033157	regulation of intracellular protein transport	0.0362878	2483.61	3083	1.24134	0.0450454	1.66321e-32	4.01581e-31	372	327.127	346	1.05769	0.0209545	0.930107	0.000835924	0.0173221
GO:0048545	response to steroid hormone	0.0386591	2645.9	3263	1.23323	0.0476754	1.68001e-32	4.04896e-31	336	295.47	317	1.07287	0.0191982	0.943452	5.29513e-05	0.00171622
GO:2000145	regulation of cell motility	0.0965841	6610.41	7542	1.14093	0.110196	1.69499e-32	4.07759e-31	772	678.876	727	1.07089	0.0440286	0.94171	2.31578e-09	1.89275e-07
GO:0071453	cellular response to oxygen levels	0.017761	1215.6	1645	1.35324	0.0240349	2.2285e-32	5.35124e-31	206	181.151	190	1.04885	0.0115068	0.92233	0.0308655	0.273725
GO:0030838	positive regulation of actin filament polymerization	0.00631803	432.418	699	1.61649	0.010213	2.23547e-32	5.35821e-31	73	64.1943	69	1.07486	0.00417878	0.945206	0.0506626	0.387598
GO:0050865	regulation of cell activation	0.0500321	3424.3	4117	1.20229	0.0601531	2.43055e-32	5.81519e-31	500	439.687	465	1.05757	0.0281613	0.93	0.000116243	0.00340678
GO:0031589	cell-substrate adhesion	0.0162034	1108.99	1520	1.37061	0.0222086	2.59755e-32	6.20348e-31	163	143.338	152	1.06043	0.00920543	0.932515	0.0186579	0.191183
GO:0043281	regulation of cysteine-type endopeptidase activity involved in apoptotic process	0.0188915	1292.97	1734	1.3411	0.0253353	2.88673e-32	6.88161e-31	203	178.513	190	1.06435	0.0115068	0.935961	0.00550197	0.0771859
GO:0021937	cerebellar Purkinje cell-granule cell precursor cell signaling involved in regulation of granule cell precursor cell proliferation	0.00104462	71.4959	192	2.68547	0.0028053	3.76434e-32	8.95749e-31	6	5.27624	6	1.13717	0.000363372	1	0.462374	0.961673
GO:0051270	regulation of cellular component movement	0.104927	7181.39	8137	1.13307	0.118889	6.8355e-32	1.62362e-30	843	741.312	796	1.07377	0.0482074	0.944247	6.60704e-11	7.1264e-09
GO:0051346	negative regulation of hydrolase activity	0.0344298	2356.45	2934	1.2451	0.0428684	9.31373e-32	2.20828e-30	411	361.423	369	1.02097	0.0223474	0.89781	0.138337	0.732253
GO:0043470	regulation of carbohydrate catabolic process	0.00548312	375.276	622	1.65745	0.00908799	1.16799e-31	2.7643e-30	76	66.8324	69	1.03243	0.00417878	0.907895	0.288364	0.961673
GO:0001818	negative regulation of cytokine production	0.021056	1441.11	1900	1.31843	0.0277607	1.18863e-31	2.80811e-30	239	210.17	219	1.04201	0.0132631	0.916318	0.0429916	0.344745
GO:0006605	protein targeting	0.0314462	2152.24	2704	1.25636	0.0395079	1.52758e-31	3.6024e-30	392	344.714	352	1.02113	0.0213178	0.897959	0.14306	0.738403
GO:0071456	cellular response to hypoxia	0.0161635	1106.26	1511	1.36586	0.0220771	1.68136e-31	3.95796e-30	183	160.925	170	1.05639	0.0102955	0.928962	0.0198863	0.200371
GO:0051262	protein tetramerization	0.0109016	746.127	1083	1.45149	0.0158236	1.89565e-31	4.45445e-30	144	126.63	132	1.04241	0.00799419	0.916667	0.101395	0.601827
GO:0010506	regulation of autophagy	0.0237328	1624.32	2107	1.29716	0.0307852	2.30792e-31	5.41354e-30	294	258.536	277	1.07142	0.0167757	0.942177	0.000213491	0.00562991
GO:0070646	protein modification by small protein removal	0.022225	1521.13	1989	1.30758	0.0290611	2.50569e-31	5.86696e-30	306	269.088	252	0.936495	0.0152616	0.823529	0.99845	1
GO:0031334	positive regulation of protein complex assembly	0.0204902	1402.39	1851	1.31989	0.0270448	4.33884e-31	1.01412e-29	214	188.186	201	1.06809	0.012173	0.939252	0.00257945	0.0414342
GO:0050900	leukocyte migration	0.0264945	1813.34	2318	1.27831	0.0338681	5.41837e-31	1.26419e-29	301	264.692	269	1.01628	0.0162912	0.893688	0.252202	0.961673
GO:0070849	response to epidermal growth factor	0.00470227	321.833	549	1.70585	0.00802139	5.86119e-31	1.36509e-29	42	36.9337	41	1.1101	0.00248304	0.97619	0.0304437	0.272338
GO:0006690	icosanoid metabolic process	0.00629697	430.978	690	1.60101	0.0100815	7.06389e-31	1.64229e-29	101	88.8167	96	1.08088	0.00581395	0.950495	0.0132274	0.148768
GO:0010952	positive regulation of peptidase activity	0.0142655	976.36	1354	1.38678	0.0197832	7.11388e-31	1.651e-29	164	144.217	151	1.04703	0.00914486	0.920732	0.0593358	0.427973
GO:0045103	intermediate filament-based process	0.00340353	232.944	429	1.84164	0.00626808	7.45422e-31	1.72694e-29	42	36.9337	39	1.05595	0.00236192	0.928571	0.237494	0.931172
GO:0007568	aging	0.0269271	1842.94	2349	1.27459	0.034321	9.97362e-31	2.30655e-29	264	232.155	238	1.02518	0.0144138	0.901515	0.154105	0.772044
GO:0044282	small molecule catabolic process	0.0247212	1691.97	2178	1.28726	0.0318226	1.08446e-30	2.50358e-29	346	304.263	315	1.03529	0.019077	0.910405	0.0400353	0.326712
GO:0043409	negative regulation of MAPK cascade	0.0164422	1125.34	1527	1.35693	0.0223109	1.22613e-30	2.82568e-29	153	134.544	142	1.05541	0.00859981	0.928105	0.0349913	0.299772
GO:0002064	epithelial cell development	0.023792	1628.37	2104	1.29209	0.0307414	1.7608e-30	4.05077e-29	175	153.89	166	1.07869	0.0100533	0.948571	0.00153307	0.0280971
GO:0044702	single organism reproductive process	0.118806	8131.31	9114	1.12085	0.133164	1.80838e-30	4.15295e-29	1219	1071.96	1099	1.02523	0.0665577	0.901559	0.00681312	0.0912043
GO:1901699	cellular response to nitrogen compound	0.0627588	4295.34	5038	1.1729	0.0736098	1.95027e-30	4.471e-29	573	503.881	547	1.08557	0.0331274	0.954625	2.55165e-10	2.4872e-08
GO:0045104	intermediate filament cytoskeleton organization	0.00337585	231.05	424	1.8351	0.00619503	3.25909e-30	7.4585e-29	41	36.0543	38	1.05397	0.00230136	0.926829	0.25457	0.961673
GO:0051222	positive regulation of protein transport	0.0439596	3008.68	3637	1.20883	0.0531399	3.66733e-30	8.37818e-29	476	418.582	438	1.04639	0.0265262	0.920168	0.00236547	0.0385715
GO:0033559	unsaturated fatty acid metabolic process	0.0069661	476.774	744	1.56049	0.0108705	4.4349e-30	1.01142e-28	114	100.249	108	1.07732	0.0065407	0.947368	0.0119209	0.137242
GO:0009617	response to bacterium	0.0398851	2729.82	3328	1.21913	0.0486251	6.35397e-30	1.44657e-28	516	453.757	451	0.993924	0.0273135	0.874031	0.677033	0.961673
GO:0071417	cellular response to organonitrogen compound	0.0554098	3792.36	4487	1.18317	0.0655592	7.30632e-30	1.66052e-28	486	427.376	464	1.0857	0.0281008	0.954732	5.77344e-09	4.36624e-07
GO:1901222	regulation of NIK/NF-kappaB signaling	0.00422481	289.155	501	1.73264	0.00732007	7.75219e-30	1.75881e-28	57	50.1243	54	1.07732	0.00327035	0.947368	0.0748939	0.500447
GO:0046902	regulation of mitochondrial membrane permeability	0.00550031	376.452	615	1.63367	0.00898571	8.63228e-30	1.95511e-28	73	64.1943	70	1.09044	0.00423934	0.958904	0.0184178	0.190063
GO:0051090	regulation of sequence-specific DNA binding transcription factor activity	0.0402833	2757.07	3356	1.21723	0.0490342	9.62277e-30	2.1757e-28	385	338.559	369	1.08991	0.0223474	0.958442	4.65434e-08	3.06232e-06
GO:0045596	negative regulation of cell differentiation	0.084721	5798.48	6636	1.14444	0.096958	1.09402e-29	2.46933e-28	645	567.196	601	1.0596	0.0363978	0.931783	5.78702e-06	0.00023947
GO:2000378	negative regulation of reactive oxygen species metabolic process	0.0033574	229.787	420	1.82778	0.00613658	1.30474e-29	2.93991e-28	49	43.0893	45	1.04434	0.00272529	0.918367	0.279911	0.961673
GO:0072657	protein localization to membrane	0.0349842	2394.39	2954	1.23372	0.0431606	1.353e-29	3.04345e-28	398	349.991	366	1.04574	0.0221657	0.919598	0.00585272	0.0808991
GO:1900034	regulation of cellular response to heat	0.00593494	406.199	652	1.60512	0.00952631	1.51148e-29	3.39413e-28	78	68.5911	70	1.02054	0.00423934	0.897436	0.391338	0.961673
GO:0071407	cellular response to organic cyclic compound	0.0582768	3988.58	4695	1.17711	0.0685982	1.562e-29	3.50159e-28	499	438.808	475	1.08248	0.028767	0.951904	1.58509e-08	1.11157e-06
GO:0016125	sterol metabolic process	0.00969104	663.274	971	1.46395	0.0141872	1.64478e-29	3.68089e-28	130	114.319	121	1.05845	0.007328	0.930769	0.0402636	0.327257
GO:0060627	regulation of vesicle-mediated transport	0.0449146	3074.04	3700	1.20363	0.0540604	2.00348e-29	4.47602e-28	469	412.426	430	1.04261	0.0260417	0.916844	0.00533824	0.0752903
GO:0000209	protein polyubiquitination	0.0240925	1648.94	2117	1.28386	0.0309313	2.63037e-29	5.86661e-28	283	248.863	260	1.04475	0.0157461	0.918728	0.0210553	0.208542
GO:0055086	nucleobase-containing small molecule metabolic process	0.0446404	3055.28	3678	1.20382	0.0537389	2.67666e-29	5.95976e-28	568	499.484	497	0.995026	0.0300993	0.875	0.656712	0.961673
GO:2000117	negative regulation of cysteine-type endopeptidase activity	0.00818989	560.532	844	1.50571	0.0123316	2.78437e-29	6.18912e-28	109	95.8517	102	1.06414	0.00617733	0.93578	0.0398922	0.326712
GO:1903038	negative regulation of leukocyte cell-cell adhesion	0.0104142	712.771	1029	1.44366	0.0150346	3.37661e-29	7.49288e-28	104	91.4549	99	1.0825	0.00599564	0.951923	0.0102886	0.122745
GO:0002237	response to molecule of bacterial origin	0.0289484	1981.29	2490	1.25676	0.0363812	3.39334e-29	7.51734e-28	317	278.762	298	1.06901	0.0180475	0.940063	0.000208871	0.00553024
GO:0071496	cellular response to external stimulus	0.0268696	1839.01	2330	1.26699	0.0340434	3.75112e-29	8.29596e-28	281	247.104	262	1.06028	0.0158672	0.932384	0.00232249	0.0381434
GO:0044283	small molecule biosynthetic process	0.0353628	2420.3	2977	1.23001	0.0434967	4.6941e-29	1.0364e-27	429	377.251	398	1.055	0.0241037	0.927739	0.000639982	0.0138284
GO:0031960	response to corticosteroid	0.0181085	1239.38	1647	1.32889	0.0240642	4.97101e-29	1.0957e-27	161	141.579	155	1.09479	0.00938711	0.962733	0.000195646	0.00526483
GO:0090559	regulation of membrane permeability	0.00625441	428.064	677	1.58154	0.00989159	5.66248e-29	1.24603e-27	81	71.2293	78	1.09505	0.00472384	0.962963	0.00871402	0.108745
GO:0010950	positive regulation of endopeptidase activity	0.0121193	829.47	1167	1.40692	0.0170509	6.18143e-29	1.35795e-27	142	124.871	131	1.04908	0.00793362	0.922535	0.0666936	0.462074
GO:0032075	positive regulation of nuclease activity	0.000963326	65.932	175	2.65425	0.00255691	6.64195e-29	1.45669e-27	15	13.1906	14	1.06136	0.000847868	0.933333	0.444525	0.961673
GO:1902806	regulation of cell cycle G1/S phase transition	0.0140942	964.633	1326	1.37462	0.0193741	7.75095e-29	1.69708e-27	156	137.182	143	1.04241	0.00866037	0.916667	0.0900952	0.561346
GO:0045732	positive regulation of protein catabolic process	0.024893	1703.73	2174	1.27603	0.0317641	9.26938e-29	2.02618e-27	267	234.793	245	1.04347	0.0148377	0.917603	0.0285239	0.258147
GO:0045619	regulation of lymphocyte differentiation	0.0170618	1167.74	1562	1.33762	0.0228222	9.63859e-29	2.10339e-27	153	134.544	149	1.10744	0.00902374	0.973856	2.59546e-05	0.000901152
GO:0051291	protein heterooligomerization	0.0085469	584.967	871	1.48897	0.0127261	9.69471e-29	2.11213e-27	121	106.404	101	0.94921	0.00611676	0.834711	0.94566	0.998178
GO:0009991	response to extracellular stimulus	0.0433661	2968.06	3576	1.20483	0.0522486	9.80177e-29	2.13193e-27	448	393.959	421	1.06864	0.0254966	0.939732	1.18657e-05	0.000463327
GO:0006986	response to unfolded protein	0.0100424	687.321	995	1.44765	0.0145379	1.16605e-28	2.53202e-27	160	140.7	152	1.08031	0.00920543	0.95	0.00196281	0.0339404
GO:0010822	positive regulation of mitochondrion organization	0.0137143	938.636	1294	1.3786	0.0189065	1.24547e-28	2.70002e-27	174	153.011	162	1.05875	0.00981105	0.931034	0.0181539	0.189269
GO:0006110	regulation of glycolytic process	0.00495447	339.094	561	1.65441	0.00819672	1.52275e-28	3.2957e-27	67	58.918	63	1.06928	0.00381541	0.940299	0.0808642	0.524183
GO:0044711	single-organism biosynthetic process	0.10194	6976.99	7864	1.12713	0.1149	1.87547e-28	4.05243e-27	1170	1028.87	1077	1.04678	0.0652253	0.920513	1.72859e-06	8.21175e-05
GO:0032496	response to lipopolysaccharide	0.0279317	1911.7	2404	1.25752	0.0351246	2.33523e-28	5.03758e-27	299	262.933	282	1.07252	0.0170785	0.943144	0.00014806	0.00422137
GO:0034620	cellular response to unfolded protein	0.00736585	504.134	769	1.52539	0.0112358	2.52797e-28	5.44444e-27	121	106.404	114	1.07139	0.00690407	0.942149	0.0167669	0.178406
GO:0034622	cellular macromolecular complex assembly	0.0619832	4242.26	4952	1.1673	0.0723532	2.60731e-28	5.60613e-27	825	725.483	725	0.999334	0.0439075	0.878788	0.54774	0.961673
GO:0016579	protein deubiquitination	0.0214011	1464.74	1899	1.29648	0.0277461	2.7524e-28	5.90846e-27	290	255.018	237	0.929345	0.0143532	0.817241	0.99926	1
GO:0044801	single-organism membrane fusion	0.0113903	779.574	1103	1.41488	0.0161158	3.1017e-28	6.64743e-27	139	122.233	125	1.02264	0.00757025	0.899281	0.284053	0.961673
GO:0043900	regulation of multi-organism process	0.0215761	1476.71	1912	1.29477	0.0279361	3.25158e-28	6.95732e-27	289	254.139	261	1.027	0.0158067	0.903114	0.121612	0.675514
GO:0043154	negative regulation of cysteine-type endopeptidase activity involved in apoptotic process	0.0073733	504.644	769	1.52385	0.0112358	3.31602e-28	7.08369e-27	90	79.1436	84	1.06136	0.00508721	0.933333	0.071179	0.482344
GO:2000026	regulation of multicellular organismal development	0.225234	15415.5	16622	1.07827	0.242863	3.78972e-28	8.08249e-27	1820	1600.46	1719	1.07407	0.104106	0.944505	7.73141e-23	4.42337e-20
GO:0048870	cell motility	0.106994	7322.87	8223	1.12292	0.120146	3.87478e-28	8.25052e-27	905	795.833	847	1.06429	0.051296	0.935912	5.40159e-09	4.10864e-07
GO:2001056	positive regulation of cysteine-type endopeptidase activity	0.011315	774.418	1096	1.41526	0.0160136	4.19215e-28	8.91187e-27	128	112.56	120	1.0661	0.00726744	0.9375	0.022493	0.219248
GO:0045834	positive regulation of lipid metabolic process	0.0128218	877.552	1218	1.38795	0.0177961	4.74597e-28	1.00729e-26	128	112.56	121	1.07498	0.007328	0.945312	0.0098341	0.11818
GO:0033619	membrane protein proteolysis	0.00238106	162.965	321	1.96975	0.0046901	5.02191e-28	1.06414e-26	36	31.6575	34	1.074	0.00205911	0.944444	0.173708	0.821649
GO:0016042	lipid catabolic process	0.0184091	1259.96	1662	1.31909	0.0242833	6.09944e-28	1.29039e-26	263	231.275	247	1.06799	0.0149588	0.939164	0.000869952	0.0178234
GO:0030334	regulation of cell migration	0.0922412	6313.17	7154	1.13319	0.104526	6.23789e-28	1.31757e-26	717	630.511	675	1.07056	0.0408794	0.941423	1.04402e-08	7.59018e-07
GO:0010565	regulation of cellular ketone metabolic process	0.0138696	949.26	1301	1.37054	0.0190088	7.41493e-28	1.56144e-26	163	143.338	150	1.04648	0.0090843	0.920245	0.0626075	0.448233
GO:0050868	negative regulation of T cell activation	0.00926779	634.306	926	1.45986	0.0135297	7.41622e-28	1.56144e-26	97	85.2993	92	1.07856	0.0055717	0.948454	0.0183835	0.190063
GO:1903578	regulation of ATP metabolic process	0.00707903	484.503	742	1.53147	0.0108413	7.74877e-28	1.62885e-26	91	80.023	86	1.07469	0.00520833	0.945055	0.0297172	0.267658
GO:0001501	skeletal system development	0.0625803	4283.12	4989	1.16481	0.0728938	8.23997e-28	1.72934e-26	463	407.15	434	1.06595	0.0262839	0.937365	1.96636e-05	0.000710862
GO:0003006	developmental process involved in reproduction	0.0702651	4809.09	5551	1.15427	0.0811052	1.08119e-27	2.26551e-26	629	553.126	587	1.06124	0.0355499	0.933227	4.1093e-06	0.000176713
GO:0051384	response to glucocorticoid	0.0167927	1149.33	1532	1.33295	0.0223839	1.28099e-27	2.67989e-26	146	128.389	140	1.09044	0.00847868	0.958904	0.00077674	0.0163217
GO:0042129	regulation of T cell proliferation	0.0144335	987.855	1344	1.36052	0.0196371	1.47894e-27	3.08911e-26	149	131.027	141	1.07612	0.00853924	0.946309	0.00471951	0.0677252
GO:0044770	cell cycle phase transition	0.0232799	1593.33	2038	1.27909	0.029777	1.64013e-27	3.42037e-26	267	234.793	251	1.06903	0.0152011	0.940075	0.000656674	0.0140507
GO:0032233	positive regulation of actin filament bundle assembly	0.00543115	371.719	598	1.60874	0.00873733	1.82432e-27	3.79846e-26	55	48.3655	52	1.07515	0.00314922	0.945454	0.0882781	0.551591
GO:0034243	regulation of transcription elongation from RNA polymerase II promoter	0.00143201	98.0099	223	2.27528	0.00325823	1.94763e-27	4.04879e-26	26	22.8637	25	1.09344	0.00151405	0.961538	0.161278	0.78844
GO:0046434	organophosphate catabolic process	0.0108792	744.595	1056	1.41822	0.0154291	2.01003e-27	4.17193e-26	112	98.4899	105	1.0661	0.00635901	0.9375	0.032317	0.283506
GO:2000045	regulation of G1/S transition of mitotic cell cycle	0.0128696	880.823	1217	1.38166	0.0177815	2.39265e-27	4.95825e-26	140	123.112	127	1.03158	0.00769138	0.907143	0.190579	0.85371
GO:0007163	establishment or maintenance of cell polarity	0.0206594	1413.97	1833	1.29635	0.0267818	2.49084e-27	5.1536e-26	162	142.458	155	1.08804	0.00938711	0.95679	0.000583329	0.0127297
GO:0007229	integrin-mediated signaling pathway	0.00865691	592.496	872	1.47174	0.0127407	2.56177e-27	5.29205e-26	86	75.6261	81	1.07106	0.00490552	0.94186	0.0437483	0.348899
GO:0044772	mitotic cell cycle phase transition	0.0231319	1583.19	2024	1.27843	0.0295725	3.13717e-27	6.47055e-26	260	228.637	245	1.07157	0.0148377	0.942308	0.000480855	0.0109096
GO:0008610	lipid biosynthetic process	0.0496442	3397.75	4025	1.18461	0.0588089	3.54499e-27	7.30024e-26	577	507.399	542	1.06819	0.0328246	0.939341	7.7982e-07	4.00846e-05
GO:0019083	viral transcription	0.00556488	380.871	608	1.59634	0.00888343	4.06142e-27	8.35065e-26	113	99.3692	100	1.00635	0.0060562	0.884956	0.499476	0.961673
GO:1902807	negative regulation of cell cycle G1/S phase transition	0.00795843	544.691	812	1.49075	0.0118641	4.79787e-27	9.84948e-26	101	88.8167	92	1.03584	0.0055717	0.910891	0.20904	0.893286
GO:0042493	response to drug	0.0432766	2961.94	3549	1.1982	0.0518541	5.06359e-27	1.03788e-25	406	357.026	384	1.07555	0.0232558	0.945813	3.81764e-06	0.000166209
GO:0051301	cell division	0.0467841	3202	3810	1.18988	0.0556676	5.53753e-27	1.13326e-25	486	427.376	444	1.0389	0.0268895	0.91358	0.00920231	0.113596
GO:0034976	response to endoplasmic reticulum stress	0.017289	1183.29	1566	1.32343	0.0228807	5.77928e-27	1.18089e-25	244	214.567	233	1.08591	0.014111	0.954918	3.8326e-05	0.00127679
GO:0033209	tumor necrosis factor-mediated signaling pathway	0.00714926	489.31	743	1.51847	0.0108559	6.52439e-27	1.33108e-25	128	112.56	116	1.03056	0.00702519	0.90625	0.215192	0.893286
GO:0001525	angiogenesis	0.0380012	2600.88	3152	1.2119	0.0460536	7.21061e-27	1.4688e-25	292	256.777	280	1.09044	0.0169574	0.958904	1.7599e-06	8.27091e-05
GO:0048872	homeostasis of number of cells	0.0181278	1240.7	1630	1.31377	0.0238158	1.00546e-26	2.04495e-25	188	165.322	174	1.05249	0.0105378	0.925532	0.0272419	0.249198
GO:1901532	regulation of hematopoietic progenitor cell differentiation	0.00549632	376.179	600	1.59499	0.00876655	1.06306e-26	2.15876e-25	113	99.3692	96	0.966094	0.00581395	0.849557	0.867522	0.961673
GO:0016071	mRNA metabolic process	0.0463261	3170.65	3772	1.18966	0.0551124	1.14086e-26	2.31319e-25	659	579.507	583	1.00603	0.0353077	0.884674	0.362472	0.961673
GO:1902749	regulation of cell cycle G2/M phase transition	0.0146176	1000.46	1352	1.35138	0.0197539	1.19475e-26	2.41872e-25	202	177.633	180	1.01332	0.0109012	0.891089	0.351058	0.961673
GO:1901989	positive regulation of cell cycle phase transition	0.00700341	479.327	729	1.52088	0.0106514	1.30432e-26	2.6365e-25	75	65.953	71	1.07652	0.0042999	0.946667	0.0431421	0.34511
GO:0044773	mitotic DNA damage checkpoint	0.00711204	486.762	738	1.51614	0.0107829	1.42653e-26	2.87911e-25	100	87.9374	91	1.03483	0.00551114	0.91	0.219367	0.903771
GO:0016197	endosomal transport	0.0195694	1339.37	1741	1.29986	0.0254376	1.64856e-26	3.32211e-25	252	221.602	231	1.04241	0.0139898	0.916667	0.0367467	0.310366
GO:0006914	autophagy	0.0166162	1137.25	1509	1.32689	0.0220479	1.82219e-26	3.66639e-25	248	218.085	227	1.04088	0.0137476	0.915323	0.0444507	0.353779
GO:0045746	negative regulation of Notch signaling pathway	0.00281664	192.777	357	1.85188	0.00521609	2.2694e-26	4.55925e-25	33	29.0193	32	1.10271	0.00193798	0.969697	0.0792874	0.514977
GO:0045930	negative regulation of mitotic cell cycle	0.0246784	1689.04	2135	1.26403	0.0311943	2.42521e-26	4.86484e-25	279	245.345	250	1.01897	0.0151405	0.896057	0.22357	0.912481
GO:0009314	response to radiation	0.0370584	2536.35	3075	1.21237	0.0449285	2.4955e-26	4.99822e-25	423	371.975	380	1.02157	0.0230136	0.898345	0.126623	0.689005
GO:2000134	negative regulation of G1/S transition of mitotic cell cycle	0.00784457	536.898	798	1.48632	0.0116595	2.90446e-26	5.80849e-25	97	85.2993	88	1.03166	0.00532946	0.907216	0.252516	0.961673
GO:0043280	positive regulation of cysteine-type endopeptidase activity involved in apoptotic process	0.0102875	704.095	1000	1.42026	0.0146109	3.05553e-26	6.10132e-25	118	103.766	111	1.06971	0.00672238	0.940678	0.0209478	0.208354
GO:0032480	negative regulation of type I interferon production	0.00226946	155.326	304	1.95717	0.00444172	3.23395e-26	6.44782e-25	47	41.3306	43	1.04039	0.00260417	0.914894	0.315433	0.961673
GO:0071466	cellular response to xenobiotic stimulus	0.00591907	405.113	634	1.56499	0.00926332	3.58226e-26	7.13147e-25	109	95.8517	98	1.02241	0.00593508	0.899083	0.323843	0.961673
GO:0002694	regulation of leukocyte activation	0.046733	3198.5	3796	1.18681	0.055463	3.59265e-26	7.14134e-25	464	408.029	432	1.05875	0.0261628	0.931034	0.000149687	0.00424512
GO:1903533	regulation of protein targeting	0.0292001	1998.51	2479	1.24042	0.0362205	3.67461e-26	7.29323e-25	300	263.812	277	1.04999	0.0167757	0.923333	0.00871619	0.108745
GO:0000077	DNA damage checkpoint	0.00983522	673.142	962	1.42912	0.0140557	4.2964e-26	8.51451e-25	143	125.75	125	0.994032	0.00757025	0.874126	0.637156	0.961673
GO:0007018	microtubule-based movement	0.0221417	1515.42	1937	1.27819	0.0283013	4.44044e-26	8.78673e-25	248	218.085	235	1.07756	0.0142321	0.947581	0.000204833	0.00544525
GO:0051249	regulation of lymphocyte activation	0.0410605	2810.26	3372	1.19989	0.049268	4.51296e-26	8.91683e-25	400	351.75	373	1.06041	0.0225896	0.9325	0.000287758	0.00721258
GO:0022406	membrane docking	0.0133445	913.323	1246	1.36425	0.0182052	4.64737e-26	9.16862e-25	168	147.735	156	1.05595	0.00944767	0.928571	0.0263441	0.246209
GO:0046649	lymphocyte activation	0.0347749	2380.07	2900	1.21845	0.0423716	4.72004e-26	9.29806e-25	348	306.022	319	1.04241	0.0193193	0.916667	0.0157075	0.169839
GO:0031570	DNA integrity checkpoint	0.0103611	709.136	1004	1.41581	0.0146694	6.27864e-26	1.23499e-24	152	133.665	132	0.987545	0.00799419	0.868421	0.713336	0.961673
GO:0031348	negative regulation of defense response	0.0133722	915.22	1247	1.36251	0.0182198	6.84105e-26	1.3436e-24	163	143.338	153	1.06741	0.00926599	0.93865	0.00896897	0.111658
GO:0032069	regulation of nuclease activity	0.00162945	111.523	239	2.14305	0.00349201	7.50942e-26	1.47267e-24	26	22.8637	25	1.09344	0.00151405	0.961538	0.161278	0.78844
GO:0048514	blood vessel morphogenesis	0.0533105	3648.68	4279	1.17275	0.0625201	7.53748e-26	1.47598e-24	376	330.644	358	1.08273	0.0216812	0.952128	8.98347e-07	4.56423e-05
GO:1902893	regulation of pri-miRNA transcription from RNA polymerase II promoter	0.00381387	261.029	447	1.71245	0.00653108	7.61151e-26	1.48826e-24	29	25.5018	28	1.09796	0.00169574	0.965517	0.119505	0.667872
GO:0045445	myoblast differentiation	0.00592792	405.719	633	1.56019	0.00924871	7.96262e-26	1.5546e-24	38	33.4162	35	1.0474	0.00211967	0.921053	0.311378	0.961673
GO:0045785	positive regulation of cell adhesion	0.0450446	3082.94	3666	1.18912	0.0535636	8.10821e-26	1.58068e-24	379	333.283	358	1.07416	0.0216812	0.944591	1.21321e-05	0.000470934
GO:0009743	response to carbohydrate	0.0157574	1078.47	1436	1.33152	0.0209813	8.30734e-26	1.6171e-24	162	142.458	156	1.09505	0.00944767	0.962963	0.000178138	0.00488357
GO:0060213	positive regulation of nuclear-transcribed mRNA poly(A) tail shortening	0.00108375	74.1739	181	2.44021	0.00264458	8.54271e-26	1.66047e-24	11	9.67311	10	1.03379	0.00060562	0.909091	0.610064	0.961673
GO:0042593	glucose homeostasis	0.0164866	1128.38	1493	1.32314	0.0218141	9.70687e-26	1.88396e-24	171	150.373	164	1.09062	0.00993217	0.959064	0.000261904	0.00669203
GO:0006805	xenobiotic metabolic process	0.00579543	396.651	621	1.56561	0.00907338	1.04041e-25	2.01631e-24	105	92.3342	94	1.01804	0.00569283	0.895238	0.375898	0.961673
GO:0055082	cellular chemical homeostasis	0.0606363	4150.07	4816	1.16046	0.0703662	1.11485e-25	2.1574e-24	637	560.161	589	1.05148	0.035671	0.924647	0.000104437	0.00309524
GO:0048568	embryonic organ development	0.0569973	3901.01	4548	1.16585	0.0664504	1.2071e-25	2.33248e-24	418	367.578	403	1.09637	0.0244065	0.964115	6.41811e-10	5.70648e-08
GO:0030835	negative regulation of actin filament depolymerization	0.00227983	156.036	303	1.94186	0.00442711	1.25402e-25	2.41959e-24	35	30.7781	35	1.13717	0.00211967	1	0.0110709	0.12961
GO:0061418	regulation of transcription from RNA polymerase II promoter in response to hypoxia	0.004769	326.4	531	1.62684	0.00775839	1.40588e-25	2.70863e-24	78	68.5911	69	1.00596	0.00417878	0.884615	0.53025	0.961673
GO:1903364	positive regulation of cellular protein catabolic process	0.0166323	1138.34	1503	1.32034	0.0219602	1.4775e-25	2.84246e-24	195	171.478	177	1.0322	0.0107195	0.907692	0.131718	0.704769
GO:0006457	protein folding	0.0142688	976.582	1316	1.34756	0.019228	1.49997e-25	2.88148e-24	226	198.738	205	1.03151	0.0124152	0.90708	0.115788	0.653931
GO:0010389	regulation of G2/M transition of mitotic cell cycle	0.0136948	937.3	1270	1.35495	0.0185559	1.63521e-25	3.13669e-24	192	168.84	171	1.01279	0.0103561	0.890625	0.364876	0.961673
GO:0019221	cytokine-mediated signaling pathway	0.0374969	2566.36	3098	1.20715	0.0452646	1.82301e-25	3.49184e-24	544	478.379	494	1.03265	0.0299176	0.908088	0.0189646	0.193304
GO:0043903	regulation of symbiosis, encompassing mutualism through parasitism	0.0150582	1030.61	1378	1.33707	0.0201338	1.8319e-25	3.50377e-24	218	191.703	198	1.03285	0.0119913	0.908257	0.109872	0.638637
GO:0008283	cell proliferation	0.0792731	5425.61	6173	1.13775	0.0901932	1.88811e-25	3.60604e-24	679	597.095	639	1.07018	0.0386991	0.94109	3.12574e-08	2.0879e-06
GO:0032012	regulation of ARF protein signal transduction	0.0015545	106.393	230	2.1618	0.00336051	2.0533e-25	3.91585e-24	17	14.9494	17	1.13717	0.00102955	1	0.112336	0.638637
GO:1901992	positive regulation of mitotic cell cycle phase transition	0.00630359	431.431	663	1.53675	0.00968703	2.10529e-25	4.00919e-24	61	53.6418	57	1.0626	0.00345203	0.934426	0.125983	0.689005
GO:0001824	blastocyst development	0.00473372	323.985	527	1.62662	0.00769995	2.18692e-25	4.15863e-24	60	52.7624	56	1.06136	0.00339147	0.933333	0.135293	0.71874
GO:0032844	regulation of homeostatic process	0.0497209	3403	4007	1.17749	0.0585459	2.36658e-25	4.49377e-24	464	408.029	435	1.0661	0.0263445	0.9375	1.83781e-05	0.000677417
GO:0010939	regulation of necrotic cell death	0.00104887	71.7867	176	2.45171	0.00257152	2.40504e-25	4.56022e-24	27	23.7431	25	1.05294	0.00151405	0.925926	0.351447	0.961673
GO:0042542	response to hydrogen peroxide	0.00950483	650.529	930	1.42961	0.0135882	2.54242e-25	4.81377e-24	109	95.8517	98	1.02241	0.00593508	0.899083	0.323843	0.961673
GO:0051646	mitochondrion localization	0.00270979	185.463	343	1.84942	0.00501154	2.58636e-25	4.88993e-24	39	34.2956	36	1.0497	0.00218023	0.923077	0.291503	0.961673
GO:0010640	regulation of platelet-derived growth factor receptor signaling pathway	0.00225063	154.038	299	1.94108	0.00436866	2.74495e-25	5.18233e-24	22	19.3462	22	1.13717	0.00133236	1	0.0590314	0.426843
GO:0090342	regulation of cell aging	0.00346808	237.362	413	1.73996	0.00603431	3.15138e-25	5.94111e-24	37	32.5368	36	1.10644	0.00218023	0.972973	0.0520798	0.390495
GO:0034754	cellular hormone metabolic process	0.00911275	623.695	897	1.4382	0.013106	3.36192e-25	6.32897e-24	109	95.8517	103	1.07458	0.00623789	0.944954	0.0176812	0.18554
GO:0031098	stress-activated protein kinase signaling cascade	0.0131235	898.197	1222	1.3605	0.0178545	3.43589e-25	6.45899e-24	131	115.198	125	1.08509	0.00757025	0.954198	0.00290916	0.0456821
GO:0043588	skin development	0.0244444	1673.02	2106	1.2588	0.0307706	3.45699e-25	6.48938e-24	371	326.248	275	0.842918	0.0166546	0.74124	1	1
GO:0007028	cytoplasm organization	0.00148417	101.579	222	2.18548	0.00324362	3.65396e-25	6.84936e-24	10	8.79374	10	1.13717	0.00060562	1	0.276434	0.961673
GO:0044774	mitotic DNA integrity checkpoint	0.00757466	518.425	769	1.48334	0.0112358	3.79327e-25	7.10037e-24	107	94.093	96	1.02027	0.00581395	0.897196	0.349347	0.961673
GO:0048284	organelle fusion	0.0113675	778.015	1080	1.38815	0.0157798	4.56222e-25	8.52759e-24	139	122.233	125	1.02264	0.00757025	0.899281	0.284053	0.961673
GO:0035791	platelet-derived growth factor receptor-beta signaling pathway	0.000551924	37.7748	117	3.0973	0.00170948	4.7367e-25	8.84118e-24	6	5.27624	6	1.13717	0.000363372	1	0.462374	0.961673
GO:0045861	negative regulation of proteolysis	0.0249974	1710.87	2147	1.25492	0.0313696	4.80533e-25	8.95656e-24	329	289.314	291	1.00583	0.0176236	0.884498	0.427649	0.961673
GO:0002218	activation of innate immune response	0.0177853	1217.26	1589	1.30539	0.0232167	5.13817e-25	9.56338e-24	242	212.808	219	1.0291	0.0132631	0.904959	0.127318	0.689005
GO:1990778	protein localization to cell periphery	0.0180304	1234.03	1608	1.30304	0.0234944	5.36464e-25	9.9708e-24	174	153.011	165	1.07835	0.00999273	0.948276	0.00166025	0.0299688
GO:0034614	cellular response to reactive oxygen species	0.0105499	722.056	1013	1.40294	0.0148009	5.86649e-25	1.08882e-23	120	105.525	114	1.08031	0.00690407	0.95	0.00733182	0.096383
GO:0019725	cellular homeostasis	0.073209	5010.57	5724	1.14238	0.0836329	6.01822e-25	1.11541e-23	772	678.876	715	1.05321	0.0433018	0.926166	1.00745e-05	0.000399309
GO:0048385	regulation of retinoic acid receptor signaling pathway	0.00205756	140.824	279	1.9812	0.00407644	6.10124e-25	1.1292e-23	16	14.07	15	1.0661	0.00090843	0.9375	0.408418	0.961673
GO:0050792	regulation of viral process	0.0126101	863.059	1179	1.36607	0.0172263	6.29162e-25	1.1628e-23	190	167.081	174	1.04141	0.0105378	0.91579	0.070401	0.480751
GO:0015711	organic anion transport	0.0352944	2415.62	2925	1.21087	0.0427369	8.37331e-25	1.54536e-23	418	367.578	383	1.04195	0.0231953	0.916268	0.00924982	0.113968
GO:0050764	regulation of phagocytosis	0.00515521	352.833	561	1.58999	0.00819672	8.68268e-25	1.60022e-23	68	59.7974	62	1.03683	0.00375485	0.911765	0.272355	0.961673
GO:1903844	regulation of cellular response to transforming growth factor beta stimulus	0.0113931	779.765	1080	1.38503	0.0157798	9.09606e-25	1.67406e-23	102	89.6961	98	1.09258	0.00593508	0.960784	0.00409033	0.0600052
GO:0033673	negative regulation of kinase activity	0.0291567	1995.54	2461	1.23325	0.0359575	9.55333e-25	1.75576e-23	264	232.155	250	1.07687	0.0151405	0.94697	0.000148208	0.00422137
GO:0043408	regulation of MAPK cascade	0.080438	5505.34	6246	1.13454	0.0912598	9.58277e-25	1.75871e-23	689	605.889	651	1.07445	0.0394259	0.944848	2.73216e-09	2.20567e-07
GO:0010830	regulation of myotube differentiation	0.00466634	319.374	518	1.62192	0.00756845	9.9262e-25	1.8192e-23	55	48.3655	51	1.05447	0.00308866	0.927273	0.190867	0.85371
GO:1905475	regulation of protein localization to membrane	0.0165047	1129.62	1486	1.31549	0.0217118	1.0698e-24	1.95792e-23	153	134.544	144	1.07028	0.00872093	0.941176	0.00826967	0.105549
GO:0006413	translational initiation	0.00749001	512.631	759	1.4806	0.0110897	1.21883e-24	2.22759e-23	143	125.75	127	1.00994	0.00769138	0.888112	0.435756	0.961673
GO:0006753	nucleoside phosphate metabolic process	0.0409078	2799.81	3343	1.19401	0.0488443	1.27502e-24	2.32705e-23	517	454.636	451	0.992002	0.0273135	0.87234	0.718177	0.961673
GO:0007006	mitochondrial membrane organization	0.00917368	627.865	898	1.43024	0.0131206	1.46928e-24	2.67788e-23	124	109.042	114	1.04547	0.00690407	0.919355	0.104503	0.615285
GO:2000736	regulation of stem cell differentiation	0.0120332	823.576	1130	1.37207	0.0165103	1.50872e-24	2.74595e-23	141	123.992	123	0.992002	0.00744913	0.87234	0.660722	0.961673
GO:0051403	stress-activated MAPK cascade	0.0101479	694.542	977	1.40668	0.0142749	1.84615e-24	3.35545e-23	101	88.8167	95	1.06962	0.00575339	0.940594	0.0324802	0.284559
GO:0036498	IRE1-mediated unfolded protein response	0.00287785	196.966	355	1.80234	0.00518687	2.54264e-24	4.61498e-23	58	51.0037	55	1.07835	0.00333091	0.948276	0.0689118	0.472297
GO:0090184	positive regulation of kidney development	0.00627733	429.633	655	1.52456	0.00957015	2.54777e-24	4.61793e-23	40	35.175	39	1.10874	0.00236192	0.975	0.0377892	0.312884
GO:0038061	NIK/NF-kappaB signaling	0.00491722	336.544	538	1.5986	0.00786067	2.5558e-24	4.62611e-23	85	74.7468	72	0.963252	0.00436047	0.847059	0.859924	0.961673
GO:0002431	Fc receptor mediated stimulatory signaling pathway	0.00680251	465.577	699	1.50136	0.010213	3.07083e-24	5.55069e-23	73	64.1943	67	1.04371	0.00405766	0.917808	0.207139	0.893286
GO:0006633	fatty acid biosynthetic process	0.0085194	583.085	842	1.44404	0.0123024	3.23362e-24	5.83693e-23	109	95.8517	103	1.07458	0.00623789	0.944954	0.0176812	0.18554
GO:0006997	nucleus organization	0.0105745	723.743	1010	1.39552	0.014757	3.26191e-24	5.87993e-23	145	127.509	126	0.988164	0.00763081	0.868965	0.704557	0.961673
GO:1903900	regulation of viral life cycle	0.0115665	791.637	1090	1.37689	0.0159259	3.38335e-24	6.09049e-23	182	160.046	166	1.0372	0.0100533	0.912088	0.102634	0.608202
GO:0009117	nucleotide metabolic process	0.0406473	2781.99	3318	1.19267	0.048479	3.61419e-24	6.49715e-23	511	449.36	446	0.992523	0.0270107	0.872798	0.706539	0.961673
GO:0006900	membrane budding	0.00806521	551.999	804	1.45652	0.0117472	3.79643e-24	6.81544e-23	108	94.9724	95	1.00029	0.00575339	0.87963	0.569987	0.961673
GO:0060147	regulation of posttranscriptional gene silencing	0.00659639	451.471	681	1.5084	0.00995003	3.95057e-24	7.07286e-23	109	95.8517	96	1.00155	0.00581395	0.880734	0.555808	0.961673
GO:0060966	regulation of gene silencing by RNA	0.00659639	451.471	681	1.5084	0.00995003	3.95057e-24	7.07286e-23	109	95.8517	96	1.00155	0.00581395	0.880734	0.555808	0.961673
GO:0007178	transmembrane receptor protein serine/threonine kinase signaling pathway	0.0225063	1540.38	1947	1.26398	0.0284474	3.97646e-24	7.10954e-23	189	166.202	177	1.06497	0.0107195	0.936508	0.00678163	0.0908752
GO:0038096	Fc-gamma receptor signaling pathway involved in phagocytosis	0.00656707	449.464	678	1.50846	0.0099062	4.91469e-24	8.77508e-23	71	62.4355	66	1.05709	0.00399709	0.929577	0.127968	0.689286
GO:0071383	cellular response to steroid hormone stimulus	0.0244886	1676.05	2098	1.25175	0.0306537	5.06641e-24	9.03372e-23	199	174.995	188	1.07431	0.0113857	0.944724	0.0014683	0.0272132
GO:0072330	monocarboxylic acid biosynthetic process	0.0139633	955.679	1280	1.33936	0.018702	5.25136e-24	9.35084e-23	172	151.252	166	1.0975	0.0100533	0.965116	6.89678e-05	0.00217637
GO:0071902	positive regulation of protein serine/threonine kinase activity	0.0371533	2542.85	3055	1.20141	0.0446363	5.3255e-24	9.47003e-23	314	276.123	301	1.09009	0.0182292	0.958599	7.92949e-07	4.06009e-05
GO:0002220	innate immune response activating cell surface receptor signaling pathway	0.00734367	502.615	743	1.47827	0.0108559	5.46071e-24	9.69736e-23	123	108.163	108	0.998493	0.0065407	0.878049	0.58613	0.961673
GO:0014074	response to purine-containing compound	0.0133781	915.621	1233	1.34663	0.0180153	6.14622e-24	1.09e-22	144	126.63	136	1.074	0.00823643	0.944444	0.00694373	0.0924824
GO:0006631	fatty acid metabolic process	0.0229896	1573.46	1982	1.25965	0.0289588	6.64277e-24	1.17648e-22	309	271.726	285	1.04885	0.0172602	0.92233	0.00924783	0.113968
GO:0017015	regulation of transforming growth factor beta receptor signaling pathway	0.0113241	775.046	1068	1.37798	0.0156045	7.64339e-24	1.35187e-22	100	87.9374	96	1.09169	0.00581395	0.96	0.0049191	0.0701304
GO:0061061	muscle structure development	0.0591506	4048.39	4680	1.15602	0.0683791	8.05347e-24	1.42185e-22	451	396.598	430	1.08422	0.0260417	0.953437	3.87193e-08	2.57327e-06
GO:0072075	metanephric mesenchyme development	0.00224132	153.401	293	1.91003	0.004281	8.06063e-24	1.42185e-22	14	12.3112	14	1.13717	0.000847868	1	0.165249	0.78844
GO:0045109	intermediate filament organization	0.00195351	133.702	265	1.98202	0.00387189	8.40541e-24	1.48068e-22	22	19.3462	20	1.03379	0.00121124	0.909091	0.494514	0.961673
GO:1903362	regulation of cellular protein catabolic process	0.0233684	1599.38	2010	1.25674	0.0293679	8.53007e-24	1.50063e-22	269	236.552	245	1.03571	0.0148377	0.910781	0.0626917	0.448592
GO:0061458	reproductive system development	0.0515829	3530.44	4123	1.16784	0.0602408	9.18873e-24	1.61434e-22	418	367.578	395	1.0746	0.023922	0.944976	3.74052e-06	0.000163633
GO:0031397	negative regulation of protein ubiquitination	0.00871203	596.269	855	1.43392	0.0124923	9.37965e-24	1.64569e-22	138	121.354	122	1.00533	0.00738857	0.884058	0.497826	0.961673
GO:0043117	positive regulation of vascular permeability	0.00132313	90.5579	201	2.21958	0.00293679	1.07526e-23	1.88407e-22	9	7.91436	9	1.13717	0.000545058	1	0.314374	0.961673
GO:0098602	single organism cell adhesion	0.0437427	2993.84	3542	1.1831	0.0517519	1.12403e-23	1.96691e-22	390	342.956	363	1.05845	0.021984	0.930769	0.000533643	0.0118618
GO:0070555	response to interleukin-1	0.0111154	760.763	1050	1.38019	0.0153415	1.13052e-23	1.97562e-22	113	99.3692	106	1.06673	0.00641957	0.938053	0.0300979	0.270717
GO:0009895	negative regulation of catabolic process	0.0151989	1040.25	1375	1.3218	0.02009	1.1357e-23	1.98205e-22	158	138.941	147	1.058	0.00890262	0.93038	0.0256737	0.241833
GO:1901796	regulation of signal transduction by p53 class mediator	0.0125152	856.567	1162	1.35658	0.0169779	1.22968e-23	2.14323e-22	175	153.89	155	1.00721	0.00938711	0.885714	0.454846	0.961673
GO:0072359	circulatory system development	0.107904	7385.18	8206	1.11114	0.119897	1.24835e-23	2.17289e-22	792	696.464	756	1.08548	0.0457849	0.954546	8.6812e-14	1.39312e-11
GO:0001101	response to acid chemical	0.0354798	2428.31	2925	1.20454	0.0427369	1.31941e-23	2.29354e-22	320	281.4	305	1.08387	0.0184714	0.953125	4.28282e-06	0.000182979
GO:0090002	establishment of protein localization to plasma membrane	0.00345506	236.471	405	1.71268	0.00591742	1.36711e-23	2.37333e-22	43	37.8131	40	1.05784	0.00242248	0.930233	0.221324	0.907535
GO:0008277	regulation of G-protein coupled receptor protein signaling pathway	0.0127478	872.484	1180	1.35246	0.0172409	1.46066e-23	2.53239e-22	131	115.198	127	1.10245	0.00769138	0.969466	0.000247354	0.00634784
GO:0038094	Fc-gamma receptor signaling pathway	0.00663418	454.057	681	1.49981	0.00995003	1.4839e-23	2.56929e-22	75	65.953	68	1.03104	0.00411822	0.906667	0.30261	0.961673
GO:0060964	regulation of gene silencing by miRNA	0.00643391	440.35	664	1.50789	0.00970165	1.54972e-23	2.67973e-22	106	93.2136	93	0.997708	0.00563227	0.877359	0.598336	0.961673
GO:0034446	substrate adhesion-dependent cell spreading	0.00409506	280.274	462	1.64839	0.00675024	1.60635e-23	2.77401e-22	38	33.4162	38	1.13717	0.00230136	1	0.00752244	0.0980076
GO:0071347	cellular response to interleukin-1	0.00726885	497.495	734	1.47539	0.0107244	1.62607e-23	2.80439e-22	88	77.3849	81	1.04672	0.00490552	0.920454	0.152313	0.765582
GO:2000772	regulation of cellular senescence	0.00324968	222.415	386	1.7355	0.00563981	1.65217e-23	2.84568e-22	30	26.3812	29	1.09927	0.0017563	0.966667	0.107969	0.629492
GO:0048608	reproductive structure development	0.0512978	3510.92	4098	1.16721	0.0598755	1.77716e-23	3.05695e-22	415	364.94	392	1.07415	0.0237403	0.944578	4.68696e-06	0.000197679
GO:0002478	antigen processing and presentation of exogenous peptide antigen	0.0100129	685.307	959	1.39937	0.0140119	2.09955e-23	3.60678e-22	167	146.855	146	0.994175	0.00884205	0.874251	0.636773	0.961673
GO:0003062	regulation of heart rate by chemical signal	0.00112317	76.8722	179	2.32854	0.00261535	2.12495e-23	3.64567e-22	6	5.27624	6	1.13717	0.000363372	1	0.462374	0.961673
GO:1902115	regulation of organelle assembly	0.0144341	987.898	1312	1.32807	0.0191695	2.4729e-23	4.23709e-22	151	132.785	144	1.08446	0.00872093	0.953642	0.00151023	0.027717
GO:0019884	antigen processing and presentation of exogenous antigen	0.0103656	709.443	987	1.39123	0.014421	2.5592e-23	4.37926e-22	174	153.011	152	0.993393	0.00920543	0.873563	0.647497	0.961673
GO:0098754	detoxification	0.00546078	373.747	580	1.55185	0.00847433	2.56658e-23	4.38619e-22	89	78.2643	79	1.0094	0.0047844	0.88764	0.485811	0.961673
GO:0010951	negative regulation of endopeptidase activity	0.0173299	1186.09	1539	1.29754	0.0224862	2.5768e-23	4.39794e-22	243	213.688	215	1.00614	0.0130208	0.884774	0.445528	0.961673
GO:0034599	cellular response to oxidative stress	0.0214889	1470.74	1861	1.26535	0.0271909	2.60799e-23	4.44541e-22	224	196.98	213	1.08133	0.0128997	0.950893	0.0002044	0.00544475
GO:1903052	positive regulation of proteolysis involved in cellular protein catabolic process	0.0151366	1035.98	1367	1.31953	0.0199731	2.74621e-23	4.67495e-22	178	156.529	161	1.02857	0.00975048	0.904494	0.180225	0.840985
GO:0050852	T cell receptor signaling pathway	0.0117352	803.18	1097	1.36582	0.0160282	2.80114e-23	4.76231e-22	141	123.992	124	1.00007	0.00750969	0.879433	0.563346	0.961673
GO:1903707	negative regulation of hemopoiesis	0.0138139	945.448	1262	1.33482	0.018439	3.2872e-23	5.58146e-22	135	118.715	127	1.06978	0.00769138	0.940741	0.0136117	0.152181
GO:2000036	regulation of stem cell population maintenance	0.00300111	205.402	362	1.7624	0.00528915	3.33867e-23	5.66153e-22	23	20.2256	23	1.13717	0.00139293	1	0.0519023	0.390495
GO:0072659	protein localization to plasma membrane	0.0173811	1189.6	1542	1.29624	0.02253	3.36227e-23	5.69423e-22	160	140.7	152	1.08031	0.00920543	0.95	0.00196281	0.0339404
GO:0009615	response to virus	0.0162557	1112.57	1454	1.30688	0.0212443	3.45502e-23	5.84379e-22	262	230.396	241	1.04603	0.0145954	0.919847	0.0223716	0.218227
GO:0006613	cotranslational protein targeting to membrane	0.00452172	309.476	498	1.60917	0.00727623	3.49565e-23	5.90491e-22	98	86.1786	85	0.986324	0.00514777	0.867347	0.708876	0.961673
GO:0045047	protein targeting to ER	0.00476399	326.057	519	1.59175	0.00758306	3.72908e-23	6.29114e-22	101	88.8167	88	0.990804	0.00532946	0.871287	0.668292	0.961673
GO:0008630	intrinsic apoptotic signaling pathway in response to DNA damage	0.00438917	300.403	486	1.61782	0.0071009	4.21312e-23	7.09865e-22	69	60.6768	61	1.00533	0.00369428	0.884058	0.544682	0.961673
GO:0097421	liver regeneration	0.00286747	196.255	349	1.7783	0.00509921	4.95423e-23	8.33666e-22	35	30.7781	34	1.10468	0.00205911	0.971429	0.0643323	0.453914
GO:0032368	regulation of lipid transport	0.00932093	637.943	900	1.41078	0.0131498	5.36612e-23	9.01824e-22	100	87.9374	93	1.05757	0.00563227	0.93	0.0730332	0.489829
GO:0071901	negative regulation of protein serine/threonine kinase activity	0.0127408	872.009	1175	1.34746	0.0171678	5.73107e-23	9.61927e-22	124	109.042	119	1.09132	0.00720688	0.959677	0.00177321	0.031532
GO:1901565	organonitrogen compound catabolic process	0.0318927	2182.8	2648	1.21312	0.0386897	6.02877e-23	1.01061e-21	359	315.695	335	1.06115	0.0202883	0.933148	0.00049926	0.0112733
GO:0006596	polyamine biosynthetic process	0.000680029	46.5425	128	2.75017	0.0018702	7.20863e-23	1.20685e-21	13	11.4319	12	1.0497	0.000726744	0.923077	0.523313	0.961673
GO:0032374	regulation of cholesterol transport	0.00297346	203.51	358	1.75913	0.00523071	7.70408e-23	1.28816e-21	43	37.8131	41	1.08428	0.00248304	0.953488	0.0947309	0.581752
GO:0072216	positive regulation of metanephros development	0.00204078	139.675	270	1.93306	0.00394495	9.06133e-23	1.51317e-21	14	12.3112	14	1.13717	0.000847868	1	0.165249	0.78844
GO:0030522	intracellular receptor signaling pathway	0.0204709	1401.07	1777	1.26832	0.0259636	1.03215e-22	1.72143e-21	177	155.649	166	1.0665	0.0100533	0.937853	0.00728259	0.0959275
GO:0035722	interleukin-12-mediated signaling pathway	0.00401385	274.716	451	1.64169	0.00658952	1.09862e-22	1.82997e-21	57	50.1243	51	1.01747	0.00308866	0.894737	0.459623	0.961673
GO:0006469	negative regulation of protein kinase activity	0.0272962	1868.21	2298	1.23006	0.0335759	1.10851e-22	1.84411e-21	247	217.205	233	1.07272	0.014111	0.94332	0.000538456	0.0119285
GO:0000288	nuclear-transcribed mRNA catabolic process, deadenylation-dependent decay	0.00432069	295.717	478	1.61641	0.00698402	1.11312e-22	1.84943e-21	67	58.918	61	1.03534	0.00369428	0.910448	0.286954	0.961673
GO:0030307	positive regulation of cell growth	0.0184612	1263.52	1621	1.28293	0.0236843	1.22884e-22	2.03913e-21	155	136.303	150	1.10049	0.0090843	0.967742	9.30814e-05	0.00279011
GO:0090257	regulation of muscle system process	0.0280306	1918.47	2353	1.2265	0.0343795	1.26775e-22	2.10106e-21	212	186.427	205	1.09963	0.0124152	0.966981	5.53744e-06	0.000231324
GO:0017148	negative regulation of translation	0.0122494	838.374	1133	1.35143	0.0165542	1.38264e-22	2.28857e-21	143	125.75	134	1.0656	0.00811531	0.937063	0.0168784	0.179116
GO:0016236	macroautophagy	0.00933476	638.89	898	1.40556	0.0131206	1.5996e-22	2.64436e-21	150	131.906	137	1.03862	0.008297	0.913333	0.121005	0.673278
GO:0019882	antigen processing and presentation	0.0131518	900.135	1204	1.33758	0.0175915	1.71474e-22	2.83115e-21	206	181.151	182	1.00469	0.0110223	0.883495	0.480702	0.961673
GO:0051147	regulation of muscle cell differentiation	0.0217224	1486.73	1871	1.25847	0.027337	1.76602e-22	2.91216e-21	169	148.614	162	1.09007	0.00981105	0.95858	0.000313426	0.00766613
GO:0002521	leukocyte differentiation	0.0317401	2172.36	2631	1.21113	0.0384413	1.83238e-22	3.01781e-21	301	264.692	276	1.04272	0.0167151	0.916944	0.0228205	0.221948
GO:0032845	negative regulation of homeostatic process	0.0136948	937.296	1246	1.32936	0.0182052	2.27747e-22	3.74616e-21	140	123.112	132	1.07219	0.00799419	0.942857	0.00939899	0.115052
GO:0050727	regulation of inflammatory response	0.0267082	1827.96	2250	1.23088	0.0328746	2.32091e-22	3.81284e-21	317	278.762	287	1.02955	0.0173813	0.905363	0.0859911	0.54943
GO:0042445	hormone metabolic process	0.0166015	1136.24	1474	1.29726	0.0215365	2.32395e-22	3.81307e-21	172	151.252	159	1.05122	0.00962936	0.924419	0.0380719	0.314691
GO:0086103	G-protein coupled receptor signaling pathway involved in heart process	0.00155777	106.617	221	2.07285	0.00322901	2.42289e-22	3.97046e-21	7	6.15562	7	1.13717	0.000423934	1	0.406582	0.961673
GO:1901186	positive regulation of ERBB signaling pathway	0.0030836	211.048	366	1.7342	0.00534759	2.48986e-22	4.07513e-21	39	34.2956	35	1.02054	0.00211967	0.897436	0.485287	0.961673
GO:0032388	positive regulation of intracellular transport	0.0302692	2071.69	2518	1.21544	0.0367903	2.92532e-22	4.7819e-21	305	268.209	286	1.06633	0.0173207	0.937705	0.000480155	0.0109096
GO:0006644	phospholipid metabolic process	0.0356185	2437.8	2919	1.19739	0.0426492	3.07956e-22	5.02778e-21	414	364.061	383	1.05202	0.0231953	0.925121	0.0014914	0.027448
GO:0043405	regulation of MAP kinase activity	0.0405998	2778.73	3290	1.18399	0.0480699	3.12199e-22	5.09074e-21	333	292.831	319	1.08936	0.0193193	0.957958	4.6646e-07	2.48508e-05
GO:1903779	regulation of cardiac conduction	0.00794117	543.509	782	1.4388	0.0114257	3.17891e-22	5.17714e-21	71	62.4355	65	1.04107	0.00393653	0.915493	0.231677	0.931172
GO:0031667	response to nutrient levels	0.0409421	2802.16	3315	1.18301	0.0484352	3.36602e-22	5.47508e-21	417	366.699	390	1.06354	0.0236192	0.935252	9.68982e-05	0.00289792
GO:0090316	positive regulation of intracellular protein transport	0.0258877	1771.81	2186	1.23377	0.0319395	3.38837e-22	5.50463e-21	259	227.758	243	1.06692	0.0147166	0.938224	0.0011484	0.022555
GO:0016137	glycoside metabolic process	0.000806743	55.2151	141	2.55365	0.00206014	3.64406e-22	5.91272e-21	18	15.8287	17	1.074	0.00102955	0.944444	0.342905	0.961673
GO:0009887	animal organ morphogenesis	0.119305	8165.45	8992	1.10122	0.131381	3.75701e-22	6.08849e-21	858	754.503	828	1.09741	0.0501453	0.965035	1.24535e-19	4.68216e-17
GO:0045185	maintenance of protein location	0.00658679	450.813	669	1.48399	0.0097747	3.87958e-22	6.27938e-21	90	79.1436	84	1.06136	0.00508721	0.933333	0.071179	0.482344
GO:0006636	unsaturated fatty acid biosynthetic process	0.00336869	230.56	391	1.69587	0.00571287	3.90164e-22	6.30733e-21	52	45.7274	50	1.09344	0.0030281	0.961538	0.0411689	0.33195
GO:0007160	cell-matrix adhesion	0.0110168	754.011	1031	1.36735	0.0150639	4.11656e-22	6.6466e-21	119	104.645	109	1.04161	0.00660126	0.915966	0.13615	0.722128
GO:0060711	labyrinthine layer development	0.00603228	412.861	622	1.50656	0.00908799	4.5011e-22	7.25858e-21	48	42.2099	48	1.13717	0.00290698	1	0.00207368	0.0353924
GO:0030031	cell projection assembly	0.0375652	2571.04	3061	1.19057	0.044724	5.64276e-22	9.0885e-21	413	363.181	383	1.05457	0.0231953	0.927361	0.00088263	0.018007
GO:0006091	generation of precursor metabolites and energy	0.0275116	1882.95	2306	1.22468	0.0336928	6.52323e-22	1.04938e-20	368	323.61	317	0.979576	0.0191982	0.861413	0.873685	0.961673
GO:0043114	regulation of vascular permeability	0.00348136	238.271	400	1.67876	0.00584436	7.05126e-22	1.13294e-20	30	26.3812	28	1.06136	0.00169574	0.933333	0.281013	0.961673
GO:0031396	regulation of protein ubiquitination	0.0206911	1416.14	1786	1.26117	0.0260951	7.09496e-22	1.13857e-20	263	231.275	239	1.0334	0.0144743	0.908745	0.0804294	0.522136
GO:0016477	cell migration	0.0992603	6793.57	7552	1.11164	0.110342	7.30457e-22	1.17078e-20	806	708.775	753	1.0624	0.0456032	0.934243	1.0051e-07	6.12321e-06
GO:0042692	muscle cell differentiation	0.0341565	2337.74	2805	1.19988	0.0409836	7.521e-22	1.204e-20	251	220.723	242	1.0964	0.014656	0.964143	1.89434e-06	8.80836e-05
GO:0072599	establishment of protein localization to endoplasmic reticulum	0.00543518	371.995	570	1.53228	0.00832822	7.98521e-22	1.27676e-20	105	92.3342	92	0.99638	0.0055717	0.87619	0.61247	0.961673
GO:0006906	vesicle fusion	0.00903599	618.441	869	1.40515	0.0126969	8.15373e-22	1.30212e-20	98	86.1786	89	1.03274	0.00539002	0.908163	0.241103	0.931172
GO:0071363	cellular response to growth factor stimulus	0.0589645	4035.65	4636	1.14876	0.0677362	8.38815e-22	1.33794e-20	467	410.668	448	1.09091	0.0271318	0.959315	1.01719e-09	8.92345e-08
GO:0051260	protein homooligomerization	0.0255251	1746.99	2154	1.23298	0.0314719	8.97753e-22	1.43021e-20	296	260.295	269	1.03344	0.0162912	0.908784	0.0660099	0.462074
GO:0045814	negative regulation of gene expression, epigenetic	0.00541511	370.621	568	1.53256	0.008299	9.0537e-22	1.4406e-20	114	100.249	95	0.947644	0.00575339	0.833333	0.946002	0.998178
GO:0009416	response to light stimulus	0.0251578	1721.85	2126	1.23472	0.0310628	9.195e-22	1.46132e-20	286	251.501	254	1.00994	0.0153828	0.888112	0.364672	0.961673
GO:0006820	anion transport	0.0444249	3040.53	3567	1.17315	0.0521171	9.50969e-22	1.50951e-20	538	473.103	487	1.02937	0.0294937	0.905204	0.0329093	0.287611
GO:0006595	polyamine metabolic process	0.000771642	52.8128	136	2.57514	0.00198708	9.57648e-22	1.51828e-20	17	14.9494	16	1.07028	0.000968992	0.941176	0.374549	0.961673
GO:0031349	positive regulation of defense response	0.0317338	2171.92	2622	1.20722	0.0383098	9.97353e-22	1.57932e-20	396	348.232	357	1.02518	0.0216206	0.901515	0.0961766	0.58892
GO:0007159	leukocyte cell-cell adhesion	0.0259178	1773.87	2183	1.23064	0.0318956	1.06676e-21	1.68551e-20	259	227.758	236	1.03619	0.0142926	0.911197	0.0641273	0.453914
GO:0044766	multi-organism transport	0.00414558	283.732	458	1.6142	0.0066918	1.06697e-21	1.68551e-20	71	62.4355	65	1.04107	0.00393653	0.915493	0.231677	0.931172
GO:0010817	regulation of hormone levels	0.0554342	3794.03	4376	1.15339	0.0639374	1.09032e-21	1.72032e-20	488	429.134	460	1.07193	0.0278585	0.942623	1.53221e-06	7.35855e-05
GO:0042130	negative regulation of T cell proliferation	0.00527188	360.818	555	1.53817	0.00810906	1.27166e-21	2.00405e-20	54	47.4862	52	1.09505	0.00314922	0.962963	0.033983	0.294005
GO:0030948	negative regulation of vascular endothelial growth factor receptor signaling pathway	0.000827757	56.6534	142	2.50647	0.00207475	1.3121e-21	2.06529e-20	7	6.15562	7	1.13717	0.000423934	1	0.406582	0.961673
GO:0071384	cellular response to corticosteroid stimulus	0.00775844	531.003	763	1.4369	0.0111481	1.37097e-21	2.15539e-20	63	55.4005	61	1.10107	0.00369428	0.968254	0.0139916	0.155371
GO:0035195	gene silencing by miRNA	0.00315108	215.666	369	1.71098	0.00539143	1.39498e-21	2.19052e-20	44	38.6924	43	1.11133	0.00260417	0.977273	0.024485	0.233139
GO:0007162	negative regulation of cell adhesion	0.0269247	1842.78	2258	1.22532	0.0329914	1.39702e-21	2.1911e-20	234	205.773	223	1.08372	0.0135053	0.952991	8.93769e-05	0.0026975
GO:0007044	cell-substrate junction assembly	0.00364376	249.386	413	1.65607	0.00603431	1.524e-21	2.38742e-20	41	36.0543	40	1.10944	0.00242248	0.97561	0.0339256	0.294005
GO:0034249	negative regulation of cellular amide metabolic process	0.0130688	894.451	1190	1.33042	0.017387	1.53956e-21	2.40893e-20	154	135.424	143	1.05595	0.00866037	0.928571	0.0329161	0.287611
GO:1903034	regulation of response to wounding	0.0199526	1365.6	1726	1.26392	0.0252184	1.54608e-21	2.41625e-20	157	138.062	147	1.06474	0.00890262	0.936306	0.0136099	0.152181
GO:0006614	SRP-dependent cotranslational protein targeting to membrane	0.00423484	289.841	465	1.60433	0.00679407	1.57845e-21	2.46392e-20	92	80.9024	79	0.976486	0.0047844	0.858696	0.784595	0.961673
GO:0044087	regulation of cellular component biogenesis	0.0977232	6688.37	7435	1.11163	0.108632	1.62443e-21	2.53269e-20	834	733.398	787	1.07309	0.0476623	0.943645	1.30045e-10	1.34745e-08
GO:0043491	protein kinase B signaling	0.00396278	271.22	441	1.62598	0.00644341	1.69468e-21	2.63908e-20	46	40.4512	45	1.11245	0.00272529	0.978261	0.019662	0.198415
GO:0046683	response to organophosphorus	0.01217	832.937	1118	1.34224	0.016335	1.95198e-21	3.03618e-20	131	115.198	123	1.06773	0.00744913	0.938931	0.0181804	0.189269
GO:0002831	regulation of response to biotic stimulus	0.0112538	770.23	1045	1.35674	0.0152684	1.97672e-21	3.07103e-20	153	134.544	141	1.04798	0.00853924	0.921569	0.0629273	0.449544
GO:0071322	cellular response to carbohydrate stimulus	0.0082581	565.201	803	1.42073	0.0117326	1.98516e-21	3.08051e-20	76	66.8324	73	1.09228	0.00442103	0.960526	0.0139547	0.155371
GO:0043647	inositol phosphate metabolic process	0.00474809	324.969	509	1.56631	0.00743695	2.03468e-21	3.15363e-20	54	47.4862	53	1.11611	0.00320979	0.981482	0.00806691	0.103362
GO:0050866	negative regulation of cell activation	0.0170299	1165.56	1499	1.28608	0.0219018	2.08502e-21	3.22785e-20	169	148.614	158	1.06316	0.0095688	0.934911	0.0125693	0.143349
GO:0006766	vitamin metabolic process	0.00984843	674.046	932	1.3827	0.0136174	2.11857e-21	3.27595e-20	117	102.887	110	1.06914	0.00666182	0.940171	0.0225423	0.219404
GO:0002223	stimulatory C-type lectin receptor signaling pathway	0.00721669	493.925	717	1.45164	0.010476	2.20705e-21	3.40875e-20	120	105.525	105	0.995026	0.00635901	0.875	0.625589	0.961673
GO:0030647	aminoglycoside antibiotic metabolic process	0.000541427	37.0564	108	2.91448	0.00157798	2.42794e-21	3.74552e-20	9	7.91436	8	1.01082	0.000484496	0.888889	0.702675	0.961673
GO:0051196	regulation of coenzyme metabolic process	0.00706738	483.706	704	1.45543	0.0102861	2.80553e-21	4.32294e-20	88	77.3849	82	1.05964	0.00496609	0.931818	0.0815035	0.527289
GO:0030193	regulation of blood coagulation	0.00918077	628.35	877	1.39572	0.0128138	2.96921e-21	4.56981e-20	86	75.6261	80	1.05784	0.00484496	0.930233	0.0931009	0.578021
GO:0090174	organelle membrane fusion	0.00915745	626.754	875	1.39608	0.0127846	3.08137e-21	4.73688e-20	101	88.8167	90	1.01332	0.00545058	0.891089	0.431809	0.961673
GO:0045742	positive regulation of epidermal growth factor receptor signaling pathway	0.00271728	185.976	328	1.76367	0.00479238	3.11692e-21	4.78595e-20	37	32.5368	33	1.01423	0.00199855	0.891892	0.533429	0.961673
GO:0001885	endothelial cell development	0.00522673	357.728	549	1.53469	0.00802139	3.24572e-21	4.9779e-20	42	36.9337	39	1.05595	0.00236192	0.928571	0.237494	0.931172
GO:0046777	protein autophosphorylation	0.0198642	1359.55	1716	1.26218	0.0250723	3.35035e-21	5.13239e-20	197	173.237	189	1.09099	0.0114462	0.959391	8.12826e-05	0.00248744
GO:1903427	negative regulation of reactive oxygen species biosynthetic process	0.00119149	81.5477	180	2.2073	0.00262996	3.65726e-21	5.59603e-20	22	19.3462	22	1.13717	0.00133236	1	0.0590314	0.426843
GO:0098869	cellular oxidant detoxification	0.00522036	357.291	548	1.53376	0.00800678	3.95782e-21	6.0489e-20	83	72.988	75	1.02757	0.00454215	0.903614	0.31633	0.961673
GO:0007264	small GTPase mediated signal transduction	0.0276668	1893.57	2309	1.21939	0.0337366	4.03981e-21	6.16704e-20	273	240.069	253	1.05386	0.0153222	0.92674	0.0070963	0.0942283
GO:0015849	organic acid transport	0.0232174	1589.05	1971	1.24037	0.0287981	4.74467e-21	7.23465e-20	277	243.587	258	1.05917	0.015625	0.931408	0.00298307	0.0466756
GO:0045931	positive regulation of mitotic cell cycle	0.0148495	1016.33	1326	1.3047	0.0193741	4.76525e-21	7.25763e-20	137	120.474	131	1.08737	0.00793362	0.956204	0.00172868	0.0309493
GO:0071560	cellular response to transforming growth factor beta stimulus	0.0198371	1357.69	1712	1.26096	0.0250139	5.30697e-21	8.07335e-20	142	124.871	136	1.08912	0.00823643	0.957746	0.00111141	0.0219926
GO:0050684	regulation of mRNA processing	0.00931522	637.552	886	1.38969	0.0129453	5.6248e-21	8.54697e-20	114	100.249	108	1.07732	0.0065407	0.947368	0.0119209	0.137242
GO:0043122	regulation of I-kappaB kinase/NF-kappaB signaling	0.0214063	1465.09	1832	1.25043	0.0267672	5.67066e-21	8.60672e-20	242	212.808	220	1.03379	0.0133236	0.909091	0.0882621	0.551591
GO:0032507	maintenance of protein location in cell	0.00556357	380.782	576	1.51268	0.00841588	6.49175e-21	9.84158e-20	82	72.1086	76	1.05397	0.00460271	0.926829	0.120564	0.671491
GO:0045637	regulation of myeloid cell differentiation	0.0237916	1628.34	2013	1.23623	0.0294118	6.89806e-21	1.04455e-19	238	209.291	223	1.0655	0.0135053	0.936975	0.00226893	0.0377935
GO:0016569	covalent chromatin modification	0.0448969	3072.83	3590	1.1683	0.0524532	6.91212e-21	1.04548e-19	471	414.185	440	1.06233	0.0266473	0.934183	4.92555e-05	0.00161232
GO:1903320	regulation of protein modification by small protein conjugation or removal	0.0235945	1614.86	1998	1.23726	0.0291926	6.92432e-21	1.04612e-19	289	254.139	265	1.04274	0.0160489	0.916955	0.0253779	0.239476
GO:0048387	negative regulation of retinoic acid receptor signaling pathway	0.00150496	103.003	211	2.04849	0.0030829	7.56414e-21	1.14147e-19	9	7.91436	9	1.13717	0.000545058	1	0.314374	0.961673
GO:0046794	transport of virus	0.00402057	275.176	443	1.60988	0.00647263	7.59697e-21	1.14512e-19	67	58.918	61	1.03534	0.00369428	0.910448	0.286954	0.961673
GO:1903524	positive regulation of blood circulation	0.00812152	555.853	788	1.41764	0.0115134	7.78815e-21	1.17259e-19	66	58.0387	64	1.10271	0.00387597	0.969697	0.010329	0.122782
GO:0046822	regulation of nucleocytoplasmic transport	0.0235228	1609.94	1992	1.23731	0.0291049	7.80486e-21	1.17376e-19	215	189.065	199	1.05255	0.0120518	0.925581	0.0186839	0.191183
GO:0002685	regulation of leukocyte migration	0.0138672	949.1	1247	1.31388	0.0182198	8.34066e-21	1.25291e-19	168	147.735	146	0.988258	0.00884205	0.869048	0.709803	0.961673
GO:0070671	response to interleukin-12	0.00440184	301.271	476	1.57997	0.00695479	8.35515e-21	1.25365e-19	58	51.0037	52	1.01953	0.00314922	0.896552	0.44042	0.961673
GO:0045089	positive regulation of innate immune response	0.022071	1510.58	1881	1.24522	0.0274831	8.52543e-21	1.27775e-19	289	254.139	263	1.03487	0.0159278	0.910035	0.0598502	0.430804
GO:0008154	actin polymerization or depolymerization	0.00378471	259.033	422	1.62914	0.0061658	8.74936e-21	1.30982e-19	43	37.8131	40	1.05784	0.00242248	0.930233	0.221324	0.907535
GO:0070972	protein localization to endoplasmic reticulum	0.00653809	447.48	657	1.46822	0.00959937	8.9992e-21	1.34569e-19	124	109.042	109	0.999612	0.00660126	0.879032	0.572915	0.961673
GO:0050688	regulation of defense response to virus	0.00591835	405.063	605	1.49359	0.0088396	9.52896e-21	1.42329e-19	97	85.2993	90	1.05511	0.00545058	0.927835	0.0884804	0.552593
GO:0033044	regulation of chromosome organization	0.0137341	939.99	1236	1.31491	0.0180591	9.72231e-21	1.45052e-19	155	136.303	142	1.0418	0.00859981	0.916129	0.0947408	0.581752
GO:1902036	regulation of hematopoietic stem cell differentiation	0.004859	332.56	515	1.54859	0.00752462	9.99461e-21	1.48946e-19	103	90.5755	87	0.960525	0.0052689	0.84466	0.888995	0.962527
GO:1990748	cellular detoxification	0.00524562	359.02	548	1.52638	0.00800678	1.00323e-20	1.49338e-19	85	74.7468	75	1.00339	0.00454215	0.882353	0.549423	0.961673
GO:0051924	regulation of calcium ion transport	0.0226458	1549.92	1924	1.24135	0.0281114	1.02936e-20	1.53055e-19	221	194.342	202	1.03941	0.0122335	0.914027	0.063718	0.453914
GO:0001916	positive regulation of T cell mediated cytotoxicity	0.000967423	66.2124	155	2.34095	0.00226469	1.0547e-20	1.56645e-19	14	12.3112	12	0.97472	0.000726744	0.857143	0.766107	0.961673
GO:0035461	vitamin transmembrane transport	0.00056153	38.4322	109	2.83616	0.00159259	1.12523e-20	1.66933e-19	8	7.03499	8	1.13717	0.000484496	1	0.357519	0.961673
GO:0032720	negative regulation of tumor necrosis factor production	0.00322811	220.938	372	1.68373	0.00543526	1.15357e-20	1.70944e-19	46	40.4512	44	1.08773	0.00266473	0.956522	0.0721815	0.485105
GO:0007093	mitotic cell cycle checkpoint	0.0107306	734.421	997	1.35753	0.0145671	1.3755e-20	2.03395e-19	149	131.027	131	0.999796	0.00793362	0.879195	0.565096	0.961673
GO:0043393	regulation of protein binding	0.0210642	1441.67	1802	1.24994	0.0263289	1.37565e-20	2.03395e-19	194	170.599	182	1.06683	0.0110223	0.938144	0.0048077	0.0687658
GO:0044723	single-organism carbohydrate metabolic process	0.0311001	2128.55	2561	1.20316	0.0374185	1.38774e-20	2.04953e-19	359	315.695	318	1.0073	0.0192587	0.885794	0.390921	0.961673
GO:0051693	actin filament capping	0.00193388	132.358	252	1.90392	0.00368195	1.453e-20	2.14349e-19	32	28.14	32	1.13717	0.00193798	1	0.016292	0.174015
GO:0006325	chromatin organization	0.0602763	4125.43	4712	1.14218	0.0688466	1.51259e-20	2.22891e-19	693	609.406	625	1.02559	0.0378513	0.901876	0.0337685	0.294005
GO:1901654	response to ketone	0.0207587	1420.77	1778	1.25144	0.0259782	1.59211e-20	2.34347e-19	188	165.322	183	1.10693	0.0110828	0.973404	3.27957e-06	0.000144334
GO:0006733	oxidoreduction coenzyme metabolic process	0.00860077	588.654	825	1.4015	0.012054	1.60277e-20	2.35653e-19	125	109.922	113	1.028	0.00684351	0.904	0.244145	0.934742
GO:0007059	chromosome segregation	0.0235859	1614.27	1993	1.23462	0.0291196	1.79907e-20	2.64218e-19	298	262.053	272	1.03796	0.0164729	0.912752	0.0407826	0.329845
GO:0072173	metanephric tubule morphogenesis	0.00153786	105.254	213	2.02367	0.00311212	1.8946e-20	2.77937e-19	10	8.79374	10	1.13717	0.00060562	1	0.276434	0.961673
GO:0003158	endothelium development	0.0120521	824.872	1101	1.33475	0.0160866	1.92252e-20	2.8172e-19	88	77.3849	81	1.04672	0.00490552	0.920454	0.152313	0.765582
GO:0086023	adrenergic receptor signaling pathway involved in heart process	0.00127246	87.0898	186	2.13573	0.00271763	2.32316e-20	3.4005e-19	4	3.51749	4	1.13717	0.000242248	1	0.597964	0.961673
GO:0044783	G1 DNA damage checkpoint	0.00545781	373.544	564	1.50986	0.00824055	2.34017e-20	3.42159e-19	72	63.3149	63	0.995026	0.00381541	0.875	0.631865	0.961673
GO:0070486	leukocyte aggregation	0.0233549	1598.45	1974	1.23494	0.0288419	2.47081e-20	3.6086e-19	228	200.497	208	1.03742	0.0125969	0.912281	0.0715672	0.482703
GO:1903556	negative regulation of tumor necrosis factor superfamily cytokine production	0.00327802	224.354	375	1.67146	0.00547909	2.49154e-20	3.63482e-19	48	42.2099	46	1.08979	0.00278585	0.958333	0.0600095	0.430804
GO:0005975	carbohydrate metabolic process	0.0383112	2622.09	3095	1.18036	0.0452208	2.64357e-20	3.85236e-19	474	416.823	416	0.998025	0.0251938	0.877637	0.581406	0.961673
GO:1904752	regulation of vascular associated smooth muscle cell migration	0.00137506	94.1119	196	2.08263	0.00286374	3.18824e-20	4.64094e-19	14	12.3112	13	1.05595	0.000787306	0.928571	0.482848	0.961673
GO:0046942	carboxylic acid transport	0.0228572	1564.39	1935	1.2369	0.0282721	3.19178e-20	4.64095e-19	270	237.431	251	1.05715	0.0152011	0.92963	0.00458077	0.0659501
GO:0007588	excretion	0.00348722	238.672	393	1.64661	0.00574209	3.41064e-20	4.9537e-19	45	39.5718	44	1.1119	0.00266473	0.977778	0.0219455	0.215992
GO:0010466	negative regulation of peptidase activity	0.0183042	1252.78	1586	1.26599	0.0231729	3.75759e-20	5.45162e-19	253	222.482	224	1.00683	0.0135659	0.885375	0.430667	0.961673
GO:0038095	Fc-epsilon receptor signaling pathway	0.0114249	781.944	1049	1.34153	0.0153268	3.78471e-20	5.48214e-19	123	108.163	110	1.01698	0.00666182	0.894309	0.366699	0.961673
GO:0006612	protein targeting to membrane	0.0075403	516.073	736	1.42615	0.0107536	3.78696e-20	5.48214e-19	134	117.836	117	0.992905	0.00708576	0.873134	0.649669	0.961673
GO:0045580	regulation of T cell differentiation	0.0147572	1010.01	1311	1.29801	0.0191549	3.93021e-20	5.68326e-19	126	110.801	124	1.11912	0.00750969	0.984127	1.47264e-05	0.00055367
GO:0002181	cytoplasmic translation	0.00176305	120.667	234	1.93923	0.00341895	3.99169e-20	5.76582e-19	43	37.8131	37	0.978498	0.00224079	0.860465	0.742921	0.961673
GO:1903708	positive regulation of hemopoiesis	0.01957	1339.41	1683	1.25653	0.0245902	4.00115e-20	5.77315e-19	165	145.097	159	1.09582	0.00962936	0.963636	0.000134294	0.00385845
GO:0010038	response to metal ion	0.0297867	2038.66	2457	1.2052	0.035899	4.06254e-20	5.85531e-19	329	289.314	305	1.05422	0.0184714	0.927052	0.00306493	0.0476167
GO:0006378	mRNA polyadenylation	0.00173274	118.592	231	1.94785	0.00337512	4.15181e-20	5.97742e-19	31	27.2606	28	1.02712	0.00169574	0.903226	0.475974	0.961673
GO:0016925	protein sumoylation	0.00557001	381.223	572	1.50043	0.00835744	4.31588e-20	6.20684e-19	76	66.8324	73	1.09228	0.00442103	0.960526	0.0139547	0.155371
GO:0030260	entry into host cell	0.00791258	541.553	766	1.41445	0.011192	4.47573e-20	6.42971e-19	102	89.6961	97	1.08143	0.00587452	0.95098	0.0121696	0.139616
GO:0046949	fatty-acyl-CoA biosynthetic process	0.00213233	145.941	269	1.84322	0.00393034	4.7567e-20	6.82589e-19	30	26.3812	28	1.06136	0.00169574	0.933333	0.281013	0.961673
GO:0072594	establishment of protein localization to organelle	0.0285455	1953.71	2363	1.20949	0.0345256	4.76327e-20	6.82788e-19	365	320.971	326	1.01567	0.0197432	0.893151	0.233962	0.931172
GO:0048002	antigen processing and presentation of peptide antigen	0.0106468	728.686	986	1.35312	0.0144064	5.25901e-20	7.53029e-19	177	155.649	154	0.989405	0.00932655	0.870057	0.698396	0.961673
GO:0022604	regulation of cell morphogenesis	0.057967	3967.38	4535	1.14307	0.0662605	5.26775e-20	7.53461e-19	430	378.131	413	1.09221	0.0250121	0.960465	2.63518e-09	2.14051e-07
GO:0046058	cAMP metabolic process	0.0054227	371.14	559	1.50617	0.0081675	5.47154e-20	7.81759e-19	33	29.0193	31	1.06825	0.00187742	0.939394	0.222073	0.907535
GO:1903050	regulation of proteolysis involved in cellular protein catabolic process	0.0208198	1424.95	1777	1.24706	0.0259636	5.87891e-20	8.39052e-19	241	211.929	218	1.02865	0.0132025	0.904564	0.132181	0.704769
GO:1901657	glycosyl compound metabolic process	0.0264621	1811.12	2205	1.21748	0.0322171	6.00704e-20	8.56411e-19	396	348.232	343	0.984976	0.0207728	0.866162	0.8154	0.961673
GO:0045428	regulation of nitric oxide biosynthetic process	0.0046987	321.589	497	1.54545	0.00726162	6.62858e-20	9.43998e-19	54	47.4862	52	1.09505	0.00314922	0.962963	0.033983	0.294005
GO:0043277	apoptotic cell clearance	0.00212752	145.612	268	1.84051	0.00391572	6.6745e-20	9.4951e-19	27	23.7431	26	1.09505	0.00157461	0.962963	0.146065	0.738403
GO:0002758	innate immune response-activating signal transduction	0.0171445	1173.4	1494	1.27322	0.0218287	7.08276e-20	1.0062e-18	225	197.859	202	1.02093	0.0122335	0.897778	0.230079	0.931172
GO:0060669	embryonic placenta morphogenesis	0.00393647	269.42	431	1.59973	0.0062973	7.08826e-20	1.0062e-18	26	22.8637	25	1.09344	0.00151405	0.961538	0.161278	0.78844
GO:0043631	RNA polyadenylation	0.00185536	126.985	242	1.90574	0.00353584	7.25823e-20	1.02921e-18	33	29.0193	30	1.03379	0.00181686	0.909091	0.424655	0.961673
GO:0051607	defense response to virus	0.00894299	612.076	848	1.38545	0.01239	7.94164e-20	1.12491e-18	177	155.649	160	1.02795	0.00968992	0.903955	0.187371	0.847026
GO:1902107	positive regulation of leukocyte differentiation	0.0163488	1118.94	1432	1.27978	0.0209228	7.96123e-20	1.12647e-18	132	116.077	128	1.10271	0.00775194	0.969697	0.000223717	0.00586433
GO:0044597	daunorubicin metabolic process	0.000527538	36.1058	103	2.85273	0.00150492	8.39579e-20	1.18541e-18	8	7.03499	7	0.995026	0.000423934	0.875	0.750021	0.961673
GO:0044598	doxorubicin metabolic process	0.000527538	36.1058	103	2.85273	0.00150492	8.39579e-20	1.18541e-18	8	7.03499	7	0.995026	0.000423934	0.875	0.750021	0.961673
GO:0044706	multi-multicellular organism process	0.0203859	1395.26	1742	1.24852	0.0254522	8.9813e-20	1.26672e-18	211	185.548	200	1.07789	0.0121124	0.947867	0.000580367	0.0127072
GO:0051051	negative regulation of transport	0.0498519	3411.96	3938	1.15417	0.0575378	9.26773e-20	1.30572e-18	472	415.064	434	1.04562	0.0262839	0.919492	0.00288354	0.045487
GO:0061041	regulation of wound healing	0.0166027	1136.32	1451	1.27693	0.0212004	9.38998e-20	1.32153e-18	134	117.836	125	1.0608	0.00757025	0.932836	0.0310456	0.273813
GO:1905114	cell surface receptor signaling pathway involved in cell-cell signaling	0.0506191	3464.47	3994	1.15284	0.058356	9.58083e-20	1.34695e-18	421	370.216	392	1.05884	0.0237403	0.931116	0.000294471	0.0073668
GO:0072524	pyridine-containing compound metabolic process	0.00823735	563.781	790	1.40125	0.0115426	1.0546e-19	1.48105e-18	114	100.249	102	1.01747	0.00617733	0.894737	0.371206	0.961673
GO:0048008	platelet-derived growth factor receptor signaling pathway	0.00455954	312.064	484	1.55096	0.00707168	1.06774e-19	1.49791e-18	33	29.0193	32	1.10271	0.00193798	0.969697	0.0792874	0.514977
GO:0060070	canonical Wnt signaling pathway	0.0137043	937.951	1225	1.30604	0.0178984	1.07779e-19	1.5104e-18	94	82.6611	90	1.08878	0.00545058	0.957447	0.0084837	0.107748
GO:0071385	cellular response to glucocorticoid stimulus	0.00765026	523.599	742	1.41711	0.0108413	1.11268e-19	1.55763e-18	60	52.7624	58	1.09927	0.0035126	0.966667	0.0188841	0.192632
GO:0042339	keratan sulfate metabolic process	0.00242786	166.167	295	1.77532	0.00431022	1.21142e-19	1.69405e-18	34	29.8987	30	1.00339	0.00181686	0.882353	0.60801	0.961673
GO:0010832	negative regulation of myotube differentiation	0.00151417	103.633	208	2.00709	0.00303907	1.24438e-19	1.73831e-18	16	14.07	14	0.995026	0.000847868	0.875	0.697276	0.961673
GO:0044346	fibroblast apoptotic process	0.000719948	49.2747	125	2.5368	0.00182636	1.2572e-19	1.75435e-18	3	2.63812	3	1.13717	0.000181686	1	0.680003	0.961673
GO:0046496	nicotinamide nucleotide metabolic process	0.00764524	523.256	741	1.41613	0.0108267	1.3722e-19	1.91279e-18	108	94.9724	97	1.02135	0.00587452	0.898148	0.33646	0.961673
GO:0045655	regulation of monocyte differentiation	0.00244107	167.072	296	1.77169	0.00432483	1.37632e-19	1.9165e-18	18	15.8287	17	1.074	0.00102955	0.944444	0.342905	0.961673
GO:0043901	negative regulation of multi-organism process	0.00827494	566.353	792	1.39842	0.0115718	1.51369e-19	2.10556e-18	128	112.56	117	1.03945	0.00708576	0.914062	0.139934	0.738403
GO:1903428	positive regulation of reactive oxygen species biosynthetic process	0.00471021	322.376	496	1.53857	0.00724701	1.58808e-19	2.20671e-18	50	43.9687	48	1.09169	0.00290698	0.96	0.0497635	0.382052
GO:2000021	regulation of ion homeostasis	0.0213535	1461.47	1813	1.24053	0.0264896	1.70302e-19	2.36393e-18	201	176.754	190	1.07494	0.0115068	0.945274	0.00126099	0.024224
GO:0050801	ion homeostasis	0.0606008	4147.64	4718	1.13752	0.0689343	1.83058e-19	2.53832e-18	642	564.558	596	1.05569	0.036095	0.928349	2.46311e-05	0.000864321
GO:0051496	positive regulation of stress fiber assembly	0.00487083	333.37	509	1.52683	0.00743695	2.14494e-19	2.97109e-18	47	41.3306	44	1.06459	0.00266473	0.93617	0.165244	0.78844
GO:0006998	nuclear envelope organization	0.00574821	393.419	583	1.48188	0.00851816	2.16671e-19	2.99809e-18	86	75.6261	75	0.991721	0.00454215	0.872093	0.658812	0.961673
GO:0043244	regulation of protein complex disassembly	0.00814032	557.14	780	1.40001	0.0113965	2.18442e-19	3.01796e-18	86	75.6261	83	1.0975	0.00502665	0.965116	0.00538982	0.0758816
GO:0046718	viral entry into host cell	0.0069172	473.427	680	1.43634	0.00993542	2.18567e-19	3.01796e-18	90	79.1436	86	1.08663	0.00520833	0.955556	0.0121085	0.139036
GO:0071216	cellular response to biotic stimulus	0.0154068	1054.47	1355	1.285	0.0197978	2.20205e-19	3.0374e-18	176	154.77	165	1.0661	0.00999273	0.9375	0.00780568	0.101097
GO:0098542	defense response to other organism	0.0227811	1559.19	1920	1.23141	0.028053	2.38908e-19	3.29193e-18	418	367.578	354	0.96306	0.0214389	0.84689	0.981263	1
GO:0061028	establishment of endothelial barrier	0.0039202	268.306	427	1.59147	0.00623886	2.41457e-19	3.32357e-18	27	23.7431	26	1.09505	0.00157461	0.962963	0.146065	0.738403
GO:0051647	nucleus localization	0.00165768	113.455	221	1.94792	0.00322901	2.58121e-19	3.54924e-18	22	19.3462	22	1.13717	0.00133236	1	0.0590314	0.426843
GO:0038127	ERBB signaling pathway	0.00967351	662.074	903	1.3639	0.0131936	2.69169e-19	3.69728e-18	81	71.2293	77	1.08102	0.00466327	0.950617	0.0262944	0.246042
GO:1902652	secondary alcohol metabolic process	0.00855752	585.694	813	1.3881	0.0118787	2.87295e-19	3.94214e-18	117	102.887	109	1.05942	0.00660126	0.931624	0.0474846	0.367127
GO:0035194	posttranscriptional gene silencing by RNA	0.00370872	253.832	408	1.60736	0.00596125	3.14507e-19	4.31104e-18	51	44.8481	50	1.11488	0.0030281	0.980392	0.011293	0.131276
GO:0006513	protein monoubiquitination	0.00591621	404.917	596	1.47191	0.0087081	3.27375e-19	4.48276e-18	60	52.7624	57	1.08031	0.00345203	0.95	0.0582278	0.426151
GO:0018105	peptidyl-serine phosphorylation	0.0178618	1222.49	1543	1.26217	0.0225446	3.28314e-19	4.49093e-18	165	145.097	158	1.08893	0.0095688	0.957576	0.000447627	0.0102774
GO:0047497	mitochondrion transport along microtubule	0.00150862	103.253	206	1.99511	0.00300985	3.45015e-19	4.7145e-18	18	15.8287	18	1.13717	0.00109012	1	0.0987727	0.589723
GO:1901028	regulation of mitochondrial outer membrane permeabilization involved in apoptotic signaling pathway	0.00359678	246.171	398	1.61676	0.00581514	3.45552e-19	4.71693e-18	46	40.4512	43	1.06301	0.00260417	0.934783	0.178026	0.832793
GO:0016441	posttranscriptional gene silencing	0.00375684	257.125	412	1.60233	0.0060197	3.46977e-19	4.73147e-18	52	45.7274	51	1.1153	0.00308866	0.980769	0.010098	0.12069
GO:0046365	monosaccharide catabolic process	0.00359694	246.182	398	1.61669	0.00581514	3.47932e-19	4.73958e-18	59	51.883	49	0.944432	0.00296754	0.830508	0.907216	0.979171
GO:0090183	regulation of kidney development	0.00936	640.617	877	1.36899	0.0128138	3.5453e-19	4.82446e-18	54	47.4862	53	1.11611	0.00320979	0.981482	0.00806691	0.103362
GO:0002698	negative regulation of immune effector process	0.00818402	560.131	782	1.3961	0.0114257	3.70823e-19	5.04098e-18	106	93.2136	98	1.05135	0.00593508	0.924528	0.0945544	0.581752
GO:1902750	negative regulation of cell cycle G2/M phase transition	0.0053358	365.193	547	1.49784	0.00799217	3.78439e-19	5.1392e-18	91	80.023	78	0.97472	0.00472384	0.857143	0.796312	0.961673
GO:0045656	negative regulation of monocyte differentiation	0.000904351	61.8956	144	2.3265	0.00210397	3.91352e-19	5.30907e-18	7	6.15562	7	1.13717	0.000423934	1	0.406582	0.961673
GO:0010642	negative regulation of platelet-derived growth factor receptor signaling pathway	0.00170561	116.735	225	1.92744	0.00328745	3.97308e-19	5.38432e-18	16	14.07	16	1.13717	0.000968992	1	0.12776	0.689005
GO:0045446	endothelial cell differentiation	0.0099271	679.431	922	1.35702	0.0134713	4.03509e-19	5.46274e-18	70	61.5562	65	1.05595	0.00393653	0.928571	0.136732	0.724337
GO:2000737	negative regulation of stem cell differentiation	0.0023205	158.82	283	1.7819	0.00413489	4.07618e-19	5.51269e-18	18	15.8287	17	1.074	0.00102955	0.944444	0.342905	0.961673
GO:0060710	chorio-allantoic fusion	0.00171803	117.586	226	1.922	0.00330207	4.53351e-19	6.1249e-18	7	6.15562	7	1.13717	0.000423934	1	0.406582	0.961673
GO:0007088	regulation of mitotic nuclear division	0.0134279	919.033	1198	1.30354	0.0175039	4.67946e-19	6.31559e-18	166	145.976	149	1.02072	0.00902374	0.89759	0.279343	0.961673
GO:0009952	anterior/posterior pattern specification	0.0250844	1716.82	2091	1.21795	0.0305514	4.74289e-19	6.39465e-18	196	172.357	181	1.05014	0.0109617	0.923469	0.0307618	0.273725
GO:0072521	purine-containing compound metabolic process	0.0330967	2265.2	2691	1.18797	0.039318	4.96856e-19	6.69204e-18	418	367.578	362	0.984824	0.0219235	0.866029	0.822826	0.961673
GO:1904837	beta-catenin-TCF complex assembly	0.00467144	319.723	490	1.53258	0.00715935	5.13638e-19	6.91101e-18	43	37.8131	37	0.978498	0.00224079	0.860465	0.742921	0.961673
GO:0045927	positive regulation of growth	0.0316245	2164.44	2581	1.19246	0.0377108	5.23258e-19	7.03325e-18	243	213.688	236	1.10441	0.0142926	0.971193	2.51075e-07	1.39405e-05
GO:0009126	purine nucleoside monophosphate metabolic process	0.0148141	1013.91	1305	1.2871	0.0190672	6.17173e-19	8.28712e-18	250	219.843	208	0.946128	0.0125969	0.832	0.989716	1
GO:1902455	negative regulation of stem cell population maintenance	0.000755037	51.6763	127	2.45761	0.00185559	7.43712e-19	9.97605e-18	6	5.27624	6	1.13717	0.000363372	1	0.462374	0.961673
GO:0006342	chromatin silencing	0.00356994	244.333	394	1.61255	0.0057567	7.69712e-19	1.03143e-17	97	85.2993	78	0.914428	0.00472384	0.804124	0.988997	1
GO:0043149	stress fiber assembly	0.00103557	70.8767	157	2.21511	0.00229391	8.15925e-19	1.09224e-17	12	10.5525	11	1.04241	0.000666182	0.916667	0.565789	0.961673
GO:1903749	positive regulation of establishment of protein localization to mitochondrion	0.00974521	666.982	905	1.35686	0.0132229	8.72609e-19	1.16694e-17	115	101.128	106	1.04818	0.00641957	0.921739	0.0998585	0.595666
GO:0015918	sterol transport	0.00458047	313.497	481	1.53431	0.00702785	8.8159e-19	1.17775e-17	61	53.6418	59	1.09989	0.00357316	0.967213	0.017095	0.181122
GO:0097062	dendritic spine maintenance	0.00102786	70.3485	156	2.21753	0.0022793	9.53921e-19	1.27309e-17	8	7.03499	8	1.13717	0.000484496	1	0.357519	0.961673
GO:0009167	purine ribonucleoside monophosphate metabolic process	0.0147986	1012.84	1302	1.28549	0.0190234	9.81469e-19	1.30853e-17	249	218.964	207	0.945361	0.0125363	0.831325	0.990395	1
GO:1904666	regulation of ubiquitin protein ligase activity	0.00493654	337.866	511	1.51243	0.00746618	9.82624e-19	1.30874e-17	92	80.9024	79	0.976486	0.0047844	0.858696	0.784595	0.961673
GO:0071559	response to transforming growth factor beta	0.0209329	1432.69	1773	1.23753	0.0259051	1.00237e-18	1.33369e-17	148	130.147	142	1.09107	0.00859981	0.95946	0.000648332	0.0139273
GO:0098771	inorganic ion homeostasis	0.0584548	4000.76	4548	1.13678	0.0664504	1.26841e-18	1.68597e-17	615	540.815	571	1.05581	0.0345809	0.928455	3.50483e-05	0.00117653
GO:0071872	cellular response to epinephrine stimulus	0.00198771	136.043	250	1.83766	0.00365273	1.32476e-18	1.75908e-17	13	11.4319	13	1.13717	0.000787306	1	0.187935	0.847026
GO:0043462	regulation of ATPase activity	0.00602015	412.031	601	1.45863	0.00878116	1.35478e-18	1.79713e-17	74	65.0737	70	1.0757	0.00423934	0.945946	0.0467647	0.362215
GO:2000568	positive regulation of memory T cell activation	0.000363237	24.8607	80	3.21793	0.00116887	1.37446e-18	1.8214e-17	2	1.75875	2	1.13717	0.000121124	1	0.773293	0.961673
GO:0031047	gene silencing by RNA	0.00566068	387.428	571	1.47382	0.00834283	1.3947e-18	1.84636e-17	77	67.7118	76	1.1224	0.00460271	0.987013	0.000571377	0.0125522
GO:0048705	skeletal system morphogenesis	0.0285771	1955.88	2348	1.20049	0.0343064	1.40278e-18	1.8552e-17	208	182.91	198	1.0825	0.0119913	0.951923	0.00027922	0.00706455
GO:0010469	regulation of receptor activity	0.0526751	3605.19	4126	1.14446	0.0602846	1.45491e-18	1.92221e-17	567	498.605	516	1.03489	0.03125	0.910053	0.0112633	0.131276
GO:0044262	cellular carbohydrate metabolic process	0.0122322	837.196	1099	1.31272	0.0160574	2.02641e-18	2.67458e-17	144	126.63	130	1.02661	0.00787306	0.902778	0.23502	0.931172
GO:0031571	mitotic G1 DNA damage checkpoint	0.00532601	364.523	542	1.48688	0.00791911	2.07614e-18	2.73747e-17	71	62.4355	62	0.993024	0.00375485	0.873239	0.648689	0.961673
GO:0009410	response to xenobiotic stimulus	0.00710455	486.25	689	1.41697	0.0100669	2.19814e-18	2.89543e-17	117	102.887	106	1.03026	0.00641957	0.905983	0.233308	0.931172
GO:0008203	cholesterol metabolic process	0.00825054	564.684	782	1.38485	0.0114257	2.27183e-18	2.9895e-17	112	98.4899	104	1.05595	0.00629845	0.928571	0.0654479	0.46129
GO:0055085	transmembrane transport	0.105896	7247.71	7955	1.09759	0.11623	2.34026e-18	3.07647e-17	1197	1052.61	1097	1.04217	0.0664365	0.916458	1.30357e-05	0.000498652
GO:0032984	macromolecular complex disassembly	0.0118195	808.947	1066	1.31776	0.0155752	2.37546e-18	3.11963e-17	191	167.96	164	0.976421	0.00993217	0.858639	0.840703	0.961673
GO:0046890	regulation of lipid biosynthetic process	0.0145743	997.497	1281	1.28422	0.0187166	2.48122e-18	3.25527e-17	165	145.097	151	1.04069	0.00914486	0.915152	0.093026	0.578021
GO:1903747	regulation of establishment of protein localization to mitochondrion	0.0107453	735.427	981	1.33392	0.0143333	2.54302e-18	3.33303e-17	128	112.56	119	1.05722	0.00720688	0.929688	0.0457314	0.356082
GO:0035331	negative regulation of hippo signaling	0.000832259	56.9615	134	2.35247	0.00195786	2.67871e-18	3.50737e-17	8	7.03499	8	1.13717	0.000484496	1	0.357519	0.961673
GO:0098781	ncRNA transcription	0.00496659	339.923	511	1.50328	0.00746618	2.84041e-18	3.71541e-17	92	80.9024	85	1.05065	0.00514777	0.923913	0.120397	0.671032
GO:0050851	antigen receptor-mediated signaling pathway	0.0152292	1042.32	1331	1.27696	0.0194471	2.99505e-18	3.91379e-17	172	151.252	152	1.00494	0.00920543	0.883721	0.488473	0.961673
GO:0019320	hexose catabolic process	0.00296744	203.097	338	1.66423	0.00493849	3.09071e-18	4.03479e-17	49	43.0893	40	0.928304	0.00242248	0.816326	0.935311	0.992721
GO:0044057	regulation of system process	0.0641708	4391.98	4956	1.12842	0.0724117	3.17967e-18	4.14681e-17	505	444.084	486	1.09439	0.0294331	0.962376	3.08427e-11	3.68963e-09
GO:0044839	cell cycle G2/M phase transition	0.0105033	718.868	961	1.33682	0.0140411	3.25597e-18	4.23827e-17	136	119.595	126	1.05356	0.00763081	0.926471	0.052617	0.393626
GO:0006349	regulation of gene expression by genetic imprinting	0.00122861	84.0885	175	2.08114	0.00255691	3.25625e-18	4.23827e-17	18	15.8287	18	1.13717	0.00109012	1	0.0987727	0.589723
GO:0032099	negative regulation of appetite	0.000937541	64.1672	145	2.25972	0.00211858	3.2826e-18	4.26835e-17	12	10.5525	12	1.13717	0.000726744	1	0.213733	0.893286
GO:0009309	amine biosynthetic process	0.00155247	106.254	207	1.94816	0.00302446	3.30984e-18	4.29952e-17	23	20.2256	21	1.03829	0.0012718	0.913044	0.46349	0.961673
GO:0016570	histone modification	0.0324501	2220.95	2632	1.18508	0.0384559	3.51062e-18	4.55584e-17	352	309.539	327	1.05641	0.0198038	0.928977	0.00147203	0.0272196
GO:0007418	ventral midline development	0.000743915	50.9151	124	2.43543	0.00181175	3.69529e-18	4.78606e-17	4	3.51749	4	1.13717	0.000242248	1	0.597964	0.961673
GO:0021938	smoothened signaling pathway involved in regulation of cerebellar granule cell precursor cell proliferation	0.000743915	50.9151	124	2.43543	0.00181175	3.69529e-18	4.78606e-17	4	3.51749	4	1.13717	0.000242248	1	0.597964	0.961673
GO:1901030	positive regulation of mitochondrial outer membrane permeabilization involved in apoptotic signaling pathway	0.00311796	213.4	351	1.6448	0.00512843	3.74009e-18	4.83932e-17	37	32.5368	34	1.04497	0.00205911	0.918919	0.332196	0.961673
GO:0001765	membrane raft assembly	0.000717303	49.0936	121	2.46468	0.00176792	3.8947e-18	5.03441e-17	10	8.79374	10	1.13717	0.00060562	1	0.276434	0.961673
GO:0000226	microtubule cytoskeleton organization	0.0330281	2260.51	2674	1.18292	0.0390696	4.16517e-18	5.37875e-17	377	331.524	347	1.04668	0.021015	0.920424	0.00617516	0.0844687
GO:0051654	establishment of mitochondrion localization	0.00167019	114.311	218	1.90708	0.00318518	4.23408e-18	5.46238e-17	20	17.5875	20	1.13717	0.00121124	1	0.07636	0.502914
GO:0000086	G2/M transition of mitotic cell cycle	0.0104536	715.464	956	1.3362	0.013968	4.45919e-18	5.74715e-17	134	117.836	124	1.05231	0.00750969	0.925373	0.0592729	0.427973
GO:0048625	myoblast fate commitment	0.000950648	65.0642	146	2.24394	0.00213319	4.48957e-18	5.78065e-17	5	4.39687	5	1.13717	0.00030281	1	0.525818	0.961673
GO:0043410	positive regulation of MAPK cascade	0.0583115	3990.96	4528	1.13456	0.0661582	4.73466e-18	6.09026e-17	494	434.411	470	1.08193	0.0284642	0.951417	2.39361e-08	1.62359e-06
GO:0009123	nucleoside monophosphate metabolic process	0.0170721	1168.45	1471	1.25894	0.0214926	4.91581e-18	6.3171e-17	275	241.828	232	0.95936	0.0140504	0.843636	0.969457	1
GO:0007265	Ras protein signal transduction	0.0151802	1038.96	1325	1.27531	0.0193595	5.21454e-18	6.69445e-17	155	136.303	146	1.07114	0.00884205	0.941936	0.00713971	0.0946138
GO:0001516	prostaglandin biosynthetic process	0.00122558	83.8814	174	2.07436	0.0025423	5.44914e-18	6.98881e-17	18	15.8287	18	1.13717	0.00109012	1	0.0987727	0.589723
GO:0043603	cellular amide metabolic process	0.0458542	3138.35	3618	1.15283	0.0528623	5.67846e-18	7.27584e-17	673	591.818	597	1.00876	0.0361555	0.887073	0.289607	0.961673
GO:0090305	nucleic acid phosphodiester bond hydrolysis	0.0168343	1152.18	1452	1.26022	0.021215	5.86446e-18	7.50684e-17	277	243.587	244	1.0017	0.0147771	0.880866	0.515539	0.961673
GO:0007043	cell-cell junction assembly	0.00859707	588.401	807	1.37151	0.011791	5.90339e-18	7.54934e-17	75	65.953	71	1.07652	0.0042999	0.946667	0.0431421	0.34511
GO:0006987	activation of signaling protein activity involved in unfolded protein response	0.000712547	48.7682	120	2.46062	0.00175331	5.99344e-18	7.65706e-17	8	7.03499	7	0.995026	0.000423934	0.875	0.750021	0.961673
GO:0030216	keratinocyte differentiation	0.0101009	691.329	927	1.3409	0.0135443	6.06329e-18	7.73878e-17	266	233.913	172	0.735315	0.0104167	0.646617	1	1
GO:0048524	positive regulation of viral process	0.00742316	508.056	712	1.40142	0.010403	6.21657e-18	7.92673e-17	104	91.4549	95	1.03876	0.00575339	0.913462	0.1802	0.840985
GO:0006693	prostaglandin metabolic process	0.00184518	126.288	234	1.85291	0.00341895	6.49223e-18	8.2702e-17	29	25.5018	27	1.05875	0.00163517	0.931034	0.303185	0.961673
GO:0071326	cellular response to monosaccharide stimulus	0.00684843	468.72	665	1.41876	0.00971626	6.52679e-18	8.30619e-17	69	60.6768	66	1.08773	0.00399709	0.956522	0.0264934	0.247253
GO:0007169	transmembrane receptor protein tyrosine kinase signaling pathway	0.060841	4164.08	4709	1.13086	0.0688028	6.72332e-18	8.54803e-17	513	451.119	491	1.08841	0.029736	0.957115	5.52597e-10	5.04974e-08
GO:0071803	positive regulation of podosome assembly	0.001033	70.7005	154	2.1782	0.00225008	7.19277e-18	9.13607e-17	10	8.79374	10	1.13717	0.00060562	1	0.276434	0.961673
GO:1903901	negative regulation of viral life cycle	0.00475739	325.606	491	1.50796	0.00717396	7.5104e-18	9.53031e-17	87	76.5055	81	1.05875	0.00490552	0.931034	0.0871361	0.550531
GO:0043623	cellular protein complex assembly	0.0337621	2310.75	2725	1.17927	0.0398147	7.66235e-18	9.71377e-17	408	358.784	367	1.0229	0.0222263	0.89951	0.116139	0.655629
GO:0035587	purinergic receptor signaling pathway	0.00159812	109.379	210	1.91994	0.00306829	8.54089e-18	1.08171e-16	29	25.5018	27	1.05875	0.00163517	0.931034	0.303185	0.961673
GO:0002479	antigen processing and presentation of exogenous peptide antigen via MHC class I, TAP-dependent	0.0034116	233.497	375	1.60602	0.00547909	9.24279e-18	1.16948e-16	71	62.4355	61	0.977008	0.00369428	0.859155	0.767297	0.961673
GO:0070206	protein trimerization	0.00261154	178.739	304	1.7008	0.00444172	9.3511e-18	1.18205e-16	50	43.9687	45	1.02346	0.00272529	0.9	0.429782	0.961673
GO:0003334	keratinocyte development	0.00113405	77.6165	164	2.11295	0.00239619	9.49739e-18	1.19939e-16	11	9.67311	10	1.03379	0.00060562	0.909091	0.610064	0.961673
GO:0032648	regulation of interferon-beta production	0.00328698	224.967	364	1.61801	0.00531837	9.62098e-18	1.21383e-16	46	40.4512	43	1.06301	0.00260417	0.934783	0.178026	0.832793
GO:0007584	response to nutrient	0.0163543	1119.32	1413	1.26238	0.0206452	9.69416e-18	1.22189e-16	169	148.614	156	1.0497	0.00944767	0.923077	0.045097	0.355744
GO:0050870	positive regulation of T cell activation	0.020359	1393.41	1719	1.23366	0.0251162	9.71727e-18	1.22363e-16	201	176.754	188	1.06362	0.0113857	0.935323	0.00629123	0.085878
GO:1903525	regulation of membrane tubulation	0.000628023	42.9832	110	2.55914	0.0016072	9.80774e-18	1.23384e-16	5	4.39687	5	1.13717	0.00030281	1	0.525818	0.961673
GO:0051028	mRNA transport	0.00920533	630.031	854	1.35549	0.0124777	1.01782e-17	1.27922e-16	146	128.389	131	1.02034	0.00793362	0.89726	0.30313	0.961673
GO:0008285	negative regulation of cell proliferation	0.080511	5510.33	6125	1.11155	0.0894918	1.02832e-17	1.29119e-16	656	576.869	625	1.08343	0.0378513	0.952744	4.54223e-11	4.98093e-09
GO:0051153	regulation of striated muscle cell differentiation	0.012052	824.866	1079	1.30809	0.0157652	1.03303e-17	1.29587e-16	93	81.7818	88	1.07604	0.00532946	0.946237	0.0253688	0.239476
GO:1903225	negative regulation of endodermal cell differentiation	0.000369312	25.2765	79	3.12543	0.00115426	1.09716e-17	1.37501e-16	3	2.63812	3	1.13717	0.000181686	1	0.680003	0.961673
GO:0009299	mRNA transcription	0.00106833	73.1184	157	2.1472	0.00229391	1.18463e-17	1.48322e-16	25	21.9843	23	1.0462	0.00139293	0.92	0.404947	0.961673
GO:1903729	regulation of plasma membrane organization	0.011091	759.093	1003	1.32131	0.0146547	1.1881e-17	1.48614e-16	87	76.5055	80	1.04568	0.00484496	0.91954	0.16127	0.78844
GO:0070301	cellular response to hydrogen peroxide	0.00561902	384.577	562	1.46135	0.00821133	1.21076e-17	1.51305e-16	62	54.5212	58	1.06381	0.0035126	0.935484	0.117224	0.661186
GO:0046034	ATP metabolic process	0.0107499	735.742	976	1.32655	0.0142603	1.22051e-17	1.52378e-16	205	180.272	165	0.915286	0.00999273	0.804878	0.999265	1
GO:0070528	protein kinase C signaling	0.00045072	30.8482	89	2.8851	0.00130037	1.24999e-17	1.55911e-16	12	10.5525	12	1.13717	0.000726744	1	0.213733	0.893286
GO:0042180	cellular ketone metabolic process	0.00494999	338.788	506	1.49356	0.00739312	1.25142e-17	1.55941e-16	72	63.3149	67	1.0582	0.00405766	0.930556	0.119678	0.667872
GO:0071219	cellular response to molecule of bacterial origin	0.0136418	933.672	1202	1.28739	0.0175623	1.36326e-17	1.69718e-16	155	136.303	145	1.06381	0.00878149	0.935484	0.0155955	0.168768
GO:1903391	regulation of adherens junction organization	0.00739054	505.823	707	1.39772	0.0103299	1.3928e-17	1.73231e-16	57	50.1243	54	1.07732	0.00327035	0.947368	0.0748939	0.500447
GO:0046847	filopodium assembly	0.00144294	98.7576	194	1.96441	0.00283452	1.61726e-17	2.00959e-16	18	15.8287	18	1.13717	0.00109012	1	0.0987727	0.589723
GO:0034244	negative regulation of transcription elongation from RNA polymerase II promoter	0.000768353	52.5876	125	2.37698	0.00182636	1.6348e-17	2.02947e-16	11	9.67311	10	1.03379	0.00060562	0.909091	0.610064	0.961673
GO:0016311	dephosphorylation	0.0292913	2004.75	2388	1.19117	0.0348909	1.70678e-17	2.11682e-16	289	254.139	265	1.04274	0.0160489	0.916955	0.0253779	0.239476
GO:2000379	positive regulation of reactive oxygen species metabolic process	0.00845364	578.584	792	1.36886	0.0115718	1.81101e-17	2.24398e-16	90	79.1436	83	1.04873	0.00502665	0.922222	0.135594	0.719805
GO:0007623	circadian rhythm	0.0155048	1061.18	1345	1.26746	0.0196517	1.82053e-17	2.25365e-16	134	117.836	130	1.10323	0.00787306	0.970149	0.000182888	0.00498266
GO:0042789	mRNA transcription from RNA polymerase II promoter	0.000825809	56.52	131	2.31776	0.00191403	1.93917e-17	2.39827e-16	19	16.7081	19	1.13717	0.00115068	1	0.0868466	0.54943
GO:0034284	response to monosaccharide	0.0132222	904.954	1168	1.29067	0.0170655	1.95132e-17	2.41103e-16	141	123.992	135	1.08878	0.00817587	0.957447	0.00121474	0.0235127
GO:0051444	negative regulation of ubiquitin-protein transferase activity	0.00456012	312.104	472	1.51232	0.00689635	1.98373e-17	2.44877e-16	84	73.8674	72	0.97472	0.00436047	0.857143	0.791365	0.961673
GO:1902895	positive regulation of pri-miRNA transcription from RNA polymerase II promoter	0.00194994	133.458	242	1.81331	0.00353584	2.01341e-17	2.48308e-16	20	17.5875	19	1.08031	0.00115068	0.95	0.286092	0.961673
GO:0007030	Golgi organization	0.00942186	644.851	869	1.3476	0.0126969	2.0454e-17	2.52017e-16	96	84.4199	92	1.08979	0.0055717	0.958333	0.00708469	0.0941691
GO:0030195	negative regulation of blood coagulation	0.00332818	227.787	366	1.60676	0.00534759	2.10167e-17	2.58708e-16	46	40.4512	45	1.11245	0.00272529	0.978261	0.019662	0.198415
GO:0006873	cellular ion homeostasis	0.0528107	3614.47	4117	1.13903	0.0601531	2.13481e-17	2.62542e-16	553	486.294	511	1.0508	0.0309472	0.924051	0.000354716	0.0085646
GO:1904628	cellular response to phorbol 13-acetate 12-myristate	0.00102709	70.2961	152	2.16228	0.00222086	2.14127e-17	2.6309e-16	8	7.03499	6	0.85288	0.000363372	0.75	0.938448	0.993487
GO:0019674	NAD metabolic process	0.00494391	338.371	504	1.48949	0.0073639	2.2944e-17	2.81642e-16	68	59.7974	62	1.03683	0.00375485	0.911765	0.272355	0.961673
GO:0075733	intracellular transport of virus	0.0037684	257.917	404	1.56639	0.00590281	2.33837e-17	2.86772e-16	64	56.2799	58	1.03056	0.0035126	0.90625	0.333828	0.961673
GO:0006650	glycerophospholipid metabolic process	0.030726	2102.95	2493	1.18548	0.036425	2.39034e-17	2.92873e-16	342	300.746	322	1.07067	0.019501	0.94152	7.88953e-05	0.00242566
GO:0072136	metanephric mesenchymal cell proliferation involved in metanephros development	0.000718002	49.1415	119	2.42158	0.0017387	2.54663e-17	3.11484e-16	3	2.63812	3	1.13717	0.000181686	1	0.680003	0.961673
GO:0071801	regulation of podosome assembly	0.0011867	81.22	168	2.06846	0.00245463	2.54698e-17	3.11484e-16	14	12.3112	14	1.13717	0.000847868	1	0.165249	0.78844
GO:0071158	positive regulation of cell cycle arrest	0.00674935	461.939	653	1.41361	0.00954093	2.60895e-17	3.18766e-16	86	75.6261	76	1.00494	0.00460271	0.883721	0.533379	0.961673
GO:0001816	cytokine production	0.0126099	863.045	1119	1.29657	0.0163496	2.75077e-17	3.35783e-16	131	115.198	123	1.06773	0.00744913	0.938931	0.0181804	0.189269
GO:0006509	membrane protein ectodomain proteolysis	0.00143045	97.9032	192	1.96112	0.0028053	2.76002e-17	3.366e-16	20	17.5875	18	1.02346	0.00109012	0.9	0.55958	0.961673
GO:1902583	multi-organism intracellular transport	0.00384287	263.014	410	1.55885	0.00599047	2.82327e-17	3.43995e-16	65	57.1593	59	1.0322	0.00357316	0.907692	0.317697	0.961673
GO:0042590	antigen processing and presentation of exogenous peptide antigen via MHC class I	0.00351915	240.858	382	1.586	0.00558137	2.85101e-17	3.47054e-16	74	65.0737	63	0.968134	0.00381541	0.851351	0.82363	0.961673
GO:0070848	response to growth factor	0.0650702	4453.54	5004	1.1236	0.073113	2.88153e-17	3.50444e-16	495	435.29	475	1.09123	0.028767	0.959596	2.66733e-10	2.562e-08
GO:0007097	nuclear migration	0.000934366	63.9498	142	2.22049	0.00207475	2.89568e-17	3.5184e-16	12	10.5525	12	1.13717	0.000726744	1	0.213733	0.893286
GO:0061025	membrane fusion	0.0148815	1018.52	1295	1.27145	0.0189211	2.92338e-17	3.54877e-16	172	151.252	156	1.03139	0.00944767	0.906977	0.158603	0.78844
GO:0071593	lymphocyte aggregation	0.0227957	1560.18	1898	1.21653	0.0277315	3.04573e-17	3.6939e-16	222	195.221	202	1.03472	0.0122335	0.90991	0.0929383	0.578021
GO:0072282	metanephric nephron tubule morphogenesis	0.00137189	93.8948	186	1.98094	0.00271763	3.32888e-17	4.03359e-16	8	7.03499	8	1.13717	0.000484496	1	0.357519	0.961673
GO:0002474	antigen processing and presentation of peptide antigen via MHC class I	0.00430395	294.571	449	1.52425	0.0065603	3.40365e-17	4.12039e-16	89	78.2643	76	0.971069	0.00460271	0.853933	0.818836	0.961673
GO:0071156	regulation of cell cycle arrest	0.00906625	620.513	839	1.35211	0.0122586	3.41176e-17	4.12641e-16	111	97.6105	101	1.03472	0.00611676	0.90991	0.202004	0.887537
GO:0098930	axonal transport	0.00281764	192.845	320	1.65936	0.00467549	3.41773e-17	4.12923e-16	39	34.2956	36	1.0497	0.00218023	0.923077	0.291503	0.961673
GO:0070328	triglyceride homeostasis	0.00183115	125.328	230	1.83519	0.00336051	3.42037e-17	4.12923e-16	32	28.14	28	0.995026	0.00169574	0.875	0.658293	0.961673
GO:0018205	peptidyl-lysine modification	0.0237609	1626.24	1970	1.21138	0.0287835	3.51701e-17	4.24201e-16	286	251.501	265	1.05367	0.0160489	0.926573	0.00608655	0.0835171
GO:0002076	osteoblast development	0.00304523	208.422	340	1.63131	0.00496771	3.70264e-17	4.46181e-16	17	14.9494	16	1.07028	0.000968992	0.941176	0.374549	0.961673
GO:0030834	regulation of actin filament depolymerization	0.00381593	261.17	407	1.55837	0.00594664	3.84085e-17	4.62413e-16	49	43.0893	48	1.11397	0.00290698	0.979592	0.0141112	0.156172
GO:0042401	cellular biogenic amine biosynthetic process	0.00152944	104.678	201	1.92017	0.00293679	4.12206e-17	4.95815e-16	22	19.3462	20	1.03379	0.00121124	0.909091	0.494514	0.961673
GO:0055002	striated muscle cell development	0.0128615	880.267	1137	1.29165	0.0166126	4.21023e-17	5.05959e-16	120	105.525	117	1.10874	0.00708576	0.975	0.000169491	0.00472676
GO:0050687	negative regulation of defense response to virus	0.000787705	53.9121	126	2.33714	0.00184097	4.22029e-17	5.06705e-16	24	21.105	22	1.04241	0.00133236	0.916667	0.433611	0.961673
GO:1902117	positive regulation of organelle assembly	0.00621664	425.479	608	1.42898	0.00888343	4.28007e-17	5.13413e-16	59	51.883	57	1.09862	0.00345203	0.966102	0.0208513	0.207551
GO:0060544	regulation of necroptotic process	0.000741866	50.7748	121	2.38307	0.00176792	4.36967e-17	5.23683e-16	20	17.5875	18	1.02346	0.00109012	0.9	0.55958	0.961673
GO:0050818	regulation of coagulation	0.00985723	674.649	901	1.33551	0.0131644	4.43928e-17	5.31542e-16	90	79.1436	84	1.06136	0.00508721	0.933333	0.071179	0.482344
GO:0018146	keratan sulfate biosynthetic process	0.0022918	156.856	272	1.73408	0.00397417	4.89116e-17	5.85117e-16	29	25.5018	25	0.980321	0.00151405	0.862069	0.73247	0.961673
GO:0010959	regulation of metal ion transport	0.0384193	2629.49	3058	1.16296	0.0446802	4.9048e-17	5.86214e-16	345	303.384	323	1.06466	0.0195615	0.936232	0.000301705	0.00744662
GO:0072074	kidney mesenchyme development	0.00315702	216.073	349	1.6152	0.00509921	5.56973e-17	6.65083e-16	18	15.8287	17	1.074	0.00102955	0.944444	0.342905	0.961673
GO:0048598	embryonic morphogenesis	0.0764711	5233.84	5820	1.112	0.0850355	5.74446e-17	6.85325e-16	550	483.656	518	1.07101	0.0313711	0.941818	4.74679e-07	2.51867e-05
GO:0051146	striated muscle cell differentiation	0.0223498	1529.66	1861	1.21661	0.0271909	6.04666e-17	7.20724e-16	181	159.167	176	1.10576	0.0106589	0.972376	6.76555e-06	0.000276484
GO:0042787	protein ubiquitination involved in ubiquitin-dependent protein catabolic process	0.0141857	970.896	1238	1.27511	0.0180883	6.55102e-17	7.80134e-16	140	123.112	132	1.07219	0.00799419	0.942857	0.00939899	0.115052
GO:2000707	positive regulation of dense core granule biogenesis	0.000311563	21.324	70	3.28268	0.00102276	6.7317e-17	8.00926e-16	2	1.75875	2	1.13717	0.000121124	1	0.773293	0.961673
GO:0031529	ruffle organization	0.00149596	102.387	197	1.92408	0.00287835	6.86895e-17	8.16518e-16	22	19.3462	21	1.08548	0.0012718	0.954546	0.237403	0.931172
GO:0050728	negative regulation of inflammatory response	0.0110196	754.203	991	1.31397	0.0144794	7.22274e-17	8.57799e-16	110	96.7311	103	1.06481	0.00623789	0.936364	0.0372057	0.312884
GO:0071222	cellular response to lipopolysaccharide	0.0134439	920.129	1180	1.28243	0.0172409	7.55423e-17	8.96358e-16	147	129.268	139	1.07529	0.00841812	0.945578	0.00551325	0.0772619
GO:1904672	regulation of somatic stem cell population maintenance	0.000965225	66.0619	144	2.17977	0.00210397	7.60608e-17	9.01697e-16	6	5.27624	6	1.13717	0.000363372	1	0.462374	0.961673
GO:0010634	positive regulation of epithelial cell migration	0.0187226	1281.41	1585	1.23691	0.0231583	7.91592e-17	9.37583e-16	115	101.128	108	1.06795	0.0065407	0.93913	0.0260708	0.244523
GO:0051290	protein heterotetramerization	0.00215911	147.774	259	1.75268	0.00378423	7.9944e-17	9.46029e-16	44	38.6924	37	0.956259	0.00224079	0.840909	0.845967	0.961673
GO:0032108	negative regulation of response to nutrient levels	0.00107328	73.4576	155	2.11006	0.00226469	8.06163e-17	9.53127e-16	14	12.3112	14	1.13717	0.000847868	1	0.165249	0.78844
GO:0016101	diterpenoid metabolic process	0.00837517	573.213	781	1.3625	0.0114111	8.1236e-17	9.59591e-16	96	84.4199	89	1.05425	0.00539002	0.927083	0.0942154	0.581511
GO:2000586	regulation of platelet-derived growth factor receptor-beta signaling pathway	0.00100597	68.8506	148	2.14958	0.00216241	8.88448e-17	1.04853e-15	10	8.79374	10	1.13717	0.00060562	1	0.276434	0.961673
GO:0051893	regulation of focal adhesion assembly	0.00717538	491.097	684	1.3928	0.00999386	9.21321e-17	1.08635e-15	54	47.4862	51	1.074	0.00308866	0.944444	0.0957391	0.586513
GO:0001503	ossification	0.0309504	2118.31	2502	1.18113	0.0365565	9.26692e-17	1.09171e-15	249	218.964	238	1.08694	0.0144138	0.955823	2.49255e-05	0.000872324
GO:0060713	labyrinthine layer morphogenesis	0.00354887	242.892	382	1.57272	0.00558137	9.4349e-17	1.1105e-15	21	18.4669	21	1.13717	0.0012718	1	0.0671392	0.462074
GO:0010876	lipid localization	0.0253114	1732.36	2081	1.20125	0.0304053	1.01319e-16	1.19147e-15	295	259.415	277	1.06779	0.0167757	0.938983	0.000444208	0.0102191
GO:0006869	lipid transport	0.0240722	1647.55	1988	1.20664	0.0290465	1.02266e-16	1.20153e-15	274	240.948	259	1.07492	0.0156856	0.945256	0.000169544	0.00472676
GO:0070371	ERK1 and ERK2 cascade	0.00411176	281.417	430	1.52798	0.00628269	1.06542e-16	1.25065e-15	27	23.7431	25	1.05294	0.00151405	0.925926	0.351447	0.961673
GO:0022409	positive regulation of cell-cell adhesion	0.027429	1877.3	2239	1.19267	0.0327138	1.08142e-16	1.26831e-15	240	211.05	227	1.07558	0.0137476	0.945833	0.000380656	0.00900908
GO:0009108	coenzyme biosynthetic process	0.0116922	800.239	1042	1.30211	0.0152246	1.15729e-16	1.35608e-15	131	115.198	127	1.10245	0.00769138	0.969466	0.000247354	0.00634784
GO:0042110	T cell activation	0.0227134	1554.55	1885	1.21257	0.0275416	1.20245e-16	1.40775e-15	220	193.462	200	1.03379	0.0121124	0.909091	0.101121	0.601307
GO:0090662	ATP hydrolysis coupled transmembrane transport	0.0050191	343.517	506	1.473	0.00739312	1.27932e-16	1.49641e-15	76	66.8324	71	1.06236	0.0042999	0.934211	0.0909155	0.566189
GO:0043902	positive regulation of multi-organism process	0.012417	849.845	1098	1.292	0.0160428	1.33889e-16	1.56469e-15	145	127.509	132	1.03522	0.00799419	0.910345	0.152777	0.767616
GO:0006721	terpenoid metabolic process	0.0086737	593.645	803	1.35266	0.0117326	1.45313e-16	1.6967e-15	106	93.2136	98	1.05135	0.00593508	0.924528	0.0945544	0.581752
GO:0045217	cell-cell junction maintenance	0.000403803	27.6371	81	2.93085	0.00118348	1.45635e-16	1.69894e-15	10	8.79374	10	1.13717	0.00060562	1	0.276434	0.961673
GO:0033628	regulation of cell adhesion mediated by integrin	0.0038158	261.161	404	1.54694	0.00590281	1.46416e-16	1.70654e-15	39	34.2956	34	0.991382	0.00205911	0.871795	0.671416	0.961673
GO:0010972	negative regulation of G2/M transition of mitotic cell cycle	0.0051812	354.612	519	1.46357	0.00758306	1.56026e-16	1.81694e-15	89	78.2643	76	0.971069	0.00460271	0.853933	0.818836	0.961673
GO:0060491	regulation of cell projection assembly	0.0185403	1268.93	1568	1.23568	0.0229099	1.57394e-16	1.83125e-15	154	135.424	150	1.10764	0.0090843	0.974026	2.3379e-05	0.000822578
GO:0097164	ammonium ion metabolic process	0.0153741	1052.23	1326	1.26018	0.0193741	1.57666e-16	1.83279e-15	181	159.167	171	1.07435	0.0103561	0.944751	0.00239356	0.0389331
GO:0006090	pyruvate metabolic process	0.00405281	277.382	424	1.52858	0.00619503	1.62756e-16	1.8903e-15	67	58.918	59	1.00139	0.00357316	0.880597	0.58055	0.961673
GO:0051235	maintenance of location	0.0108278	741.078	973	1.31295	0.0142164	1.64384e-16	1.90752e-15	144	126.63	134	1.0582	0.00811531	0.930556	0.0321036	0.282199
GO:0002687	positive regulation of leukocyte migration	0.0095601	654.312	873	1.33422	0.0127553	1.66337e-16	1.92849e-15	123	108.163	106	0.980003	0.00641957	0.861789	0.775073	0.961673
GO:0045292	mRNA cis splicing, via spliceosome	0.00121293	83.0156	168	2.02372	0.00245463	1.70367e-16	1.97347e-15	18	15.8287	18	1.13717	0.00109012	1	0.0987727	0.589723
GO:0046686	response to cadmium ion	0.00334584	228.996	363	1.58518	0.00530376	1.81728e-16	2.10322e-15	58	51.0037	52	1.01953	0.00314922	0.896552	0.44042	0.961673
GO:0046456	icosanoid biosynthetic process	0.00317412	217.244	348	1.60189	0.0050846	1.86141e-16	2.1524e-15	41	36.0543	39	1.0817	0.00236192	0.951219	0.113129	0.640289
GO:0031668	cellular response to extracellular stimulus	0.0194249	1329.48	1634	1.22905	0.0238742	2.03133e-16	2.34683e-15	208	182.91	197	1.07703	0.0119307	0.947115	0.00073437	0.0155613
GO:0071229	cellular response to acid chemical	0.0242271	1658.15	1996	1.20375	0.0291634	2.06707e-16	2.38601e-15	194	170.599	188	1.102	0.0113857	0.969072	8.0105e-06	0.000320395
GO:0000075	cell cycle checkpoint	0.0145192	993.721	1259	1.26696	0.0183951	2.11311e-16	2.43702e-15	200	175.875	171	0.972283	0.0103561	0.855	0.878013	0.961673
GO:1903039	positive regulation of leukocyte cell-cell adhesion	0.0220474	1508.97	1832	1.21407	0.0267672	2.1285e-16	2.45262e-15	210	184.668	197	1.06678	0.0119307	0.938095	0.00341067	0.0523089
GO:0046580	negative regulation of Ras protein signal transduction	0.00601558	411.719	587	1.42573	0.0085766	2.19084e-16	2.52224e-15	47	41.3306	43	1.04039	0.00260417	0.914894	0.315433	0.961673
GO:0007051	spindle organization	0.00901747	617.173	829	1.34322	0.0121125	2.20981e-16	2.54187e-15	126	110.801	111	1.00179	0.00672238	0.880952	0.546482	0.961673
GO:0031123	RNA 3'-end processing	0.00520527	356.259	520	1.45961	0.00759767	2.29786e-16	2.64083e-15	107	94.093	98	1.04152	0.00593508	0.915888	0.154479	0.772044
GO:0032231	regulation of actin filament bundle assembly	0.0100966	691.033	914	1.32266	0.0133544	2.49338e-16	2.86304e-15	85	74.7468	82	1.09704	0.00496609	0.964706	0.00593764	0.0815589
GO:0009445	putrescine metabolic process	0.000367464	25.15	76	3.02187	0.00111043	2.54272e-16	2.91714e-15	7	6.15562	7	1.13717	0.000423934	1	0.406582	0.961673
GO:0051781	positive regulation of cell division	0.00888498	608.106	818	1.34516	0.0119517	2.545e-16	2.91722e-15	83	72.988	77	1.05497	0.00466327	0.927711	0.113129	0.640289
GO:0032944	regulation of mononuclear cell proliferation	0.0212381	1453.58	1770	1.21768	0.0258613	2.59175e-16	2.96822e-15	201	176.754	187	1.05797	0.0113251	0.930348	0.0125102	0.143349
GO:0051186	cofactor metabolic process	0.0260471	1782.71	2131	1.19537	0.0311358	2.62543e-16	3.00417e-15	355	312.178	316	1.01224	0.0191376	0.890141	0.297247	0.961673
GO:0010874	regulation of cholesterol efflux	0.00163378	111.819	208	1.86015	0.00303907	2.79969e-16	3.20079e-15	20	17.5875	19	1.08031	0.00115068	0.95	0.286092	0.961673
GO:1901888	regulation of cell junction assembly	0.0105606	722.792	950	1.31435	0.0138804	2.88805e-16	3.29659e-15	82	72.1086	77	1.06783	0.00466327	0.939024	0.059036	0.426843
GO:0031122	cytoplasmic microtubule organization	0.00284258	194.552	318	1.63453	0.00464627	2.8885e-16	3.29659e-15	41	36.0543	40	1.10944	0.00242248	0.97561	0.0339256	0.294005
GO:0035821	modification of morphology or physiology of other organism	0.00939588	643.073	858	1.33422	0.0125362	2.99831e-16	3.41896e-15	140	123.112	120	0.97472	0.00726744	0.857143	0.82787	0.961673
GO:0051081	nuclear envelope disassembly	0.00362668	248.217	386	1.55509	0.00563981	3.23096e-16	3.68106e-15	48	42.2099	44	1.04241	0.00266473	0.916667	0.297303	0.961673
GO:0002832	negative regulation of response to biotic stimulus	0.00223031	152.647	263	1.72293	0.00384267	3.2453e-16	3.69419e-15	44	38.6924	40	1.03379	0.00242248	0.909091	0.374176	0.961673
GO:0042886	amide transport	0.0091622	627.08	839	1.33795	0.0122586	3.45801e-16	3.93293e-15	100	87.9374	91	1.03483	0.00551114	0.91	0.219367	0.903771
GO:0071333	cellular response to glucose stimulus	0.00666866	456.417	639	1.40004	0.00933637	3.47474e-16	3.94854e-15	65	57.1593	63	1.10218	0.00381541	0.969231	0.0114331	0.13267
GO:0051651	maintenance of location in cell	0.00739808	506.34	698	1.37852	0.0101984	3.48686e-16	3.95889e-15	100	87.9374	94	1.06894	0.00569283	0.94	0.0349719	0.299772
GO:0032986	protein-DNA complex disassembly	0.00160591	109.912	205	1.86513	0.00299524	3.51158e-16	3.98352e-15	20	17.5875	19	1.08031	0.00115068	0.95	0.286092	0.961673
GO:1901293	nucleoside phosphate biosynthetic process	0.015745	1077.62	1351	1.25369	0.0197393	3.57111e-16	4.04756e-15	199	174.995	183	1.04574	0.0110828	0.919598	0.0447682	0.355744
GO:0071331	cellular response to hexose stimulus	0.00674398	461.572	645	1.3974	0.00942404	3.61523e-16	4.09404e-15	68	59.7974	65	1.087	0.00393653	0.955882	0.0289789	0.261187
GO:0070268	cornification	0.00366509	250.846	389	1.55075	0.00568365	3.69281e-16	4.1783e-15	112	98.4899	91	0.923953	0.00551114	0.8125	0.986093	1
GO:0035278	miRNA mediated inhibition of translation	0.000965596	66.0873	142	2.14867	0.00207475	3.74724e-16	4.23625e-15	12	10.5525	12	1.13717	0.000726744	1	0.213733	0.893286
GO:1903078	positive regulation of protein localization to plasma membrane	0.00598559	409.666	583	1.42311	0.00851816	3.82182e-16	4.31686e-15	47	41.3306	46	1.11298	0.00278585	0.978723	0.0176098	0.185086
GO:0002262	myeloid cell homeostasis	0.00892729	611.001	820	1.34206	0.011981	3.84414e-16	4.33834e-15	95	83.5405	85	1.01747	0.00514777	0.894737	0.395126	0.961673
GO:0006720	isoprenoid metabolic process	0.0100154	685.477	906	1.32171	0.0132375	3.94426e-16	4.44746e-15	126	110.801	116	1.04692	0.00702519	0.920635	0.0936676	0.580928
GO:1902106	negative regulation of leukocyte differentiation	0.0102441	701.125	924	1.31788	0.0135005	3.94759e-16	4.44746e-15	87	76.5055	85	1.11103	0.00514777	0.977012	0.00113747	0.0223736
GO:0090234	regulation of kinetochore assembly	0.000582959	39.8989	101	2.5314	0.0014757	3.95263e-16	4.44933e-15	3	2.63812	3	1.13717	0.000181686	1	0.680003	0.961673
GO:0071826	ribonucleoprotein complex subunit organization	0.0146332	1001.53	1265	1.26307	0.0184828	4.14615e-16	4.66318e-15	214	188.186	187	0.993698	0.0113251	0.873832	0.647477	0.961673
GO:0050670	regulation of lymphocyte proliferation	0.0211664	1448.67	1762	1.21629	0.0257444	4.3946e-16	4.93839e-15	200	175.875	186	1.05757	0.0112645	0.93	0.0133079	0.149419
GO:0031145	anaphase-promoting complex-dependent catabolic process	0.0046619	319.07	473	1.48243	0.00691096	4.45583e-16	5.00292e-15	80	70.3499	68	0.966597	0.00411822	0.85	0.837578	0.961673
GO:0048732	gland development	0.0556439	3808.38	4300	1.12909	0.0628269	4.69326e-16	5.26501e-15	396	348.232	373	1.07113	0.0225896	0.941919	1.89892e-05	0.000692938
GO:0006811	ion transport	0.118346	8099.8	8787	1.08484	0.128386	4.8096e-16	5.39093e-15	1295	1138.79	1184	1.0397	0.0717054	0.914286	1.92027e-05	0.00069611
GO:0071260	cellular response to mechanical stimulus	0.00812337	555.98	755	1.35796	0.0110312	5.13026e-16	5.74546e-15	78	68.5911	70	1.02054	0.00423934	0.897436	0.391338	0.961673
GO:0009308	amine metabolic process	0.00497817	340.716	499	1.46456	0.00729084	5.2226e-16	5.84389e-15	63	55.4005	60	1.08302	0.00363372	0.952381	0.0450144	0.355744
GO:0001914	regulation of T cell mediated cytotoxicity	0.00135209	92.5399	180	1.94511	0.00262996	5.38005e-16	6.01496e-15	20	17.5875	16	0.909738	0.000968992	0.8	0.915902	0.984317
GO:1990440	positive regulation of transcription from RNA polymerase II promoter in response to endoplasmic reticulum stress	0.000472626	32.3475	88	2.72046	0.00128576	5.42265e-16	6.05744e-15	11	9.67311	10	1.03379	0.00060562	0.909091	0.610064	0.961673
GO:0001889	liver development	0.0152998	1047.15	1315	1.25579	0.0192134	5.52809e-16	6.16999e-15	123	108.163	118	1.09095	0.00714632	0.95935	0.0019421	0.0337302
GO:0070663	regulation of leukocyte proliferation	0.0222177	1520.62	1840	1.21003	0.0268841	5.57223e-16	6.21399e-15	209	183.789	195	1.061	0.0118096	0.933014	0.00754543	0.09821
GO:0051224	negative regulation of protein transport	0.0198364	1357.64	1660	1.22271	0.0242541	6.04142e-16	6.73151e-15	200	175.875	184	1.0462	0.0111434	0.92	0.0424959	0.340977
GO:0051591	response to cAMP	0.00955457	653.934	868	1.32735	0.0126823	6.32929e-16	7.04629e-15	96	84.4199	93	1.10164	0.00563227	0.96875	0.00201109	0.0346387
GO:0071482	cellular response to light stimulus	0.00729741	499.449	688	1.37752	0.0100523	6.47846e-16	7.20626e-15	93	81.7818	81	0.990441	0.00490552	0.870968	0.670796	0.961673
GO:0045745	positive regulation of G-protein coupled receptor protein signaling pathway	0.00229966	157.393	268	1.70274	0.00391572	6.5263e-16	7.25334e-15	27	23.7431	26	1.09505	0.00157461	0.962963	0.146065	0.738403
GO:0044321	response to leptin	0.00194893	133.389	236	1.76926	0.00344817	6.63145e-16	7.36399e-15	21	18.4669	21	1.13717	0.0012718	1	0.0671392	0.462074
GO:0032481	positive regulation of type I interferon production	0.00505782	346.167	505	1.45883	0.00737851	6.64088e-16	7.36824e-15	75	65.953	73	1.10685	0.00442103	0.973333	0.00407685	0.0600052
GO:0019369	arachidonic acid metabolic process	0.0030786	210.705	337	1.59939	0.00492388	6.65464e-16	7.37729e-15	52	45.7274	51	1.1153	0.00308866	0.980769	0.010098	0.12069
GO:0070664	negative regulation of leukocyte proliferation	0.00741091	507.218	697	1.37416	0.0101838	6.77385e-16	7.50312e-15	72	63.3149	67	1.0582	0.00405766	0.930556	0.119678	0.667872
GO:0051817	modification of morphology or physiology of other organism involved in symbiotic interaction	0.00793465	543.063	739	1.3608	0.0107975	6.81804e-16	7.54049e-15	101	88.8167	94	1.05836	0.00569283	0.930693	0.0684317	0.469741
GO:0006163	purine nucleotide metabolic process	0.0295424	2021.94	2386	1.18005	0.0348616	6.81904e-16	7.54049e-15	382	335.921	327	0.973444	0.0198038	0.856021	0.929778	0.987565
GO:1903146	regulation of mitophagy	0.002886	197.524	320	1.62006	0.00467549	7.12534e-16	7.87257e-15	47	41.3306	44	1.06459	0.00266473	0.93617	0.165244	0.78844
GO:0061045	negative regulation of wound healing	0.00670714	459.05	640	1.39418	0.00935098	7.17505e-16	7.92085e-15	65	57.1593	64	1.11968	0.00387597	0.984615	0.00230422	0.038092
GO:1903322	positive regulation of protein modification by small protein conjugation or removal	0.016754	1146.67	1425	1.24272	0.0208206	7.33479e-16	8.0904e-15	199	174.995	180	1.0286	0.0109012	0.904523	0.162091	0.78844
GO:2000060	positive regulation of protein ubiquitination involved in ubiquitin-dependent protein catabolic process	0.00592258	405.353	576	1.42098	0.00841588	7.39933e-16	8.15475e-15	91	80.023	78	0.97472	0.00472384	0.857143	0.796312	0.961673
GO:0042921	glucocorticoid receptor signaling pathway	0.000763365	52.2462	120	2.29682	0.00175331	7.58462e-16	8.35036e-15	7	6.15562	7	1.13717	0.000423934	1	0.406582	0.961673
GO:0046339	diacylglycerol metabolic process	0.000829572	56.7775	127	2.2368	0.00185559	7.5895e-16	8.35036e-15	16	14.07	16	1.13717	0.000968992	1	0.12776	0.689005
GO:0050672	negative regulation of lymphocyte proliferation	0.00696956	477.011	661	1.38571	0.00965781	7.77318e-16	8.5453e-15	68	59.7974	63	1.05356	0.00381541	0.926471	0.155752	0.777224
GO:0051984	positive regulation of chromosome segregation	0.00185525	126.977	227	1.78773	0.00331668	8.10301e-16	8.90047e-15	24	21.105	21	0.995026	0.0012718	0.875	0.672647	0.961673
GO:0000959	mitochondrial RNA metabolic process	0.00190963	130.698	232	1.77508	0.00338973	8.24356e-16	9.04729e-15	34	29.8987	34	1.13717	0.00205911	1	0.0125926	0.143349
GO:0007565	female pregnancy	0.0173914	1190.3	1473	1.2375	0.0215219	8.3311e-16	9.13575e-15	181	159.167	171	1.07435	0.0103561	0.944751	0.00239356	0.0389331
GO:0034340	response to type I interferon	0.00261817	179.193	296	1.65185	0.00432483	8.49457e-16	9.30724e-15	67	58.918	61	1.03534	0.00369428	0.910448	0.286954	0.961673
GO:0005996	monosaccharide metabolic process	0.0146354	1001.68	1262	1.25989	0.018439	8.85487e-16	9.69395e-15	198	174.116	172	0.987847	0.0104167	0.868687	0.723059	0.961673
GO:0061008	hepaticobiliary system development	0.0156932	1074.07	1343	1.25038	0.0196224	9.10014e-16	9.95417e-15	126	110.801	121	1.09205	0.007328	0.960318	0.00147692	0.0272196
GO:0090208	positive regulation of triglyceride metabolic process	0.000928053	63.5178	137	2.15688	0.00200169	9.11325e-16	9.96024e-15	19	16.7081	15	0.897768	0.00090843	0.789474	0.930287	0.987787
GO:0006298	mismatch repair	0.00147458	100.923	191	1.89253	0.00279068	9.12645e-16	9.96638e-15	28	24.6225	27	1.09656	0.00163517	0.964286	0.132173	0.704769
GO:0097006	regulation of plasma lipoprotein particle levels	0.00491159	336.159	492	1.46359	0.00718857	9.2118e-16	1.00513e-14	73	64.1943	69	1.07486	0.00417878	0.945206	0.0506626	0.387598
GO:1903527	positive regulation of membrane tubulation	0.000520386	35.6163	93	2.61117	0.00135881	9.26661e-16	1.01027e-14	3	2.63812	3	1.13717	0.000181686	1	0.680003	0.961673
GO:0043331	response to dsRNA	0.00516608	353.577	513	1.45089	0.0074954	9.64757e-16	1.05093e-14	83	72.988	79	1.08237	0.0047844	0.951807	0.0222034	0.217054
GO:1904177	regulation of adipose tissue development	0.000385465	26.382	77	2.91866	0.00112504	9.79681e-16	1.0663e-14	6	5.27624	6	1.13717	0.000363372	1	0.462374	0.961673
GO:1900169	regulation of glucocorticoid mediated signaling pathway	0.000329266	22.5356	70	3.1062	0.00102276	9.83687e-16	1.06978e-14	2	1.75875	2	1.13717	0.000121124	1	0.773293	0.961673
GO:0030301	cholesterol transport	0.00397318	271.933	413	1.51876	0.00603431	9.9946e-16	1.0852e-14	53	46.6068	51	1.09426	0.00308866	0.962264	0.0374139	0.312884
GO:2000705	regulation of dense core granule biogenesis	0.000361262	24.7255	74	2.99286	0.00108121	9.99516e-16	1.0852e-14	3	2.63812	3	1.13717	0.000181686	1	0.680003	0.961673
GO:0060547	negative regulation of necrotic cell death	0.000529931	36.2695	94	2.59171	0.00137343	1.01292e-15	1.09885e-14	13	11.4319	13	1.13717	0.000787306	1	0.187935	0.847026
GO:1903321	negative regulation of protein modification by small protein conjugation or removal	0.0099448	680.642	897	1.31787	0.013106	1.04923e-15	1.1373e-14	149	131.027	131	0.999796	0.00793362	0.879195	0.565096	0.961673
GO:0009161	ribonucleoside monophosphate metabolic process	0.0162643	1113.16	1386	1.24511	0.0202507	1.05771e-15	1.14555e-14	261	229.517	219	0.95418	0.0132631	0.839081	0.979291	1
GO:0002821	positive regulation of adaptive immune response	0.00697029	477.061	660	1.38347	0.0096432	1.10556e-15	1.19639e-14	81	71.2293	74	1.0389	0.00448159	0.91358	0.223908	0.912481
GO:0019371	cyclooxygenase pathway	0.000638202	43.6798	106	2.42675	0.00154876	1.1332e-15	1.22529e-14	11	9.67311	11	1.13717	0.000666182	1	0.243071	0.931172
GO:0050766	positive regulation of phagocytosis	0.00397864	272.306	413	1.51667	0.00603431	1.21685e-15	1.31466e-14	46	40.4512	41	1.01357	0.00248304	0.891304	0.514489	0.961673
GO:0044242	cellular lipid catabolic process	0.0124773	853.975	1094	1.28107	0.0159843	1.27153e-15	1.37261e-14	171	150.373	159	1.05737	0.00962936	0.929825	0.0219044	0.215992
GO:0048525	negative regulation of viral process	0.00534454	365.791	527	1.44071	0.00769995	1.2784e-15	1.37889e-14	89	78.2643	83	1.06051	0.00502665	0.932584	0.0761891	0.502914
GO:0046486	glycerolipid metabolic process	0.0363967	2491.06	2888	1.15935	0.0421963	1.38489e-15	1.49253e-14	410	360.543	382	1.05951	0.0231347	0.931707	0.000300677	0.00743724
GO:0051302	regulation of cell division	0.0145177	993.62	1251	1.25903	0.0182782	1.41044e-15	1.51882e-14	139	122.233	129	1.05536	0.0078125	0.928058	0.0438601	0.349368
GO:1903055	positive regulation of extracellular matrix organization	0.00208402	142.635	247	1.73169	0.00360889	1.44919e-15	1.55927e-14	18	15.8287	17	1.074	0.00102955	0.944444	0.342905	0.961673
GO:0070317	negative regulation of G0 to G1 transition	0.00325013	222.446	350	1.57342	0.00511382	1.62186e-15	1.74363e-14	38	33.4162	36	1.07732	0.00218023	0.947368	0.146725	0.739471
GO:0048199	vesicle targeting, to, from or within Golgi	0.00525608	359.737	519	1.44272	0.00758306	1.66038e-15	1.78359e-14	68	59.7974	61	1.02011	0.00369428	0.897059	0.414172	0.961673
GO:0009150	purine ribonucleotide metabolic process	0.0284398	1946.48	2299	1.18111	0.0335905	1.66441e-15	1.78645e-14	366	321.851	313	0.9725	0.0189559	0.855191	0.932277	0.98974
GO:0031146	SCF-dependent proteasomal ubiquitin-dependent protein catabolic process	0.00465372	318.51	469	1.47248	0.00685252	1.66669e-15	1.78745e-14	72	63.3149	61	0.963438	0.00369428	0.847222	0.846586	0.961673
GO:0051098	regulation of binding	0.0379801	2599.44	3003	1.15525	0.0438766	1.70237e-15	1.82422e-14	339	298.108	317	1.06337	0.0191982	0.935103	0.000448304	0.0102774
GO:0061136	regulation of proteasomal protein catabolic process	0.0142075	972.388	1226	1.26081	0.017913	1.86002e-15	1.99154e-14	153	134.544	141	1.04798	0.00853924	0.921569	0.0629273	0.449544
GO:0030104	water homeostasis	0.00688094	470.945	651	1.38233	0.0095117	1.99958e-15	2.13923e-14	66	58.0387	64	1.10271	0.00387597	0.969697	0.010329	0.122782
GO:0015833	peptide transport	0.00775325	530.648	721	1.35872	0.0105345	2.04252e-15	2.18338e-14	76	66.8324	69	1.03243	0.00417878	0.907895	0.288364	0.961673
GO:0006970	response to osmotic stress	0.00636316	435.507	609	1.39837	0.00889805	2.06092e-15	2.20127e-14	65	57.1593	61	1.06719	0.00369428	0.938461	0.0940121	0.581347
GO:0009119	ribonucleoside metabolic process	0.0228955	1567.01	1884	1.20229	0.027527	2.1396e-15	2.28346e-14	351	308.66	300	0.971943	0.0181686	0.854701	0.932204	0.98974
GO:0032272	negative regulation of protein polymerization	0.00484187	331.387	484	1.46053	0.00707168	2.16367e-15	2.30727e-14	57	50.1243	55	1.09727	0.00333091	0.964912	0.0253871	0.239476
GO:0043502	regulation of muscle adaptation	0.00971141	664.669	876	1.31795	0.0127992	2.21277e-15	2.35772e-14	69	60.6768	67	1.10421	0.00405766	0.971015	0.00759972	0.098819
GO:0033627	cell adhesion mediated by integrin	0.00167079	114.352	208	1.81894	0.00303907	2.41758e-15	2.57387e-14	17	14.9494	16	1.07028	0.000968992	0.941176	0.374549	0.961673
GO:0030878	thyroid gland development	0.0019845	135.823	237	1.74491	0.00346279	2.4263e-15	2.58106e-14	24	21.105	22	1.04241	0.00133236	0.916667	0.433611	0.961673
GO:0090230	regulation of centromere complex assembly	0.000720828	49.3349	114	2.31074	0.00166564	2.60841e-15	2.77254e-14	6	5.27624	6	1.13717	0.000363372	1	0.462374	0.961673
GO:0008286	insulin receptor signaling pathway	0.00817734	559.673	754	1.34721	0.0110166	2.64577e-15	2.80999e-14	82	72.1086	78	1.0817	0.00472384	0.951219	0.0241683	0.231295
GO:0051592	response to calcium ion	0.01315	900.009	1143	1.26999	0.0167003	2.70963e-15	2.87549e-14	120	105.525	113	1.07084	0.00684351	0.941667	0.018066	0.188825
GO:1903902	positive regulation of viral life cycle	0.00699243	478.576	659	1.377	0.00962859	2.76841e-15	2.93485e-14	98	86.1786	89	1.03274	0.00539002	0.908163	0.241103	0.931172
GO:0045019	negative regulation of nitric oxide biosynthetic process	0.000768556	52.6015	119	2.26229	0.0017387	2.77003e-15	2.93485e-14	13	11.4319	13	1.13717	0.000787306	1	0.187935	0.847026
GO:0015949	nucleobase-containing small molecule interconversion	0.00195433	133.758	234	1.74943	0.00341895	2.77723e-15	2.94012e-14	30	26.3812	28	1.06136	0.00169574	0.933333	0.281013	0.961673
GO:0033210	leptin-mediated signaling pathway	0.000435333	29.7951	82	2.75213	0.00119809	2.79236e-15	2.95375e-14	9	7.91436	9	1.13717	0.000545058	1	0.314374	0.961673
GO:0031579	membrane raft organization	0.00171622	117.462	212	1.80484	0.00309751	2.79658e-15	2.95584e-14	22	19.3462	22	1.13717	0.00133236	1	0.0590314	0.426843
GO:0010522	regulation of calcium ion transport into cytosol	0.0101045	691.575	906	1.31005	0.0132375	2.83623e-15	2.99534e-14	93	81.7818	86	1.05158	0.00520833	0.924731	0.113342	0.640941
GO:0001776	leukocyte homeostasis	0.00598193	409.415	577	1.40933	0.0084305	2.89758e-15	3.05768e-14	67	58.918	65	1.10323	0.00393653	0.970149	0.00932815	0.114612
GO:0009395	phospholipid catabolic process	0.00243185	166.44	277	1.66426	0.00404722	2.95755e-15	3.11847e-14	30	26.3812	29	1.09927	0.0017563	0.966667	0.107969	0.629492
GO:2000058	regulation of protein ubiquitination involved in ubiquitin-dependent protein catabolic process	0.00678687	464.507	642	1.38211	0.00938021	3.1873e-15	3.35803e-14	106	93.2136	93	0.997708	0.00563227	0.877359	0.598336	0.961673
GO:1900180	regulation of protein localization to nucleus	0.0226583	1550.78	1864	1.20198	0.0272347	3.27228e-15	3.44479e-14	221	194.342	206	1.05999	0.0124758	0.932127	0.00693173	0.0924824
GO:0010906	regulation of glucose metabolic process	0.00900608	616.394	819	1.3287	0.0119663	3.28812e-15	3.4587e-14	98	86.1786	90	1.04434	0.00545058	0.918367	0.149616	0.753176
GO:0036003	positive regulation of transcription from RNA polymerase II promoter in response to stress	0.00162292	111.076	203	1.82758	0.00296601	3.31002e-15	3.47896e-14	24	21.105	23	1.08979	0.00139293	0.958333	0.196077	0.86496
GO:1901031	regulation of response to reactive oxygen species	0.00398333	272.627	411	1.50755	0.00600509	3.3402e-15	3.50787e-14	34	29.8987	32	1.07028	0.00193798	0.941176	0.204834	0.893113
GO:0072174	metanephric tubule formation	0.00108415	74.2012	151	2.03501	0.00220625	3.47276e-15	3.64418e-14	6	5.27624	6	1.13717	0.000363372	1	0.462374	0.961673
GO:0042136	neurotransmitter biosynthetic process	0.00146561	100.309	188	1.8742	0.00274685	3.62258e-15	3.79837e-14	17	14.9494	17	1.13717	0.00102955	1	0.112336	0.638637
GO:0046825	regulation of protein export from nucleus	0.00299411	204.923	326	1.59084	0.00476316	3.75157e-15	3.93049e-14	33	29.0193	31	1.06825	0.00187742	0.939394	0.222073	0.907535
GO:0060337	type I interferon signaling pathway	0.00234778	160.687	269	1.67407	0.00393034	3.82722e-15	4.00656e-14	62	54.5212	56	1.02712	0.00339147	0.903226	0.36756	0.961673
GO:0031340	positive regulation of vesicle fusion	0.00158304	108.346	199	1.8367	0.00290757	3.87062e-15	4.04876e-14	8	7.03499	8	1.13717	0.000484496	1	0.357519	0.961673
GO:0045842	positive regulation of mitotic metaphase/anaphase transition	0.000472309	32.3258	86	2.66042	0.00125654	3.88138e-15	4.0568e-14	7	6.15562	5	0.812266	0.00030281	0.714286	0.957822	0.998178
GO:0090330	regulation of platelet aggregation	0.00227022	155.378	262	1.68621	0.00382806	3.93192e-15	4.10636e-14	18	15.8287	17	1.074	0.00102955	0.944444	0.342905	0.961673
GO:1904950	negative regulation of establishment of protein localization	0.0201969	1382.32	1678	1.2139	0.0245171	3.99298e-15	4.16682e-14	204	179.392	188	1.04798	0.0113857	0.921569	0.0343838	0.296888
GO:0051289	protein homotetramerization	0.00585965	401.046	566	1.41131	0.00826978	4.15525e-15	4.33272e-14	72	63.3149	68	1.074	0.00411822	0.944444	0.0548532	0.407344
GO:0008544	epidermis development	0.0292131	1999.4	2351	1.17585	0.0343502	4.19216e-15	4.36775e-14	401	352.629	303	0.85926	0.0183503	0.755611	1	1
GO:0016574	histone ubiquitination	0.00312392	213.807	337	1.57619	0.00492388	4.24343e-15	4.41766e-14	39	34.2956	38	1.10801	0.00230136	0.974359	0.0420737	0.337796
GO:0042147	retrograde transport, endosome to Golgi	0.0053123	363.584	521	1.43296	0.00761228	4.40498e-15	4.58222e-14	77	67.7118	68	1.00426	0.00411822	0.883117	0.547109	0.961673
GO:0072595	maintenance of protein localization in organelle	0.00146995	100.607	188	1.86867	0.00274685	4.71072e-15	4.89639e-14	31	27.2606	29	1.06381	0.0017563	0.935484	0.260125	0.961673
GO:0019751	polyol metabolic process	0.00793989	543.422	733	1.34886	0.0107098	5.01422e-15	5.20775e-14	94	82.6611	88	1.06459	0.00532946	0.93617	0.0539143	0.402872
GO:2000644	regulation of receptor catabolic process	0.000939963	64.3329	136	2.114	0.00198708	5.02178e-15	5.21148e-14	9	7.91436	9	1.13717	0.000545058	1	0.314374	0.961673
GO:0009948	anterior/posterior axis specification	0.00663126	453.857	628	1.3837	0.00917565	5.1369e-15	5.32675e-14	51	44.8481	50	1.11488	0.0030281	0.980392	0.011293	0.131276
GO:0016337	single organismal cell-cell adhesion	0.0412221	2821.32	3233	1.14592	0.0472371	5.15621e-15	5.34257e-14	365	320.971	338	1.05305	0.02047	0.926027	0.00230888	0.0381211
GO:0032784	regulation of DNA-templated transcription, elongation	0.00242254	165.804	275	1.65859	0.004018	5.41484e-15	5.60613e-14	43	37.8131	41	1.08428	0.00248304	0.953488	0.0947309	0.581752
GO:0042771	intrinsic apoptotic signaling pathway in response to DNA damage by p53 class mediator	0.00156776	107.301	197	1.83596	0.00287835	5.48043e-15	5.66957e-14	29	25.5018	26	1.01953	0.00157461	0.896552	0.530104	0.961673
GO:0001676	long-chain fatty acid metabolic process	0.00593206	406.002	571	1.4064	0.00834283	5.69994e-15	5.89203e-14	96	84.4199	88	1.04241	0.00532946	0.916667	0.166786	0.793757
GO:0044332	Wnt signaling pathway involved in dorsal/ventral axis specification	0.000407562	27.8944	78	2.79626	0.00113965	5.77567e-15	5.96563e-14	5	4.39687	5	1.13717	0.00030281	1	0.525818	0.961673
GO:0018209	peptidyl-serine modification	0.0210197	1438.63	1738	1.20809	0.0253938	5.85472e-15	6.04253e-14	184	161.805	175	1.08155	0.0105983	0.951087	0.00073942	0.015593
GO:0033037	polysaccharide localization	0.000212044	14.5127	53	3.65197	0.000774378	5.87837e-15	6.06219e-14	1	0.879374	1	1.13717	6.0562e-05	1	0.879374	0.961673
GO:0034504	protein localization to nucleus	0.0182789	1251.04	1531	1.22378	0.0223693	6.21811e-15	6.40753e-14	171	150.373	159	1.05737	0.00962936	0.929825	0.0219044	0.215992
GO:0007257	activation of JUN kinase activity	0.00371814	254.477	387	1.52077	0.00565442	6.39539e-15	6.58505e-14	36	31.6575	35	1.10559	0.00211967	0.972222	0.0578984	0.425159
GO:1901605	alpha-amino acid metabolic process	0.018228	1247.56	1527	1.22399	0.0223109	6.41756e-15	6.60271e-14	218	191.703	204	1.06414	0.0123547	0.93578	0.00417749	0.061131
GO:0032536	regulation of cell projection size	0.000903889	61.864	132	2.13371	0.00192864	6.42517e-15	6.60537e-14	13	11.4319	12	1.0497	0.000726744	0.923077	0.523313	0.961673
GO:1904179	positive regulation of adipose tissue development	0.000350666	24.0003	71	2.9583	0.00103738	6.45995e-15	6.63595e-14	5	4.39687	5	1.13717	0.00030281	1	0.525818	0.961673
GO:0044724	single-organism carbohydrate catabolic process	0.00672736	460.434	635	1.37913	0.00927793	6.58767e-15	6.76186e-14	105	92.3342	88	0.953059	0.00532946	0.838095	0.922102	0.984317
GO:0031958	corticosteroid receptor signaling pathway	0.000923953	63.2372	134	2.11901	0.00195786	6.65962e-15	6.83039e-14	9	7.91436	9	1.13717	0.000545058	1	0.314374	0.961673
GO:0032688	negative regulation of interferon-beta production	0.000593094	40.5925	99	2.43887	0.00144648	7.08783e-15	7.26392e-14	12	10.5525	11	1.04241	0.000666182	0.916667	0.565789	0.961673
GO:0043153	entrainment of circadian clock by photoperiod	0.00133021	91.0423	174	1.9112	0.0025423	7.17065e-15	7.34308e-14	18	15.8287	15	0.947644	0.00090843	0.833333	0.836069	0.961673
GO:0030804	positive regulation of cyclic nucleotide biosynthetic process	0.0115104	787.796	1012	1.2846	0.0147862	7.61486e-15	7.79191e-14	101	88.8167	98	1.1034	0.00593508	0.970297	0.00121503	0.0235127
GO:0044003	modification by symbiont of host morphology or physiology	0.0036062	246.815	377	1.52746	0.00550831	7.87322e-15	8.05002e-14	47	41.3306	43	1.04039	0.00260417	0.914894	0.315433	0.961673
GO:0000395	mRNA 5'-splice site recognition	0.000799902	54.7469	121	2.21017	0.00176792	7.93498e-15	8.10687e-14	6	5.27624	6	1.13717	0.000363372	1	0.462374	0.961673
GO:0043123	positive regulation of I-kappaB kinase/NF-kappaB signaling	0.0153074	1047.67	1304	1.24467	0.0190526	7.97705e-15	8.14352e-14	185	162.684	166	1.02038	0.0100533	0.897297	0.267038	0.961673
GO:0051282	regulation of sequestering of calcium ion	0.0118483	810.922	1038	1.28002	0.0151661	8.03257e-15	8.19384e-14	107	94.093	99	1.05215	0.00599564	0.925234	0.0890511	0.555366
GO:0009165	nucleotide biosynthetic process	0.0156235	1069.31	1328	1.24193	0.0194033	8.21127e-15	8.36965e-14	196	172.357	180	1.04434	0.0109012	0.918367	0.0522298	0.391396
GO:1905342	positive regulation of protein localization to kinetochore	0.00043592	29.8352	81	2.71491	0.00118348	8.30106e-15	8.45461e-14	4	3.51749	4	1.13717	0.000242248	1	0.597964	0.961673
GO:0033561	regulation of water loss via skin	0.00165076	112.982	204	1.8056	0.00298063	8.75279e-15	8.90781e-14	22	19.3462	21	1.08548	0.0012718	0.954546	0.237403	0.931172
GO:0001523	retinoid metabolic process	0.0075115	514.102	697	1.35576	0.0101838	8.82167e-15	8.97097e-14	89	78.2643	82	1.04773	0.00496609	0.921348	0.143758	0.738403
GO:0008643	carbohydrate transport	0.00562951	385.295	545	1.4145	0.00796295	9.0697e-15	9.21607e-14	83	72.988	75	1.02757	0.00454215	0.903614	0.31633	0.961673
GO:0002819	regulation of adaptive immune response	0.0113545	777.123	999	1.28551	0.0145963	9.58158e-15	9.7287e-14	131	115.198	121	1.05037	0.007328	0.923664	0.0706229	0.481516
GO:1901606	alpha-amino acid catabolic process	0.00808068	553.058	742	1.34163	0.0108413	9.78383e-15	9.9264e-14	98	86.1786	94	1.09076	0.00569283	0.959184	0.00590763	0.0813164
GO:0032958	inositol phosphate biosynthetic process	0.00047191	32.2985	85	2.63171	0.00124193	9.94546e-15	1.00826e-13	7	6.15562	6	0.97472	0.000363372	0.857143	0.797127	0.961673
GO:0030837	negative regulation of actin filament polymerization	0.00380219	260.229	393	1.51021	0.00574209	1.0293e-14	1.04269e-13	46	40.4512	44	1.08773	0.00266473	0.956522	0.0721815	0.485105
GO:0070527	platelet aggregation	0.00303098	207.446	327	1.57631	0.00477777	1.05021e-14	1.06306e-13	41	36.0543	39	1.0817	0.00236192	0.951219	0.113129	0.640289
GO:0051046	regulation of secretion	0.0752479	5150.11	5686	1.10405	0.0830776	1.07234e-14	1.08462e-13	716	629.632	659	1.04664	0.0399104	0.920391	0.000194804	0.00525293
GO:0015850	organic hydroxy compound transport	0.0115285	789.033	1012	1.28258	0.0147862	1.09177e-14	1.10343e-13	136	119.595	130	1.087	0.00787306	0.955882	0.00188675	0.0330595
GO:2001054	negative regulation of mesenchymal cell apoptotic process	0.00219291	150.087	253	1.68569	0.00369656	1.17518e-14	1.18682e-13	10	8.79374	10	1.13717	0.00060562	1	0.276434	0.961673
GO:0030816	positive regulation of cAMP metabolic process	0.0100176	685.624	894	1.30392	0.0130621	1.18044e-14	1.19121e-13	92	80.9024	86	1.06301	0.00520833	0.934783	0.0620178	0.444737
GO:0007254	JNK cascade	0.0082785	566.597	757	1.33605	0.0110605	1.20524e-14	1.21531e-13	81	71.2293	78	1.09505	0.00472384	0.962963	0.00871402	0.108745
GO:0019693	ribose phosphate metabolic process	0.0315611	2160.1	2518	1.16569	0.0367903	1.24693e-14	1.25639e-13	396	348.232	342	0.982104	0.0207122	0.863636	0.85281	0.961673
GO:0031330	negative regulation of cellular catabolic process	0.00857143	586.646	780	1.32959	0.0113965	1.27405e-14	1.28272e-13	96	84.4199	90	1.0661	0.00545058	0.9375	0.0467677	0.362215
GO:0006007	glucose catabolic process	0.0013394	91.671	174	1.89809	0.0025423	1.27667e-14	1.28438e-13	29	25.5018	23	0.901896	0.00139293	0.793103	0.947291	0.998178
GO:0032434	regulation of proteasomal ubiquitin-dependent protein catabolic process	0.0117212	802.225	1026	1.27894	0.0149908	1.38739e-14	1.3947e-13	115	101.128	108	1.06795	0.0065407	0.93913	0.0260708	0.244523
GO:0044782	cilium organization	0.0264521	1810.43	2139	1.18148	0.0312527	1.43277e-14	1.43922e-13	336	295.47	309	1.04579	0.0187137	0.919643	0.0108019	0.127482
GO:1901135	carbohydrate derivative metabolic process	0.097629	6681.92	7280	1.08951	0.106367	1.49311e-14	1.49869e-13	1058	930.377	942	1.01249	0.0570494	0.890359	0.139424	0.73741
GO:0034308	primary alcohol metabolic process	0.00409849	280.509	417	1.48659	0.00609275	1.5276e-14	1.53214e-13	58	51.0037	50	0.980321	0.0030281	0.862069	0.738667	0.961673
GO:0050777	negative regulation of immune response	0.0105428	721.569	934	1.2944	0.0136466	1.55205e-14	1.55548e-13	127	111.68	118	1.05659	0.00714632	0.929134	0.0487044	0.375895
GO:1904627	response to phorbol 13-acetate 12-myristate	0.00113607	77.7549	154	1.98058	0.00225008	1.56636e-14	1.56773e-13	10	8.79374	8	0.909738	0.000484496	0.8	0.89004	0.962527
GO:0050708	regulation of protein secretion	0.0435082	2977.79	3392	1.1391	0.0495602	1.56666e-14	1.56773e-13	412	362.302	381	1.05161	0.0230741	0.924757	0.00166449	0.0300042
GO:0030853	negative regulation of granulocyte differentiation	0.000712893	48.7919	111	2.27497	0.00162181	1.6006e-14	1.60048e-13	8	7.03499	8	1.13717	0.000484496	1	0.357519	0.961673
GO:0099131	ATP hydrolysis coupled ion transmembrane transport	0.00444849	304.463	446	1.46487	0.00651647	1.68192e-14	1.68052e-13	70	61.5562	65	1.05595	0.00393653	0.928571	0.136732	0.724337
GO:0006684	sphingomyelin metabolic process	0.00079033	54.0917	119	2.19997	0.0017387	1.77502e-14	1.77219e-13	13	11.4319	12	1.0497	0.000726744	0.923077	0.523313	0.961673
GO:0002824	positive regulation of adaptive immune response based on somatic recombination of immune receptors built from immunoglobulin superfamily domains	0.00651776	446.088	615	1.37865	0.00898571	1.82875e-14	1.82445e-13	77	67.7118	70	1.03379	0.00423934	0.909091	0.274567	0.961673
GO:0006904	vesicle docking involved in exocytosis	0.00306869	210.027	329	1.56646	0.00480699	1.87468e-14	1.86886e-13	39	34.2956	36	1.0497	0.00218023	0.923077	0.291503	0.961673
GO:0030320	cellular monovalent inorganic anion homeostasis	0.00104802	71.7283	145	2.02152	0.00211858	1.95913e-14	1.95156e-13	13	11.4319	11	0.962223	0.000666182	0.846154	0.799405	0.961673
GO:0007296	vitellogenesis	0.000781977	53.52	118	2.20478	0.00172409	1.97139e-14	1.96229e-13	4	3.51749	4	1.13717	0.000242248	1	0.597964	0.961673
GO:1903053	regulation of extracellular matrix organization	0.00378733	259.212	390	1.50456	0.00569826	2.1352e-14	2.12374e-13	31	27.2606	29	1.06381	0.0017563	0.935484	0.260125	0.961673
GO:1903726	negative regulation of phospholipid metabolic process	0.000716182	49.0169	111	2.26452	0.00162181	2.13792e-14	2.12484e-13	9	7.91436	9	1.13717	0.000545058	1	0.314374	0.961673
GO:0072170	metanephric tubule development	0.00295632	202.337	319	1.57658	0.00466088	2.14171e-14	2.127e-13	18	15.8287	18	1.13717	0.00109012	1	0.0987727	0.589723
GO:1904668	positive regulation of ubiquitin protein ligase activity	0.00468685	320.777	465	1.4496	0.00679407	2.27228e-14	2.25497e-13	84	73.8674	72	0.97472	0.00436047	0.857143	0.791365	0.961673
GO:0060759	regulation of response to cytokine stimulus	0.0144649	990.006	1235	1.24747	0.0180445	2.28352e-14	2.26442e-13	171	150.373	153	1.01747	0.00926599	0.894737	0.315884	0.961673
GO:0035024	negative regulation of Rho protein signal transduction	0.00256834	175.782	285	1.62132	0.00416411	2.31979e-14	2.29776e-13	19	16.7081	19	1.13717	0.00115068	1	0.0868466	0.54943
GO:0051251	positive regulation of lymphocyte activation	0.0274735	1880.34	2212	1.17638	0.0323193	2.32063e-14	2.29776e-13	262	230.396	244	1.05905	0.0147771	0.931298	0.00391518	0.0584125
GO:1901223	negative regulation of NIK/NF-kappaB signaling	0.000402084	27.5195	76	2.76168	0.00111043	2.33707e-14	2.31067e-13	11	9.67311	11	1.13717	0.000666182	1	0.243071	0.931172
GO:0035295	tube development	0.0798911	5467.91	6011	1.09932	0.0878262	2.33718e-14	2.31067e-13	546	480.138	523	1.08927	0.0316739	0.957875	9.36531e-11	1.00194e-08
GO:0046636	negative regulation of alpha-beta T cell activation	0.00331901	227.16	350	1.54076	0.00511382	2.34392e-14	2.31559e-13	29	25.5018	28	1.09796	0.00169574	0.965517	0.119505	0.667872
GO:0008217	regulation of blood pressure	0.0208884	1429.64	1721	1.20379	0.0251454	2.35048e-14	2.32033e-13	172	151.252	162	1.07106	0.00981105	0.94186	0.0046914	0.0673953
GO:0043112	receptor metabolic process	0.00974487	666.959	870	1.30443	0.0127115	2.43632e-14	2.40326e-13	94	82.6611	90	1.08878	0.00545058	0.957447	0.0084837	0.107748
GO:0032922	circadian regulation of gene expression	0.00647968	443.482	611	1.37773	0.00892727	2.48281e-14	2.44729e-13	55	48.3655	54	1.1165	0.00327035	0.981818	0.00720715	0.0950289
GO:0051058	negative regulation of small GTPase mediated signal transduction	0.00719038	492.124	668	1.35738	0.00976009	2.50429e-14	2.46661e-13	53	46.6068	49	1.05135	0.00296754	0.924528	0.217691	0.898836
GO:0010869	regulation of receptor biosynthetic process	0.0010923	74.7595	149	1.99306	0.00217703	2.55423e-14	2.51392e-13	20	17.5875	17	0.966597	0.00102955	0.85	0.784705	0.961673
GO:0009746	response to hexose	0.0128679	880.704	1112	1.26263	0.0162473	2.58097e-14	2.53834e-13	136	119.595	130	1.087	0.00787306	0.955882	0.00188675	0.0330595
GO:0007080	mitotic metaphase plate congression	0.00270815	185.351	297	1.60237	0.00433944	2.61578e-14	2.57065e-13	41	36.0543	35	0.970757	0.00211967	0.853658	0.780584	0.961673
GO:0044106	cellular amine metabolic process	0.00467944	320.27	464	1.44878	0.00677946	2.63035e-14	2.58304e-13	54	47.4862	51	1.074	0.00308866	0.944444	0.0957391	0.586513
GO:0051031	tRNA transport	0.00216555	148.214	249	1.68	0.00363812	2.66442e-14	2.61455e-13	35	30.7781	33	1.07219	0.00199855	0.942857	0.188729	0.847026
GO:0051648	vesicle localization	0.0231688	1585.72	1891	1.19252	0.0276292	2.66814e-14	2.61625e-13	242	212.808	226	1.06199	0.013687	0.933884	0.00358415	0.0544617
GO:1901224	positive regulation of NIK/NF-kappaB signaling	0.00351032	240.253	366	1.52339	0.00534759	2.67917e-14	2.62511e-13	43	37.8131	40	1.05784	0.00242248	0.930233	0.221324	0.907535
GO:0038044	transforming growth factor-beta secretion	0.000213434	14.6078	52	3.55973	0.000759767	2.76855e-14	2.71066e-13	2	1.75875	2	1.13717	0.000121124	1	0.773293	0.961673
GO:0032456	endocytic recycling	0.00215569	147.54	248	1.6809	0.00362351	2.83403e-14	2.77272e-13	27	23.7431	26	1.09505	0.00157461	0.962963	0.146065	0.738403
GO:1902624	positive regulation of neutrophil migration	0.00161816	110.75	199	1.79684	0.00290757	2.83736e-14	2.77391e-13	32	28.14	28	0.995026	0.00169574	0.875	0.658293	0.961673
GO:0019048	modulation by virus of host morphology or physiology	0.00309106	211.559	330	1.55985	0.0048216	2.85951e-14	2.79349e-13	36	31.6575	34	1.074	0.00205911	0.944444	0.173708	0.821649
GO:0042278	purine nucleoside metabolic process	0.0213036	1458.06	1751	1.20091	0.0255837	2.92273e-14	2.85313e-13	327	287.555	277	0.963293	0.0167757	0.847095	0.967588	1
GO:0030856	regulation of epithelial cell differentiation	0.0190683	1305.07	1583	1.21296	0.0231291	2.95077e-14	2.87837e-13	132	116.077	125	1.07687	0.00757025	0.94697	0.00718976	0.0950289
GO:0009071	serine family amino acid catabolic process	0.000543992	37.2319	92	2.471	0.0013442	2.95455e-14	2.87992e-13	13	11.4319	12	1.0497	0.000726744	0.923077	0.523313	0.961673
GO:0051148	negative regulation of muscle cell differentiation	0.00788814	539.88	723	1.33919	0.0105637	2.98252e-14	2.90503e-13	63	55.4005	58	1.04692	0.0035126	0.920635	0.212727	0.893286
GO:0007077	mitotic nuclear envelope disassembly	0.00344274	235.628	360	1.52783	0.00525993	2.98635e-14	2.90661e-13	44	38.6924	40	1.03379	0.00242248	0.909091	0.374176	0.961673
GO:2000273	positive regulation of receptor activity	0.00541554	370.65	524	1.41373	0.00765612	3.15628e-14	3.06974e-13	47	41.3306	45	1.08878	0.00272529	0.957447	0.0658363	0.461802
GO:0071072	negative regulation of phospholipid biosynthetic process	0.000329959	22.5831	67	2.96683	0.000978931	3.17252e-14	3.08325e-13	4	3.51749	4	1.13717	0.000242248	1	0.597964	0.961673
GO:0006901	vesicle coating	0.00511094	349.803	499	1.42652	0.00729084	3.22953e-14	3.13634e-13	65	57.1593	58	1.01471	0.0035126	0.892308	0.467489	0.961673
GO:1903317	regulation of protein maturation	0.00673932	461.252	631	1.36801	0.00921948	3.30069e-14	3.20308e-13	108	94.9724	97	1.02135	0.00587452	0.898148	0.33646	0.961673
GO:0006403	RNA localization	0.0141069	965.502	1206	1.24909	0.0176208	3.30681e-14	3.20666e-13	199	174.995	179	1.02288	0.0108406	0.899497	0.224917	0.916313
GO:0043604	amide biosynthetic process	0.0312781	2140.74	2491	1.16362	0.0363958	3.33448e-14	3.23111e-13	462	406.271	414	1.01903	0.0250727	0.896104	0.147358	0.742377
GO:0042770	signal transduction in response to DNA damage	0.00731491	500.647	677	1.35225	0.00989159	3.35879e-14	3.25227e-13	97	85.2993	87	1.01994	0.0052689	0.896907	0.366735	0.961673
GO:0008088	axo-dendritic transport	0.00337618	231.072	354	1.53199	0.00517226	3.446e-14	3.33426e-13	46	40.4512	43	1.06301	0.00260417	0.934783	0.178026	0.832793
GO:0010470	regulation of gastrulation	0.00554134	379.26	534	1.408	0.00780223	3.46315e-14	3.3484e-13	38	33.4162	36	1.07732	0.00218023	0.947368	0.146725	0.739471
GO:1904467	regulation of tumor necrosis factor secretion	0.000847142	57.9801	124	2.13867	0.00181175	3.48897e-14	3.37088e-13	15	13.1906	14	1.06136	0.000847868	0.933333	0.444525	0.961673
GO:1902850	microtubule cytoskeleton organization involved in mitosis	0.00552938	378.442	533	1.40841	0.00778762	3.49411e-14	3.37337e-13	72	63.3149	64	1.01082	0.00387597	0.888889	0.491663	0.961673
GO:1901184	regulation of ERBB signaling pathway	0.0117054	801.144	1021	1.27443	0.0149177	3.58746e-14	3.46096e-13	96	84.4199	89	1.05425	0.00539002	0.927083	0.0942154	0.581511
GO:0070316	regulation of G0 to G1 transition	0.00348325	238.401	363	1.52265	0.00530376	3.6175e-14	3.48738e-13	42	36.9337	38	1.02887	0.00230136	0.904762	0.416794	0.961673
GO:1904667	negative regulation of ubiquitin protein ligase activity	0.00401758	274.971	408	1.48379	0.00596125	3.73628e-14	3.59924e-13	77	67.7118	65	0.959951	0.00393653	0.844156	0.868401	0.961673
GO:0044703	multi-organism reproductive process	0.0848572	5807.8	6361	1.09525	0.09294	3.76657e-14	3.62578e-13	930	817.817	827	1.01123	0.0500848	0.889247	0.185542	0.847026
GO:0046128	purine ribonucleoside metabolic process	0.0211519	1447.68	1738	1.20054	0.0253938	3.98808e-14	3.83619e-13	324	284.917	275	0.965193	0.0166546	0.848765	0.960093	0.99833
GO:0061436	establishment of skin barrier	0.00160282	109.7	197	1.79581	0.00287835	3.99444e-14	3.8395e-13	20	17.5875	19	1.08031	0.00115068	0.95	0.286092	0.961673
GO:0061099	negative regulation of protein tyrosine kinase activity	0.00198545	135.888	232	1.70729	0.00338973	4.08217e-14	3.91824e-13	27	23.7431	23	0.968703	0.00139293	0.851852	0.779708	0.961673
GO:0043001	Golgi to plasma membrane protein transport	0.00198545	135.888	232	1.70729	0.00338973	4.0823e-14	3.91824e-13	25	21.9843	23	1.0462	0.00139293	0.92	0.404947	0.961673
GO:0043648	dicarboxylic acid metabolic process	0.00838203	573.683	761	1.32652	0.0111189	4.12109e-14	3.95259e-13	98	86.1786	95	1.10236	0.00575339	0.969388	0.00164531	0.0297399
GO:1901053	sarcosine catabolic process	0.000120487	8.24635	38	4.6081	0.000555215	4.14725e-14	3.97477e-13	1	0.879374	1	1.13717	6.0562e-05	1	0.879374	0.961673
GO:0060696	regulation of phospholipid catabolic process	0.000291959	19.9823	62	3.10275	0.000905876	4.19406e-14	4.01671e-13	6	5.27624	5	0.947644	0.00030281	0.833333	0.84304	0.961673
GO:0001678	cellular glucose homeostasis	0.00849694	581.547	770	1.32405	0.0112504	4.20513e-14	4.02438e-13	81	71.2293	79	1.10909	0.0047844	0.975309	0.00216359	0.0362223
GO:2001236	regulation of extrinsic apoptotic signaling pathway	0.0162079	1109.3	1365	1.23051	0.0199439	4.21556e-14	4.03144e-13	152	133.665	148	1.10725	0.00896318	0.973684	2.88093e-05	0.000989822
GO:0090501	RNA phosphodiester bond hydrolysis	0.00724904	496.139	671	1.35244	0.00980392	4.22846e-14	4.04084e-13	133	116.957	120	1.02602	0.00726744	0.902256	0.254255	0.961673
GO:0002695	negative regulation of leukocyte activation	0.0153137	1048.1	1297	1.23748	0.0189504	4.23495e-14	4.0441e-13	150	131.906	139	1.05378	0.00841812	0.926667	0.0419333	0.337492
GO:0045581	negative regulation of T cell differentiation	0.0040094	274.412	407	1.48317	0.00594664	4.24101e-14	4.04695e-13	35	30.7781	35	1.13717	0.00211967	1	0.0110709	0.12961
GO:0045408	regulation of interleukin-6 biosynthetic process	0.000968423	66.2808	136	2.05188	0.00198708	4.25681e-14	4.05909e-13	16	14.07	15	1.0661	0.00090843	0.9375	0.408418	0.961673
GO:0009259	ribonucleotide metabolic process	0.0302428	2069.88	2413	1.16577	0.0352561	4.34407e-14	4.13929e-13	381	335.041	328	0.978984	0.0198643	0.860892	0.883227	0.961673
GO:0007173	epidermal growth factor receptor signaling pathway	0.00715041	489.388	663	1.35475	0.00968703	4.39953e-14	4.18911e-13	57	50.1243	55	1.09727	0.00333091	0.964912	0.0253871	0.239476
GO:0010632	regulation of epithelial cell migration	0.0288504	1974.58	2310	1.16987	0.0337512	4.47073e-14	4.25382e-13	185	162.684	176	1.08185	0.0106589	0.951351	0.000681006	0.0144771
GO:0030098	lymphocyte differentiation	0.0243745	1668.24	1978	1.18568	0.0289004	4.49662e-14	4.27536e-13	220	193.462	198	1.02346	0.0119913	0.9	0.20229	0.888498
GO:0032957	inositol trisphosphate metabolic process	0.000433483	29.6684	79	2.66276	0.00115426	4.64066e-14	4.40913e-13	4	3.51749	4	1.13717	0.000242248	1	0.597964	0.961673
GO:0048660	regulation of smooth muscle cell proliferation	0.0152406	1043.09	1291	1.23767	0.0188627	4.65906e-14	4.42251e-13	114	100.249	108	1.07732	0.0065407	0.947368	0.0119209	0.137242
GO:0006000	fructose metabolic process	0.000782735	53.5719	117	2.18398	0.00170948	4.66146e-14	4.42251e-13	15	13.1906	12	0.909738	0.000726744	0.8	0.902762	0.974924
GO:0045618	positive regulation of keratinocyte differentiation	0.00106123	72.6325	145	1.99635	0.00211858	4.94175e-14	4.68505e-13	15	13.1906	14	1.06136	0.000847868	0.933333	0.444525	0.961673
GO:1903205	regulation of hydrogen peroxide-induced cell death	0.00285033	195.082	308	1.57882	0.00450016	4.98995e-14	4.72734e-13	23	20.2256	21	1.03829	0.0012718	0.913044	0.46349	0.961673
GO:1900076	regulation of cellular response to insulin stimulus	0.00665614	455.56	623	1.36755	0.0091026	5.04711e-14	4.77805e-13	67	58.918	62	1.05231	0.00375485	0.925373	0.16604	0.79164
GO:0051310	metaphase plate congression	0.00421899	288.756	424	1.46837	0.00619503	5.19739e-14	4.91679e-13	50	43.9687	44	1.00071	0.00266473	0.88	0.60118	0.961673
GO:0032259	methylation	0.0238232	1630.51	1936	1.18736	0.0282867	5.32054e-14	5.02967e-13	293	257.656	273	1.05955	0.0165334	0.931741	0.00213768	0.0359951
GO:0070129	regulation of mitochondrial translation	0.000586417	40.1356	96	2.39189	0.00140265	5.3921e-14	5.09366e-13	17	14.9494	16	1.07028	0.000968992	0.941176	0.374549	0.961673
GO:0030239	myofibril assembly	0.00505627	346.061	493	1.4246	0.00720318	5.59138e-14	5.27812e-13	58	51.0037	58	1.13717	0.0035126	1	0.000571223	0.0125522
GO:0031100	animal organ regeneration	0.00847276	579.893	767	1.32266	0.0112066	5.75796e-14	5.43147e-13	81	71.2293	78	1.09505	0.00472384	0.962963	0.00871402	0.108745
GO:0046394	carboxylic acid biosynthetic process	0.0243715	1668.04	1976	1.18463	0.0288712	6.16537e-14	5.81161e-13	270	237.431	256	1.07821	0.0155039	0.948148	9.27035e-05	0.00278513
GO:0001959	regulation of cytokine-mediated signaling pathway	0.0137764	942.887	1178	1.24935	0.0172116	6.17309e-14	5.81473e-13	163	143.338	145	1.0116	0.00878149	0.889571	0.400336	0.961673
GO:0046931	pore complex assembly	0.00105449	72.1713	144	1.99525	0.00210397	6.25849e-14	5.89095e-13	16	14.07	14	0.995026	0.000847868	0.875	0.697276	0.961673
GO:0048208	COPII vesicle coating	0.00504808	345.501	492	1.42402	0.00718857	6.29662e-14	5.9226e-13	63	55.4005	56	1.01082	0.00339147	0.888889	0.504406	0.961673
GO:0051683	establishment of Golgi localization	0.000681351	46.633	106	2.27307	0.00154876	6.38091e-14	5.9976e-13	8	7.03499	8	1.13717	0.000484496	1	0.357519	0.961673
GO:0051088	PMA-inducible membrane protein ectodomain proteolysis	0.000203653	13.9384	50	3.58721	0.000730546	6.42184e-14	6.03177e-13	3	2.63812	3	1.13717	0.000181686	1	0.680003	0.961673
GO:0035357	peroxisome proliferator activated receptor signaling pathway	0.000691018	47.2947	107	2.26241	0.00156337	6.50146e-14	6.10219e-13	8	7.03499	8	1.13717	0.000484496	1	0.357519	0.961673
GO:0055080	cation homeostasis	0.0574756	3933.74	4393	1.11675	0.0641857	6.53741e-14	6.13156e-13	601	528.504	558	1.05581	0.0337936	0.928453	4.30401e-05	0.00142303
GO:0071624	positive regulation of granulocyte chemotaxis	0.0015692	107.399	193	1.79703	0.00281991	6.73358e-14	6.31106e-13	32	28.14	27	0.95949	0.00163517	0.84375	0.818332	0.961673
GO:0031915	positive regulation of synaptic plasticity	0.000663228	45.3927	104	2.29112	0.00151954	6.80281e-14	6.3714e-13	9	7.91436	8	1.01082	0.000484496	0.888889	0.702675	0.961673
GO:0006919	activation of cysteine-type endopeptidase activity involved in apoptotic process	0.00678076	464.088	632	1.36181	0.0092341	6.91543e-14	6.47227e-13	81	71.2293	75	1.05294	0.00454215	0.925926	0.128402	0.691341
GO:0045943	positive regulation of transcription from RNA polymerase I promoter	0.00117902	80.6941	156	1.93323	0.0022793	6.93929e-14	6.48998e-13	22	19.3462	20	1.03379	0.00121124	0.909091	0.494514	0.961673
GO:0043402	glucocorticoid mediated signaling pathway	0.000352584	24.1315	69	2.85933	0.00100815	7.25273e-14	6.77832e-13	1	0.879374	1	1.13717	6.0562e-05	1	0.879374	0.961673
GO:0033962	cytoplasmic mRNA processing body assembly	0.00112854	77.2394	151	1.95496	0.00220625	7.43241e-14	6.94131e-13	13	11.4319	12	1.0497	0.000726744	0.923077	0.523313	0.961673
GO:0043967	histone H4 acetylation	0.00345611	236.543	359	1.5177	0.00524532	7.46258e-14	6.96455e-13	51	44.8481	48	1.07028	0.00290698	0.941176	0.121568	0.675514
GO:0014916	regulation of lung blood pressure	0.000464208	31.7713	82	2.58094	0.00119809	7.78882e-14	7.26387e-13	3	2.63812	3	1.13717	0.000181686	1	0.680003	0.961673
GO:0045912	negative regulation of carbohydrate metabolic process	0.00316449	216.584	334	1.54213	0.00488004	8.00222e-14	7.45759e-13	41	36.0543	37	1.02623	0.00224079	0.902439	0.439057	0.961673
GO:0006937	regulation of muscle contraction	0.0201608	1379.85	1660	1.20303	0.0242541	8.07797e-14	7.52286e-13	154	135.424	149	1.10025	0.00902374	0.967533	0.000102708	0.00305088
GO:0070613	regulation of protein processing	0.00672503	460.275	627	1.36223	0.00916104	8.19888e-14	7.63006e-13	107	94.093	96	1.02027	0.00581395	0.897196	0.349347	0.961673
GO:0045651	positive regulation of macrophage differentiation	0.00140215	95.9662	177	1.8444	0.00258613	8.41913e-14	7.82949e-13	12	10.5525	12	1.13717	0.000726744	1	0.213733	0.893286
GO:1901203	positive regulation of extracellular matrix assembly	0.00154188	105.529	190	1.80045	0.00277607	8.85885e-14	8.2326e-13	9	7.91436	9	1.13717	0.000545058	1	0.314374	0.961673
GO:1904377	positive regulation of protein localization to cell periphery	0.00661663	452.856	618	1.36467	0.00902954	9.05938e-14	8.41301e-13	53	46.6068	52	1.11572	0.00314922	0.981132	0.00902677	0.111743
GO:0032526	response to retinoic acid	0.0134092	917.756	1148	1.25088	0.0167733	9.5496e-14	8.862e-13	103	90.5755	99	1.09301	0.00599564	0.961165	0.00372801	0.0560009
GO:0006470	protein dephosphorylation	0.0216824	1483.99	1773	1.19475	0.0259051	9.63781e-14	8.93756e-13	195	171.478	177	1.0322	0.0107195	0.907692	0.131718	0.704769
GO:0008361	regulation of cell size	0.0210945	1443.75	1729	1.19758	0.0252623	9.6807e-14	8.97101e-13	148	130.147	139	1.06802	0.00841812	0.939189	0.011868	0.137112
GO:0051220	cytoplasmic sequestering of protein	0.00156531	107.133	192	1.79217	0.0028053	9.84473e-14	9.1166e-13	39	34.2956	35	1.02054	0.00211967	0.897436	0.485287	0.961673
GO:1900102	negative regulation of endoplasmic reticulum unfolded protein response	0.000686377	46.977	106	2.25642	0.00154876	9.91749e-14	9.17751e-13	9	7.91436	8	1.01082	0.000484496	0.888889	0.702675	0.961673
GO:0030183	B cell differentiation	0.00950435	650.497	846	1.30054	0.0123608	9.96483e-14	9.21484e-13	96	84.4199	87	1.03056	0.0052689	0.90625	0.264291	0.961673
GO:0046184	aldehyde biosynthetic process	0.000380226	26.0234	72	2.76674	0.00105199	1.00108e-13	9.24843e-13	9	7.91436	9	1.13717	0.000545058	1	0.314374	0.961673
GO:0055001	muscle cell development	0.0154707	1058.85	1305	1.23247	0.0190672	1.00152e-13	9.24843e-13	135	118.715	131	1.10348	0.00793362	0.97037	0.000165308	0.00463815
GO:0006884	cell volume homeostasis	0.00154418	105.687	190	1.79777	0.00277607	1.0066e-13	9.28882e-13	17	14.9494	14	0.936495	0.000847868	0.823529	0.859876	0.961673
GO:0097193	intrinsic apoptotic signaling pathway	0.0144598	989.659	1228	1.24083	0.0179422	1.01514e-13	9.36104e-13	155	136.303	143	1.04913	0.00866037	0.922581	0.0563259	0.417809
GO:0051250	negative regulation of lymphocyte activation	0.0128911	882.292	1108	1.25582	0.0161889	1.02019e-13	9.401e-13	128	112.56	119	1.05722	0.00720688	0.929688	0.0457314	0.356082
GO:1902305	regulation of sodium ion transmembrane transport	0.0072104	493.494	665	1.34753	0.00971626	1.038e-13	9.55843e-13	57	50.1243	56	1.11722	0.00339147	0.982456	0.00574823	0.0798743
GO:1902969	mitotic DNA replication	0.000191993	13.1404	48	3.65286	0.000701324	1.05483e-13	9.70668e-13	5	4.39687	5	1.13717	0.00030281	1	0.525818	0.961673
GO:0031124	mRNA 3'-end processing	0.00386977	264.855	393	1.48383	0.00574209	1.07005e-13	9.83984e-13	77	67.7118	69	1.01903	0.00417878	0.896104	0.407367	0.961673
GO:0090407	organophosphate biosynthetic process	0.0417632	2858.36	3250	1.13702	0.0474855	1.21855e-13	1.11976e-12	501	440.566	458	1.03957	0.0277374	0.914172	0.0072945	0.0959884
GO:0071248	cellular response to metal ion	0.0129406	885.68	1111	1.2544	0.0162327	1.22963e-13	1.12915e-12	152	133.665	140	1.0474	0.00847868	0.921053	0.0664702	0.462074
GO:0072207	metanephric epithelium development	0.00323529	221.43	339	1.53096	0.0049531	1.26482e-13	1.16065e-12	21	18.4669	21	1.13717	0.0012718	1	0.0671392	0.462074
GO:0030801	positive regulation of cyclic nucleotide metabolic process	0.0123836	847.562	1068	1.26008	0.0156045	1.30168e-13	1.19365e-12	112	98.4899	105	1.0661	0.00635901	0.9375	0.032317	0.283506
GO:0060992	response to fungicide	0.000425226	29.1033	77	2.64575	0.00112504	1.30603e-13	1.1968e-12	6	5.27624	6	1.13717	0.000363372	1	0.462374	0.961673
GO:0030214	hyaluronan catabolic process	0.00121016	82.8258	158	1.90762	0.00230852	1.34888e-13	1.23521e-12	16	14.07	15	1.0661	0.00090843	0.9375	0.408418	0.961673
GO:0051650	establishment of vesicle localization	0.0223247	1527.95	1819	1.19049	0.0265773	1.3815e-13	1.2642e-12	231	203.135	217	1.06825	0.013142	0.939394	0.00171075	0.0307538
GO:0000724	double-strand break repair via homologous recombination	0.00635895	435.219	596	1.36942	0.0087081	1.38454e-13	1.2661e-12	85	74.7468	76	1.01677	0.00460271	0.894118	0.416434	0.961673
GO:0010543	regulation of platelet activation	0.00340282	232.895	353	1.5157	0.00515765	1.40049e-13	1.27979e-12	32	28.14	29	1.03056	0.0017563	0.90625	0.449928	0.961673
GO:0060033	anatomical structure regression	0.00083557	57.1881	121	2.11583	0.00176792	1.4076e-13	1.2854e-12	11	9.67311	11	1.13717	0.000666182	1	0.243071	0.931172
GO:0010544	negative regulation of platelet activation	0.00164774	112.775	199	1.76458	0.00290757	1.41297e-13	1.28941e-12	18	15.8287	18	1.13717	0.00109012	1	0.0987727	0.589723
GO:0032436	positive regulation of proteasomal ubiquitin-dependent protein catabolic process	0.0080321	549.733	729	1.3261	0.0106514	1.46075e-13	1.33208e-12	80	70.3499	76	1.08031	0.00460271	0.95	0.0285934	0.25842
GO:0060546	negative regulation of necroptotic process	0.000496768	33.9998	85	2.50001	0.00124193	1.47237e-13	1.34175e-12	10	8.79374	10	1.13717	0.00060562	1	0.276434	0.961673
GO:0090235	regulation of metaphase plate congression	0.00041767	28.5861	76	2.65863	0.00111043	1.47972e-13	1.34752e-12	7	6.15562	7	1.13717	0.000423934	1	0.406582	0.961673
GO:0019049	evasion or tolerance of host defenses by virus	0.000269189	18.4239	58	3.14809	0.000847433	1.49887e-13	1.36401e-12	4	3.51749	4	1.13717	0.000242248	1	0.597964	0.961673
GO:0006984	ER-nucleus signaling pathway	0.00241868	165.54	268	1.61895	0.00391572	1.54065e-13	1.40107e-12	35	30.7781	34	1.10468	0.00205911	0.971429	0.0643323	0.453914
GO:0000725	recombinational repair	0.00636362	435.539	596	1.36842	0.0087081	1.56182e-13	1.41934e-12	86	75.6261	76	1.00494	0.00460271	0.883721	0.533379	0.961673
GO:0090322	regulation of superoxide metabolic process	0.00199105	136.271	230	1.68781	0.00336051	1.57296e-13	1.42848e-12	29	25.5018	26	1.01953	0.00157461	0.896552	0.530104	0.961673
GO:0035567	non-canonical Wnt signaling pathway	0.0137648	942.089	1173	1.24511	0.0171386	1.57574e-13	1.43001e-12	137	120.474	123	1.02097	0.00744913	0.89781	0.305321	0.961673
GO:0045926	negative regulation of growth	0.025643	1755.06	2065	1.1766	0.0301715	1.58516e-13	1.43757e-12	226	198.738	206	1.03654	0.0124758	0.911504	0.0781851	0.514676
GO:1902337	regulation of apoptotic process involved in morphogenesis	0.00124483	85.1988	161	1.8897	0.00235236	1.66299e-13	1.50711e-12	10	8.79374	8	0.909738	0.000484496	0.8	0.89004	0.962527
GO:1901661	quinone metabolic process	0.00182658	125.015	215	1.71979	0.00314135	1.71062e-13	1.54921e-12	33	29.0193	29	0.999334	0.0017563	0.878788	0.633161	0.961673
GO:0043691	reverse cholesterol transport	0.000947615	64.8567	132	2.03526	0.00192864	1.72141e-13	1.55792e-12	17	14.9494	16	1.07028	0.000968992	0.941176	0.374549	0.961673
GO:1903035	negative regulation of response to wounding	0.00862412	590.252	775	1.313	0.0113235	1.74359e-13	1.5769e-12	76	66.8324	74	1.10725	0.00448159	0.973684	0.00367091	0.0552694
GO:0061383	trabecula morphogenesis	0.00603223	412.858	569	1.3782	0.00831361	1.74782e-13	1.57964e-12	47	41.3306	45	1.08878	0.00272529	0.957447	0.0658363	0.461802
GO:0071470	cellular response to osmotic stress	0.00268656	183.873	291	1.58261	0.00425178	1.84541e-13	1.6667e-12	28	24.6225	28	1.13717	0.00169574	1	0.0272682	0.249198
GO:0030279	negative regulation of ossification	0.0093168	637.661	829	1.30007	0.0121125	1.87552e-13	1.69272e-12	70	61.5562	67	1.08844	0.00405766	0.957143	0.0242089	0.231516
GO:0032467	positive regulation of cytokinesis	0.00305848	209.328	323	1.54303	0.00471932	1.87775e-13	1.69358e-12	36	31.6575	32	1.01082	0.00193798	0.888889	0.558053	0.961673
GO:0007052	mitotic spindle organization	0.00540592	369.992	518	1.40003	0.00756845	1.94961e-13	1.75719e-12	70	61.5562	62	1.00721	0.00375485	0.885714	0.526871	0.961673
GO:0031282	regulation of guanylate cyclase activity	0.000959615	65.678	133	2.02503	0.00194325	1.9778e-13	1.78137e-12	13	11.4319	12	1.0497	0.000726744	0.923077	0.523313	0.961673
GO:0071467	cellular response to pH	0.000609706	41.7295	97	2.3245	0.00141726	2.02262e-13	1.82049e-12	20	17.5875	17	0.966597	0.00102955	0.85	0.784705	0.961673
GO:0032375	negative regulation of cholesterol transport	0.000879984	60.2278	125	2.07545	0.00182636	2.03963e-13	1.83455e-12	12	10.5525	11	1.04241	0.000666182	0.916667	0.565789	0.961673
GO:0009648	photoperiodism	0.0015139	103.615	186	1.79511	0.00271763	2.04214e-13	1.83555e-12	22	19.3462	19	0.982104	0.00115068	0.863636	0.7297	0.961673
GO:0022618	ribonucleoprotein complex assembly	0.0140315	960.341	1192	1.24123	0.0174162	2.137e-13	1.91951e-12	201	176.754	177	1.00139	0.0107195	0.880597	0.532786	0.961673
GO:0045008	depyrimidination	0.00019604	13.4174	48	3.57746	0.000701324	2.19307e-13	1.96852e-12	8	7.03499	6	0.85288	0.000363372	0.75	0.938448	0.993487
GO:0050891	multicellular organismal water homeostasis	0.00640312	438.243	598	1.36454	0.00873733	2.26981e-13	2.03602e-12	62	54.5212	60	1.10049	0.00363372	0.967742	0.0154688	0.167535
GO:0006406	mRNA export from nucleus	0.00536305	367.058	514	1.40032	0.00751001	2.32931e-13	2.08797e-12	106	93.2136	94	1.00844	0.00569283	0.886792	0.480878	0.961673
GO:0009451	RNA modification	0.0077123	527.845	702	1.32994	0.0102569	2.41665e-13	2.16479e-12	134	117.836	124	1.05231	0.00750969	0.925373	0.0592729	0.427973
GO:0043414	macromolecule methylation	0.0196522	1345.04	1616	1.20146	0.0236112	2.47869e-13	2.21885e-12	228	200.497	218	1.0873	0.0132025	0.95614	5.11242e-05	0.00166934
GO:1902041	regulation of extrinsic apoptotic signaling pathway via death domain receptors	0.00547675	374.84	523	1.39526	0.00764151	2.52097e-13	2.25516e-12	57	50.1243	57	1.13717	0.00345203	1	0.000649851	0.0139273
GO:0021915	neural tube development	0.020468	1400.87	1677	1.19711	0.0245025	2.5285e-13	2.26036e-12	155	136.303	147	1.07848	0.00890262	0.948387	0.00293795	0.0460243
GO:1900544	positive regulation of purine nucleotide metabolic process	0.0154505	1057.46	1299	1.22841	0.0189796	2.6113e-13	2.3328e-12	145	127.509	136	1.06659	0.00823643	0.937931	0.0146769	0.160945
GO:1904706	negative regulation of vascular smooth muscle cell proliferation	0.000697686	47.751	106	2.21985	0.00154876	2.62011e-13	2.33908e-12	9	7.91436	9	1.13717	0.000545058	1	0.314374	0.961673
GO:0042572	retinol metabolic process	0.00248884	170.341	273	1.60267	0.00398878	2.68582e-13	2.39612e-12	30	26.3812	26	0.98555	0.00157461	0.866667	0.708064	0.961673
GO:0071426	ribonucleoprotein complex export from nucleus	0.00631002	431.87	590	1.36615	0.00862044	2.69178e-13	2.39981e-12	125	109.922	110	1.00071	0.00666182	0.88	0.559695	0.961673
GO:0032780	negative regulation of ATPase activity	0.000994455	68.0625	136	1.99816	0.00198708	2.71405e-13	2.41802e-12	13	11.4319	12	1.0497	0.000726744	0.923077	0.523313	0.961673
GO:0002696	positive regulation of leukocyte activation	0.0302509	2070.43	2402	1.16014	0.0350954	2.73777e-13	2.43751e-12	294	258.536	273	1.05595	0.0165334	0.928571	0.00381962	0.0571813
GO:0051783	regulation of nuclear division	0.0166163	1137.25	1387	1.21961	0.0202653	2.75521e-13	2.45137e-12	190	167.081	171	1.02346	0.0103561	0.9	0.225442	0.917958
GO:0006576	cellular biogenic amine metabolic process	0.00458691	313.937	450	1.43341	0.00657491	2.83154e-13	2.51758e-12	53	46.6068	50	1.07281	0.0030281	0.943396	0.103753	0.611142
GO:0032781	positive regulation of ATPase activity	0.00434636	297.474	430	1.44551	0.00628269	3.01022e-13	2.67465e-12	53	46.6068	50	1.07281	0.0030281	0.943396	0.103753	0.611142
GO:0006694	steroid biosynthetic process	0.00870077	595.498	779	1.30815	0.0113819	3.05192e-13	2.70986e-12	114	100.249	105	1.0474	0.00635901	0.921053	0.105662	0.621828
GO:0030003	cellular cation homeostasis	0.0517643	3542.85	3968	1.12	0.0579761	3.07284e-13	2.72661e-12	539	473.982	498	1.05067	0.0301599	0.923933	0.000434838	0.0100644
GO:0009199	ribonucleoside triphosphate metabolic process	0.013582	929.581	1156	1.24357	0.0168902	3.13372e-13	2.77875e-12	239	210.17	196	0.932577	0.0118702	0.820084	0.997283	1
GO:0060840	artery development	0.013164	900.968	1124	1.24755	0.0164227	3.1757e-13	2.81408e-12	76	66.8324	72	1.07732	0.00436047	0.947368	0.0397777	0.326712
GO:0009749	response to glucose	0.0126436	865.356	1084	1.25266	0.0158382	3.30183e-13	2.92387e-12	131	115.198	126	1.09377	0.00763081	0.961832	0.000930533	0.0188093
GO:0090314	positive regulation of protein targeting to membrane	0.00225469	154.316	252	1.63302	0.00368195	3.34675e-13	2.96166e-12	28	24.6225	28	1.13717	0.00169574	1	0.0272682	0.249198
GO:1902751	positive regulation of cell cycle G2/M phase transition	0.00274778	188.064	295	1.56862	0.00431022	3.36858e-13	2.97898e-12	25	21.9843	24	1.09169	0.00145349	0.96	0.177914	0.832793
GO:0099518	vesicle cytoskeletal trafficking	0.00351158	240.339	360	1.49788	0.00525993	3.50058e-13	3.09363e-12	44	38.6924	41	1.05964	0.00248304	0.931818	0.206039	0.893286
GO:0031281	positive regulation of cyclase activity	0.00742518	508.194	678	1.33414	0.0099062	3.51593e-13	3.10511e-12	60	52.7624	59	1.11822	0.00357316	0.983333	0.00408682	0.0600052
GO:0032530	regulation of microvillus organization	0.00154578	105.796	188	1.777	0.00274685	3.58333e-13	3.16252e-12	13	11.4319	13	1.13717	0.000787306	1	0.187935	0.847026
GO:0034383	low-density lipoprotein particle clearance	0.00162213	111.022	195	1.75642	0.00284913	3.6442e-13	3.21407e-12	25	21.9843	25	1.13717	0.00151405	1	0.0401222	0.326712
GO:0060828	regulation of canonical Wnt signaling pathway	0.0287831	1969.97	2292	1.16347	0.0334882	3.68695e-13	3.2496e-12	240	211.05	220	1.04241	0.0133236	0.916667	0.0409676	0.331138
GO:0061624	fructose catabolic process to hydroxyacetone phosphate and glyceraldehyde-3-phosphate	0.000291344	19.9402	60	3.009	0.000876655	3.7063e-13	3.26447e-12	5	4.39687	4	0.909738	0.000242248	0.8	0.886546	0.961673
GO:0015721	bile acid and bile salt transport	0.0026116	178.743	283	1.58328	0.00413489	3.71913e-13	3.27358e-12	35	30.7781	34	1.10468	0.00205911	0.971429	0.0643323	0.453914
GO:0002690	positive regulation of leukocyte chemotaxis	0.00701299	479.983	645	1.3438	0.00942404	3.8316e-13	3.37033e-12	89	78.2643	74	0.945515	0.00448159	0.831461	0.934322	0.991751
GO:0009205	purine ribonucleoside triphosphate metabolic process	0.013111	897.341	1119	1.24702	0.0163496	3.94232e-13	3.4654e-12	234	205.773	191	0.928205	0.0115673	0.816239	0.998217	1
GO:0090263	positive regulation of canonical Wnt signaling pathway	0.0116132	794.828	1004	1.26317	0.0146694	4.04758e-13	3.55554e-12	122	107.284	108	1.00668	0.0065407	0.885246	0.489932	0.961673
GO:1900740	positive regulation of protein insertion into mitochondrial membrane involved in apoptotic signaling pathway	0.00277656	190.033	297	1.56289	0.00433944	4.19927e-13	3.68633e-12	29	25.5018	27	1.05875	0.00163517	0.931034	0.303185	0.961673
GO:0006921	cellular component disassembly involved in execution phase of apoptosis	0.00133449	91.335	168	1.83938	0.00245463	4.30434e-13	3.77605e-12	26	22.8637	23	1.00596	0.00139293	0.884615	0.615001	0.961673
GO:0006775	fat-soluble vitamin metabolic process	0.00278897	190.882	298	1.56117	0.00435405	4.33302e-13	3.79868e-12	33	29.0193	31	1.06825	0.00187742	0.939394	0.222073	0.907535
GO:0035690	cellular response to drug	0.00691772	473.462	637	1.34541	0.00930715	4.35581e-13	3.81612e-12	66	58.0387	63	1.08548	0.00381541	0.954546	0.0346177	0.297346
GO:0032687	negative regulation of interferon-alpha production	0.000308737	21.1305	62	2.93414	0.000905876	4.36756e-13	3.82386e-12	6	5.27624	6	1.13717	0.000363372	1	0.462374	0.961673
GO:0048210	Golgi vesicle fusion to target membrane	9.31798e-05	6.37741	32	5.01771	0.000467549	4.45972e-13	3.90195e-12	2	1.75875	2	1.13717	0.000121124	1	0.773293	0.961673
GO:0051438	regulation of ubiquitin-protein transferase activity	0.00840016	574.924	754	1.31148	0.0110166	4.52039e-13	3.95241e-12	124	109.042	106	0.9721	0.00641957	0.854839	0.83718	0.961673
GO:0010867	positive regulation of triglyceride biosynthetic process	0.000544309	37.2536	89	2.38903	0.00130037	4.55589e-13	3.98081e-12	11	9.67311	9	0.930414	0.000545058	0.818182	0.861798	0.961673
GO:0060715	syncytiotrophoblast cell differentiation involved in labyrinthine layer development	0.000572366	39.1739	92	2.3485	0.0013442	4.72341e-13	4.12445e-12	3	2.63812	3	1.13717	0.000181686	1	0.680003	0.961673
GO:0006302	double-strand break repair	0.0117264	802.577	1012	1.26094	0.0147862	4.79982e-13	4.18838e-12	174	153.011	153	0.999928	0.00926599	0.87931	0.558882	0.961673
GO:0016052	carbohydrate catabolic process	0.0070983	485.822	651	1.34	0.0095117	4.84602e-13	4.22589e-12	112	98.4899	94	0.954413	0.00569283	0.839286	0.922149	0.984317
GO:0019359	nicotinamide nucleotide biosynthetic process	0.00269921	184.739	290	1.56978	0.00423716	4.8778e-13	4.25079e-12	31	27.2606	31	1.13717	0.00187742	1	0.0185311	0.190063
GO:0071276	cellular response to cadmium ion	0.00141171	96.6204	175	1.81121	0.00255691	4.97938e-13	4.33645e-12	31	27.2606	27	0.990441	0.00163517	0.870968	0.683299	0.961673
GO:0042536	negative regulation of tumor necrosis factor biosynthetic process	0.000368098	25.1933	69	2.73882	0.00100815	5.01141e-13	4.36145e-12	5	4.39687	5	1.13717	0.00030281	1	0.525818	0.961673
GO:0031284	positive regulation of guanylate cyclase activity	0.000942844	64.5301	130	2.01456	0.00189942	5.14561e-13	4.47529e-12	11	9.67311	11	1.13717	0.000666182	1	0.243071	0.931172
GO:0030099	myeloid cell differentiation	0.0180382	1234.57	1491	1.20771	0.0217849	5.20267e-13	4.52192e-12	191	167.96	175	1.04191	0.0105983	0.91623	0.0670454	0.462074
GO:0032070	regulation of deoxyribonuclease activity	0.000411789	28.1837	74	2.62563	0.00108121	5.4494e-13	4.73324e-12	10	8.79374	10	1.13717	0.00060562	1	0.276434	0.961673
GO:1990542	mitochondrial transmembrane transport	0.00463354	317.129	452	1.42529	0.00660413	5.52732e-13	4.79776e-12	83	72.988	73	1.00016	0.00442103	0.879518	0.581646	0.961673
GO:0060290	transdifferentiation	0.000774897	53.0355	113	2.13065	0.00165103	5.65149e-13	4.90231e-12	6	5.27624	6	1.13717	0.000363372	1	0.462374	0.961673
GO:1902231	positive regulation of intrinsic apoptotic signaling pathway in response to DNA damage	0.000231654	15.8548	52	3.27976	0.000759767	5.8207e-13	5.04576e-12	7	6.15562	6	0.97472	0.000363372	0.857143	0.797127	0.961673
GO:0097191	extrinsic apoptotic signaling pathway	0.00848848	580.969	760	1.30816	0.0111043	5.84851e-13	5.06653e-12	95	83.5405	88	1.05338	0.00532946	0.926316	0.100263	0.596996
GO:0099637	neurotransmitter receptor transport	0.000894429	61.2165	125	2.04193	0.00182636	5.90039e-13	5.1081e-12	14	12.3112	13	1.05595	0.000787306	0.928571	0.482848	0.961673
GO:1902894	negative regulation of pri-miRNA transcription from RNA polymerase II promoter	0.0019526	133.64	224	1.67614	0.00327284	6.08321e-13	5.26292e-12	11	9.67311	11	1.13717	0.000666182	1	0.243071	0.931172
GO:0051225	spindle assembly	0.0045759	313.184	447	1.42728	0.00653108	6.09594e-13	5.27047e-12	72	63.3149	62	0.979232	0.00375485	0.861111	0.752999	0.961673
GO:0006356	regulation of transcription from RNA polymerase I promoter	0.0019314	132.189	222	1.67942	0.00324362	6.41691e-13	5.542e-12	33	29.0193	31	1.06825	0.00187742	0.939394	0.222073	0.907535
GO:0031935	regulation of chromatin silencing	0.00135203	92.5356	169	1.82632	0.00246924	6.41843e-13	5.542e-12	21	18.4669	20	1.08302	0.00121124	0.952381	0.260777	0.961673
GO:0035786	protein complex oligomerization	0.000202298	13.8457	48	3.46679	0.000701324	6.53635e-13	5.64012e-12	2	1.75875	2	1.13717	0.000121124	1	0.773293	0.961673
GO:0007569	cell aging	0.00645765	441.974	599	1.35528	0.00875194	6.54747e-13	5.64601e-12	66	58.0387	56	0.964874	0.00339147	0.848485	0.833357	0.961673
GO:0030330	DNA damage response, signal transduction by p53 class mediator	0.00648398	443.777	601	1.35428	0.00878116	6.76116e-13	5.82647e-12	85	74.7468	75	1.00339	0.00454215	0.882353	0.549423	0.961673
GO:0051788	response to misfolded protein	0.00120513	82.4818	155	1.8792	0.00226469	6.92663e-13	5.96515e-12	25	21.9843	22	1.00071	0.00133236	0.88	0.643815	0.961673
GO:2001244	positive regulation of intrinsic apoptotic signaling pathway	0.00356721	244.147	363	1.48681	0.00530376	6.94577e-13	5.97773e-12	54	47.4862	47	0.989762	0.00284642	0.87037	0.675811	0.961673
GO:1903672	positive regulation of sprouting angiogenesis	0.00236315	161.739	260	1.60753	0.00379884	7.09452e-13	6.10175e-12	19	16.7081	18	1.07732	0.00109012	0.947368	0.313441	0.961673
GO:0030819	positive regulation of cAMP biosynthetic process	0.00971533	664.937	855	1.28584	0.0124923	7.12283e-13	6.12209e-12	83	72.988	81	1.10977	0.00490552	0.975904	0.00174793	0.031209
GO:0007219	Notch signaling pathway	0.0142756	977.051	1205	1.2333	0.0176062	7.3106e-13	6.27938e-12	116	102.007	104	1.01953	0.00629845	0.896552	0.345805	0.961673
GO:0009144	purine nucleoside triphosphate metabolic process	0.0137238	939.281	1163	1.23818	0.0169925	7.32535e-13	6.28795e-12	241	211.929	198	0.934275	0.0119913	0.821577	0.996806	1
GO:0051343	positive regulation of cyclic-nucleotide phosphodiesterase activity	0.000329383	22.5436	64	2.83894	0.000935098	7.53921e-13	6.46731e-12	5	4.39687	4	0.909738	0.000242248	0.8	0.886546	0.961673
GO:1903319	positive regulation of protein maturation	0.00163657	112.01	195	1.74091	0.00284913	7.73676e-13	6.63244e-12	23	20.2256	23	1.13717	0.00139293	1	0.0519023	0.390495
GO:1901800	positive regulation of proteasomal protein catabolic process	0.0095014	650.295	838	1.28865	0.0122439	7.84005e-13	6.71662e-12	95	83.5405	91	1.08929	0.00551114	0.957895	0.00775416	0.100628
GO:0071548	response to dexamethasone	0.00481659	329.657	466	1.41359	0.00680869	7.8587e-13	6.72821e-12	46	40.4512	46	1.13717	0.00278585	1	0.00268343	0.042698
GO:0032902	nerve growth factor production	0.000174356	11.9333	44	3.68717	0.00064288	7.93772e-13	6.79145e-12	2	1.75875	2	1.13717	0.000121124	1	0.773293	0.961673
GO:0090313	regulation of protein targeting to membrane	0.0024231	165.841	265	1.59791	0.00387189	7.94605e-13	6.79415e-12	34	29.8987	33	1.10373	0.00199855	0.970588	0.0714407	0.482344
GO:0015893	drug transport	0.00209321	143.263	236	1.64732	0.00344817	7.96533e-13	6.80622e-12	29	25.5018	28	1.09796	0.00169574	0.965517	0.119505	0.667872
GO:0016241	regulation of macroautophagy	0.0121712	833.019	1044	1.25327	0.0152538	7.97225e-13	6.80771e-12	160	140.7	150	1.0661	0.0090843	0.9375	0.0110657	0.12961
GO:0046889	positive regulation of lipid biosynthetic process	0.00626578	428.842	583	1.35947	0.00851816	8.05514e-13	6.87403e-12	64	56.2799	59	1.04833	0.00357316	0.921875	0.200199	0.881668
GO:0010831	positive regulation of myotube differentiation	0.00238926	163.526	262	1.60219	0.00382806	8.13016e-13	6.93355e-12	32	28.14	30	1.0661	0.00181686	0.9375	0.24049	0.931172
GO:0009116	nucleoside metabolic process	0.0251543	1721.61	2019	1.17274	0.0294994	8.25424e-13	7.03481e-12	372	327.127	320	0.978213	0.0193798	0.860215	0.888364	0.962527
GO:0060271	cilium assembly	0.0256679	1756.77	2057	1.1709	0.0300546	8.26183e-13	7.03672e-12	323	284.038	297	1.04564	0.0179869	0.919505	0.0125958	0.143349
GO:0007602	phototransduction	0.00300453	205.636	315	1.53184	0.00460244	8.31997e-13	7.08166e-12	43	37.8131	37	0.978498	0.00224079	0.860465	0.742921	0.961673
GO:0006903	vesicle targeting	0.00693255	474.477	636	1.34042	0.00929254	8.41773e-13	7.16024e-12	83	72.988	76	1.04127	0.00460271	0.915663	0.201284	0.885261
GO:1903312	negative regulation of mRNA metabolic process	0.00326465	223.439	337	1.50824	0.00492388	8.61204e-13	7.32079e-12	39	34.2956	38	1.10801	0.00230136	0.974359	0.0420737	0.337796
GO:0019896	axonal transport of mitochondrion	0.000859734	58.8419	121	2.05636	0.00176792	8.70879e-13	7.39825e-12	9	7.91436	9	1.13717	0.000545058	1	0.314374	0.961673
GO:0050867	positive regulation of cell activation	0.0309156	2115.93	2443	1.15458	0.0356945	9.18168e-13	7.79392e-12	304	267.33	281	1.05114	0.0170179	0.924342	0.00700984	0.0932684
GO:0043954	cellular component maintenance	0.00352775	241.446	359	1.48687	0.00524532	9.18639e-13	7.79392e-12	33	29.0193	33	1.13717	0.00199855	1	0.0143234	0.157858
GO:0032881	regulation of polysaccharide metabolic process	0.00406841	278.45	404	1.45089	0.00590281	9.39114e-13	7.9625e-12	38	33.4162	36	1.07732	0.00218023	0.947368	0.146725	0.739471
GO:1904019	epithelial cell apoptotic process	0.00268206	183.566	287	1.56347	0.00419333	9.78804e-13	8.29368e-12	27	23.7431	26	1.09505	0.00157461	0.962963	0.146065	0.738403
GO:1901201	regulation of extracellular matrix assembly	0.0023942	163.864	262	1.59888	0.00382806	9.99906e-13	8.46703e-12	13	11.4319	12	1.0497	0.000726744	0.923077	0.523313	0.961673
GO:0002260	lymphocyte homeostasis	0.00432493	296.007	425	1.43578	0.00620964	1.00574e-12	8.51093e-12	53	46.6068	51	1.09426	0.00308866	0.962264	0.0374139	0.312884
GO:0016073	snRNA metabolic process	0.00409585	280.328	406	1.4483	0.00593203	1.04083e-12	8.80224e-12	86	75.6261	78	1.03139	0.00472384	0.906977	0.275838	0.961673
GO:0045621	positive regulation of lymphocyte differentiation	0.0103671	709.543	904	1.27406	0.0132083	1.04601e-12	8.84036e-12	84	73.8674	82	1.1101	0.00496609	0.97619	0.00157049	0.0287029
GO:0032200	telomere organization	0.00602655	412.469	563	1.36495	0.00822594	1.05114e-12	8.87806e-12	117	102.887	100	0.971943	0.0060562	0.854701	0.833582	0.961673
GO:0061448	connective tissue development	0.0294882	2018.23	2337	1.15795	0.0341457	1.08832e-12	9.18614e-12	196	172.357	184	1.06755	0.0111434	0.938775	0.00418101	0.061131
GO:0042446	hormone biosynthetic process	0.00480379	328.781	464	1.41128	0.00677946	1.10131e-12	9.28987e-12	52	45.7274	51	1.1153	0.00308866	0.980769	0.010098	0.12069
GO:0039529	RIG-I signaling pathway	0.000267155	18.2846	56	3.06268	0.000818211	1.11173e-12	9.37118e-12	3	2.63812	3	1.13717	0.000181686	1	0.680003	0.961673
GO:0051129	negative regulation of cellular component organization	0.0656158	4490.88	4953	1.1029	0.0723678	1.11238e-12	9.37118e-12	617	542.574	574	1.05792	0.0347626	0.930308	1.66844e-05	0.0006202
GO:0046475	glycerophospholipid catabolic process	0.001213	83.0203	155	1.86701	0.00226469	1.117e-12	9.40407e-12	16	14.07	15	1.0661	0.00090843	0.9375	0.408418	0.961673
GO:0072364	regulation of cellular ketone metabolic process by regulation of transcription from RNA polymerase II promoter	0.000392342	26.8527	71	2.64406	0.00103738	1.15087e-12	9.6831e-12	2	1.75875	2	1.13717	0.000121124	1	0.773293	0.961673
GO:1902099	regulation of metaphase/anaphase transition of cell cycle	0.00321429	219.993	332	1.50914	0.00485082	1.17606e-12	9.8887e-12	46	40.4512	38	0.939404	0.00230136	0.826087	0.90427	0.976152
GO:0032088	negative regulation of NF-kappaB transcription factor activity	0.00678387	464.302	623	1.3418	0.0091026	1.20459e-12	1.01221e-11	74	65.0737	71	1.09107	0.0042999	0.95946	0.016798	0.178406
GO:0001996	positive regulation of heart rate by epinephrine-norepinephrine	0.00116189	79.5222	150	1.88627	0.00219164	1.21882e-12	1.02352e-11	4	3.51749	4	1.13717	0.000242248	1	0.597964	0.961673
GO:0034341	response to interferon-gamma	0.00956275	654.494	841	1.28496	0.0122878	1.24052e-12	1.04107e-11	140	123.112	127	1.03158	0.00769138	0.907143	0.190579	0.85371
GO:2000587	negative regulation of platelet-derived growth factor receptor-beta signaling pathway	0.000864909	59.1961	121	2.04405	0.00176792	1.2706e-12	1.06563e-11	8	7.03499	8	1.13717	0.000484496	1	0.357519	0.961673
GO:0050999	regulation of nitric-oxide synthase activity	0.00383719	262.625	384	1.46216	0.00561059	1.2837e-12	1.07593e-11	43	37.8131	42	1.11073	0.0025436	0.976744	0.0273078	0.249198
GO:0010927	cellular component assembly involved in morphogenesis	0.0085386	584.399	761	1.30219	0.0111189	1.30218e-12	1.09073e-11	91	80.023	89	1.11218	0.00539002	0.978022	0.000737485	0.0155771
GO:0045026	plasma membrane fusion	0.00176829	121.025	206	1.70212	0.00300985	1.31315e-12	1.09922e-11	35	30.7781	33	1.07219	0.00199855	0.942857	0.188729	0.847026
GO:0009446	putrescine biosynthetic process	0.000309034	21.1509	61	2.88404	0.000891266	1.34371e-12	1.12409e-11	5	4.39687	5	1.13717	0.00030281	1	0.525818	0.961673
GO:0030071	regulation of mitotic metaphase/anaphase transition	0.00317098	217.028	328	1.51133	0.00479238	1.35453e-12	1.13242e-11	45	39.5718	37	0.935009	0.00224079	0.822222	0.914281	0.984317
GO:0006198	cAMP catabolic process	0.00313557	214.605	325	1.51441	0.00474855	1.35555e-12	1.13255e-11	14	12.3112	13	1.05595	0.000787306	0.928571	0.482848	0.961673
GO:0007354	zygotic determination of anterior/posterior axis, embryo	0.000528193	36.1506	86	2.37894	0.00125654	1.36975e-12	1.14369e-11	6	5.27624	6	1.13717	0.000363372	1	0.462374	0.961673
GO:0010212	response to ionizing radiation	0.0124653	853.148	1064	1.24715	0.015546	1.42364e-12	1.18793e-11	148	130.147	131	1.00655	0.00793362	0.885135	0.476992	0.961673
GO:0030879	mammary gland development	0.0185607	1270.33	1525	1.20047	0.0222816	1.42481e-12	1.18815e-11	120	105.525	113	1.07084	0.00684351	0.941667	0.018066	0.188825
GO:0050892	intestinal absorption	0.00241485	165.277	263	1.59127	0.00384267	1.46235e-12	1.21869e-11	28	24.6225	27	1.09656	0.00163517	0.964286	0.132173	0.704769
GO:0000715	nucleotide-excision repair, DNA damage recognition	0.00117596	80.4852	151	1.87612	0.00220625	1.51764e-12	1.26396e-11	23	20.2256	20	0.988846	0.00121124	0.869565	0.701335	0.961673
GO:0034110	regulation of homotypic cell-cell adhesion	0.00330483	226.189	339	1.49874	0.0049531	1.5372e-12	1.27944e-11	25	21.9843	24	1.09169	0.00145349	0.96	0.177914	0.832793
GO:0035305	negative regulation of dephosphorylation	0.00762976	522.196	689	1.31943	0.0100669	1.57135e-12	1.30704e-11	80	70.3499	77	1.09453	0.00466327	0.9625	0.00958219	0.116752
GO:1901205	negative regulation of adrenergic receptor signaling pathway involved in heart process	0.000352932	24.1554	66	2.73231	0.00096432	1.73471e-12	1.44201e-11	2	1.75875	2	1.13717	0.000121124	1	0.773293	0.961673
GO:0001993	regulation of systemic arterial blood pressure by norepinephrine-epinephrine	0.00193046	132.125	220	1.66509	0.0032144	1.75235e-12	1.45576e-11	9	7.91436	9	1.13717	0.000545058	1	0.314374	0.961673
GO:0000280	nuclear division	0.0220463	1508.89	1784	1.18232	0.0260659	1.75801e-12	1.45954e-11	297	261.174	266	1.01848	0.0161095	0.895623	0.221184	0.907535
GO:0045597	positive regulation of cell differentiation	0.12084	8270.54	8870	1.07248	0.129599	1.7656e-12	1.46491e-11	870	765.055	839	1.09665	0.0508115	0.964368	1.49538e-19	5.46604e-17
GO:0050994	regulation of lipid catabolic process	0.00449009	307.311	437	1.42201	0.00638497	1.7818e-12	1.47743e-11	56	49.2449	50	1.01533	0.0030281	0.892857	0.479162	0.961673
GO:1904029	regulation of cyclin-dependent protein kinase activity	0.00730579	500.023	663	1.32594	0.00968703	1.78889e-12	1.48237e-11	85	74.7468	84	1.12379	0.00508721	0.988235	0.000222765	0.00585102
GO:0045056	transcytosis	0.000859637	58.8353	120	2.03959	0.00175331	1.79321e-12	1.48501e-11	17	14.9494	17	1.13717	0.00102955	1	0.112336	0.638637
GO:0008593	regulation of Notch signaling pathway	0.0089007	609.181	788	1.29354	0.0115134	1.83115e-12	1.51548e-11	72	63.3149	69	1.08979	0.00417878	0.958333	0.0201846	0.201678
GO:0009411	response to UV	0.0108774	744.472	941	1.26398	0.0137489	1.87535e-12	1.55109e-11	133	116.957	118	1.00892	0.00714632	0.887218	0.455403	0.961673
GO:0006289	nucleotide-excision repair	0.00730839	500.201	663	1.32547	0.00968703	1.89854e-12	1.56928e-11	114	100.249	101	1.0075	0.00611676	0.885965	0.485573	0.961673
GO:0051168	nuclear export	0.0102559	701.933	893	1.2722	0.0130475	1.90307e-12	1.57203e-11	161	141.579	143	1.01004	0.00866037	0.888199	0.422862	0.961673
GO:0042632	cholesterol homeostasis	0.00464076	317.623	449	1.41362	0.0065603	2.00187e-12	1.65261e-11	60	52.7624	57	1.08031	0.00345203	0.95	0.0582278	0.426151
GO:0051389	inactivation of MAPKK activity	0.000477646	32.691	80	2.44715	0.00116887	2.07549e-12	1.71231e-11	2	1.75875	2	1.13717	0.000121124	1	0.773293	0.961673
GO:0071514	genetic imprinting	0.00176702	120.938	205	1.69508	0.00299524	2.11823e-12	1.74648e-11	23	20.2256	23	1.13717	0.00139293	1	0.0519023	0.390495
GO:0070873	regulation of glycogen metabolic process	0.0030538	209.008	317	1.51669	0.00463166	2.1345e-12	1.75879e-11	31	27.2606	29	1.06381	0.0017563	0.935484	0.260125	0.961673
GO:0042102	positive regulation of T cell proliferation	0.00910111	622.898	803	1.28913	0.0117326	2.14805e-12	1.76885e-11	96	84.4199	91	1.07794	0.00551114	0.947917	0.0199386	0.200437
GO:0060482	lobar bronchus development	0.000304417	20.8349	60	2.87979	0.000876655	2.15613e-12	1.77439e-11	5	4.39687	5	1.13717	0.00030281	1	0.525818	0.961673
GO:0042026	protein refolding	0.000551821	37.7677	88	2.33003	0.00128576	2.21509e-12	1.82177e-11	21	18.4669	19	1.02887	0.00115068	0.904762	0.526585	0.961673
GO:0002699	positive regulation of immune effector process	0.0144375	988.129	1212	1.22656	0.0177084	2.26739e-12	1.86363e-11	170	149.494	156	1.04352	0.00944767	0.917647	0.0724936	0.486706
GO:0007184	SMAD protein import into nucleus	0.000913896	62.5489	125	1.99844	0.00182636	2.34639e-12	1.92735e-11	8	7.03499	8	1.13717	0.000484496	1	0.357519	0.961673
GO:0071786	endoplasmic reticulum tubular network organization	0.000863582	59.1053	120	2.03028	0.00175331	2.38191e-12	1.95531e-11	12	10.5525	11	1.04241	0.000666182	0.916667	0.565789	0.961673
GO:0009113	purine nucleobase biosynthetic process	0.000695552	47.605	103	2.16364	0.00150492	2.40505e-12	1.97307e-11	12	10.5525	12	1.13717	0.000726744	1	0.213733	0.893286
GO:1902930	regulation of alcohol biosynthetic process	0.0051146	350.053	487	1.39122	0.00711551	2.40888e-12	1.97498e-11	64	56.2799	57	1.01279	0.00345203	0.890625	0.485831	0.961673
GO:0034381	plasma lipoprotein particle clearance	0.00301084	206.068	313	1.51892	0.00457322	2.4845e-12	2.03571e-11	41	36.0543	39	1.0817	0.00236192	0.951219	0.113129	0.640289
GO:0051052	regulation of DNA metabolic process	0.0379614	2598.15	2951	1.13581	0.0431168	2.49659e-12	2.04435e-11	393	345.594	365	1.05615	0.0221051	0.928753	0.000838526	0.0173221
GO:0044854	plasma membrane raft assembly	0.000281039	19.2349	57	2.96337	0.000832822	2.51491e-12	2.05807e-11	5	4.39687	5	1.13717	0.00030281	1	0.525818	0.961673
GO:0032768	regulation of monooxygenase activity	0.00507961	347.658	484	1.39217	0.00707168	2.54767e-12	2.08358e-11	54	47.4862	53	1.11611	0.00320979	0.981482	0.00806691	0.103362
GO:0006096	glycolytic process	0.0017598	120.444	204	1.69373	0.00298063	2.55723e-12	2.0901e-11	38	33.4162	31	0.927694	0.00187742	0.815789	0.920049	0.984317
GO:0090205	positive regulation of cholesterol metabolic process	0.000452965	31.0018	77	2.48373	0.00112504	2.64267e-12	2.15859e-11	6	5.27624	5	0.947644	0.00030281	0.833333	0.84304	0.961673
GO:0010677	negative regulation of cellular carbohydrate metabolic process	0.00308345	211.037	319	1.51158	0.00466088	2.65184e-12	2.16474e-11	38	33.4162	34	1.01747	0.00205911	0.894737	0.50915	0.961673
GO:0002688	regulation of leukocyte chemotaxis	0.00850843	582.334	756	1.29822	0.0110458	2.65725e-12	2.16781e-11	108	94.9724	90	0.947644	0.00545058	0.833333	0.942142	0.996916
GO:1902459	positive regulation of stem cell population maintenance	0.00103912	71.1192	137	1.92634	0.00200169	2.70923e-12	2.20884e-11	6	5.27624	6	1.13717	0.000363372	1	0.462374	0.961673
GO:0045542	positive regulation of cholesterol biosynthetic process	0.000391505	26.7954	70	2.61239	0.00102276	2.79595e-12	2.27814e-11	5	4.39687	4	0.909738	0.000242248	0.8	0.886546	0.961673
GO:0000305	response to oxygen radical	0.00113389	77.6059	146	1.8813	0.00213319	2.87339e-12	2.33978e-11	20	17.5875	20	1.13717	0.00121124	1	0.07636	0.502914
GO:0046827	positive regulation of protein export from nucleus	0.00131462	89.9752	163	1.81161	0.00238158	2.94495e-12	2.39657e-11	19	16.7081	17	1.01747	0.00102955	0.894737	0.593349	0.961673
GO:0043297	apical junction assembly	0.00459382	314.411	444	1.41217	0.00648724	3.02532e-12	2.46046e-11	41	36.0543	37	1.02623	0.00224079	0.902439	0.439057	0.961673
GO:0032369	negative regulation of lipid transport	0.00264134	180.779	281	1.55439	0.00410567	3.03361e-12	2.46568e-11	25	21.9843	23	1.0462	0.00139293	0.92	0.404947	0.961673
GO:1901879	regulation of protein depolymerization	0.00724163	495.632	656	1.32356	0.00958476	3.12962e-12	2.54214e-11	71	62.4355	69	1.10514	0.00417878	0.971831	0.00618303	0.0844886
GO:1904754	positive regulation of vascular associated smooth muscle cell migration	0.000867442	59.3695	120	2.02124	0.00175331	3.13708e-12	2.54663e-11	11	9.67311	10	1.03379	0.00060562	0.909091	0.610064	0.961673
GO:0007161	calcium-independent cell-matrix adhesion	0.000679737	46.5226	101	2.17099	0.0014757	3.21716e-12	2.61002e-11	4	3.51749	4	1.13717	0.000242248	1	0.597964	0.961673
GO:0055065	metal ion homeostasis	0.0508592	3480.9	3883	1.11552	0.0567342	3.25457e-12	2.63875e-11	517	454.636	482	1.06019	0.0291909	0.932302	4.11433e-05	0.00136718
GO:0048871	multicellular organismal homeostasis	0.0285245	1952.28	2259	1.15711	0.0330061	3.26684e-12	2.64547e-11	281	247.104	265	1.07242	0.0160489	0.94306	0.000238905	0.00617633
GO:0046639	negative regulation of alpha-beta T cell differentiation	0.00279506	191.3	294	1.53686	0.00429561	3.26688e-12	2.64547e-11	19	16.7081	19	1.13717	0.00115068	1	0.0868466	0.54943
GO:0098743	cell aggregation	0.00363839	249.019	365	1.46575	0.00533298	3.3456e-12	2.70755e-11	21	18.4669	20	1.08302	0.00121124	0.952381	0.260777	0.961673
GO:0035590	purinergic nucleotide receptor signaling pathway	0.00122097	83.5655	154	1.84286	0.00225008	3.36673e-12	2.72297e-11	23	20.2256	21	1.03829	0.0012718	0.913044	0.46349	0.961673
GO:0046835	carbohydrate phosphorylation	0.0015234	104.264	182	1.74556	0.00265919	3.48045e-12	2.81322e-11	24	21.105	22	1.04241	0.00133236	0.916667	0.433611	0.961673
GO:0010954	positive regulation of protein processing	0.00162229	111.033	191	1.72021	0.00279068	3.49897e-12	2.82646e-11	22	19.3462	22	1.13717	0.00133236	1	0.0590314	0.426843
GO:0032417	positive regulation of sodium:proton antiporter activity	0.000189967	13.0018	45	3.46107	0.000657491	3.51068e-12	2.83417e-11	4	3.51749	4	1.13717	0.000242248	1	0.597964	0.961673
GO:0050000	chromosome localization	0.00593811	406.416	552	1.35821	0.00806522	3.63261e-12	2.93081e-11	71	62.4355	63	1.00904	0.00381541	0.887324	0.509188	0.961673
GO:2000589	regulation of metanephric mesenchymal cell migration	0.000251685	17.2259	53	3.07677	0.000774378	3.68764e-12	2.97339e-11	4	3.51749	4	1.13717	0.000242248	1	0.597964	0.961673
GO:0090162	establishment of epithelial cell polarity	0.00401616	274.874	396	1.44066	0.00578592	3.76295e-12	3.03225e-11	28	24.6225	27	1.09656	0.00163517	0.964286	0.132173	0.704769
GO:0086024	adrenergic receptor signaling pathway involved in positive regulation of heart rate	0.000614555	42.0614	94	2.23483	0.00137343	3.84008e-12	3.09251e-11	1	0.879374	1	1.13717	6.0562e-05	1	0.879374	0.961673
GO:0061620	glycolytic process through glucose-6-phosphate	0.00125518	85.9072	157	1.82755	0.00229391	3.84864e-12	3.0975e-11	26	22.8637	21	0.918486	0.0012718	0.807692	0.915277	0.984317
GO:0006732	coenzyme metabolic process	0.0229835	1573.04	1849	1.17543	0.0270156	3.85911e-12	3.10403e-11	285	250.621	259	1.03343	0.0156856	0.908772	0.0704732	0.480994
GO:0071616	acyl-CoA biosynthetic process	0.00335563	229.666	341	1.48477	0.00498232	3.8862e-12	3.12392e-11	43	37.8131	40	1.05784	0.00242248	0.930233	0.221324	0.907535
GO:0071634	regulation of transforming growth factor beta production	0.00317746	217.471	326	1.49905	0.00476316	3.92612e-12	3.15408e-11	28	24.6225	28	1.13717	0.00169574	1	0.0272682	0.249198
GO:0042866	pyruvate biosynthetic process	0.000198157	13.5623	46	3.39176	0.000672102	3.97989e-12	3.19532e-11	6	5.27624	6	1.13717	0.000363372	1	0.462374	0.961673
GO:0046471	phosphatidylglycerol metabolic process	0.00170355	116.594	198	1.6982	0.00289296	4.2304e-12	3.39438e-11	30	26.3812	28	1.06136	0.00169574	0.933333	0.281013	0.961673
GO:0033387	putrescine biosynthetic process from ornithine	0.000276762	18.9422	56	2.95637	0.000818211	4.23711e-12	3.39769e-11	3	2.63812	3	1.13717	0.000181686	1	0.680003	0.961673
GO:0032717	negative regulation of interleukin-8 production	0.00139664	95.5891	170	1.77845	0.00248386	4.25486e-12	3.40985e-11	17	14.9494	17	1.13717	0.00102955	1	0.112336	0.638637
GO:0015671	oxygen transport	0.000791477	54.1703	112	2.06755	0.00163642	4.26324e-12	3.41448e-11	15	13.1906	8	0.606492	0.000484496	0.533333	0.99987	1
GO:0032897	negative regulation of viral transcription	0.00180399	123.469	207	1.67654	0.00302446	4.27444e-12	3.42137e-11	24	21.105	24	1.13717	0.00145349	1	0.0456338	0.355744
GO:0045815	positive regulation of gene expression, epigenetic	0.0037546	256.973	374	1.45541	0.00546448	4.3173e-12	3.45358e-11	80	70.3499	67	0.952382	0.00405766	0.8375	0.903169	0.975203
GO:0034755	iron ion transmembrane transport	0.00093317	63.868	126	1.97282	0.00184097	4.37564e-12	3.49812e-11	16	14.07	15	1.0661	0.00090843	0.9375	0.408418	0.961673
GO:0060020	Bergmann glial cell differentiation	0.000821862	56.2499	115	2.04445	0.00168026	4.3941e-12	3.51075e-11	8	7.03499	8	1.13717	0.000484496	1	0.357519	0.961673
GO:0090199	regulation of release of cytochrome c from mitochondria	0.00316922	216.908	325	1.49833	0.00474855	4.45679e-12	3.55867e-11	45	39.5718	41	1.03609	0.00248304	0.911111	0.353882	0.961673
GO:0006875	cellular metal ion homeostasis	0.0453289	3102.4	3481	1.12203	0.0508606	4.48126e-12	3.57604e-11	457	401.874	424	1.05506	0.0256783	0.92779	0.000423782	0.00988751
GO:0045582	positive regulation of T cell differentiation	0.00916416	627.213	805	1.28346	0.0117618	4.55402e-12	3.6319e-11	73	64.1943	71	1.10602	0.0042999	0.972603	0.00502383	0.0714687
GO:0010524	positive regulation of calcium ion transport into cytosol	0.00422995	289.506	413	1.42657	0.00603431	4.67957e-12	3.72869e-11	52	45.7274	47	1.02783	0.00284642	0.903846	0.390093	0.961673
GO:0090114	COPII-coated vesicle budding	0.00537465	367.852	506	1.37555	0.00739312	4.68105e-12	3.72869e-11	67	58.918	60	1.01836	0.00363372	0.895522	0.431633	0.961673
GO:0072215	regulation of metanephros development	0.00390216	267.072	386	1.4453	0.00563981	4.68951e-12	3.73317e-11	22	19.3462	22	1.13717	0.00133236	1	0.0590314	0.426843
GO:0060591	chondroblast differentiation	0.000214433	14.6762	48	3.27061	0.000701324	4.77917e-12	3.80224e-11	5	4.39687	5	1.13717	0.00030281	1	0.525818	0.961673
GO:0001502	cartilage condensation	0.00361396	247.347	362	1.46353	0.00528915	4.87931e-12	3.87957e-11	20	17.5875	19	1.08031	0.00115068	0.95	0.286092	0.961673
GO:1902229	regulation of intrinsic apoptotic signaling pathway in response to DNA damage	0.00291192	199.297	303	1.52034	0.00442711	4.93091e-12	3.91823e-11	37	32.5368	36	1.10644	0.00218023	0.972973	0.0520798	0.390495
GO:1903897	regulation of PERK-mediated unfolded protein response	0.000814144	55.7217	114	2.04588	0.00166564	5.19485e-12	4.12547e-11	10	8.79374	10	1.13717	0.00060562	1	0.276434	0.961673
GO:1904589	regulation of protein import	0.0196981	1348.18	1603	1.18901	0.0234213	5.23558e-12	4.15531e-11	174	153.011	159	1.03914	0.00962936	0.913793	0.0956654	0.586513
GO:0001894	tissue homeostasis	0.0157224	1076.08	1305	1.21274	0.0190672	5.27961e-12	4.18772e-11	169	148.614	157	1.05643	0.00950824	0.928994	0.0247814	0.23562
GO:0060212	negative regulation of nuclear-transcribed mRNA poly(A) tail shortening	9.64899e-05	6.60396	31	4.69415	0.000452938	5.35239e-12	4.2429e-11	1	0.879374	1	1.13717	6.0562e-05	1	0.879374	0.961673
GO:1990926	short-term synaptic potentiation	0.000200011	13.6891	46	3.36033	0.000672102	5.40022e-12	4.27824e-11	2	1.75875	2	1.13717	0.000121124	1	0.773293	0.961673
GO:0045214	sarcomere organization	0.00291458	199.48	303	1.51895	0.00442711	5.43145e-12	4.30039e-11	38	33.4162	38	1.13717	0.00230136	1	0.00752244	0.0980076
GO:0051480	regulation of cytosolic calcium ion concentration	0.0267361	1829.87	2124	1.16074	0.0310336	5.54255e-12	4.38458e-11	246	216.326	229	1.05859	0.0138687	0.930894	0.00547293	0.0769425
GO:0060218	hematopoietic stem cell differentiation	0.000865403	59.2299	119	2.00912	0.0017387	5.54444e-12	4.38458e-11	12	10.5525	12	1.13717	0.000726744	1	0.213733	0.893286
GO:0009408	response to heat	0.00877612	600.655	774	1.28859	0.0113089	5.67137e-12	4.48226e-11	93	81.7818	87	1.06381	0.0052689	0.935484	0.0578403	0.425159
GO:0050856	regulation of T cell receptor signaling pathway	0.00255305	174.736	272	1.55663	0.00397417	5.73744e-12	4.53175e-11	36	31.6575	32	1.01082	0.00193798	0.888889	0.558053	0.961673
GO:0032071	regulation of endodeoxyribonuclease activity	0.000398055	27.2437	70	2.5694	0.00102276	5.76317e-12	4.54934e-11	8	7.03499	8	1.13717	0.000484496	1	0.357519	0.961673
GO:0046031	ADP metabolic process	0.00213867	146.375	236	1.6123	0.00344817	5.863e-12	4.62537e-11	44	38.6924	36	0.930414	0.00218023	0.818182	0.923639	0.984317
GO:0032008	positive regulation of TOR signaling	0.00285888	195.667	298	1.52299	0.00435405	6.09649e-12	4.8067e-11	34	29.8987	29	0.969942	0.0017563	0.852941	0.779037	0.961673
GO:0042181	ketone biosynthetic process	0.001678	114.846	195	1.69793	0.00284913	6.16726e-12	4.85958e-11	29	25.5018	28	1.09796	0.00169574	0.965517	0.119505	0.667872
GO:0072289	metanephric nephron tubule formation	0.000918172	62.8415	124	1.97322	0.00181175	6.32653e-12	4.98209e-11	4	3.51749	4	1.13717	0.000242248	1	0.597964	0.961673
GO:0031167	rRNA methylation	0.00118961	81.4193	150	1.84231	0.00219164	6.45762e-12	5.08228e-11	23	20.2256	23	1.13717	0.00139293	1	0.0519023	0.390495
GO:0035672	oligopeptide transmembrane transport	0.000425854	29.1463	73	2.50461	0.0010666	6.53468e-12	5.13728e-11	4	3.51749	4	1.13717	0.000242248	1	0.597964	0.961673
GO:0006275	regulation of DNA replication	0.0114412	783.059	979	1.25022	0.0143041	6.5353e-12	5.13728e-11	116	102.007	111	1.08816	0.00672238	0.956897	0.00364056	0.0550013
GO:0072234	metanephric nephron tubule development	0.00279035	190.977	292	1.52898	0.00426639	6.56095e-12	5.15436e-11	16	14.07	16	1.13717	0.000968992	1	0.12776	0.689005
GO:0036035	osteoclast development	0.000908573	62.1846	123	1.97798	0.00179714	6.59683e-12	5.17946e-11	6	5.27624	6	1.13717	0.000363372	1	0.462374	0.961673
GO:0003012	muscle system process	0.0348198	2383.14	2715	1.13925	0.0396686	6.60597e-12	5.18354e-11	295	259.415	280	1.07935	0.0169574	0.949152	3.30671e-05	0.0011224
GO:0060192	negative regulation of lipase activity	0.00130778	89.5072	161	1.79874	0.00235236	6.69027e-12	5.24656e-11	15	13.1906	15	1.13717	0.00090843	1	0.145301	0.738403
GO:0001825	blastocyst formation	0.00263873	180.6	279	1.54485	0.00407644	6.71667e-12	5.26413e-11	29	25.5018	28	1.09796	0.00169574	0.965517	0.119505	0.667872
GO:0002250	adaptive immune response	0.0201093	1376.32	1632	1.18577	0.023845	7.0315e-12	5.50759e-11	267	234.793	242	1.0307	0.014656	0.906367	0.0991973	0.59199
GO:0043619	regulation of transcription from RNA polymerase II promoter in response to oxidative stress	0.00104405	71.4567	136	1.90325	0.00198708	7.18809e-12	5.62689e-11	11	9.67311	11	1.13717	0.000666182	1	0.243071	0.931172
GO:0070836	caveola assembly	0.000272582	18.6561	55	2.94811	0.0008036	7.23091e-12	5.65705e-11	4	3.51749	4	1.13717	0.000242248	1	0.597964	0.961673
GO:1901836	regulation of transcription of nuclear large rRNA transcript from RNA polymerase I promoter	0.000749065	51.2675	107	2.08709	0.00156337	7.34339e-12	5.74163e-11	12	10.5525	10	0.947644	0.00060562	0.833333	0.831441	0.961673
GO:1901739	regulation of myoblast fusion	0.00118129	80.8502	149	1.84291	0.00217703	7.39034e-12	5.77491e-11	21	18.4669	19	1.02887	0.00115068	0.904762	0.526585	0.961673
GO:0048729	tissue morphogenesis	0.0727863	4981.64	5447	1.09342	0.0795856	7.51589e-12	5.86953e-11	510	448.481	493	1.09927	0.0298571	0.966667	1.32876e-12	1.84055e-10
GO:0051494	negative regulation of cytoskeleton organization	0.0114104	780.949	976	1.24976	0.0142603	7.57369e-12	5.91116e-11	116	102.007	111	1.08816	0.00672238	0.956897	0.00364056	0.0550013
GO:0010971	positive regulation of G2/M transition of mitotic cell cycle	0.00264214	180.834	279	1.54286	0.00407644	7.64572e-12	5.96384e-11	21	18.4669	20	1.08302	0.00121124	0.952381	0.260777	0.961673
GO:1905564	positive regulation of vascular endothelial cell proliferation	0.000256848	17.5792	53	3.01493	0.000774378	7.67022e-12	5.97941e-11	4	3.51749	4	1.13717	0.000242248	1	0.597964	0.961673
GO:0045409	negative regulation of interleukin-6 biosynthetic process	0.000383141	26.2229	68	2.59315	0.000993542	7.71442e-12	6.01031e-11	5	4.39687	5	1.13717	0.00030281	1	0.525818	0.961673
GO:0030952	establishment or maintenance of cytoskeleton polarity	0.000546812	37.4249	86	2.29793	0.00125654	7.73079e-12	6.0195e-11	8	7.03499	8	1.13717	0.000484496	1	0.357519	0.961673
GO:0072593	reactive oxygen species metabolic process	0.00959345	656.595	836	1.27324	0.0122147	8.0543e-12	6.26768e-11	101	88.8167	91	1.02458	0.00551114	0.90099	0.313334	0.961673
GO:1900542	regulation of purine nucleotide metabolic process	0.0290028	1985.01	2288	1.15264	0.0334298	8.26665e-12	6.42913e-11	260	228.637	240	1.0497	0.0145349	0.923077	0.0146753	0.160945
GO:0045059	positive thymic T cell selection	0.000882221	60.3809	120	1.98738	0.00175331	8.81082e-12	6.84829e-11	8	7.03499	7	0.995026	0.000423934	0.875	0.750021	0.961673
GO:0006244	pyrimidine nucleotide catabolic process	0.000474279	32.4606	78	2.40291	0.00113965	9.01797e-12	7.00516e-11	13	11.4319	11	0.962223	0.000666182	0.846154	0.799405	0.961673
GO:0090023	positive regulation of neutrophil chemotaxis	0.00150909	103.285	179	1.73307	0.00261535	9.05319e-12	7.02837e-11	29	25.5018	25	0.980321	0.00151405	0.862069	0.73247	0.961673
GO:0045744	negative regulation of G-protein coupled receptor protein signaling pathway	0.00356097	243.72	356	1.4607	0.00520148	9.06311e-12	7.03193e-11	37	32.5368	37	1.13717	0.00224079	1	0.00855663	0.107748
GO:0006520	cellular amino acid metabolic process	0.0255843	1751.04	2036	1.16274	0.0297478	9.08281e-12	7.04306e-11	320	281.4	292	1.03767	0.0176841	0.9125	0.0359839	0.305492
GO:0045840	positive regulation of mitotic nuclear division	0.00431363	295.234	418	1.41583	0.00610736	9.12234e-12	7.06955e-11	50	43.9687	46	1.0462	0.00278585	0.92	0.263259	0.961673
GO:0032677	regulation of interleukin-8 production	0.00413099	282.733	403	1.42537	0.0058882	9.26451e-12	7.1755e-11	63	55.4005	60	1.08302	0.00363372	0.952381	0.0450144	0.355744
GO:0045823	positive regulation of heart contraction	0.0051771	354.331	488	1.37724	0.00713013	9.28303e-12	7.18561e-11	34	29.8987	32	1.07028	0.00193798	0.941176	0.204834	0.893113
GO:0035337	fatty-acyl-CoA metabolic process	0.00296531	202.952	306	1.50774	0.00447094	9.40679e-12	7.27713e-11	38	33.4162	35	1.0474	0.00211967	0.921053	0.311378	0.961673
GO:0000820	regulation of glutamine family amino acid metabolic process	0.000218921	14.9834	48	3.20355	0.000701324	9.58612e-12	7.4115e-11	5	4.39687	5	1.13717	0.00030281	1	0.525818	0.961673
GO:0046466	membrane lipid catabolic process	0.00130419	89.2614	160	1.79249	0.00233775	9.9586e-12	7.69496e-11	24	21.105	24	1.13717	0.00145349	1	0.0456338	0.355744
GO:0042795	snRNA transcription from RNA polymerase II promoter	0.00381767	261.289	377	1.44285	0.00550831	1.00251e-11	7.7418e-11	70	61.5562	64	1.0397	0.00387597	0.914286	0.244717	0.936386
GO:0055072	iron ion homeostasis	0.00702679	480.928	635	1.32037	0.00927793	1.00318e-11	7.74241e-11	86	75.6261	82	1.08428	0.00496609	0.953488	0.017168	0.181603
GO:1903206	negative regulation of hydrogen peroxide-induced cell death	0.00203756	139.455	226	1.6206	0.00330207	1.01983e-11	7.86634e-11	17	14.9494	16	1.07028	0.000968992	0.941176	0.374549	0.961673
GO:0050732	negative regulation of peptidyl-tyrosine phosphorylation	0.00386706	264.669	381	1.43953	0.00556676	1.03124e-11	7.94968e-11	47	41.3306	42	1.0162	0.0025436	0.893617	0.492747	0.961673
GO:0006140	regulation of nucleotide metabolic process	0.0293786	2010.73	2314	1.15082	0.0338096	1.04312e-11	8.03655e-11	267	234.793	246	1.04773	0.0148983	0.921348	0.0172725	0.182561
GO:0034391	regulation of smooth muscle cell apoptotic process	0.00194731	133.278	218	1.63568	0.00318518	1.04581e-11	8.048e-11	15	13.1906	15	1.13717	0.00090843	1	0.145301	0.738403
GO:0051894	positive regulation of focal adhesion assembly	0.00305127	208.835	313	1.49879	0.00457322	1.04583e-11	8.048e-11	24	21.105	23	1.08979	0.00139293	0.958333	0.196077	0.86496
GO:0072431	signal transduction involved in mitotic G1 DNA damage checkpoint	0.00435648	298.166	421	1.41196	0.00615119	1.08936e-11	8.3781e-11	63	55.4005	54	0.97472	0.00327035	0.857143	0.776186	0.961673
GO:0046395	carboxylic acid catabolic process	0.0172937	1183.62	1419	1.19887	0.0207329	1.1574e-11	8.89614e-11	224	196.98	209	1.06102	0.0126575	0.933036	0.00572413	0.0798743
GO:0006354	DNA-templated transcription, elongation	0.00551065	377.16	514	1.36282	0.00751001	1.20029e-11	9.22042e-11	110	96.7311	95	0.982104	0.00575339	0.863636	0.750505	0.961673
GO:0006691	leukotriene metabolic process	0.00206434	141.288	228	1.61373	0.00333129	1.2112e-11	9.29881e-11	30	26.3812	29	1.09927	0.0017563	0.966667	0.107969	0.629492
GO:0071166	ribonucleoprotein complex localization	0.00654133	447.702	596	1.33124	0.0087081	1.21751e-11	9.34179e-11	127	111.68	111	0.993907	0.00672238	0.874016	0.637981	0.961673
GO:0072040	negative regulation of mesenchymal cell apoptotic process involved in nephron morphogenesis	0.00054269	37.1428	85	2.28847	0.00124193	1.24225e-11	9.5261e-11	4	3.51749	4	1.13717	0.000242248	1	0.597964	0.961673
GO:0042058	regulation of epidermal growth factor receptor signaling pathway	0.00951255	651.058	828	1.27178	0.0120978	1.24335e-11	9.52899e-11	83	72.988	76	1.04127	0.00460271	0.915663	0.201284	0.885261
GO:0035793	positive regulation of metanephric mesenchymal cell migration by platelet-derived growth factor receptor-beta signaling pathway	0.000212951	14.5748	47	3.22475	0.000686713	1.25652e-11	9.62427e-11	3	2.63812	3	1.13717	0.000181686	1	0.680003	0.961673
GO:0043248	proteasome assembly	0.000610269	41.768	92	2.20264	0.0013442	1.35299e-11	1.03534e-10	13	11.4319	13	1.13717	0.000787306	1	0.187935	0.847026
GO:0009141	nucleoside triphosphate metabolic process	0.0151479	1036.75	1257	1.21244	0.0183659	1.35328e-11	1.03534e-10	259	227.758	215	0.943985	0.0130208	0.830116	0.992632	1
GO:1900373	positive regulation of purine nucleotide biosynthetic process	0.012782	874.828	1078	1.23224	0.0157506	1.35482e-11	1.03591e-10	109	95.8517	106	1.10587	0.00641957	0.972477	0.000535394	0.0118807
GO:0034351	negative regulation of glial cell apoptotic process	0.00104399	71.4529	135	1.88936	0.00197247	1.37525e-11	1.05093e-10	8	7.03499	8	1.13717	0.000484496	1	0.357519	0.961673
GO:0072109	glomerular mesangium development	0.000388491	26.5891	68	2.55744	0.000993542	1.38537e-11	1.05805e-10	8	7.03499	7	0.995026	0.000423934	0.875	0.750021	0.961673
GO:0031424	keratinization	0.00513053	351.144	483	1.37551	0.00705707	1.39783e-11	1.06694e-10	225	197.859	134	0.67725	0.00811531	0.595556	1	1
GO:0014028	notochord formation	0.000544063	37.2367	85	2.28269	0.00124193	1.40446e-11	1.07138e-10	4	3.51749	4	1.13717	0.000242248	1	0.597964	0.961673
GO:0046634	regulation of alpha-beta T cell activation	0.00866952	593.359	762	1.28421	0.0111335	1.4863e-11	1.13316e-10	76	66.8324	72	1.07732	0.00436047	0.947368	0.0397777	0.326712
GO:0030111	regulation of Wnt signaling pathway	0.0399791	2736.25	3084	1.12709	0.04506	1.48799e-11	1.13379e-10	317	278.762	295	1.05825	0.0178658	0.930599	0.00180379	0.0320325
GO:1904238	pericyte cell differentiation	0.000828874	56.7298	114	2.00953	0.00166564	1.48961e-11	1.13436e-10	8	7.03499	7	0.995026	0.000423934	0.875	0.750021	0.961673
GO:0051303	establishment of chromosome localization	0.00589486	403.456	544	1.34835	0.00794834	1.4905e-11	1.13439e-10	70	61.5562	62	1.00721	0.00375485	0.885714	0.526871	0.961673
GO:0007034	vacuolar transport	0.0089158	610.215	781	1.27988	0.0114111	1.52787e-11	1.16215e-10	118	103.766	106	1.02153	0.00641957	0.898305	0.32137	0.961673
GO:0006260	DNA replication	0.0150245	1028.31	1247	1.21267	0.0182198	1.55716e-11	1.18375e-10	212	186.427	196	1.05135	0.0118702	0.924528	0.0221509	0.217054
GO:0070168	negative regulation of biomineral tissue development	0.00219648	150.332	239	1.58982	0.00349201	1.56782e-11	1.19116e-10	19	16.7081	18	1.07732	0.00109012	0.947368	0.313441	0.961673
GO:0032415	regulation of sodium:proton antiporter activity	0.000262111	17.9394	53	2.95439	0.000774378	1.58321e-11	1.20216e-10	6	5.27624	6	1.13717	0.000363372	1	0.462374	0.961673
GO:0051047	positive regulation of secretion	0.0361206	2472.17	2803	1.13382	0.0409544	1.64837e-11	1.25092e-10	383	336.8	351	1.04216	0.0212573	0.916449	0.0120434	0.138531
GO:0031647	regulation of protein stability	0.020861	1427.77	1683	1.17876	0.0245902	1.65262e-11	1.25342e-10	247	217.205	225	1.03589	0.0136265	0.910931	0.0714907	0.482434
GO:0003257	positive regulation of transcription from RNA polymerase II promoter involved in myocardial precursor cell differentiation	0.000710646	48.638	102	2.09713	0.00149031	1.70108e-11	1.28943e-10	4	3.51749	4	1.13717	0.000242248	1	0.597964	0.961673
GO:0000451	rRNA 2'-O-methylation	0.000207209	14.1818	46	3.24359	0.000672102	1.70297e-11	1.29012e-10	4	3.51749	4	1.13717	0.000242248	1	0.597964	0.961673
GO:1900221	regulation of beta-amyloid clearance	0.000700936	47.9734	101	2.10533	0.0014757	1.72223e-11	1.30396e-10	9	7.91436	9	1.13717	0.000545058	1	0.314374	0.961673
GO:0040016	embryonic cleavage	0.000892126	61.0589	120	1.96532	0.00175331	1.72761e-11	1.30728e-10	8	7.03499	8	1.13717	0.000484496	1	0.357519	0.961673
GO:0014044	Schwann cell development	0.00265232	181.53	278	1.53143	0.00406183	1.73804e-11	1.31442e-10	26	22.8637	24	1.0497	0.00145349	0.923077	0.377548	0.961673
GO:0070542	response to fatty acid	0.00788172	539.441	700	1.29764	0.0102276	1.76829e-11	1.33653e-10	81	71.2293	77	1.08102	0.00466327	0.950617	0.0262944	0.246042
GO:0045740	positive regulation of DNA replication	0.00644416	441.051	587	1.33091	0.0085766	1.78971e-11	1.35194e-10	56	49.2449	54	1.09656	0.00327035	0.964286	0.0279927	0.25371
GO:0055088	lipid homeostasis	0.00821588	562.311	726	1.2911	0.0106075	1.79458e-11	1.35484e-10	104	91.4549	94	1.02783	0.00569283	0.903846	0.27651	0.961673
GO:0030010	establishment of cell polarity	0.0147291	1008.09	1224	1.21417	0.0178838	1.80485e-11	1.36181e-10	101	88.8167	98	1.1034	0.00593508	0.970297	0.00121503	0.0235127
GO:0051125	regulation of actin nucleation	0.00131517	90.013	160	1.77752	0.00233775	1.81629e-11	1.36918e-10	25	21.9843	22	1.00071	0.00133236	0.88	0.643815	0.961673
GO:0031398	positive regulation of protein ubiquitination	0.0150746	1031.73	1250	1.21155	0.0182636	1.8167e-11	1.36918e-10	182	160.046	163	1.01846	0.00987161	0.895604	0.294142	0.961673
GO:0097011	cellular response to granulocyte macrophage colony-stimulating factor stimulus	0.000633495	43.3577	94	2.16801	0.00137343	1.86808e-11	1.4071e-10	9	7.91436	9	1.13717	0.000545058	1	0.314374	0.961673
GO:0008595	anterior/posterior axis specification, embryo	0.00208611	142.778	229	1.6039	0.0033459	1.8796e-11	1.41497e-10	15	13.1906	15	1.13717	0.00090843	1	0.145301	0.738403
GO:0001831	trophectodermal cellular morphogenesis	0.000239254	16.375	50	3.05343	0.000730546	1.8936e-11	1.42469e-10	2	1.75875	2	1.13717	0.000121124	1	0.773293	0.961673
GO:0007220	Notch receptor processing	0.00150166	102.776	177	1.72219	0.00258613	1.8952e-11	1.42508e-10	17	14.9494	13	0.869603	0.000787306	0.764706	0.954618	0.998178
GO:0006913	nucleocytoplasmic transport	0.0226147	1547.8	1812	1.1707	0.026475	1.94668e-11	1.46295e-10	282	247.983	253	1.02023	0.0153222	0.897163	0.204604	0.893113
GO:0070830	bicellular tight junction assembly	0.0036465	249.574	361	1.44646	0.00527454	2.01799e-11	1.51568e-10	32	28.14	29	1.03056	0.0017563	0.90625	0.449928	0.961673
GO:0060516	primary prostatic bud elongation	0.00106105	72.6207	136	1.87274	0.00198708	2.05822e-11	1.54502e-10	2	1.75875	2	1.13717	0.000121124	1	0.773293	0.961673
GO:0022011	myelination in peripheral nervous system	0.00262194	179.451	275	1.53245	0.004018	2.07889e-11	1.55964e-10	23	20.2256	22	1.08773	0.00133236	0.956522	0.215871	0.893286
GO:0015734	taurine transport	0.000121626	8.32433	34	4.08441	0.000496771	2.09552e-11	1.57122e-10	1	0.879374	1	1.13717	6.0562e-05	1	0.879374	0.961673
GO:0099132	ATP hydrolysis coupled cation transmembrane transport	0.00350294	239.748	349	1.45569	0.00509921	2.10429e-11	1.5769e-10	58	51.0037	54	1.05875	0.00327035	0.931034	0.155652	0.777224
GO:0016056	rhodopsin mediated signaling pathway	0.000501797	34.344	80	2.32937	0.00116887	2.12918e-11	1.59464e-10	13	11.4319	11	0.962223	0.000666182	0.846154	0.799405	0.961673
GO:0000187	activation of MAPK activity	0.0166965	1142.74	1371	1.19975	0.0200316	2.14049e-11	1.6022e-10	142	124.871	135	1.08112	0.00817587	0.950704	0.00320756	0.0495402
GO:0043981	histone H4-K5 acetylation	0.000957376	65.5247	126	1.92294	0.00184097	2.1613e-11	1.61594e-10	15	13.1906	14	1.06136	0.000847868	0.933333	0.444525	0.961673
GO:0043982	histone H4-K8 acetylation	0.000957376	65.5247	126	1.92294	0.00184097	2.1613e-11	1.61594e-10	15	13.1906	14	1.06136	0.000847868	0.933333	0.444525	0.961673
GO:0001768	establishment of T cell polarity	0.000783688	53.6371	109	2.03217	0.00159259	2.16386e-11	1.61694e-10	6	5.27624	6	1.13717	0.000363372	1	0.462374	0.961673
GO:0032916	positive regulation of transforming growth factor beta3 production	0.000340136	23.2796	62	2.66328	0.000905876	2.17655e-11	1.62549e-10	2	1.75875	2	1.13717	0.000121124	1	0.773293	0.961673
GO:0061767	negative regulation of lung blood pressure	0.000186067	12.7348	43	3.37658	0.000628269	2.22244e-11	1.65883e-10	1	0.879374	1	1.13717	6.0562e-05	1	0.879374	0.961673
GO:0009166	nucleotide catabolic process	0.00708983	485.242	637	1.31275	0.00930715	2.31626e-11	1.72787e-10	61	53.6418	57	1.0626	0.00345203	0.934426	0.125983	0.689005
GO:0007033	vacuole organization	0.00907993	621.449	792	1.27444	0.0115718	2.35057e-11	1.75247e-10	129	113.439	124	1.0931	0.00750969	0.96124	0.00112031	0.0221353
GO:1900038	negative regulation of cellular response to hypoxia	0.000402566	27.5524	69	2.50432	0.00100815	2.40557e-11	1.79246e-10	8	7.03499	8	1.13717	0.000484496	1	0.357519	0.961673
GO:1903530	regulation of secretion by cell	0.0699947	4790.57	5236	1.09298	0.0765027	2.41529e-11	1.79868e-10	657	577.749	604	1.04544	0.0365795	0.91933	0.000499455	0.0112733
GO:0006757	ATP generation from ADP	0.0018306	125.29	206	1.64419	0.00300985	2.44319e-11	1.81843e-10	39	34.2956	32	0.933065	0.00193798	0.820513	0.909541	0.9816
GO:0008207	C21-steroid hormone metabolic process	0.00168516	115.336	193	1.67338	0.00281991	2.52232e-11	1.87627e-10	27	23.7431	27	1.13717	0.00163517	1	0.0310148	0.273725
GO:0048285	organelle fission	0.0241685	1654.14	1925	1.16375	0.028126	2.5917e-11	1.92679e-10	322	283.158	289	1.02063	0.0175024	0.897516	0.179008	0.835901
GO:0032091	negative regulation of protein binding	0.00742693	508.314	663	1.30431	0.00968703	2.61334e-11	1.94178e-10	89	78.2643	80	1.02218	0.00484496	0.898876	0.356592	0.961673
GO:0072525	pyridine-containing compound biosynthetic process	0.00318568	218.034	322	1.47683	0.00470471	2.64204e-11	1.96161e-10	35	30.7781	35	1.13717	0.00211967	1	0.0110709	0.12961
GO:0048146	positive regulation of fibroblast proliferation	0.00707037	483.91	635	1.31223	0.00927793	2.64301e-11	1.96161e-10	53	46.6068	52	1.11572	0.00314922	0.981132	0.00902677	0.111743
GO:0048024	regulation of mRNA splicing, via spliceosome	0.00740246	506.639	661	1.30468	0.00965781	2.67441e-11	1.98349e-10	79	69.4705	74	1.0652	0.00448159	0.936709	0.0734662	0.492231
GO:0071359	cellular response to dsRNA	0.00330589	226.262	332	1.46733	0.00485082	2.6755e-11	1.98349e-10	51	44.8481	50	1.11488	0.0030281	0.980392	0.011293	0.131276
GO:0061621	canonical glycolysis	0.001236	84.5945	152	1.79681	0.00222086	2.69395e-11	1.99604e-10	25	21.9843	20	0.909738	0.00121124	0.8	0.927783	0.985685
GO:0030252	growth hormone secretion	0.000377024	25.8043	66	2.55772	0.00096432	2.70941e-11	2.00637e-10	7	6.15562	6	0.97472	0.000363372	0.857143	0.797127	0.961673
GO:0032077	positive regulation of deoxyribonuclease activity	0.000179817	12.3071	42	3.41268	0.000613658	2.72949e-11	2.0201e-10	5	4.39687	5	1.13717	0.00030281	1	0.525818	0.961673
GO:0050709	negative regulation of protein secretion	0.0112491	769.911	958	1.2443	0.0139972	2.75942e-11	2.04085e-10	114	100.249	106	1.05737	0.00641957	0.929825	0.0576513	0.425159
GO:0051349	positive regulation of lyase activity	0.00772369	528.625	686	1.29771	0.0100231	2.76063e-11	2.04085e-10	60	52.7624	59	1.11822	0.00357316	0.983333	0.00408682	0.0600052
GO:0071825	protein-lipid complex subunit organization	0.00319913	218.955	323	1.47519	0.00471932	2.77638e-11	2.05134e-10	47	41.3306	43	1.04039	0.00260417	0.914894	0.315433	0.961673
GO:0033505	floor plate morphogenesis	0.00034228	23.4263	62	2.6466	0.000905876	2.785e-11	2.05656e-10	2	1.75875	2	1.13717	0.000121124	1	0.773293	0.961673
GO:0003321	positive regulation of blood pressure by epinephrine-norepinephrine	0.00176599	120.868	200	1.6547	0.00292218	2.80343e-11	2.069e-10	7	6.15562	7	1.13717	0.000423934	1	0.406582	0.961673
GO:0039528	cytoplasmic pattern recognition receptor signaling pathway in response to virus	0.000316723	21.6772	59	2.72176	0.000862044	2.85762e-11	2.10782e-10	6	5.27624	5	0.947644	0.00030281	0.833333	0.84304	0.961673
GO:0002637	regulation of immunoglobulin production	0.00342833	234.642	342	1.45754	0.00499693	2.87305e-11	2.11801e-10	56	49.2449	52	1.05595	0.00314922	0.928571	0.178477	0.83382
GO:0051599	response to hydrostatic pressure	0.000283162	19.3802	55	2.83795	0.0008036	2.90234e-11	2.13841e-10	6	5.27624	6	1.13717	0.000363372	1	0.462374	0.961673
GO:0000453	enzyme-directed rRNA 2'-O-methylation	0.000195306	13.3672	44	3.29165	0.00064288	2.91329e-11	2.14527e-10	2	1.75875	2	1.13717	0.000121124	1	0.773293	0.961673
GO:0042177	negative regulation of protein catabolic process	0.0105735	723.67	906	1.25195	0.0132375	2.96386e-11	2.18129e-10	105	92.3342	97	1.05053	0.00587452	0.923809	0.100342	0.597194
GO:0042113	B cell activation	0.014192	971.331	1181	1.21586	0.0172555	2.97945e-11	2.19154e-10	140	123.112	127	1.03158	0.00769138	0.907143	0.190579	0.85371
GO:0072243	metanephric nephron epithelium development	0.00290356	198.726	298	1.49955	0.00435405	3.01062e-11	2.21322e-10	18	15.8287	18	1.13717	0.00109012	1	0.0987727	0.589723
GO:0050860	negative regulation of T cell receptor signaling pathway	0.00147814	101.167	174	1.71993	0.0025423	3.06247e-11	2.25009e-10	18	15.8287	15	0.947644	0.00090843	0.833333	0.836069	0.961673
GO:0006409	tRNA export from nucleus	0.00193784	132.629	215	1.62106	0.00314135	3.07501e-11	2.25804e-10	33	29.0193	31	1.06825	0.00187742	0.939394	0.222073	0.907535
GO:1900736	regulation of phospholipase C-activating G-protein coupled receptor signaling pathway	0.0004687	32.0787	76	2.36917	0.00111043	3.09552e-11	2.27183e-10	5	4.39687	5	1.13717	0.00030281	1	0.525818	0.961673
GO:0001704	formation of primary germ layer	0.0164692	1127.19	1352	1.19945	0.0197539	3.10847e-11	2.28006e-10	115	101.128	110	1.08773	0.00666182	0.956522	0.00397742	0.0590067
GO:0071218	cellular response to misfolded protein	0.00115284	78.903	144	1.82503	0.00210397	3.11664e-11	2.28478e-10	23	20.2256	20	0.988846	0.00121124	0.869565	0.701335	0.961673
GO:0019217	regulation of fatty acid metabolic process	0.00821817	562.468	724	1.28718	0.0105783	3.17299e-11	2.3248e-10	83	72.988	79	1.08237	0.0047844	0.951807	0.0222034	0.217054
GO:1903076	regulation of protein localization to plasma membrane	0.00962831	658.981	833	1.26407	0.0121709	3.25396e-11	2.38279e-10	78	68.5911	72	1.0497	0.00436047	0.923077	0.154464	0.772044
GO:0018201	peptidyl-glycine modification	0.000301013	20.6019	57	2.76673	0.000832822	3.32666e-11	2.43468e-10	3	2.63812	3	1.13717	0.000181686	1	0.680003	0.961673
GO:0007050	cell cycle arrest	0.0170087	1164.11	1392	1.19576	0.0203384	3.34658e-11	2.44789e-10	150	131.906	137	1.03862	0.008297	0.913333	0.121005	0.673278
GO:0006865	amino acid transport	0.0103199	706.312	886	1.2544	0.0129453	3.37384e-11	2.46646e-10	113	99.3692	103	1.03654	0.00623789	0.911504	0.183664	0.847026
GO:0061097	regulation of protein tyrosine kinase activity	0.00786414	538.238	696	1.29311	0.0101692	3.5624e-11	2.60287e-10	74	65.0737	67	1.0296	0.00405766	0.905405	0.317299	0.961673
GO:0051437	positive regulation of ubiquitin-protein ligase activity involved in regulation of mitotic cell cycle transition	0.00443555	303.578	424	1.39668	0.00619503	3.60135e-11	2.62986e-10	76	66.8324	64	0.957619	0.00387597	0.842105	0.87789	0.961673
GO:0045933	positive regulation of muscle contraction	0.00573059	392.213	528	1.34621	0.00771456	3.64205e-11	2.65811e-10	46	40.4512	43	1.06301	0.00260417	0.934783	0.178026	0.832793
GO:0001893	maternal placenta development	0.00307588	210.52	312	1.48205	0.0045586	3.65964e-11	2.66947e-10	32	28.14	32	1.13717	0.00193798	1	0.016292	0.174015
GO:0090181	regulation of cholesterol metabolic process	0.00353288	241.798	350	1.44749	0.00511382	3.70268e-11	2.69937e-10	53	46.6068	46	0.98698	0.00278585	0.867924	0.694516	0.961673
GO:0032287	peripheral nervous system myelin maintenance	0.000498524	34.12	79	2.31536	0.00115426	3.71732e-11	2.70854e-10	7	6.15562	7	1.13717	0.000423934	1	0.406582	0.961673
GO:1904339	negative regulation of dopaminergic neuron differentiation	0.000603199	41.2841	90	2.18001	0.00131498	3.72421e-11	2.71206e-10	3	2.63812	3	1.13717	0.000181686	1	0.680003	0.961673
GO:0051188	cofactor biosynthetic process	0.0138492	947.867	1154	1.21747	0.016861	3.74141e-11	2.72308e-10	173	152.132	160	1.05172	0.00968992	0.924856	0.0359549	0.305492
GO:2000646	positive regulation of receptor catabolic process	0.000345297	23.6328	62	2.62347	0.000905876	3.92395e-11	2.85436e-10	5	4.39687	5	1.13717	0.00030281	1	0.525818	0.961673
GO:0007341	penetration of zona pellucida	0.000407301	27.8765	69	2.47521	0.00100815	3.92828e-11	2.85592e-10	8	7.03499	7	0.995026	0.000423934	0.875	0.750021	0.961673
GO:1901078	negative regulation of relaxation of muscle	0.00105069	71.9113	134	1.86341	0.00195786	3.93397e-11	2.85848e-10	5	4.39687	5	1.13717	0.00030281	1	0.525818	0.961673
GO:0046697	decidualization	0.00162771	111.404	187	1.67858	0.00273224	3.97003e-11	2.8831e-10	21	18.4669	21	1.13717	0.0012718	1	0.0671392	0.462074
GO:0001767	establishment of lymphocyte polarity	0.000843092	57.7029	114	1.97564	0.00166564	3.98046e-11	2.88908e-10	7	6.15562	7	1.13717	0.000423934	1	0.406582	0.961673
GO:0002246	wound healing involved in inflammatory response	0.000212835	14.5669	46	3.15785	0.000672102	4.02025e-11	2.91634e-10	5	4.39687	5	1.13717	0.00030281	1	0.525818	0.961673
GO:1901292	nucleoside phosphate catabolic process	0.00737265	504.599	657	1.30202	0.00959937	4.21369e-11	3.05498e-10	67	58.918	62	1.05231	0.00375485	0.925373	0.16604	0.79164
GO:0061384	heart trabecula morphogenesis	0.00459081	314.204	436	1.38763	0.00637036	4.3846e-11	3.17714e-10	34	29.8987	33	1.10373	0.00199855	0.970588	0.0714407	0.482344
GO:1900040	regulation of interleukin-2 secretion	0.000763411	52.2494	106	2.02873	0.00154876	4.40617e-11	3.19102e-10	7	6.15562	6	0.97472	0.000363372	0.857143	0.797127	0.961673
GO:0032910	regulation of transforming growth factor beta3 production	0.000472581	32.3444	76	2.34971	0.00111043	4.46826e-11	3.2342e-10	3	2.63812	3	1.13717	0.000181686	1	0.680003	0.961673
GO:0002822	regulation of adaptive immune response based on somatic recombination of immune receptors built from immunoglobulin superfamily domains	0.0101279	693.171	870	1.2551	0.0127115	4.5437e-11	3.287e-10	120	105.525	110	1.04241	0.00666182	0.916667	0.129272	0.695742
GO:0060338	regulation of type I interferon-mediated signaling pathway	0.00247929	169.688	261	1.53812	0.00381345	4.6285e-11	3.34651e-10	45	39.5718	38	0.960279	0.00230136	0.844444	0.831196	0.961673
GO:0022900	electron transport chain	0.0123701	846.636	1041	1.22957	0.01521	4.63121e-11	3.34663e-10	180	158.287	147	0.928691	0.00890262	0.816667	0.994849	1
GO:0072273	metanephric nephron morphogenesis	0.0039418	269.785	383	1.41965	0.00559598	4.69723e-11	3.39247e-10	21	18.4669	21	1.13717	0.0012718	1	0.0671392	0.462074
GO:0010641	positive regulation of platelet-derived growth factor receptor signaling pathway	0.000400385	27.4031	68	2.48147	0.000993542	4.86381e-11	3.51085e-10	5	4.39687	5	1.13717	0.00030281	1	0.525818	0.961673
GO:1902932	positive regulation of alcohol biosynthetic process	0.00204019	139.635	223	1.59702	0.00325823	4.89828e-11	3.5338e-10	21	18.4669	20	1.08302	0.00121124	0.952381	0.260777	0.961673
GO:0071241	cellular response to inorganic substance	0.0160621	1099.33	1319	1.19983	0.0192718	4.98354e-11	3.59334e-10	177	155.649	163	1.04723	0.00987161	0.920904	0.0502713	0.385277
GO:1901898	negative regulation of relaxation of cardiac muscle	0.000991576	67.8654	128	1.88609	0.0018702	5.01408e-11	3.61337e-10	2	1.75875	2	1.13717	0.000121124	1	0.773293	0.961673
GO:0072008	glomerular mesangial cell differentiation	0.000338892	23.1945	61	2.62994	0.000891266	5.08612e-11	3.66329e-10	6	5.27624	5	0.947644	0.00030281	0.833333	0.84304	0.961673
GO:0001832	blastocyst growth	0.00073586	50.3638	103	2.04512	0.00150492	5.30927e-11	3.82192e-10	16	14.07	15	1.0661	0.00090843	0.9375	0.408418	0.961673
GO:0043045	DNA methylation involved in embryo development	0.000437548	29.9466	72	2.40428	0.00105199	5.31434e-11	3.82348e-10	8	7.03499	7	0.995026	0.000423934	0.875	0.750021	0.961673
GO:0009064	glutamine family amino acid metabolic process	0.00552042	377.828	510	1.34982	0.00745157	5.3576e-11	3.8525e-10	68	59.7974	65	1.087	0.00393653	0.955882	0.0289789	0.261187
GO:0050881	musculoskeletal movement	0.00198513	135.867	218	1.60452	0.00318518	5.37908e-11	3.86583e-10	38	33.4162	37	1.10725	0.00224079	0.973684	0.0468217	0.362215
GO:0038202	TORC1 signaling	0.000646814	44.2692	94	2.12337	0.00137343	5.40357e-11	3.88131e-10	8	7.03499	7	0.995026	0.000423934	0.875	0.750021	0.961673
GO:1903894	regulation of IRE1-mediated unfolded protein response	0.00109877	75.2018	138	1.83506	0.00201631	5.51274e-11	3.95756e-10	12	10.5525	10	0.947644	0.00060562	0.833333	0.831441	0.961673
GO:0032487	regulation of Rap protein signal transduction	0.000223082	15.2682	47	3.0783	0.000686713	5.69829e-11	4.08854e-10	3	2.63812	3	1.13717	0.000181686	1	0.680003	0.961673
GO:0051342	regulation of cyclic-nucleotide phosphodiesterase activity	0.000484754	33.1775	77	2.32085	0.00112504	5.83346e-11	4.18324e-10	9	7.91436	7	0.884468	0.000423934	0.777778	0.915729	0.984317
GO:0003420	regulation of growth plate cartilage chondrocyte proliferation	6.39819e-05	4.37905	24	5.48064	0.000350662	6.03034e-11	4.32207e-10	2	1.75875	2	1.13717	0.000121124	1	0.773293	0.961673
GO:0007369	gastrulation	0.0217496	1488.59	1741	1.16956	0.0254376	6.16599e-11	4.41689e-10	158	138.941	145	1.04361	0.00878149	0.917721	0.0813696	0.5272
GO:1905153	regulation of membrane invagination	0.000859868	58.8511	115	1.95409	0.00168026	6.1749e-11	4.42086e-10	12	10.5525	11	1.04241	0.000666182	0.916667	0.565789	0.961673
GO:0050996	positive regulation of lipid catabolic process	0.00261632	179.066	272	1.51899	0.00397417	6.18436e-11	4.42523e-10	27	23.7431	25	1.05294	0.00151405	0.925926	0.351447	0.961673
GO:0021534	cell proliferation in hindbrain	0.00143723	98.3668	169	1.71806	0.00246924	6.24854e-11	4.46873e-10	7	6.15562	7	1.13717	0.000423934	1	0.406582	0.961673
GO:1900024	regulation of substrate adhesion-dependent cell spreading	0.00590443	404.111	540	1.33627	0.00788989	6.29107e-11	4.49495e-10	49	43.0893	47	1.09076	0.00284642	0.959184	0.0546636	0.406854
GO:0032508	DNA duplex unwinding	0.00527635	361.124	490	1.35688	0.00715935	6.29205e-11	4.49495e-10	73	64.1943	68	1.05928	0.00411822	0.931507	0.111846	0.638637
GO:0051169	nuclear transport	0.023689	1621.32	1884	1.16201	0.027527	6.33425e-11	4.52265e-10	289	254.139	260	1.02306	0.0157461	0.899654	0.164692	0.78844
GO:0001833	inner cell mass cell proliferation	0.00060007	41.07	89	2.16703	0.00130037	6.36394e-11	4.54138e-10	11	9.67311	11	1.13717	0.000666182	1	0.243071	0.931172
GO:0034101	erythrocyte homeostasis	0.00658877	450.949	594	1.31722	0.00867888	6.39213e-11	4.55685e-10	77	67.7118	68	1.00426	0.00411822	0.883117	0.547109	0.961673
GO:0042274	ribosomal small subunit biogenesis	0.00384236	262.979	374	1.42217	0.00546448	6.39254e-11	4.55685e-10	71	62.4355	65	1.04107	0.00393653	0.915493	0.231677	0.931172
GO:2000249	regulation of actin cytoskeleton reorganization	0.00310479	212.498	313	1.47295	0.00457322	6.44866e-11	4.59436e-10	34	29.8987	32	1.07028	0.00193798	0.941176	0.204834	0.893113
GO:0010390	histone monoubiquitination	0.00216238	147.998	233	1.57435	0.00340434	6.53145e-11	4.65083e-10	28	24.6225	27	1.09656	0.00163517	0.964286	0.132173	0.704769
GO:0039531	regulation of viral-induced cytoplasmic pattern recognition receptor signaling pathway	0.000923103	63.179	121	1.91519	0.00176792	6.68623e-11	4.75847e-10	20	17.5875	17	0.966597	0.00102955	0.85	0.784705	0.961673
GO:0030011	maintenance of cell polarity	0.00197949	135.48	217	1.60171	0.00317057	6.87108e-11	4.8863e-10	18	15.8287	16	1.01082	0.000968992	0.888889	0.627706	0.961673
GO:0043407	negative regulation of MAP kinase activity	0.00799919	547.48	704	1.28589	0.0102861	6.87478e-11	4.8863e-10	72	63.3149	67	1.0582	0.00405766	0.930556	0.119678	0.667872
GO:0019318	hexose metabolic process	0.0118809	813.15	1002	1.23225	0.0146401	6.87699e-11	4.8863e-10	156	137.182	136	0.991382	0.00823643	0.871795	0.670204	0.961673
GO:0000289	nuclear-transcribed mRNA poly(A) tail shortening	0.00203711	139.424	222	1.59227	0.00324362	6.94494e-11	4.93192e-10	30	26.3812	28	1.06136	0.00169574	0.933333	0.281013	0.961673
GO:0090096	positive regulation of metanephric cap mesenchymal cell proliferation	0.0004496	30.7715	73	2.37232	0.0010666	7.00988e-11	4.97535e-10	1	0.879374	1	1.13717	6.0562e-05	1	0.879374	0.961673
GO:0045218	zonula adherens maintenance	0.000224585	15.371	47	3.0577	0.000686713	7.07058e-11	5.01573e-10	3	2.63812	3	1.13717	0.000181686	1	0.680003	0.961673
GO:0010849	regulation of proton-transporting ATPase activity, rotational mechanism	0.000127513	8.72727	34	3.89583	0.000496771	7.09271e-11	5.02872e-10	1	0.879374	1	1.13717	6.0562e-05	1	0.879374	0.961673
GO:0006102	isocitrate metabolic process	0.000148654	10.1741	37	3.63667	0.000540604	7.10879e-11	5.0374e-10	5	4.39687	5	1.13717	0.00030281	1	0.525818	0.961673
GO:0010888	negative regulation of lipid storage	0.00133028	91.0469	159	1.74635	0.00232314	7.22847e-11	5.11945e-10	17	14.9494	15	1.00339	0.00090843	0.882353	0.662433	0.961673
GO:0006067	ethanol metabolic process	0.000976572	66.8385	126	1.88514	0.00184097	7.24492e-11	5.12834e-10	21	18.4669	16	0.866417	0.000968992	0.761905	0.966509	1
GO:0046470	phosphatidylcholine metabolic process	0.00478344	327.389	450	1.37451	0.00657491	7.30866e-11	5.17068e-10	75	65.953	72	1.09169	0.00436047	0.96	0.0153138	0.167371
GO:0014037	Schwann cell differentiation	0.00344585	235.841	341	1.44589	0.00498232	7.32671e-11	5.18067e-10	32	28.14	30	1.0661	0.00181686	0.9375	0.24049	0.931172
GO:0002790	peptide secretion	0.0068249	467.109	612	1.31018	0.00894188	7.47341e-11	5.28156e-10	59	51.883	58	1.1179	0.0035126	0.983051	0.00458007	0.0659501
GO:1903522	regulation of blood circulation	0.0366383	2507.6	2829	1.12817	0.0413343	7.52463e-11	5.3149e-10	278	244.466	266	1.08809	0.0161095	0.956835	6.07652e-06	0.000250661
GO:0002009	morphogenesis of an epithelium	0.0586213	4012.16	4412	1.09966	0.0644633	7.60563e-11	5.36923e-10	406	357.026	393	1.10076	0.0238009	0.96798	1.32804e-10	1.36528e-08
GO:0051216	cartilage development	0.0230406	1576.94	1835	1.16364	0.026811	7.65201e-11	5.39908e-10	150	131.906	142	1.07652	0.00859981	0.946667	0.00436445	0.0636716
GO:0016081	synaptic vesicle docking	0.000441336	30.2059	72	2.38364	0.00105199	7.67383e-11	5.41157e-10	8	7.03499	7	0.995026	0.000423934	0.875	0.750021	0.961673
GO:0039532	negative regulation of viral-induced cytoplasmic pattern recognition receptor signaling pathway	0.000325365	22.2687	59	2.64946	0.000862044	7.86369e-11	5.54249e-10	11	9.67311	9	0.930414	0.000545058	0.818182	0.861798	0.961673
GO:0007175	negative regulation of epidermal growth factor-activated receptor activity	0.00123406	84.4616	150	1.77595	0.00219164	7.91885e-11	5.57838e-10	14	12.3112	12	0.97472	0.000726744	0.857143	0.766107	0.961673
GO:0060333	interferon-gamma-mediated signaling pathway	0.00435316	297.939	415	1.3929	0.00606353	7.94593e-11	5.59446e-10	64	56.2799	59	1.04833	0.00357316	0.921875	0.200199	0.881668
GO:0042306	regulation of protein import into nucleus	0.0195052	1334.98	1573	1.1783	0.022983	8.20683e-11	5.77507e-10	171	150.373	156	1.03742	0.00944767	0.912281	0.110056	0.638637
GO:0035773	insulin secretion involved in cellular response to glucose stimulus	0.000936992	64.1296	122	1.9024	0.00178253	8.33464e-11	5.86186e-10	7	6.15562	7	1.13717	0.000423934	1	0.406582	0.961673
GO:0030262	apoptotic nuclear changes	0.00127891	87.531	154	1.75938	0.00225008	8.54077e-11	6.00363e-10	24	21.105	21	0.995026	0.0012718	0.875	0.672647	0.961673
GO:0046782	regulation of viral transcription	0.00408497	279.584	393	1.40566	0.00574209	8.54885e-11	6.0046e-10	65	57.1593	61	1.06719	0.00369428	0.938461	0.0940121	0.581347
GO:0031669	cellular response to nutrient levels	0.0171305	1172.45	1396	1.19067	0.0203968	8.55128e-11	6.0046e-10	179	157.408	168	1.06729	0.0101744	0.938547	0.0063332	0.0861119
GO:0043484	regulation of RNA splicing	0.0115	787.082	972	1.23494	0.0142018	8.61731e-11	6.04774e-10	118	103.766	112	1.07935	0.00678295	0.949152	0.00863443	0.108417
GO:0007431	salivary gland development	0.0062473	427.578	566	1.32374	0.00826978	8.73623e-11	6.12793e-10	34	29.8987	33	1.10373	0.00199855	0.970588	0.0714407	0.482344
GO:1901566	organonitrogen compound biosynthetic process	0.0847733	5802.06	6273	1.08117	0.0916543	8.7877e-11	6.16075e-10	1013	890.806	928	1.04175	0.0562016	0.916091	7.25355e-05	0.00226721
GO:0003256	regulation of transcription from RNA polymerase II promoter involved in myocardial precursor cell differentiation	0.00122547	83.8736	149	1.77648	0.00217703	8.93986e-11	6.26409e-10	7	6.15562	7	1.13717	0.000423934	1	0.406582	0.961673
GO:0008089	anterograde axonal transport	0.00178061	121.868	199	1.63291	0.00290757	8.99332e-11	6.2982e-10	31	27.2606	28	1.02712	0.00169574	0.903226	0.475974	0.961673
GO:0003002	regionalization	0.0438491	3001.12	3349	1.11592	0.0489319	9.22438e-11	6.45657e-10	312	274.365	296	1.07886	0.0179264	0.948718	2.22731e-05	0.000794288
GO:0048468	cell development	0.189819	12991.6	13650	1.05068	0.199439	9.26936e-11	6.48461e-10	1466	1289.16	1376	1.06736	0.0833333	0.938608	2.94931e-15	5.97076e-13
GO:0032412	regulation of ion transmembrane transporter activity	0.0254083	1739	2008	1.15469	0.0293387	9.31947e-11	6.5162e-10	212	186.427	200	1.07281	0.0121124	0.943396	0.00131441	0.0248686
GO:0043654	recognition of apoptotic cell	0.000508834	34.8256	79	2.26845	0.00115426	9.39279e-11	6.56398e-10	7	6.15562	6	0.97472	0.000363372	0.857143	0.797127	0.961673
GO:0072278	metanephric comma-shaped body morphogenesis	0.000218692	14.9677	46	3.07329	0.000672102	9.50141e-11	6.63637e-10	3	2.63812	3	1.13717	0.000181686	1	0.680003	0.961673
GO:0015931	nucleobase-containing compound transport	0.0156163	1068.81	1282	1.19946	0.0187312	9.83177e-11	6.86346e-10	215	189.065	192	1.01552	0.0116279	0.893023	0.310955	0.961673
GO:0035774	positive regulation of insulin secretion involved in cellular response to glucose stimulus	0.00187368	128.238	207	1.61418	0.00302446	9.85628e-11	6.87405e-10	28	24.6225	25	1.01533	0.00151405	0.892857	0.558017	0.961673
GO:0010745	negative regulation of macrophage derived foam cell differentiation	0.000795152	54.4218	108	1.9845	0.00157798	9.8596e-11	6.87405e-10	13	11.4319	12	1.0497	0.000726744	0.923077	0.523313	0.961673
GO:1990809	endoplasmic reticulum tubular network membrane organization	0.000434746	29.7549	71	2.38616	0.00103738	9.8626e-11	6.87405e-10	4	3.51749	4	1.13717	0.000242248	1	0.597964	0.961673
GO:0050858	negative regulation of antigen receptor-mediated signaling pathway	0.00196522	134.504	215	1.59847	0.00314135	9.87806e-11	6.88118e-10	22	19.3462	19	0.982104	0.00115068	0.863636	0.7297	0.961673
GO:0031572	G2 DNA damage checkpoint	0.00235907	161.459	249	1.54218	0.00363812	9.90797e-11	6.89836e-10	34	29.8987	30	1.00339	0.00181686	0.882353	0.60801	0.961673
GO:1903393	positive regulation of adherens junction organization	0.00315392	215.861	316	1.46391	0.00461705	9.92197e-11	6.90445e-10	26	22.8637	25	1.09344	0.00151405	0.961538	0.161278	0.78844
GO:0031113	regulation of microtubule polymerization	0.00296244	202.755	300	1.47962	0.00438327	1.00098e-10	6.9619e-10	38	33.4162	37	1.10725	0.00224079	0.973684	0.0468217	0.362215
GO:0030643	cellular phosphate ion homeostasis	0.000704522	48.2189	99	2.05314	0.00144648	1.00332e-10	6.97448e-10	9	7.91436	7	0.884468	0.000423934	0.777778	0.915729	0.984317
GO:0009223	pyrimidine deoxyribonucleotide catabolic process	0.000435281	29.7915	71	2.38323	0.00103738	1.03846e-10	7.21496e-10	12	10.5525	10	0.947644	0.00060562	0.833333	0.831441	0.961673
GO:0046887	positive regulation of hormone secretion	0.0129369	885.428	1080	1.21975	0.0157798	1.05809e-10	7.34742e-10	119	104.645	113	1.07984	0.00684351	0.94958	0.00795798	0.102767
GO:0043255	regulation of carbohydrate biosynthetic process	0.00808566	553.399	709	1.28117	0.0103591	1.06855e-10	7.41614e-10	82	72.1086	77	1.06783	0.00466327	0.939024	0.059036	0.426843
GO:1901741	positive regulation of myoblast fusion	0.00114252	78.1963	141	1.80315	0.00206014	1.07466e-10	7.45461e-10	19	16.7081	18	1.07732	0.00109012	0.947368	0.313441	0.961673
GO:0060032	notochord regression	0.000328452	22.4799	59	2.62457	0.000862044	1.11739e-10	7.74329e-10	2	1.75875	2	1.13717	0.000121124	1	0.773293	0.961673
GO:0045069	regulation of viral genome replication	0.00589103	403.194	537	1.33187	0.00784606	1.11745e-10	7.74329e-10	83	72.988	75	1.02757	0.00454215	0.903614	0.31633	0.961673
GO:1902904	negative regulation of supramolecular fiber organization	0.0104568	715.681	891	1.24497	0.0130183	1.19197e-10	8.25535e-10	105	92.3342	101	1.09385	0.00611676	0.961905	0.00309378	0.0479517
GO:0070734	histone H3-K27 methylation	0.000569032	38.9457	85	2.18253	0.00124193	1.1948e-10	8.27059e-10	11	9.67311	11	1.13717	0.000666182	1	0.243071	0.931172
GO:0006285	base-excision repair, AP site formation	0.000269357	18.4353	52	2.82067	0.000759767	1.2044e-10	8.33265e-10	10	8.79374	8	0.909738	0.000484496	0.8	0.89004	0.962527
GO:0071549	cellular response to dexamethasone stimulus	0.00360821	246.953	353	1.42942	0.00515765	1.22472e-10	8.46879e-10	35	30.7781	35	1.13717	0.00211967	1	0.0110709	0.12961
GO:0006541	glutamine metabolic process	0.00171982	117.708	193	1.63965	0.00281991	1.23578e-10	8.54079e-10	23	20.2256	23	1.13717	0.00139293	1	0.0519023	0.390495
GO:1903409	reactive oxygen species biosynthetic process	0.00173118	118.486	194	1.63733	0.00283452	1.23866e-10	8.5562e-10	24	21.105	23	1.08979	0.00139293	0.958333	0.196077	0.86496
GO:0071800	podosome assembly	0.000437287	29.9288	71	2.3723	0.00103738	1.25878e-10	8.69057e-10	6	5.27624	6	1.13717	0.000363372	1	0.462374	0.961673
GO:0046874	quinolinate metabolic process	0.000560028	38.3294	84	2.19153	0.00122732	1.26078e-10	8.69983e-10	5	4.39687	5	1.13717	0.00030281	1	0.525818	0.961673
GO:0032715	negative regulation of interleukin-6 production	0.00324643	222.192	323	1.45369	0.00471932	1.29286e-10	8.91651e-10	37	32.5368	34	1.04497	0.00205911	0.918919	0.332196	0.961673
GO:0051439	regulation of ubiquitin-protein ligase activity involved in mitotic cell cycle	0.00380628	260.51	369	1.41646	0.00539143	1.3333e-10	9.19062e-10	72	63.3149	60	0.947644	0.00363372	0.833333	0.911765	0.983758
GO:0030866	cortical actin cytoskeleton organization	0.00247283	169.245	258	1.52442	0.00376962	1.34691e-10	9.27954e-10	29	25.5018	29	1.13717	0.0017563	1	0.023974	0.229938
GO:0060099	regulation of phagocytosis, engulfment	0.000841007	57.5602	112	1.94579	0.00163642	1.36812e-10	9.42078e-10	11	9.67311	10	1.03379	0.00060562	0.909091	0.610064	0.961673
GO:0060534	trachea cartilage development	0.00125535	85.9185	151	1.75748	0.00220625	1.38358e-10	9.52222e-10	8	7.03499	8	1.13717	0.000484496	1	0.357519	0.961673
GO:1902042	negative regulation of extrinsic apoptotic signaling pathway via death domain receptors	0.00272247	186.331	279	1.49734	0.00407644	1.41838e-10	9.75661e-10	36	31.6575	36	1.13717	0.00218023	1	0.00973293	0.117178
GO:2000515	negative regulation of CD4-positive, alpha-beta T cell activation	0.00227517	155.718	241	1.54767	0.00352123	1.42478e-10	9.79183e-10	21	18.4669	20	1.08302	0.00121124	0.952381	0.260777	0.961673
GO:0016571	histone methylation	0.00887665	607.536	769	1.26577	0.0112358	1.42498e-10	9.79183e-10	87	76.5055	85	1.11103	0.00514777	0.977012	0.00113747	0.0223736
GO:0009415	response to water	0.000831472	56.9076	111	1.95053	0.00162181	1.43867e-10	9.88075e-10	14	12.3112	14	1.13717	0.000847868	1	0.165249	0.78844
GO:0071875	adrenergic receptor signaling pathway	0.00372421	254.893	362	1.42021	0.00528915	1.47648e-10	1.01351e-09	16	14.07	16	1.13717	0.000968992	1	0.12776	0.689005
GO:0051492	regulation of stress fiber assembly	0.00916449	627.236	791	1.26109	0.0115572	1.48236e-10	1.01701e-09	74	65.0737	71	1.09107	0.0042999	0.95946	0.016798	0.178406
GO:0010512	negative regulation of phosphatidylinositol biosynthetic process	0.00019817	13.5632	43	3.17036	0.000628269	1.4979e-10	1.02714e-09	2	1.75875	2	1.13717	0.000121124	1	0.773293	0.961673
GO:0060674	placenta blood vessel development	0.00311857	213.441	312	1.46176	0.0045586	1.49978e-10	1.02789e-09	31	27.2606	31	1.13717	0.00187742	1	0.0185311	0.190063
GO:0046628	positive regulation of insulin receptor signaling pathway	0.00103086	70.5541	130	1.84256	0.00189942	1.50099e-10	1.02819e-09	13	11.4319	13	1.13717	0.000787306	1	0.187935	0.847026
GO:0034116	positive regulation of heterotypic cell-cell adhesion	0.000811617	55.5487	109	1.96224	0.00159259	1.5063e-10	1.03129e-09	12	10.5525	12	1.13717	0.000726744	1	0.213733	0.893286
GO:0098813	nuclear chromosome segregation	0.019864	1359.53	1596	1.17393	0.023319	1.51312e-10	1.03542e-09	255	224.24	231	1.03015	0.0139898	0.905882	0.110251	0.638637
GO:0032079	positive regulation of endodeoxyribonuclease activity	0.000175209	11.9916	40	3.33566	0.000584436	1.51956e-10	1.03929e-09	4	3.51749	4	1.13717	0.000242248	1	0.597964	0.961673
GO:0050819	negative regulation of coagulation	0.00394573	270.054	380	1.40713	0.00555215	1.52673e-10	1.04365e-09	49	43.0893	48	1.11397	0.00290698	0.979592	0.0141112	0.156172
GO:0030472	mitotic spindle organization in nucleus	0.000175252	11.9946	40	3.33482	0.000584436	1.53042e-10	1.04563e-09	1	0.879374	1	1.13717	6.0562e-05	1	0.879374	0.961673
GO:1903898	negative regulation of PERK-mediated unfolded protein response	0.000552935	37.844	83	2.19321	0.00121271	1.55796e-10	1.06389e-09	5	4.39687	5	1.13717	0.00030281	1	0.525818	0.961673
GO:0001921	positive regulation of receptor recycling	0.0015562	106.509	178	1.67122	0.00260074	1.56672e-10	1.06932e-09	14	12.3112	14	1.13717	0.000847868	1	0.165249	0.78844
GO:0000723	telomere maintenance	0.0059064	404.246	537	1.3284	0.00784606	1.59673e-10	1.08924e-09	104	91.4549	89	0.973158	0.00539002	0.855769	0.816216	0.961673
GO:0032409	regulation of transporter activity	0.0279011	1909.61	2187	1.14526	0.0319541	1.6091e-10	1.0971e-09	231	203.135	219	1.0781	0.0132631	0.948052	0.000306108	0.00751507
GO:0033523	histone H2B ubiquitination	0.000621759	42.5545	90	2.11494	0.00131498	1.64121e-10	1.11842e-09	10	8.79374	10	1.13717	0.00060562	1	0.276434	0.961673
GO:1900041	negative regulation of interleukin-2 secretion	0.000458721	31.3958	73	2.32515	0.0010666	1.65052e-10	1.12418e-09	4	3.51749	3	0.85288	0.000181686	0.75	0.926121	0.984317
GO:0000002	mitochondrial genome maintenance	0.0014903	101.999	172	1.68629	0.00251308	1.65166e-10	1.12438e-09	21	18.4669	20	1.08302	0.00121124	0.952381	0.260777	0.961673
GO:0000079	regulation of cyclin-dependent protein serine/threonine kinase activity	0.00684953	468.796	611	1.30334	0.00892727	1.67575e-10	1.14018e-09	81	71.2293	80	1.12313	0.00484496	0.987654	0.000357155	0.00859195
GO:0071478	cellular response to radiation	0.0124246	850.363	1039	1.22183	0.0151807	1.68571e-10	1.14637e-09	149	131.027	131	0.999796	0.00793362	0.879195	0.565096	0.961673
GO:0006412	translation	0.0219567	1502.76	1750	1.16453	0.0255691	1.70579e-10	1.15943e-09	372	327.127	327	0.999612	0.0198038	0.879032	0.547816	0.961673
GO:0060574	intestinal epithelial cell maturation	0.000153558	10.5098	37	3.52052	0.000540604	1.70919e-10	1.16113e-09	4	3.51749	4	1.13717	0.000242248	1	0.597964	0.961673
GO:0051004	regulation of lipoprotein lipase activity	0.00156976	107.437	179	1.66609	0.00261535	1.74921e-10	1.18771e-09	21	18.4669	19	1.02887	0.00115068	0.904762	0.526585	0.961673
GO:0030072	peptide hormone secretion	0.00680152	465.51	607	1.30395	0.00886882	1.79019e-10	1.21491e-09	58	51.0037	57	1.11757	0.00345203	0.982759	0.00513163	0.0726098
GO:0046173	polyol biosynthetic process	0.00211915	145.039	227	1.5651	0.00331668	1.85861e-10	1.2607e-09	28	24.6225	25	1.01533	0.00151405	0.892857	0.558017	0.961673
GO:1990314	cellular response to insulin-like growth factor stimulus	0.000663065	45.3815	94	2.07133	0.00137343	1.87203e-10	1.26914e-09	8	7.03499	8	1.13717	0.000484496	1	0.357519	0.961673
GO:0034375	high-density lipoprotein particle remodeling	0.000815147	55.7903	109	1.95374	0.00159259	1.90711e-10	1.29189e-09	17	14.9494	16	1.07028	0.000968992	0.941176	0.374549	0.961673
GO:0030101	natural killer cell activation	0.00261232	178.792	269	1.50454	0.00393034	1.90755e-10	1.29189e-09	54	47.4862	49	1.03188	0.00296754	0.907407	0.352523	0.961673
GO:1902396	protein localization to bicellular tight junction	4.10358e-05	2.80857	19	6.765	0.000277607	1.90892e-10	1.29215e-09	1	0.879374	1	1.13717	6.0562e-05	1	0.879374	0.961673
GO:0001829	trophectodermal cell differentiation	0.00150466	102.982	173	1.6799	0.00252769	1.92527e-10	1.30255e-09	15	13.1906	15	1.13717	0.00090843	1	0.145301	0.738403
GO:0032804	negative regulation of low-density lipoprotein particle receptor catabolic process	0.00021582	14.7712	45	3.04648	0.000657491	1.96873e-10	1.33127e-09	2	1.75875	2	1.13717	0.000121124	1	0.773293	0.961673
GO:0045429	positive regulation of nitric oxide biosynthetic process	0.00393015	268.987	378	1.40527	0.00552292	1.97136e-10	1.33236e-09	41	36.0543	39	1.0817	0.00236192	0.951219	0.113129	0.640289
GO:0010984	regulation of lipoprotein particle clearance	0.00095103	65.0904	122	1.87432	0.00178253	1.98977e-10	1.34411e-09	17	14.9494	15	1.00339	0.00090843	0.882353	0.662433	0.961673
GO:0042660	positive regulation of cell fate specification	0.000105397	7.2136	30	4.15881	0.000438327	1.99671e-10	1.34811e-09	2	1.75875	2	1.13717	0.000121124	1	0.773293	0.961673
GO:0097530	granulocyte migration	0.00692329	473.844	616	1.30001	0.00900032	2.06489e-10	1.39343e-09	78	68.5911	68	0.991382	0.00411822	0.871795	0.661749	0.961673
GO:2001053	regulation of mesenchymal cell apoptotic process	0.00282881	193.609	287	1.48237	0.00419333	2.07524e-10	1.3997e-09	12	10.5525	12	1.13717	0.000726744	1	0.213733	0.893286
GO:0032102	negative regulation of response to external stimulus	0.0295153	2020.08	2303	1.14005	0.0336489	2.11106e-10	1.42313e-09	268	235.672	253	1.07353	0.0153222	0.94403	0.000266342	0.0067791
GO:0007595	lactation	0.00436446	298.712	413	1.3826	0.00603431	2.11817e-10	1.42719e-09	42	36.9337	39	1.05595	0.00236192	0.928571	0.237494	0.931172
GO:1902445	regulation of mitochondrial membrane permeability involved in programmed necrotic cell death	0.000140455	9.61299	35	3.64091	0.000511382	2.19978e-10	1.48142e-09	3	2.63812	2	0.758115	0.000121124	0.666667	0.959871	0.998178
GO:0006734	NADH metabolic process	0.0019734	135.063	214	1.58444	0.00312673	2.2287e-10	1.50013e-09	35	30.7781	30	0.97472	0.00181686	0.857143	0.758414	0.961673
GO:0003188	heart valve formation	0.00191705	131.207	209	1.5929	0.00305368	2.33951e-10	1.57391e-09	13	11.4319	13	1.13717	0.000787306	1	0.187935	0.847026
GO:0010965	regulation of mitotic sister chromatid separation	0.0036792	251.812	357	1.41772	0.00521609	2.36851e-10	1.5926e-09	49	43.0893	41	0.951512	0.00248304	0.836735	0.870389	0.961673
GO:0002028	regulation of sodium ion transport	0.0103529	708.577	880	1.24193	0.0128576	2.38326e-10	1.6017e-09	82	72.1086	80	1.10944	0.00484496	0.97561	0.00194494	0.0337302
GO:0002440	production of molecular mediator of immune response	0.00564581	386.411	515	1.33278	0.00752462	2.39682e-10	1.60999e-09	68	59.7974	62	1.03683	0.00375485	0.911765	0.272355	0.961673
GO:0033197	response to vitamin E	0.000880856	60.2876	115	1.90752	0.00168026	2.41203e-10	1.61938e-09	12	10.5525	11	1.04241	0.000666182	0.916667	0.565789	0.961673
GO:0022617	extracellular matrix disassembly	0.005812	397.785	528	1.32735	0.00771456	2.50184e-10	1.67883e-09	77	67.7118	73	1.0781	0.00442103	0.948052	0.0366557	0.309796
GO:0072365	regulation of cellular ketone metabolic process by negative regulation of transcription from RNA polymerase II promoter	0.000301266	20.6193	55	2.66741	0.0008036	2.62893e-10	1.76321e-09	1	0.879374	1	1.13717	6.0562e-05	1	0.879374	0.961673
GO:0016115	terpenoid catabolic process	0.000809762	55.4218	108	1.94869	0.00157798	2.64045e-10	1.77003e-09	6	5.27624	6	1.13717	0.000363372	1	0.462374	0.961673
GO:0006809	nitric oxide biosynthetic process	0.00128983	88.2783	153	1.73316	0.00223547	2.66779e-10	1.78745e-09	13	11.4319	12	1.0497	0.000726744	0.923077	0.523313	0.961673
GO:0090200	positive regulation of release of cytochrome c from mitochondria	0.00171479	117.364	191	1.62742	0.00279068	2.6997e-10	1.80791e-09	29	25.5018	25	0.980321	0.00151405	0.862069	0.73247	0.961673
GO:0039536	negative regulation of RIG-I signaling pathway	0.000275873	18.8813	52	2.75405	0.000759767	2.70689e-10	1.81161e-09	8	7.03499	7	0.995026	0.000423934	0.875	0.750021	0.961673
GO:0018012	N-terminal peptidyl-alanine trimethylation	0.000178836	12.2399	40	3.26801	0.000584436	2.7135e-10	1.81161e-09	1	0.879374	1	1.13717	6.0562e-05	1	0.879374	0.961673
GO:0018013	N-terminal peptidyl-glycine methylation	0.000178836	12.2399	40	3.26801	0.000584436	2.7135e-10	1.81161e-09	1	0.879374	1	1.13717	6.0562e-05	1	0.879374	0.961673
GO:0018016	N-terminal peptidyl-proline dimethylation	0.000178836	12.2399	40	3.26801	0.000584436	2.7135e-10	1.81161e-09	1	0.879374	1	1.13717	6.0562e-05	1	0.879374	0.961673
GO:0035572	N-terminal peptidyl-serine dimethylation	0.000178836	12.2399	40	3.26801	0.000584436	2.7135e-10	1.81161e-09	1	0.879374	1	1.13717	6.0562e-05	1	0.879374	0.961673
GO:0035573	N-terminal peptidyl-serine trimethylation	0.000178836	12.2399	40	3.26801	0.000584436	2.7135e-10	1.81161e-09	1	0.879374	1	1.13717	6.0562e-05	1	0.879374	0.961673
GO:0014020	primary neural tube formation	0.0108725	744.135	919	1.23499	0.0134274	2.71584e-10	1.81226e-09	93	81.7818	88	1.07604	0.00532946	0.946237	0.0253688	0.239476
GO:0021508	floor plate formation	0.000318982	21.8317	57	2.61088	0.000832822	2.73888e-10	1.8267e-09	1	0.879374	1	1.13717	6.0562e-05	1	0.879374	0.961673
GO:0022038	corpus callosum development	0.00155727	106.582	177	1.66068	0.00258613	2.77624e-10	1.85069e-09	15	13.1906	15	1.13717	0.00090843	1	0.145301	0.738403
GO:0032785	negative regulation of DNA-templated transcription, elongation	0.00103121	70.5779	129	1.82777	0.00188481	2.8486e-10	1.89796e-09	13	11.4319	12	1.0497	0.000726744	0.923077	0.523313	0.961673
GO:0051436	negative regulation of ubiquitin-protein ligase activity involved in mitotic cell cycle	0.00378375	258.967	365	1.40944	0.00533298	2.86939e-10	1.91085e-09	71	62.4355	59	0.944975	0.00357316	0.830986	0.919202	0.984317
GO:0045668	negative regulation of osteoblast differentiation	0.00559054	382.628	510	1.33289	0.00745157	2.88163e-10	1.91803e-09	41	36.0543	40	1.10944	0.00242248	0.97561	0.0339256	0.294005
GO:0043371	negative regulation of CD4-positive, alpha-beta T cell differentiation	0.00195675	133.924	212	1.58299	0.00309751	2.89523e-10	1.9261e-09	16	14.07	16	1.13717	0.000968992	1	0.12776	0.689005
GO:0070914	UV-damage excision repair	0.000455562	31.1796	72	2.3092	0.00105199	2.91158e-10	1.93583e-09	11	9.67311	11	1.13717	0.000666182	1	0.243071	0.931172
GO:0016447	somatic recombination of immunoglobulin gene segments	0.00131354	89.9015	155	1.72411	0.00226469	2.9138e-10	1.93583e-09	22	19.3462	20	1.03379	0.00121124	0.909091	0.494514	0.961673
GO:0045777	positive regulation of blood pressure	0.0052131	356.795	480	1.34531	0.00701324	2.91427e-10	1.93583e-09	38	33.4162	37	1.10725	0.00224079	0.973684	0.0468217	0.362215
GO:0034453	microtubule anchoring	0.00170521	116.708	190	1.628	0.00277607	2.91881e-10	1.93787e-09	23	20.2256	22	1.08773	0.00133236	0.956522	0.215871	0.893286
GO:0042363	fat-soluble vitamin catabolic process	0.000852757	58.3644	112	1.91898	0.00163642	2.93851e-10	1.94996e-09	9	7.91436	8	1.01082	0.000484496	0.888889	0.702675	0.961673
GO:0039535	regulation of RIG-I signaling pathway	0.00087361	59.7916	114	1.90662	0.00166564	2.94851e-10	1.95562e-09	17	14.9494	15	1.00339	0.00090843	0.882353	0.662433	0.961673
GO:1901079	positive regulation of relaxation of muscle	0.000171758	11.7555	39	3.3176	0.000569825	2.96155e-10	1.96328e-09	3	2.63812	3	1.13717	0.000181686	1	0.680003	0.961673
GO:1900119	positive regulation of execution phase of apoptosis	0.000750138	51.3409	102	1.98672	0.00149031	2.98498e-10	1.97781e-09	12	10.5525	9	0.85288	0.000545058	0.75	0.952868	0.998178
GO:0019886	antigen processing and presentation of exogenous peptide antigen via MHC class II	0.0065573	448.795	586	1.30572	0.00856199	2.99278e-10	1.98198e-09	95	83.5405	84	1.0055	0.00508721	0.884211	0.521028	0.961673
GO:0002192	IRES-dependent translational initiation	0.000364203	24.9267	62	2.48729	0.000905876	3.03019e-10	2.00575e-09	12	10.5525	11	1.04241	0.000666182	0.916667	0.565789	0.961673
GO:0009306	protein secretion	0.0138032	944.719	1140	1.20671	0.0166564	3.06505e-10	2.0278e-09	130	114.319	121	1.05845	0.007328	0.930769	0.0402636	0.327257
GO:0019682	glyceraldehyde-3-phosphate metabolic process	0.00137007	93.7706	160	1.70629	0.00233775	3.11534e-10	2.06004e-09	19	16.7081	17	1.01747	0.00102955	0.894737	0.593349	0.961673
GO:0051151	negative regulation of smooth muscle cell differentiation	0.00115116	78.7878	140	1.77693	0.00204553	3.13915e-10	2.07474e-09	11	9.67311	11	1.13717	0.000666182	1	0.243071	0.931172
GO:0090370	negative regulation of cholesterol efflux	0.000571278	39.0994	84	2.14837	0.00122732	3.15509e-10	2.08423e-09	4	3.51749	4	1.13717	0.000242248	1	0.597964	0.961673
GO:0097284	hepatocyte apoptotic process	0.00103319	70.7134	129	1.82427	0.00188481	3.19347e-10	2.10853e-09	12	10.5525	12	1.13717	0.000726744	1	0.213733	0.893286
GO:0021782	glial cell development	0.00989914	677.517	844	1.24572	0.0123316	3.22536e-10	2.12851e-09	86	75.6261	82	1.08428	0.00496609	0.953488	0.017168	0.181603
GO:0031333	negative regulation of protein complex assembly	0.0111334	761.991	938	1.23099	0.013705	3.25513e-10	2.14708e-09	115	101.128	109	1.07784	0.00660126	0.947826	0.0110038	0.12961
GO:1901617	organic hydroxy compound biosynthetic process	0.0137015	937.755	1132	1.20714	0.0165396	3.28201e-10	2.16373e-09	150	131.906	138	1.0462	0.00835756	0.92	0.0740691	0.496018
GO:0071827	plasma lipoprotein particle organization	0.00289073	197.847	291	1.47083	0.00425178	3.32043e-10	2.18796e-09	44	38.6924	41	1.05964	0.00248304	0.931818	0.206039	0.893286
GO:0071870	cellular response to catecholamine stimulus	0.00412182	282.105	392	1.38955	0.00572748	3.37056e-10	2.21988e-09	34	29.8987	33	1.10373	0.00199855	0.970588	0.0714407	0.482344
GO:0070561	vitamin D receptor signaling pathway	0.000172657	11.817	39	3.30033	0.000569825	3.42098e-10	2.25196e-09	3	2.63812	3	1.13717	0.000181686	1	0.680003	0.961673
[truncated: 11,160 more rows]

## Sheet: HMM-allPeaks-downsamp
ID	name	Binom_Genome_Fraction	Binom_Expected	Binom_Observed_Region_Hits	Binom_Fold_Enrichment	Binom_Region_Set_Coverage	Binom_Raw_PValue	Binom_Adjp_BH	Hyper_Total_Genes	Hyper_Expected	Hyper_Observed_Gene_Hits	Hyper_Fold_Enrichment	Hyper_Gene_Set_Coverage	Hyper_Term_Gene_Coverage	Hyper_Raw_PValue	Hyper_Adjp_BH
GO:0009987	cellular process	0.863867	59124.8	63207	1.06904	0.923512	0	0	14773	13663.7	13754	1.00661	0.791962	0.931023	1.7984e-09	9.61999e-08
GO:0065007	biological regulation	0.765679	52404.6	56699	1.08195	0.828424	0	0	11658	10782.6	10859	1.00709	0.625266	0.931463	8.42636e-06	0.00023492
GO:0050789	regulation of biological process	0.742717	50833	54986	1.0817	0.803396	4.55758e-306	1.9991e-302	11037	10208.2	10269	1.00595	0.591294	0.930416	0.000363898	0.00672546
GO:0008152	metabolic process	0.650298	44507.7	49086	1.10286	0.717191	3.68735e-305	1.21305e-301	9664	8938.31	9204	1.02973	0.529971	0.952401	6.44895e-50	2.12154e-46
GO:0044238	primary metabolic process	0.612108	41893.9	46574	1.11171	0.680489	7.13767e-303	1.87849e-299	8934	8263.13	8514	1.03036	0.49024	0.952989	1.81656e-45	3.98402e-42
GO:0006950	response to stress	0.245291	16788.2	21015	1.25177	0.307048	1.07436e-293	2.35624e-290	3269	3023.53	3093	1.02298	0.178096	0.946161	8.58333e-08	3.46466e-06
GO:0071704	organic substance metabolic process	0.637278	43616.6	48148	1.10389	0.703486	3.89998e-293	7.33141e-290	9327	8626.62	8885	1.02995	0.511602	0.952611	1.29113e-47	3.39801e-44
GO:0044237	cellular metabolic process	0.612306	41907.5	46474	1.10897	0.679028	2.48639e-288	4.0898e-285	8847	8182.66	8454	1.03316	0.486785	0.955578	2.87721e-53	1.26204e-49
GO:0050794	regulation of cellular process	0.720594	49318.9	53399	1.08273	0.780208	4.40428e-278	6.43955e-275	10477	9690.26	9743	1.00544	0.561006	0.929942	0.00182479	0.0258198
GO:0044763	single-organism cellular process	0.708113	48464.7	52518	1.08363	0.767336	2.72327e-266	3.58355e-263	9965	9216.71	9470	1.02748	0.545287	0.950326	2.78523e-45	5.23584e-42
GO:0044699	single-organism process	0.814313	55733.2	59120	1.06077	0.863797	1.49844e-262	1.79254e-259	12665	11714	11785	1.00606	0.678586	0.930517	1.84849e-05	0.000477885
GO:0050896	response to stimulus	0.569614	38985.5	43295	1.11054	0.632579	1.54296e-246	1.69198e-243	7718	7138.44	7126	0.998257	0.410318	0.923296	0.766991	0.975308
GO:0006810	transport	0.32504	22246.4	26152	1.17556	0.382105	2.94884e-217	2.98491e-214	4234	3916.06	4079	1.04161	0.234871	0.963392	2.78418e-31	1.46548e-28
GO:0051234	establishment of localization	0.333699	22839	26748	1.17115	0.390813	3.87578e-215	3.64296e-212	4344	4017.8	4187	1.04211	0.241089	0.963858	4.80021e-33	3.0079e-30
GO:0048518	positive regulation of biological process	0.47298	32371.7	36381	1.12385	0.53156	9.18881e-207	8.06104e-204	5433	5025.03	5229	1.04059	0.301088	0.962452	3.6016e-40	4.30849e-37
GO:0080090	regulation of primary metabolic process	0.479334	32806.6	36699	1.11865	0.536206	5.69076e-195	4.6803e-192	5989	5539.27	5686	1.02649	0.327402	0.949407	1.42752e-19	2.13463e-17
GO:0019222	regulation of metabolic process	0.503561	34464.7	38325	1.11201	0.559963	3.53152e-192	2.7336e-189	6340	5863.92	6031	1.02849	0.347268	0.951262	3.17077e-24	8.02389e-22
GO:0031323	regulation of cellular metabolic process	0.480645	32896.3	36705	1.11578	0.536293	9.12912e-187	6.67389e-184	5980	5530.95	5681	1.02713	0.327115	0.95	1.93801e-20	3.59186e-18
GO:0060255	regulation of macromolecule metabolic process	0.477843	32704.5	36512	1.11642	0.533474	1.18021e-186	8.17389e-184	5942	5495.8	5652	1.02842	0.325445	0.951195	3.7269e-22	8.17372e-20
GO:0006996	organelle organization	0.214706	14694.9	17851	1.21477	0.260819	3.00296e-181	1.97579e-178	2824	2611.94	2759	1.0563	0.158864	0.976983	3.15223e-38	2.96287e-35
GO:0048522	positive regulation of cellular process	0.441597	30223.8	33959	1.12358	0.496172	7.18467e-181	4.50205e-178	4914	4545	4742	1.04334	0.273047	0.964998	1.16409e-40	1.62261e-37
GO:0051179	localization	0.422372	28908	32511	1.12464	0.475015	8.53117e-170	5.1028e-167	5262	4866.87	5071	1.04194	0.291991	0.963702	2.64695e-41	4.35391e-38
GO:0051716	cellular response to stimulus	0.484011	33126.7	36721	1.1085	0.536527	1.4129e-166	8.08361e-164	6124	5664.14	5659	0.999093	0.325848	0.924069	0.631399	0.975308
GO:0048523	negative regulation of cellular process	0.399585	27348.4	30890	1.1295	0.451331	2.43499e-166	1.33508e-163	4432	4099.19	4249	1.03655	0.244659	0.958709	2.38811e-25	6.5469e-23
GO:0048519	negative regulation of biological process	0.4202	28759.3	32308	1.12339	0.472049	5.55917e-165	2.92613e-162	4747	4390.54	4554	1.03723	0.262221	0.959343	1.56572e-28	5.42193e-26
GO:0048583	regulation of response to stimulus	0.348102	23824.8	27210	1.14209	0.397563	1.40023e-159	7.08677e-157	3885	3593.27	3745	1.04223	0.215639	0.963964	3.21639e-29	1.32264e-26
GO:0031325	positive regulation of cellular metabolic process	0.284642	19481.5	22691	1.16475	0.331536	3.22075e-158	1.5697e-155	2970	2746.98	2896	1.05425	0.166753	0.975084	3.99517e-37	3.24382e-34
GO:0009893	positive regulation of metabolic process	0.303424	20767	24028	1.15703	0.351071	6.92458e-158	3.2543e-155	3198	2957.86	3119	1.05448	0.179593	0.975297	1.23308e-40	1.62261e-37
GO:0002376	immune system process	0.17825	12199.8	14913	1.2224	0.217892	1.15176e-153	5.22621e-151	2329	2154.11	2177	1.01063	0.125353	0.934736	0.0283752	0.231487
GO:0009966	regulation of signal transduction	0.2881	19718.1	22886	1.16066	0.334385	2.90344e-153	1.27354e-150	3040	2811.72	2956	1.05131	0.170208	0.972368	1.14897e-33	7.55962e-31
GO:0033554	cellular response to stress	0.126331	8646.32	11009	1.27326	0.160852	5.68836e-152	2.41462e-149	1590	1470.6	1559	1.06011	0.0897679	0.980503	1.64407e-24	4.24203e-22
GO:0044260	cellular macromolecule metabolic process	0.522103	35733.8	39138	1.09527	0.571842	1.53601e-150	6.31636e-148	6978	6454.01	6673	1.03393	0.384234	0.956291	6.42078e-39	6.49931e-36
GO:0043170	macromolecule metabolic process	0.559126	38267.7	41611	1.08736	0.607975	9.82964e-148	3.91965e-145	7605	7033.93	7245	1.03001	0.41717	0.952663	1.51352e-34	1.10646e-31
GO:0010604	positive regulation of macromolecule metabolic process	0.289745	19830.8	22893	1.15442	0.334488	4.64304e-143	1.79699e-140	3005	2779.35	2934	1.05564	0.168941	0.976373	8.2494e-40	9.04616e-37
GO:0051246	regulation of protein metabolic process	0.237426	16249.9	19128	1.17712	0.279477	2.747e-142	1.0328e-139	2683	2481.53	2580	1.03968	0.148558	0.96161	2.80599e-17	3.51657e-15
GO:0071702	organic substance transport	0.155587	10648.6	13123	1.23236	0.191739	5.42234e-142	1.98202e-139	2000	1849.82	1944	1.05092	0.111936	0.972	2.29709e-21	4.53421e-19
GO:1901360	organic cyclic compound metabolic process	0.37446	25628.8	28834	1.12506	0.421291	1.43286e-139	5.09593e-137	4980	4606.04	4752	1.03169	0.273622	0.954217	5.75868e-22	1.22223e-19
GO:0006807	nitrogen compound metabolic process	0.417766	28592.7	31840	1.11357	0.465211	8.71264e-139	3.0171e-136	5667	5241.45	5418	1.03368	0.311971	0.956061	4.78345e-29	1.79844e-26
GO:0034641	cellular nitrogen compound metabolic process	0.380459	26039.4	29233	1.12265	0.427121	7.46038e-138	2.51721e-135	5172	4783.62	4941	1.0329	0.284505	0.955336	9.63462e-25	2.58739e-22
GO:0002682	regulation of immune system process	0.113508	7768.75	9890	1.27305	0.144502	1.93172e-134	6.35487e-132	1423	1316.14	1338	1.01661	0.0770427	0.940267	0.0110037	0.110029
GO:0065009	regulation of molecular function	0.299878	20524.3	23484	1.14421	0.343123	1.54325e-131	4.95307e-129	3321	3071.62	3188	1.03789	0.183566	0.959952	9.99402e-20	1.58447e-17
GO:0006139	nucleobase-containing compound metabolic process	0.345354	23636.7	26675	1.12854	0.389746	1.20437e-129	3.77342e-127	4564	4221.28	4354	1.03144	0.250705	0.953988	1.60084e-19	2.34061e-17
GO:0046483	heterocycle metabolic process	0.356476	24397.9	27417	1.12374	0.400587	1.92854e-126	5.90177e-124	4738	4382.22	4520	1.03144	0.260264	0.953989	2.1468e-20	3.92357e-18
GO:0023051	regulation of signaling	0.324184	22187.8	25138	1.13296	0.367289	7.33352e-126	2.19322e-123	3376	3122.49	3283	1.0514	0.189037	0.972453	6.38558e-38	5.60186e-35
GO:0010941	regulation of cell death	0.15227	10421.6	12720	1.22054	0.185851	2.90051e-125	8.48174e-123	1599	1478.93	1526	1.03183	0.0878678	0.954346	4.53115e-07	1.62025e-05
GO:0070887	cellular response to chemical stimulus	0.232946	15943.3	18616	1.16764	0.271997	8.5251e-125	2.43873e-122	2555	2363.14	2467	1.04395	0.142051	0.965558	3.55192e-20	6.23196e-18
GO:0043067	regulation of programmed cell death	0.14082	9637.98	11861	1.23065	0.1733	1.35915e-124	3.80532e-122	1485	1373.49	1416	1.03095	0.0815339	0.953535	2.41049e-06	7.53434e-05
GO:0010605	negative regulation of macromolecule metabolic process	0.223597	15303.4	17935	1.17196	0.262047	2.5909e-124	7.10286e-122	2372	2193.88	2261	1.03059	0.130189	0.953204	2.13434e-09	1.11896e-07
GO:0042981	regulation of apoptotic process	0.139306	9534.36	11734	1.23071	0.171444	4.219e-123	1.13302e-120	1471	1360.54	1402	1.03047	0.0807278	0.953093	3.87301e-06	0.000116625
GO:0006725	cellular aromatic compound metabolic process	0.362213	24790.6	27765	1.11998	0.405672	4.48673e-122	1.18082e-119	4773	4414.59	4550	1.03067	0.261991	0.953279	1.29331e-19	1.97781e-17
GO:0044710	single-organism metabolic process	0.279541	19132.4	21923	1.14586	0.320315	8.47721e-122	2.18729e-119	3518	3253.83	3397	1.044	0.195601	0.965606	1.79287e-28	6.04932e-26
GO:0010033	response to organic substance	0.249572	17081.2	19772	1.15753	0.288887	3.52192e-121	8.91248e-119	2753	2546.27	2653	1.04191	0.152761	0.963676	8.47357e-20	1.3598e-17
GO:1901575	organic substance catabolic process	0.118873	8135.92	10175	1.25063	0.148666	2.61487e-120	6.49228e-118	1638	1515	1570	1.0363	0.0904013	0.958486	4.46993e-09	2.23649e-07
GO:0010556	regulation of macromolecule biosynthetic process	0.351354	24047.4	26955	1.12091	0.393837	3.51991e-118	8.57749e-116	4202	3886.46	3990	1.02664	0.229746	0.949548	4.91141e-13	4.06473e-11
GO:1902531	regulation of intracellular signal transduction	0.177517	12149.6	14510	1.19427	0.212004	6.15316e-118	1.47217e-115	1778	1644.49	1735	1.05504	0.0999021	0.975815	1.78145e-22	4.05774e-20
GO:0010468	regulation of gene expression	0.36926	25272.9	28204	1.11598	0.412086	8.40609e-118	1.97528e-115	4426	4093.64	4207	1.02769	0.242241	0.95052	7.97357e-15	8.46163e-13
GO:0010646	regulation of cell communication	0.320267	21919.8	24745	1.12889	0.361547	2.29451e-116	5.29709e-114	3326	3076.24	3234	1.05128	0.186215	0.972339	4.19066e-37	3.24382e-34
GO:0032268	regulation of cellular protein metabolic process	0.223773	15315.5	17858	1.16601	0.260922	2.85033e-116	6.4668e-114	2506	2317.82	2413	1.04106	0.138942	0.962889	3.01519e-17	3.74311e-15
GO:0031324	negative regulation of cellular metabolic process	0.229791	15727.3	18290	1.16294	0.267234	4.56766e-116	1.01874e-113	2436	2253.08	2313	1.0266	0.133184	0.949507	1.43045e-07	5.53625e-06
GO:0006955	immune response	0.0987456	6758.35	8605	1.27324	0.125727	2.49041e-115	5.46188e-113	1489	1377.19	1358	0.986067	0.0781943	0.912022	0.976329	1
GO:0009056	catabolic process	0.128716	8809.56	10868	1.23366	0.158791	3.38285e-115	7.29753e-113	1757	1625.06	1681	1.03442	0.0967928	0.956744	8.63111e-09	4.16032e-07
GO:0016192	vesicle-mediated transport	0.133899	9164.31	11254	1.22803	0.164431	4.98242e-115	1.05748e-112	1648	1524.25	1591	1.04379	0.0916105	0.965413	5.5542e-13	4.56798e-11
GO:1902589	single-organism organelle organization	0.129797	8883.57	10929	1.23025	0.159683	4.37957e-113	9.14775e-111	1514	1400.31	1494	1.06691	0.0860252	0.98679	3.50477e-30	1.59032e-27
GO:0009889	regulation of biosynthetic process	0.373175	25540.9	28410	1.11233	0.415096	1.41681e-112	2.91309e-110	4471	4135.26	4247	1.02702	0.244544	0.949899	2.49658e-14	2.50783e-12
GO:0001775	cell activation	0.0825046	5646.78	7333	1.29862	0.107142	3.41179e-112	6.90705e-110	1013	936.932	963	1.02782	0.05545	0.950642	0.000489264	0.00863032
GO:2000112	regulation of cellular macromolecule biosynthetic process	0.345672	23658.5	26470	1.11884	0.386751	1.94466e-111	3.87725e-109	4101	3793.05	3898	1.02767	0.224449	0.9505	1.31865e-13	1.18042e-11
GO:0044419	interspecies interaction between organisms	0.0499794	3420.69	4769	1.39416	0.0696794	3.32295e-111	6.52636e-109	691	639.111	672	1.05146	0.0386941	0.972504	4.00528e-08	1.73682e-06
GO:0044403	symbiosis, encompassing mutualism through parasitism	0.0498643	3412.81	4756	1.39357	0.0694895	1.25012e-110	2.41916e-108	689	637.262	670	1.05137	0.0385789	0.972424	4.45186e-08	1.90821e-06
GO:0031326	regulation of cellular biosynthetic process	0.36816	25197.6	28034	1.11257	0.409602	1.27842e-110	2.43808e-108	4400	4069.6	4178	1.02664	0.240571	0.949546	1.03641e-13	9.53716e-12
GO:0044765	single-organism transport	0.203904	13955.6	16344	1.17114	0.238801	1.33e-109	2.50022e-107	2536	2345.57	2449	1.0441	0.141015	0.965694	3.69672e-20	6.40068e-18
GO:0009892	negative regulation of metabolic process	0.242464	16594.7	19119	1.15211	0.279346	5.14574e-109	9.537e-107	2580	2386.26	2453	1.02797	0.141245	0.950775	1.08177e-08	5.13899e-07
GO:0006793	phosphorus metabolic process	0.190454	13035	15338	1.17667	0.224102	4.46791e-107	8.16573e-105	2157	1995.03	2085	1.0451	0.120055	0.96662	6.68524e-18	8.62462e-16
GO:1902578	single-organism localization	0.226176	15479.9	17922	1.15776	0.261857	7.63809e-107	1.37684e-104	2766	2558.3	2677	1.0464	0.154143	0.967824	1.58991e-24	4.18432e-22
GO:0044764	multi-organism cellular process	0.0456049	3121.29	4384	1.40455	0.0640542	3.69808e-106	6.57608e-104	635	587.317	617	1.05054	0.0355272	0.971653	2.59665e-07	9.73486e-06
GO:0006796	phosphate-containing compound metabolic process	0.183617	12567.1	14829	1.17999	0.216665	4.06451e-106	7.13131e-104	2066	1910.86	1999	1.04613	0.115103	0.96757	5.93539e-18	7.73305e-16
GO:0051171	regulation of nitrogen compound metabolic process	0.376997	25802.4	28577	1.10753	0.417536	4.25703e-105	7.37082e-103	4508	4169.49	4290	1.0289	0.24702	0.951642	2.12963e-16	2.43686e-14
GO:0016032	viral process	0.0448079	3066.74	4310	1.4054	0.062973	1.18081e-104	2.01797e-102	623	576.218	609	1.05689	0.0350665	0.977528	4.84506e-09	2.40589e-07
GO:0048584	positive regulation of response to stimulus	0.192153	13151.3	15427	1.17304	0.225403	5.15026e-104	8.68876e-102	2014	1862.77	1936	1.03931	0.111476	0.961271	9.2945e-13	7.36785e-11
GO:0007165	signal transduction	0.398049	27243.3	30017	1.10181	0.438576	2.93057e-103	4.88144e-101	4700	4347.07	4279	0.984342	0.246387	0.910425	0.999992	1
GO:0043085	positive regulation of catalytic activity	0.142717	9767.82	11785	1.20651	0.17219	1.84794e-102	3.03963e-100	1424	1317.07	1380	1.04778	0.0794611	0.969101	1.92281e-13	1.69813e-11
GO:0042221	response to chemical	0.334023	22861.2	25522	1.11639	0.3729	1.30719e-101	2.12363e-99	3981	3682.06	3598	0.977171	0.207175	0.903793	1	1
GO:0046907	intracellular transport	0.100266	6862.39	8599	1.25306	0.125639	2.03911e-101	3.27227e-99	1321	1221.8	1293	1.05827	0.0744516	0.978804	4.94598e-19	7.07436e-17
GO:0001817	regulation of cytokine production	0.0509334	3485.99	4777	1.37034	0.0697963	5.72573e-101	9.07769e-99	610	564.194	582	1.03156	0.0335118	0.954098	0.00209909	0.029128
GO:0071840	cellular component organization or biogenesis	0.454613	31114.6	33892	1.08926	0.495193	9.46826e-101	1.48325e-98	5495	5082.37	5329	1.04853	0.306846	0.969791	2.03986e-59	2.68425e-55
GO:0033043	regulation of organelle organization	0.098674	6753.45	8465	1.25343	0.123681	6.23653e-100	9.65487e-98	1086	1004.45	1061	1.0563	0.0610929	0.97698	1.22924e-14	1.26372e-12
GO:2001233	regulation of apoptotic signaling pathway	0.0327084	2238.63	3288	1.46876	0.0480407	3.22236e-99	4.93059e-97	377	348.69	370	1.06111	0.0213048	0.981432	8.42249e-07	2.90135e-05
GO:1901700	response to oxygen-containing compound	0.141976	9717.1	11693	1.20334	0.170845	6.95406e-99	1.05182e-96	1426	1318.92	1374	1.04176	0.0791156	0.963534	2.33638e-10	1.45708e-08
GO:0050790	regulation of catalytic activity	0.216616	14825.7	17125	1.15509	0.250212	7.39687e-98	1.10608e-95	2271	2100.47	2176	1.03596	0.125295	0.958168	4.23469e-12	3.07869e-10
GO:0051248	negative regulation of protein metabolic process	0.100849	6902.29	8603	1.2464	0.125698	4.92943e-97	7.28836e-95	1094	1011.85	1051	1.03869	0.0605171	0.960695	3.7459e-07	1.35792e-05
GO:0044093	positive regulation of molecular function	0.173874	11900.3	14010	1.17728	0.204699	1.58893e-96	2.3232e-94	1744	1613.04	1693	1.04957	0.0974837	0.970757	1.28134e-17	1.62126e-15
GO:0030036	actin cytoskeleton organization	0.043635	2986.46	4162	1.39362	0.0608106	2.08803e-96	3.01938e-94	417	385.687	413	1.07082	0.0237807	0.990408	3.32533e-10	1.989e-08
GO:0010638	positive regulation of organelle organization	0.0483894	3311.87	4538	1.37022	0.0663043	1.07546e-95	1.53826e-93	539	498.526	528	1.05912	0.0304025	0.979592	1.28311e-08	5.9874e-07
GO:0019538	protein metabolic process	0.339873	23261.6	25841	1.11089	0.377561	6.01559e-95	8.51174e-93	4232	3914.21	4049	1.03444	0.233143	0.956758	2.30863e-21	4.53421e-19
GO:0048585	negative regulation of response to stimulus	0.152044	10406.2	12361	1.18785	0.180606	4.97538e-92	6.965e-90	1439	1330.94	1407	1.05715	0.0810157	0.977762	8.28868e-20	1.34655e-17
GO:0090304	nucleic acid metabolic process	0.310804	21272	23751	1.11654	0.347024	1.25734e-91	1.74162e-89	4010	3708.88	3831	1.03293	0.220591	0.955362	2.00879e-18	2.7535e-16
GO:0016043	cellular component organization	0.447056	30597.4	33237	1.08627	0.485623	2.00441e-91	2.7475e-89	5336	4935.31	5173	1.04816	0.297864	0.969453	2.48701e-56	1.63633e-52
GO:0044085	cellular component biogenesis	0.208519	14271.5	16459	1.15328	0.240481	3.36796e-91	4.56897e-89	2575	2381.64	2486	1.04382	0.143145	0.965437	3.24049e-20	5.76238e-18
GO:0032269	negative regulation of cellular protein metabolic process	0.0953026	6522.7	8122	1.24519	0.11867	2.24178e-90	3.01016e-88	1038	960.055	996	1.03744	0.0573502	0.959538	1.78555e-06	5.80148e-05
GO:2001141	regulation of RNA biosynthetic process	0.317183	21708.6	24170	1.11338	0.353146	1.73929e-89	2.31184e-87	3704	3425.86	3509	1.02427	0.20205	0.947354	1.14542e-09	6.52492e-08
GO:0050776	regulation of immune response	0.0680234	4655.66	6030	1.2952	0.0881038	2.22181e-89	2.92368e-87	914	845.366	850	1.00548	0.0489434	0.929978	0.301517	0.975308
GO:0051252	regulation of RNA metabolic process	0.326928	22375.6	24853	1.11072	0.363125	2.43271e-89	3.16951e-87	3833	3545.17	3635	1.02534	0.209305	0.948343	8.43902e-11	5.52483e-09
GO:0007154	cell communication	0.436811	29896.2	32498	1.08703	0.474825	3.22105e-89	4.15547e-87	5177	4788.25	4718	0.985329	0.271665	0.911339	0.999992	1
GO:0019219	regulation of nucleobase-containing compound metabolic process	0.35893	24565.9	27084	1.1025	0.395722	1.27635e-88	1.63063e-86	4229	3911.44	4016	1.02673	0.231243	0.949634	3.28269e-13	2.76904e-11
GO:1903506	regulation of nucleic acid-templated transcription	0.316837	21685	24119	1.11224	0.352401	1.27888e-87	1.61815e-85	3686	3409.21	3492	1.02428	0.201071	0.947368	1.24762e-09	7.0765e-08
GO:0023052	signaling	0.430642	29474	32046	1.08726	0.468221	1.80547e-87	2.26268e-85	5085	4703.16	4633	0.985083	0.26677	0.911111	0.999993	1
GO:0044700	single organism signaling	0.430426	29459.2	32024	1.08706	0.4679	5.27873e-87	6.55309e-85	5081	4699.46	4629	0.985007	0.26654	0.911041	0.999993	1
GO:0044271	cellular nitrogen compound biosynthetic process	0.28135	19256.2	21600	1.12172	0.315596	1.2849e-86	1.58019e-84	3480	3218.68	3321	1.03179	0.191225	0.95431	9.04471e-15	9.52155e-13
GO:0035556	intracellular signal transduction	0.154471	10572.3	12475	1.17997	0.182271	2.21548e-86	2.6994e-84	1518	1404.01	1484	1.05697	0.0854494	0.977602	9.8159e-21	1.84525e-18
GO:0044267	cellular protein metabolic process	0.305267	20893.1	23286	1.11453	0.34023	2.36557e-86	2.85583e-84	3731	3450.83	3594	1.04149	0.206944	0.963281	6.40079e-27	1.83104e-24
GO:0009968	negative regulation of signal transduction	0.124741	8537.53	10282	1.20433	0.150229	3.90874e-86	4.67591e-84	1158	1071.04	1138	1.06252	0.0655266	0.982729	1.16694e-19	1.80655e-17
GO:0045184	establishment of protein localization	0.107047	7326.52	8954	1.22214	0.130826	3.87838e-85	4.59781e-83	1320	1220.88	1293	1.05907	0.0744516	0.979545	1.30762e-19	1.97781e-17
GO:0006355	regulation of transcription, DNA-templated	0.31571	21607.8	23999	1.11066	0.350647	8.23682e-85	9.67753e-83	3664	3388.86	3470	1.02394	0.199804	0.947052	2.43041e-09	1.2641e-07
GO:0051707	response to other organism	0.0547891	3749.87	4961	1.32298	0.0724847	2.31553e-84	2.69647e-82	777	718.654	703	0.978218	0.0404791	0.904762	0.985423	1
GO:0007010	cytoskeleton organization	0.0895327	6127.8	7625	1.24433	0.111408	6.60617e-84	7.6255e-82	939	868.489	923	1.06277	0.0531468	0.982961	3.09629e-16	3.51242e-14
GO:0009611	response to wounding	0.0547862	3749.68	4950	1.32011	0.072324	5.76691e-83	6.59884e-81	561	518.874	544	1.04842	0.0313238	0.969697	4.06787e-06	0.000121381
GO:0002252	immune effector process	0.06109	4181.12	5436	1.30013	0.0794249	2.28332e-82	2.59019e-80	904	836.117	855	1.02258	0.0492313	0.945797	0.00681568	0.0758136
GO:0015031	protein transport	0.0994846	6808.92	8355	1.22707	0.122074	6.62838e-82	7.45494e-80	1233	1140.41	1207	1.05839	0.0694996	0.978913	6.93365e-18	8.85825e-16
GO:0043207	response to external biotic stimulus	0.0551876	3777.15	4972	1.31634	0.0726455	9.17782e-82	1.02348e-79	780	721.428	706	0.978614	0.0406518	0.905128	0.984165	1
GO:0045321	leukocyte activation	0.0688088	4709.41	6023	1.27893	0.0880015	2.4514e-81	2.71075e-79	869	803.745	825	1.02645	0.0475039	0.949367	0.0020828	0.0289414
GO:0044281	small molecule metabolic process	0.139115	9521.28	11289	1.18566	0.164943	3.12163e-81	3.42313e-79	1777	1643.56	1703	1.03616	0.0980595	0.958357	1.0514e-09	6.01539e-08
GO:0009967	positive regulation of signal transduction	0.148148	10139.6	11951	1.17865	0.174615	3.79505e-81	4.1272e-79	1476	1365.16	1435	1.05116	0.082628	0.972222	5.34714e-16	5.96297e-14
GO:0009894	regulation of catabolic process	0.0505232	3457.91	4601	1.33057	0.0672248	5.12898e-81	5.53215e-79	564	521.648	557	1.06777	0.0320723	0.987589	4.40416e-12	3.1843e-10
GO:0019058	viral life cycle	0.0197138	1349.25	2093	1.55123	0.0305806	3.24211e-80	3.46853e-78	298	275.623	292	1.05942	0.0168135	0.979866	2.47431e-05	0.000623744
GO:0033036	macromolecule localization	0.18711	12806.2	14773	1.15358	0.215847	4.01071e-80	4.2562e-78	2192	2027.4	2149	1.05998	0.12374	0.980383	7.94546e-34	5.50286e-31
GO:0051649	establishment of localization in cell	0.123671	8464.31	10133	1.19714	0.148052	1.06288e-79	1.11891e-77	1534	1418.81	1503	1.05934	0.0865434	0.979791	5.81056e-23	1.36538e-20
GO:0071310	cellular response to organic substance	0.198589	13591.8	15595	1.14738	0.227857	1.25851e-79	1.31434e-77	2115	1956.18	2046	1.04592	0.11781	0.967376	3.30082e-18	4.47788e-16
GO:0042060	wound healing	0.0452582	3097.56	4173	1.34719	0.0609713	2.88022e-79	2.98432e-77	472	436.557	457	1.04683	0.0263143	0.96822	4.73886e-05	0.00112764
GO:0051641	cellular localization	0.172237	11788.2	13682	1.16065	0.199906	4.67185e-79	4.80288e-77	2039	1885.89	2000	1.06051	0.115161	0.980873	4.90116e-32	2.68726e-29
GO:0060548	negative regulation of cell death	0.0937386	6415.66	7891	1.22996	0.115295	1.21985e-78	1.24434e-76	924	854.615	883	1.03321	0.0508436	0.955628	7.02789e-05	0.00159448
GO:0051247	positive regulation of protein metabolic process	0.153962	10537.5	12331	1.1702	0.180167	2.26065e-77	2.2883e-75	1576	1457.65	1525	1.0462	0.0878102	0.96764	7.81952e-14	7.34979e-12
GO:0010608	posttranscriptional regulation of gene expression	0.0396919	2716.59	3717	1.36826	0.0543088	2.4557e-77	2.46676e-75	557	515.174	547	1.06178	0.0314965	0.982047	1.02064e-09	5.86488e-08
GO:0009607	response to biotic stimulus	0.0585475	4007.1	5193	1.29595	0.0758745	9.24176e-77	9.21305e-75	818	756.575	743	0.982058	0.0427823	0.908313	0.969108	1
GO:0044248	cellular catabolic process	0.105408	7214.3	8743	1.2119	0.127743	1.47827e-76	1.4626e-74	1436	1328.17	1381	1.03978	0.0795186	0.961699	1.60598e-09	8.84228e-08
GO:0046903	secretion	0.0856788	5864.03	7255	1.2372	0.106002	1.0903e-75	1.07069e-73	1055	975.778	1016	1.04122	0.0585018	0.963033	9.42012e-08	3.77925e-06
GO:0010648	negative regulation of cell communication	0.136692	9355.5	11040	1.18005	0.161304	4.07945e-75	3.97641e-73	1258	1163.53	1231	1.05798	0.0708816	0.978537	5.91868e-18	7.73305e-16
GO:0010629	negative regulation of gene expression	0.152734	10453.5	12212	1.16823	0.178428	5.70355e-75	5.51861e-73	1488	1376.26	1425	1.03541	0.0820522	0.957661	5.62402e-08	2.36442e-06
GO:0023057	negative regulation of signaling	0.136893	9369.26	11051	1.1795	0.161465	8.47271e-75	8.13813e-73	1262	1167.23	1235	1.05806	0.0711119	0.978605	4.6395e-18	6.22972e-16
GO:0043069	negative regulation of programmed cell death	0.0855368	5854.31	7231	1.23516	0.105651	2.47588e-74	2.36088e-72	846	782.472	805	1.02879	0.0463523	0.951537	0.000972439	0.0153249
GO:0051128	regulation of cellular component organization	0.238971	16355.7	18414	1.12585	0.269045	2.74969e-74	2.60311e-72	2368	2190.18	2312	1.05562	0.133126	0.976351	7.61436e-31	3.71101e-28
GO:0071822	protein complex subunit organization	0.10783	7380.13	8898	1.20567	0.130008	3.50284e-74	3.29242e-72	1292	1194.98	1253	1.04855	0.0721483	0.969814	1.13333e-12	8.82374e-11
GO:0009058	biosynthetic process	0.384916	26344.4	28671	1.08831	0.418909	3.60857e-74	3.36775e-72	4832	4469.16	4639	1.038	0.267116	0.960058	2.20994e-30	1.03859e-27
GO:2001242	regulation of intrinsic apoptotic signaling pathway	0.0103726	709.924	1243	1.75089	0.0181614	4.43641e-74	4.11118e-72	155	143.361	153	1.06724	0.00880981	0.987097	0.000494963	0.00870752
GO:0034660	ncRNA metabolic process	0.0305195	2088.82	2956	1.41516	0.0431899	5.71589e-74	5.25982e-72	555	513.324	551	1.0734	0.0317268	0.992793	1.63281e-14	1.66559e-12
GO:1902532	negative regulation of intracellular signal transduction	0.0502109	3436.53	4519	1.31499	0.0660267	1.41552e-73	1.29353e-71	493	455.98	485	1.06364	0.0279265	0.983773	2.66859e-09	1.3771e-07
GO:1901362	organic cyclic compound biosynthetic process	0.270116	18487.3	20610	1.11482	0.301131	3.11859e-73	2.83017e-71	3241	2997.63	3084	1.02881	0.177578	0.951558	1.92476e-11	1.31233e-09
GO:0034654	nucleobase-containing compound biosynthetic process	0.25579	17506.8	19582	1.11854	0.286111	2.16048e-72	1.94724e-70	3049	2820.05	2898	1.02764	0.166868	0.950476	5.37112e-10	3.16944e-08
GO:1901576	organic substance biosynthetic process	0.379793	25993.8	28274	1.08772	0.413109	1.17612e-71	1.05282e-69	4746	4389.61	4557	1.03813	0.262394	0.960177	6.13685e-30	2.69183e-27
GO:1901701	cellular response to oxygen-containing compound	0.0947631	6485.77	7894	1.21713	0.115338	2.12404e-71	1.88853e-69	891	824.093	869	1.05449	0.0500374	0.975309	2.19965e-11	1.49202e-09
GO:0097435	supramolecular fiber organization	0.0338345	2315.7	3207	1.38489	0.0468572	2.19444e-71	1.93803e-69	371	343.141	364	1.06079	0.0209593	0.981132	1.2158e-06	4.07092e-05
GO:0043066	negative regulation of apoptotic process	0.0843473	5772.9	7109	1.23144	0.103869	4.56695e-71	4.00643e-69	834	771.373	793	1.02804	0.0456613	0.950839	0.00141358	0.0207836
GO:0006974	cellular response to DNA damage stimulus	0.0541997	3709.53	4808	1.29612	0.0702493	6.0343e-71	5.25863e-69	740	684.432	728	1.06366	0.0419186	0.983784	2.03014e-13	1.78098e-11
GO:0070271	protein complex biogenesis	0.0956128	6543.94	7950	1.21487	0.116157	1.10569e-70	9.57225e-69	1106	1022.95	1069	1.04502	0.0615535	0.966546	1.70151e-09	9.25216e-08
GO:0006461	protein complex assembly	0.0955978	6542.91	7947	1.2146	0.116113	1.66595e-70	1.43283e-68	1105	1022.02	1068	1.04499	0.0614959	0.966516	1.78429e-09	9.61999e-08
GO:0044249	cellular biosynthetic process	0.374483	25630.4	27884	1.08793	0.407411	2.16232e-70	1.84766e-68	4675	4323.95	4488	1.03794	0.258421	0.96	4.1675e-29	1.61295e-26
GO:0023056	positive regulation of signaling	0.161985	11086.6	12826	1.15689	0.187399	2.66314e-70	2.26092e-68	1606	1485.4	1561	1.05089	0.0898831	0.97198	3.55938e-17	4.33684e-15
GO:0065003	macromolecular complex assembly	0.12272	8399.2	9954	1.18511	0.145437	4.0037e-70	3.37722e-68	1507	1393.84	1446	1.03742	0.0832614	0.959522	6.7569e-09	3.30535e-07
GO:0022607	cellular component assembly	0.195727	13395.9	15258	1.139	0.222933	6.02416e-70	5.04917e-68	2321	2146.71	2237	1.04206	0.128807	0.963809	9.70903e-17	1.14072e-14
GO:0032940	secretion by cell	0.0765077	5236.34	6506	1.24247	0.0950586	6.22832e-70	5.18724e-68	948	876.813	913	1.04127	0.052571	0.96308	4.24059e-07	1.52049e-05
GO:0032270	positive regulation of cellular protein metabolic process	0.146106	9999.81	11662	1.16622	0.170392	1.24855e-69	1.03331e-67	1486	1374.41	1438	1.04626	0.0828007	0.967699	4.04375e-13	3.36783e-11
GO:0010467	gene expression	0.297456	20358.5	22476	1.10401	0.328395	3.79047e-69	3.11743e-67	3749	3467.48	3570	1.02957	0.205562	0.952254	5.84459e-14	5.65507e-12
GO:0019438	aromatic compound biosynthetic process	0.261716	17912.3	19950	1.11376	0.291488	5.86377e-69	4.79263e-67	3119	2884.79	2964	1.02746	0.170669	0.950305	4.21009e-10	2.49552e-08
GO:0030029	actin filament-based process	0.052889	3619.83	4688	1.29509	0.0684959	9.90145e-69	8.04278e-67	490	453.205	481	1.06133	0.0276962	0.981633	1.48237e-08	6.82047e-07
GO:0010558	negative regulation of macromolecule biosynthetic process	0.14651	10027.5	11679	1.1647	0.170641	1.2145e-68	9.80467e-67	1435	1327.24	1368	1.03071	0.0787701	0.95331	4.33003e-06	0.000128621
GO:1901361	organic cyclic compound catabolic process	0.0302546	2070.68	2900	1.40051	0.0423716	1.23474e-68	9.90727e-67	444	410.659	435	1.05927	0.0250475	0.97973	2.42806e-07	9.12881e-06
GO:0043933	macromolecular complex subunit organization	0.179686	12298	14084	1.14522	0.20578	1.38651e-68	1.10576e-66	2199	2033.87	2114	1.0394	0.121725	0.961346	5.96046e-14	5.72509e-12
GO:0080134	regulation of response to stress	0.124104	8493.89	10037	1.18167	0.14665	1.57706e-68	1.25015e-66	1377	1273.6	1325	1.04036	0.0762941	0.962237	2.03843e-09	1.07725e-07
GO:0051173	positive regulation of nitrogen compound metabolic process	0.193833	13266.3	15098	1.13807	0.220595	3.03112e-68	2.38841e-66	1867	1726.8	1836	1.06324	0.105718	0.983396	1.69891e-32	9.72001e-30
GO:0045935	positive regulation of nucleobase-containing compound metabolic process	0.184541	12630.4	14427	1.14225	0.210792	4.53212e-68	3.54989e-66	1753	1621.36	1727	1.06515	0.0994415	0.985168	9.02774e-33	5.39982e-30
GO:2000113	negative regulation of cellular macromolecule biosynthetic process	0.1406	9622.95	11236	1.16763	0.164168	1.02803e-67	8.00465e-66	1351	1249.55	1293	1.03477	0.0744516	0.957069	4.09839e-07	1.48161e-05
GO:0018130	heterocycle biosynthetic process	0.260397	17822.1	19834	1.11289	0.289793	1.68789e-67	1.30653e-65	3115	2881.09	2961	1.02774	0.170496	0.950562	2.8546e-10	1.75531e-08
GO:0046700	heterocycle catabolic process	0.0271278	1856.68	2635	1.4192	0.0384997	6.56535e-67	5.05225e-65	403	372.738	394	1.05704	0.0226867	0.977668	2.69742e-06	8.31273e-05
GO:0065008	regulation of biological quality	0.329878	22577.5	24713	1.09458	0.361079	8.25046e-67	6.31208e-65	3593	3323.2	3460	1.04117	0.199228	0.962984	2.09395e-25	5.86261e-23
GO:0032879	regulation of localization	0.256753	17572.7	19556	1.11286	0.285731	3.19464e-66	2.42996e-64	2574	2380.71	2481	1.04212	0.142857	0.96387	1.18148e-18	1.65395e-16
GO:0010647	positive regulation of cell communication	0.161278	11038.2	12720	1.15236	0.185851	3.75219e-66	2.83764e-64	1599	1478.93	1554	1.05076	0.0894801	0.971857	5.21921e-17	6.2436e-15
GO:0031400	negative regulation of protein modification process	0.062641	4287.27	5413	1.26257	0.0790889	7.65096e-66	5.75308e-64	612	566.044	603	1.06529	0.034721	0.985294	6.09374e-12	4.35802e-10
GO:0051701	interaction with host	0.0118449	810.689	1337	1.64921	0.0195348	4.20083e-65	3.14083e-63	153	141.511	146	1.03172	0.00840675	0.954248	0.104144	0.586404
GO:2001235	positive regulation of apoptotic signaling pathway	0.014033	960.445	1524	1.58676	0.022267	3.81801e-64	2.83849e-62	174	160.934	170	1.05633	0.00978868	0.977012	0.00266224	0.035458
GO:0002684	positive regulation of immune system process	0.0748424	5122.37	6323	1.23439	0.0923848	4.04449e-64	2.98997e-62	897	829.643	845	1.01851	0.0486555	0.942029	0.0238474	0.203112
GO:0031328	positive regulation of cellular biosynthetic process	0.191005	13072.8	14836	1.13488	0.216768	4.09189e-64	3.00811e-62	1814	1677.78	1779	1.06033	0.102436	0.980706	3.16999e-28	9.93188e-26
GO:0000302	response to reactive oxygen species	0.0157294	1076.55	1669	1.55032	0.0243856	6.11045e-64	4.46708e-62	183	169.258	176	1.03983	0.0101342	0.961749	0.0308681	0.246926
GO:0009891	positive regulation of biosynthetic process	0.194553	13315.6	15087	1.13303	0.220435	7.28277e-64	5.2947e-62	1844	1705.53	1808	1.06008	0.104106	0.980477	1.99159e-28	6.55183e-26
GO:0043412	macromolecule modification	0.293503	20088	22111	1.10071	0.323062	8.5573e-64	6.18711e-62	3414	3157.64	3282	1.03939	0.188979	0.961336	5.85887e-22	1.22376e-19
GO:0044712	single-organism catabolic process	0.0585212	4005.3	5078	1.26782	0.0741942	1.1339e-63	8.15355e-62	798	738.077	769	1.0419	0.0442794	0.963659	2.52058e-06	7.8412e-05
GO:2001243	negative regulation of intrinsic apoptotic signaling pathway	0.00653833	447.496	845	1.88828	0.0123462	2.06431e-63	1.47632e-61	94	86.9414	93	1.06969	0.00535498	0.989362	0.00553594	0.0644001
GO:0033993	response to lipid	0.0875578	5992.63	7267	1.21266	0.106177	4.50663e-63	3.20555e-61	833	770.448	799	1.03706	0.0460068	0.959184	2.40268e-05	0.00060685
GO:0044270	cellular nitrogen compound catabolic process	0.0271908	1861	2613	1.40409	0.0381783	1.06599e-62	7.54161e-61	405	374.588	396	1.05716	0.0228019	0.977778	2.40344e-06	7.53022e-05
GO:0019439	aromatic compound catabolic process	0.028504	1950.87	2715	1.39169	0.0396686	4.54007e-62	3.1948e-60	415	383.837	407	1.06035	0.0234353	0.980723	3.46372e-07	1.27316e-05
GO:0002274	myeloid leukocyte activation	0.0377495	2583.65	3450	1.33532	0.0504076	8.33135e-62	5.8315e-60	561	518.874	533	1.02723	0.0306904	0.950089	0.0102387	0.103783
GO:0042325	regulation of phosphorylation	0.151501	10369	11949	1.15237	0.174586	1.51884e-61	1.05748e-59	1466	1355.91	1428	1.05316	0.0822249	0.974079	3.07466e-17	3.78126e-15
GO:0009628	response to abiotic stimulus	0.102921	7044.09	8391	1.19121	0.1226	1.91863e-61	1.3288e-59	1098	1015.55	1058	1.0418	0.0609201	0.96357	3.15774e-08	1.38972e-06
GO:0045862	positive regulation of proteolysis	0.0326207	2232.62	3039	1.36118	0.0444026	3.35126e-61	2.30886e-59	377	348.69	365	1.04677	0.0210169	0.96817	0.000285728	0.00542553
GO:0051254	positive regulation of RNA metabolic process	0.162392	11114.4	12732	1.14554	0.186026	3.95507e-61	2.71066e-59	1489	1377.19	1471	1.06812	0.0847009	0.987911	4.61077e-31	2.33358e-28
GO:0006886	intracellular protein transport	0.0526512	3603.55	4601	1.2768	0.0672248	9.90482e-61	6.75324e-59	701	648.361	689	1.06268	0.0396729	0.982882	2.47756e-12	1.86298e-10
GO:0007049	cell cycle	0.111869	7656.51	9042	1.18096	0.132112	1.19963e-60	8.13708e-59	1344	1243.08	1328	1.06832	0.0764669	0.988095	3.03632e-28	9.74511e-26
GO:0034655	nucleobase-containing compound catabolic process	0.0239856	1641.62	2338	1.4242	0.0341603	1.73496e-60	1.17079e-58	358	331.117	352	1.06307	0.0202683	0.98324	6.18133e-07	2.1633e-05
GO:0006464	cellular protein modification process	0.273573	18723.9	20652	1.10298	0.301745	1.7902e-60	1.2019e-58	3134	2898.66	3011	1.03876	0.173375	0.960753	2.15638e-19	3.11822e-17
GO:0010628	positive regulation of gene expression	0.188709	12915.6	14616	1.13165	0.213553	2.41265e-60	1.61158e-58	1800	1664.84	1767	1.06137	0.101745	0.981667	3.79954e-29	1.5151e-26
GO:0002263	cell activation involved in immune response	0.0418418	2863.74	3757	1.31192	0.0548932	5.41744e-60	3.60041e-58	607	561.419	578	1.02953	0.0332815	0.952224	0.00400624	0.0496872
GO:0051345	positive regulation of hydrolase activity	0.0750546	5136.89	6293	1.22506	0.0919465	1.33977e-59	8.85932e-58	724	669.634	695	1.03788	0.0400184	0.959945	5.66378e-05	0.00131214
GO:0002443	leukocyte mediated immunity	0.0403153	2759.26	3632	1.3163	0.0530668	2.74332e-59	1.80497e-57	618	571.593	587	1.02695	0.0337997	0.949838	0.00775932	0.0842449
GO:1902905	positive regulation of supramolecular fiber organization	0.0149659	1024.3	1579	1.54155	0.0230706	3.80662e-59	2.4921e-57	164	151.685	163	1.0746	0.00938562	0.993902	3.7542e-05	0.000909789
GO:0012501	programmed cell death	0.0905499	6197.41	7443	1.20098	0.108749	8.47273e-59	5.51944e-57	1043	964.679	985	1.02106	0.0567168	0.944391	0.00659282	0.0740229
GO:0010557	positive regulation of macromolecule biosynthetic process	0.179594	12291.8	13933	1.13352	0.203574	2.00999e-58	1.30293e-56	1677	1551.07	1647	1.06185	0.094835	0.982111	1.23477e-27	3.69281e-25
GO:0032880	regulation of protein localization	0.0988619	6766.31	8055	1.19046	0.117691	2.15387e-58	1.38935e-56	1008	932.307	976	1.04686	0.0561985	0.968254	1.93882e-09	1.02875e-07
GO:0002366	leukocyte activation involved in immune response	0.0411506	2816.43	3690	1.31017	0.0539143	2.22574e-58	1.42871e-56	603	557.72	574	1.02919	0.0330512	0.951907	0.00455734	0.0549679
GO:0009890	negative regulation of biosynthetic process	0.155487	10641.8	12194	1.14586	0.178166	2.27335e-58	1.45219e-56	1537	1421.58	1463	1.02913	0.0842402	0.951854	6.38429e-06	0.00018343
GO:0060341	regulation of cellular localization	0.0884827	6055.94	7284	1.20279	0.106426	2.44606e-58	1.55496e-56	884	817.619	861	1.05306	0.0495768	0.973982	1.04799e-10	6.72706e-09
GO:0006952	defense response	0.0776541	5314.8	6472	1.21773	0.0945618	4.66895e-58	2.95379e-56	1168	1080.29	1040	0.962702	0.0598837	0.890411	0.999995	1
GO:0031399	regulation of protein modification process	0.172946	11836.8	13448	1.13612	0.196488	5.85123e-58	3.68403e-56	1722	1592.69	1680	1.05482	0.0967352	0.97561	1.41484e-21	2.90564e-19
GO:0007166	cell surface receptor signaling pathway	0.209598	14345.3	16074	1.12051	0.234856	5.93868e-58	3.72129e-56	2143	1982.08	2058	1.0383	0.118501	0.960336	6.88066e-13	5.55476e-11
GO:0034470	ncRNA processing	0.0213115	1458.6	2103	1.44179	0.0307268	6.10212e-58	3.80558e-56	396	366.264	392	1.07027	0.0225715	0.989899	1.44817e-09	8.07479e-08
GO:0010942	positive regulation of cell death	0.0656321	4491.99	5564	1.23865	0.0812951	8.12851e-58	5.04543e-56	643	594.716	618	1.03915	0.0355847	0.96112	8.6249e-05	0.0018853
GO:0051726	regulation of cell cycle	0.104482	7150.94	8463	1.18348	0.123652	8.71756e-58	5.38565e-56	1142	1056.24	1128	1.06793	0.0649508	0.987741	1.05065e-23	2.56029e-21
GO:0002275	myeloid cell activation involved in immune response	0.0326088	2231.81	3012	1.34958	0.0440081	1.30207e-57	8.0065e-56	509	470.778	485	1.03021	0.0279265	0.952849	0.00686739	0.0763243
GO:0002446	neutrophil mediated immunity	0.0307751	2106.31	2866	1.36068	0.0418749	1.37013e-57	8.38586e-56	491	454.13	468	1.03054	0.0269477	0.953157	0.00725036	0.0794062
GO:0042326	negative regulation of phosphorylation	0.0527468	3610.1	4580	1.26866	0.066918	1.4601e-57	8.89511e-56	447	413.434	439	1.06184	0.0252778	0.982103	4.85138e-08	2.066e-06
GO:1902679	negative regulation of RNA biosynthetic process	0.128175	8772.53	10198	1.16249	0.149002	1.56868e-57	9.51258e-56	1210	1119.14	1147	1.02489	0.0660448	0.947934	0.000631656	0.0107113
GO:0007015	actin filament organization	0.0190172	1301.57	1910	1.46745	0.0279068	2.24151e-57	1.35303e-55	199	184.057	196	1.06489	0.0112858	0.984925	0.000142359	0.00292154
GO:0070482	response to oxygen levels	0.0329907	2257.95	3040	1.34635	0.0444172	2.65436e-57	1.59492e-55	367	339.441	353	1.03994	0.0203259	0.961853	0.00240635	0.0325773
GO:0043065	positive regulation of apoptotic process	0.0605594	4144.81	5174	1.24831	0.0755969	2.75174e-57	1.64592e-55	591	546.621	569	1.04094	0.0327633	0.962775	7.99573e-05	0.0017743
GO:0003062	regulation of heart rate by chemical signal	0.00112317	76.8722	254	3.30419	0.00371117	3.4487e-57	2.05346e-55	6	5.54945	6	1.08119	0.000345483	1	0.625984	0.975308
GO:0031327	negative regulation of cellular biosynthetic process	0.154308	10561.1	12092	1.14495	0.176675	3.47938e-57	2.06239e-55	1516	1402.16	1442	1.02841	0.083031	0.951187	1.24954e-05	0.000337111
GO:0030162	regulation of proteolysis	0.0610506	4178.43	5210	1.24688	0.0761229	3.78235e-57	2.23192e-55	747	690.906	700	1.01316	0.0403063	0.937082	0.109772	0.614152
GO:0043434	response to peptide hormone	0.0336143	2300.63	3088	1.34224	0.0451185	4.07142e-57	2.39178e-55	367	339.441	360	1.06057	0.020729	0.980926	1.5513e-06	5.10339e-05
GO:1903827	regulation of cellular protein localization	0.0583623	3994.43	5003	1.25249	0.0730984	6.84239e-57	4.00173e-55	598	553.095	586	1.05949	0.0337421	0.979933	1.47462e-09	8.18759e-08
GO:0001932	regulation of protein phosphorylation	0.140729	9631.78	11102	1.15264	0.16221	8.97087e-57	5.22335e-55	1341	1240.3	1304	1.05136	0.0750849	0.972409	1.0223e-14	1.06765e-12
GO:0000184	nuclear-transcribed mRNA catabolic process, nonsense-mediated decay	0.00543896	372.253	716	1.92342	0.0104614	1.00721e-56	5.83872e-55	118	109.139	117	1.07203	0.00673691	0.991525	0.00103221	0.0161509
GO:0061572	actin filament bundle organization	0.00501655	343.343	675	1.96596	0.00986236	1.03617e-56	5.98026e-55	51	47.1703	51	1.08119	0.0029366	1	0.0185622	0.166731
GO:1903507	negative regulation of nucleic acid-templated transcription	0.127202	8705.97	10116	1.16196	0.147804	1.07818e-56	6.19553e-55	1194	1104.34	1132	1.02505	0.0651811	0.948074	0.000637783	0.0107411
GO:0050878	regulation of body fluid levels	0.0465206	3183.96	4090	1.28456	0.0597586	2.36661e-56	1.35401e-54	509	470.778	493	1.0472	0.0283872	0.968566	2.01297e-05	0.000517357
GO:0043068	positive regulation of programmed cell death	0.0611646	4186.23	5210	1.24456	0.0761229	2.93207e-56	1.67026e-54	597	552.17	575	1.04135	0.0331088	0.963149	6.17492e-05	0.00141808
GO:0009725	response to hormone	0.0795174	5442.33	6592	1.21125	0.0963151	3.00644e-56	1.69613e-54	780	721.428	762	1.05624	0.0438763	0.976923	8.9762e-11	5.84742e-09
GO:0002444	myeloid leukocyte mediated immunity	0.0325849	2230.17	3000	1.34519	0.0438327	3.01608e-56	1.69613e-54	511	472.628	488	1.03252	0.0280993	0.95499	0.00364543	0.0458278
GO:0008219	cell death	0.0950422	6504.88	7747	1.19095	0.113191	3.01614e-56	1.69613e-54	1078	997.051	1019	1.02201	0.0586745	0.945269	0.00405136	0.0501995
GO:0016070	RNA metabolic process	0.281137	19241.6	21111	1.09716	0.308451	3.83078e-56	2.14507e-54	3493	3230.7	3326	1.0295	0.191513	0.95219	6.73072e-13	5.46726e-11
GO:0051336	regulation of hydrolase activity	0.114547	7839.84	9174	1.17018	0.134041	1.93898e-55	1.08115e-53	1171	1083.07	1109	1.02394	0.0638567	0.947054	0.00120005	0.0182349
GO:0036293	response to decreased oxygen levels	0.0314299	2151.12	2901	1.3486	0.0423863	3.02351e-55	1.67875e-53	343	317.243	331	1.04336	0.0190591	0.965015	0.00140467	0.0206989
GO:0051253	negative regulation of RNA metabolic process	0.13307	9107.57	10524	1.15552	0.153765	3.16451e-55	1.74965e-53	1259	1164.46	1194	1.02537	0.0687511	0.948372	0.000384458	0.00701675
GO:0051172	negative regulation of nitrogen compound metabolic process	0.158161	10824.9	12339	1.13988	0.180284	5.39805e-55	2.97209e-53	1562	1444.71	1487	1.02927	0.0856222	0.951985	4.79033e-06	0.000141336
GO:0045892	negative regulation of transcription, DNA-templated	0.124778	8540.04	9916	1.16112	0.144882	5.9452e-55	3.2597e-53	1150	1063.64	1096	1.03042	0.0631082	0.953044	4.87183e-05	0.00115303
GO:0034248	regulation of cellular amide metabolic process	0.0354836	2428.57	3218	1.32506	0.0470179	7.65244e-55	4.17836e-53	461	426.383	451	1.05774	0.0259688	0.978308	3.38485e-07	1.24765e-05
GO:0036230	granulocyte activation	0.0311341	2130.88	2872	1.3478	0.0419625	1.69261e-54	9.20375e-53	491	454.13	466	1.02614	0.0268325	0.949083	0.0200297	0.177776
GO:0043312	neutrophil degranulation	0.029916	2047.51	2775	1.3553	0.0405453	1.82104e-54	9.86133e-53	478	442.106	455	1.02917	0.0261991	0.951883	0.0111228	0.111135
GO:0008104	protein localization	0.1594	10909.6	12420	1.13844	0.181468	2.01781e-54	1.08821e-52	1805	1669.46	1771	1.06082	0.101975	0.981163	1.26569e-28	4.50141e-26
GO:0001819	positive regulation of cytokine production	0.033094	2265.02	3026	1.33597	0.0442126	2.36865e-54	1.27221e-52	386	357.014	368	1.03077	0.0211896	0.953368	0.0157807	0.147292
GO:0006887	exocytosis	0.0568272	3889.37	4861	1.24982	0.0710236	2.86292e-54	1.53143e-52	762	704.78	735	1.04288	0.0423216	0.964567	2.43813e-06	7.60268e-05
GO:0042119	neutrophil activation	0.0311109	2129.29	2867	1.34646	0.0418895	4.51258e-54	2.40409e-52	488	451.355	463	1.0258	0.0266598	0.94877	0.0218821	0.18919
[truncated: 12,912 more rows]

## Sheet: Lance-allPeaks-downsamp
ID	name	Binom_Genome_Fraction	Binom_Expected	Binom_Observed_Region_Hits	Binom_Fold_Enrichment	Binom_Region_Set_Coverage	Binom_Raw_PValue	Binom_Adjp_BH	Hyper_Total_Genes	Hyper_Expected	Hyper_Observed_Gene_Hits	Hyper_Fold_Enrichment	Hyper_Gene_Set_Coverage	Hyper_Term_Gene_Coverage	Hyper_Raw_PValue	Hyper_Adjp_BH
[truncated: 13,159 more rows]

[truncated: 9 more sheets: RCL-allPeaks-downsamp, ChIPR-allUniq, HMM-allUniq, Lance-allUniq, RCL-allUniq, ChIPR-uniq-downSamp, HMM-uniq-downSamp, Lance-uniq-downSamp, RCL-uniq-downSamp]
