# Supplementary material for: Unsupervised contrastive peak caller for ATAC-seq
Source: Genome Res. 2023 Jul;33(7):1133–44. doi: 10.1101/gr.277677.123 (PMC10538491; doi:10.1101/gr.277677.123)
Supplement: Supplement 3 [file Supplemental_Table.zip › Supplemental_Table_S6.xlsx]

## Sheet: Overview
GO analysis for K562 data
*-allPeaks-downsamp	GO analysis using all peaks of each tool, downsampled to the smallest or second smallest number of peaks
*-allUniq	GO analysis using all unique peaks of each tool
*-uniq-downsamp	GO analysis using unique peaks of each tool, downsampled to the smallest or second smallest number of peaks

## Sheet: ChIPR-allPeaks-downsamp
ID	name	Binom_Genome_Fraction	Binom_Expected	Binom_Observed_Region_Hits	Binom_Fold_Enrichment	Binom_Region_Set_Coverage	Binom_Raw_PValue	Binom_Adjp_BH	Hyper_Total_Genes	Hyper_Expected	Hyper_Observed_Gene_Hits	Hyper_Fold_Enrichment	Hyper_Gene_Set_Coverage	Hyper_Term_Gene_Coverage	Hyper_Raw_PValue	Hyper_Adjp_BH
GO:0008152	metabolic process	0.650298	39858.7	45216	1.13441	0.737703	0	0	9664	8631.57	8892	1.03017	0.530201	0.920116	3.46465e-35	1.73357e-31
GO:0009987	cellular process	0.863867	52949	57213	1.08053	0.933434	0	0	14773	13194.8	13289	1.00714	0.79238	0.899547	5.89446e-08	4.45777e-06
GO:0044237	cellular metabolic process	0.612306	37530.1	42785	1.14002	0.698041	0	0	8847	7901.85	8160	1.03267	0.486554	0.922347	3.95222e-35	1.73357e-31
GO:0044238	primary metabolic process	0.612108	37517.9	42972	1.14537	0.701091	0	0	8934	7979.56	8218	1.02988	0.490013	0.919857	4.0052e-30	6.58805e-27
GO:0065007	biological regulation	0.765679	46930.8	50972	1.08611	0.831612	0	0	11658	10412.5	10515	1.00984	0.626975	0.901956	4.05471e-07	2.59009e-05
GO:0071704	organic substance metabolic process	0.637278	39060.7	44285	1.13375	0.722513	0	0	9327	8330.57	8580	1.02994	0.511597	0.91991	1.48933e-32	3.91962e-29
GO:0050789	regulation of biological process	0.742717	45523.3	49471	1.08672	0.807123	5.01453099999999e-310	9.4266e-307	11037	9857.89	9939	1.00823	0.59263	0.900516	5.77231e-05	0.00210994
GO:0044763	single-organism cellular process	0.708113	43402.4	47430	1.0928	0.773824	5.87493e-295	9.66352e-292	9965	8900.41	9114	1.024	0.543438	0.914601	3.29015e-24	3.60792e-21
GO:0044699	single-organism process	0.814313	49911.7	53279	1.06747	0.869251	2.28591e-292	3.34226e-289	12665	11312	11373	1.0054	0.678135	0.897987	0.00120535	0.0263038
GO:0050794	regulation of cellular process	0.720594	44167.3	48079	1.08857	0.784413	1.92754e-286	2.53644e-283	10477	9357.71	9434	1.00815	0.562519	0.900449	0.000160305	0.00498688
GO:0043170	macromolecule metabolic process	0.559126	34270.5	38576	1.12563	0.62937	5.31675e-273	6.36028e-270	7605	6792.54	6996	1.02995	0.417149	0.919921	1.72039e-23	1.74143e-20
GO:0006950	response to stress	0.245291	15034.6	18818	1.25165	0.307017	5.18737e-263	5.68838e-260	3269	2919.76	3002	1.02816	0.179	0.918324	7.92033e-08	5.75821e-06
GO:0044260	cellular macromolecule metabolic process	0.522103	32001.2	36226	1.13202	0.59103	6.91305e-258	6.99761e-255	6978	6232.52	6430	1.03168	0.3834	0.921467	4.52105e-23	3.96617e-20
GO:0034641	cellular nitrogen compound metabolic process	0.380459	23319.5	27419	1.1758	0.447343	2.04363e-250	1.92087e-247	5172	4619.46	4767	1.03194	0.284241	0.921694	6.50719e-16	2.20543e-13
GO:1901360	organic cyclic compound metabolic process	0.37446	22951.8	26944	1.17394	0.439593	6.77771e-239	5.94586e-236	4980	4447.97	4587	1.03126	0.273508	0.921084	1.25133e-14	3.50345e-12
GO:0006807	nitrogen compound metabolic process	0.417766	25606.1	29642	1.15761	0.483612	4.66122e-237	3.83356e-234	5667	5061.58	5225	1.03229	0.31155	0.922005	3.75189e-18	2.05713e-15
GO:0051234	establishment of localization	0.333699	20453.4	24341	1.19007	0.397125	8.82146e-237	6.82833e-234	4344	3879.92	4068	1.04848	0.242562	0.936464	9.89181e-29	1.30166e-25
GO:0006139	nucleobase-containing compound metabolic process	0.345354	21167.8	25014	1.1817	0.408105	1.20505e-228	8.8096e-226	4564	4076.41	4198	1.02983	0.250313	0.919807	3.55616e-12	6.36723e-10
GO:0006810	transport	0.32504	19922.7	23684	1.1888	0.386406	1.63105e-224	1.12963e-221	4234	3781.67	3966	1.04874	0.23648	0.936703	3.45281e-28	4.1305e-25
GO:0046483	heterocycle metabolic process	0.356476	21849.5	25666	1.17467	0.418743	1.74335e-222	1.14703e-219	4738	4231.83	4358	1.02981	0.259853	0.919797	1.08967e-12	2.10866e-10
GO:0019222	regulation of metabolic process	0.503561	30864.8	34784	1.12698	0.567504	5.48925e-221	3.43967e-218	6340	5662.68	5806	1.02531	0.346193	0.915773	1.94446e-13	4.12696e-11
GO:0060255	regulation of macromolecule metabolic process	0.477843	29288.4	33204	1.13369	0.541726	4.92131e-220	2.94362e-217	5942	5307.2	5440	1.02502	0.324369	0.915517	3.81851e-12	6.6997e-10
GO:0006996	organelle organization	0.214706	13160	16466	1.25121	0.268644	6.04401e-220	3.45796e-217	2824	2522.3	2660	1.05459	0.158607	0.941926	1.47822e-22	1.21575e-19
GO:0080090	regulation of primary metabolic process	0.479334	29379.8	33257	1.13197	0.54259	8.722e-216	4.7822e-213	5989	5349.18	5480	1.02446	0.326755	0.915011	8.82144e-12	1.4331e-09
GO:0031323	regulation of cellular metabolic process	0.480645	29460.2	33304	1.13048	0.543357	3.96805e-212	2.08862e-209	5980	5341.14	5467	1.02356	0.325979	0.914214	5.02791e-11	7.43396e-09
GO:0006725	cellular aromatic compound metabolic process	0.362213	22201.1	25917	1.16737	0.422838	6.58865e-210	3.33462e-207	4773	4263.09	4389	1.02954	0.261702	0.919547	1.39397e-12	2.58355e-10
GO:0002376	immune system process	0.17825	10925.5	13935	1.27546	0.227351	7.44284e-208	3.62742e-205	2329	2080.19	2121	1.01962	0.126468	0.910691	0.00161083	0.0328934
GO:0010468	regulation of gene expression	0.36926	22633	26270	1.16069	0.428597	6.59927e-200	3.10142e-197	4426	3953.16	4060	1.02703	0.242085	0.917307	6.46773e-10	7.9541e-08
GO:0090304	nucleic acid metabolic process	0.310804	19050.1	22536	1.18298	0.367677	1.43473e-197	6.51023e-195	4010	3581.6	3689	1.02999	0.219963	0.91995	1.10388e-10	1.56194e-08
GO:0051179	localization	0.422372	25888.5	29503	1.13962	0.481344	2.30178e-190	1.00964e-187	5262	4699.85	4926	1.04812	0.293721	0.936146	9.8629e-36	1.29786e-31
GO:0048518	positive regulation of biological process	0.47298	28990.4	32614	1.12499	0.5321	8.38096e-189	3.55758e-186	5433	4852.58	5058	1.04233	0.301592	0.930977	7.23198e-29	1.0574e-25
GO:0050896	response to stimulus	0.569614	34913.3	38450	1.1013	0.627315	1.00645e-185	4.13871e-183	7718	6893.46	6924	1.00443	0.412855	0.897124	0.0744454	0.523025
GO:0010556	regulation of macromolecule biosynthetic process	0.351354	21535.5	24895	1.156	0.406164	2.73602e-174	1.09101e-171	4202	3753.09	3849	1.02555	0.229503	0.915992	1.52273e-08	1.37244e-06
GO:0009889	regulation of biosynthetic process	0.373175	22873	26180	1.14458	0.427129	2.47825e-165	9.59156e-163	4471	3993.35	4100	1.02671	0.24447	0.917021	8.03275e-10	9.69751e-08
GO:0048522	positive regulation of cellular process	0.441597	27066.8	30442	1.1247	0.496664	4.17498e-165	1.56967e-162	4914	4389.02	4595	1.04693	0.273985	0.935083	3.16001e-31	5.94036e-28
GO:0033554	cellular response to stress	0.126331	7743.18	10082	1.30205	0.164489	5.83082e-165	2.13133e-162	1590	1420.14	1508	1.06187	0.0899171	0.948428	3.30054e-16	1.35724e-13
GO:2000112	regulation of cellular macromolecule biosynthetic process	0.345672	21187.2	24430	1.15305	0.398577	1.03803e-163	3.69175e-161	4101	3662.88	3758	1.02597	0.224077	0.916362	1.47061e-08	1.34387e-06
GO:0006955	immune response	0.0987456	6052.42	8139	1.34475	0.132788	1.14854e-160	3.97727e-158	1489	1329.93	1319	0.991785	0.0786477	0.885829	0.841141	0.968856
GO:0031326	regulation of cellular biosynthetic process	0.36816	22565.6	25806	1.1436	0.421027	1.26017e-159	4.25196e-157	4400	3929.94	4033	1.02622	0.240475	0.916591	2.3161e-09	2.60492e-07
GO:0051171	regulation of nitrogen compound metabolic process	0.376997	23107.2	26334	1.13964	0.429641	4.82946e-157	1.58877e-154	4508	4026.4	4136	1.02722	0.246616	0.91748	3.07691e-10	3.96951e-08
GO:0044271	cellular nitrogen compound biosynthetic process	0.28135	17244.8	20200	1.17137	0.329565	9.98848e-151	3.20582e-148	3480	3108.22	3192	1.02695	0.190329	0.917241	9.83502e-08	7.07208e-06
GO:0009893	positive regulation of metabolic process	0.303424	18597.8	21601	1.16148	0.352422	1.52356e-149	4.77346e-147	3198	2856.35	3000	1.05029	0.17888	0.938086	6.75978e-22	4.94177e-19
GO:1901576	organic substance biosynthetic process	0.379793	23278.6	26411	1.13456	0.430897	7.97918e-148	2.44181e-145	4746	4238.97	4382	1.03374	0.261284	0.923304	6.53634e-16	2.20543e-13
GO:0009058	biosynthetic process	0.384916	23592.6	26731	1.13302	0.436118	9.42613e-148	2.81906e-145	4832	4315.78	4464	1.03434	0.266174	0.923841	8.68896e-17	3.81127e-14
GO:0016192	vesicle-mediated transport	0.133899	8207.06	10453	1.27366	0.170542	3.82829e-146	1.11948e-143	1648	1471.94	1555	1.05643	0.0927196	0.943568	5.21669e-14	1.29522e-11
GO:1902578	single-organism localization	0.226176	13863	16581	1.19606	0.27052	8.4702e-146	2.42303e-143	2766	2470.5	2600	1.05242	0.155029	0.939986	2.33114e-20	1.53377e-17
GO:0071702	organic substance transport	0.155587	9536.37	11890	1.24681	0.193986	5.73188e-143	1.60481e-140	2000	1786.33	1880	1.05244	0.112098	0.94	1.13908e-14	3.25851e-12
GO:0016070	RNA metabolic process	0.281137	17231.7	20091	1.16593	0.327786	1.95858e-141	5.36935e-139	3493	3119.83	3192	1.02313	0.190329	0.913828	4.28914e-06	0.0002106
GO:0044249	cellular biosynthetic process	0.374483	22953.2	26007	1.13304	0.424306	2.55374e-141	6.85809e-139	4675	4175.56	4319	1.03435	0.257528	0.92385	3.65815e-16	1.45872e-13
GO:0051252	regulation of RNA metabolic process	0.326928	20038.4	22995	1.14755	0.375165	5.0312e-140	1.32411e-137	3833	3423.51	3502	1.02293	0.208813	0.913645	1.49565e-06	8.08117e-05
GO:0010467	gene expression	0.297456	18232	21119	1.15835	0.344558	6.67129e-140	1.72132e-137	3749	3348.48	3426	1.02315	0.204281	0.913844	1.63306e-06	8.70018e-05
GO:0044765	single-organism transport	0.203904	12497.9	15060	1.205	0.245705	3.39418e-139	8.58924e-137	2536	2265.07	2380	1.05074	0.141912	0.938486	1.84896e-17	8.68943e-15
GO:0019219	regulation of nucleobase-containing compound metabolic process	0.35893	21999.9	24977	1.13532	0.407502	1.57379e-136	3.90745e-134	4229	3777.2	3871	1.02483	0.230815	0.915346	3.3501e-08	2.72124e-06
GO:0002682	regulation of immune system process	0.113508	6957.28	8974	1.28987	0.146411	3.98094e-135	9.70097e-133	1423	1270.98	1292	1.01654	0.0770377	0.907941	0.0316386	0.298962
GO:0010604	positive regulation of macromolecule metabolic process	0.289745	17759.4	20574	1.15849	0.335666	5.40402e-135	1.29294e-132	3005	2683.97	2818	1.04994	0.168028	0.93777	3.34713e-20	2.09737e-17
GO:0044710	single-organism metabolic process	0.279541	17133.9	19903	1.16161	0.324719	2.53265e-133	5.95128e-131	3518	3142.16	3276	1.04259	0.195337	0.931211	1.32853e-17	6.7239e-15
GO:0031325	positive regulation of cellular metabolic process	0.284642	17446.6	20206	1.15816	0.329662	3.881e-131	8.95967e-129	2970	2652.71	2784	1.04949	0.166001	0.937374	1.31637e-19	7.53136e-17
GO:2001141	regulation of RNA biosynthetic process	0.317183	19441.1	22263	1.14515	0.363223	1.1217e-129	2.5449e-127	3704	3308.29	3380	1.02168	0.201538	0.912527	7.97737e-06	0.000368487
GO:1903506	regulation of nucleic acid-templated transcription	0.316837	19419.9	22215	1.14393	0.362439	2.33715e-127	5.21263e-125	3686	3292.21	3364	1.02181	0.200584	0.912642	7.50759e-06	0.00035283
GO:0048519	negative regulation of biological process	0.4202	25755.3	28686	1.11379	0.468014	2.88456e-126	6.32632e-124	4747	4239.86	4384	1.03399	0.261404	0.923531	3.888e-16	1.46178e-13
GO:0050776	regulation of immune response	0.0680234	4169.36	5735	1.37551	0.093567	5.35948e-126	1.15615e-123	914	816.355	821	1.00569	0.0489535	0.89825	0.328273	0.968856
GO:1901362	organic cyclic compound biosynthetic process	0.270116	16556.2	19207	1.16011	0.313364	7.32627e-125	1.55494e-122	3241	2894.76	2966	1.02461	0.176853	0.91515	2.90183e-06	0.000150335
GO:0006355	regulation of transcription, DNA-templated	0.31571	19350.8	22114	1.1428	0.360792	9.24177e-125	1.93036e-122	3664	3272.57	3343	1.02152	0.199332	0.912391	1.04582e-05	0.000471299
GO:0002252	immune effector process	0.06109	3744.39	5223	1.39489	0.0852137	1.53201e-123	3.14996e-121	904	807.423	823	1.01929	0.0490728	0.910398	0.0455911	0.382123
GO:0034654	nucleobase-containing compound biosynthetic process	0.25579	15678.1	18255	1.16436	0.297832	5.43426e-122	1.10014e-119	3049	2723.27	2785	1.02267	0.16606	0.913414	3.00519e-05	0.00119472
GO:0046907	intracellular transport	0.100266	6145.59	7960	1.29524	0.129868	7.17301e-122	1.43015e-119	1321	1179.87	1237	1.04842	0.0737583	0.936412	1.27341e-08	1.21426e-06
GO:0048583	regulation of response to stimulus	0.348102	21336.2	24116	1.13029	0.393454	6.76928e-121	1.32951e-118	3885	3469.95	3618	1.04266	0.215729	0.931274	1.07364e-19	6.42185e-17
GO:0051716	cellular response to stimulus	0.484011	29666.5	32554	1.09733	0.531121	1.14879e-120	2.22308e-118	6124	5469.76	5496	1.0048	0.327709	0.897453	0.0969751	0.614216
GO:1901575	organic substance catabolic process	0.118873	7286.09	9222	1.2657	0.150458	1.22137e-120	2.32928e-118	1638	1463.01	1515	1.03554	0.0903345	0.924908	3.45882e-06	0.000174386
GO:0019538	protein metabolic process	0.339873	20831.8	23576	1.13173	0.384644	4.48889e-119	8.43847e-117	4232	3779.88	3906	1.03337	0.232902	0.922968	1.08309e-13	2.4573e-11
GO:0018130	heterocycle biosynthetic process	0.260397	15960.5	18519	1.1603	0.302139	4.59106e-119	8.50899e-117	3115	2782.22	2846	1.02293	0.169698	0.913644	1.95964e-05	0.000826502
GO:0071840	cellular component organization or biogenesis	0.454613	27864.6	30716	1.10233	0.501134	3.88505e-118	7.10047e-116	5495	4907.95	5130	1.04524	0.305885	0.933576	2.20409e-33	7.25092e-30
GO:0044267	cellular protein metabolic process	0.305267	18710.7	21369	1.14207	0.348637	1.21832e-117	2.19615e-115	3731	3332.41	3456	1.03709	0.20607	0.926293	1.76837e-14	4.65399e-12
GO:0048523	negative regulation of cellular process	0.399585	24491.8	27291	1.11429	0.445255	7.2152e-117	1.28304e-114	4432	3958.52	4099	1.03549	0.24441	0.924865	3.79804e-16	1.46178e-13
GO:0019438	aromatic compound biosynthetic process	0.261716	16041.3	18576	1.15801	0.303069	1.37634e-116	2.41483e-114	3119	2785.79	2850	1.02305	0.169936	0.913754	1.74843e-05	0.000744581
GO:1902589	single-organism organelle organization	0.129797	7955.65	9923	1.24729	0.161894	2.84241e-116	4.92149e-114	1514	1352.26	1440	1.06489	0.0858625	0.951123	5.27192e-17	2.39218e-14
GO:0044419	interspecies interaction between organisms	0.0499794	3063.39	4360	1.42326	0.0711337	5.96294e-114	1.01904e-111	691	617.178	646	1.0467	0.0385189	0.934877	8.13151e-05	0.00280847
GO:0051246	regulation of protein metabolic process	0.237426	14552.5	16970	1.16612	0.276867	8.17733e-113	1.37956e-110	2683	2396.37	2477	1.03365	0.147695	0.92322	9.767e-09	9.59134e-07
GO:0006793	phosphorus metabolic process	0.190454	11673.5	13913	1.19185	0.226992	1.43283e-112	2.38665e-110	2157	1926.56	2025	1.05109	0.120744	0.938804	4.88176e-15	1.45998e-12
GO:0044403	symbiosis, encompassing mutualism through parasitism	0.0498643	3056.33	4343	1.42098	0.0708564	1.52026e-112	2.50065e-110	689	615.392	644	1.04649	0.0383996	0.934688	8.97352e-05	0.00303554
GO:0009056	catabolic process	0.128716	7889.37	9800	1.24218	0.159888	1.10616e-110	1.79702e-108	1757	1569.3	1627	1.03677	0.0970127	0.92601	6.23652e-07	3.78186e-05
GO:0043412	macromolecule modification	0.293503	17989.7	20536	1.14154	0.335046	2.0396e-110	3.27305e-108	3414	3049.27	3166	1.03828	0.188778	0.927358	5.80759e-14	1.41522e-11
GO:0016032	viral process	0.0448079	2746.41	3956	1.44043	0.0645424	1.49552e-109	2.37103e-107	623	556.443	584	1.04952	0.034822	0.9374	7.1079e-05	0.00252792
GO:0001775	cell activation	0.0825046	5056.96	6634	1.31186	0.108234	2.81835e-109	4.41509e-107	1013	904.778	925	1.02235	0.0551547	0.913129	0.0175936	0.199066
GO:0044764	multi-organism cellular process	0.0456049	2795.26	4009	1.43421	0.0654071	1.15282e-108	1.78469e-106	635	567.161	593	1.04556	0.0353586	0.933858	0.000227683	0.00668768
GO:0016043	cellular component organization	0.447056	27401.4	30112	1.09892	0.49128	3.30489e-107	5.05686e-105	5336	4765.94	4980	1.04492	0.296941	0.933283	1.05153e-31	2.30619e-28
GO:0043933	macromolecular complex subunit organization	0.179686	11013.5	13148	1.19381	0.214511	6.34179e-107	9.59214e-105	2199	1964.08	2032	1.03458	0.121162	0.924056	1.26833e-07	8.92508e-06
GO:0006796	phosphate-containing compound metabolic process	0.183617	11254.4	13404	1.191	0.218687	9.71924e-107	1.45336e-104	2066	1845.28	1939	1.05079	0.115616	0.938529	3.00738e-14	7.6104e-12
GO:0045321	leukocyte activation	0.0688088	4217.49	5650	1.33966	0.0921802	1.12269e-105	1.65994e-103	869	776.162	793	1.02169	0.047284	0.912543	0.0305885	0.290205
GO:0051641	cellular localization	0.172237	10556.9	12641	1.19741	0.206239	2.94216e-105	4.30176e-103	2039	1821.17	1919	1.05372	0.114424	0.941148	1.15354e-15	3.79485e-13
GO:0002443	leukocyte mediated immunity	0.0403153	2471.04	3600	1.45687	0.0587343	3.67698e-105	5.31708e-103	618	551.977	569	1.03084	0.0339276	0.920712	0.0119674	0.152154
GO:0009057	macromolecule catabolic process	0.0730133	4475.21	5938	1.32687	0.0968789	9.94881e-105	1.423e-102	998	891.381	923	1.03547	0.0550355	0.92485	0.000316813	0.00881384
GO:0032268	regulation of cellular protein metabolic process	0.223773	13715.7	15988	1.16567	0.260845	6.01551e-104	8.51163e-102	2506	2238.28	2306	1.03026	0.137499	0.920192	6.89703e-07	4.0882e-05
GO:0002444	myeloid leukocyte mediated immunity	0.0325849	1997.22	3014	1.50909	0.0491736	2.81974e-103	3.94733e-101	511	456.408	471	1.03197	0.0280842	0.921722	0.0173372	0.197524
GO:0044248	cellular catabolic process	0.105408	6460.74	8141	1.26007	0.132821	2.65329e-101	3.67522e-99	1436	1282.59	1331	1.03775	0.0793632	0.92688	4.14232e-06	0.000206473
GO:0010605	negative regulation of macromolecule metabolic process	0.223597	13704.9	15932	1.1625	0.259932	4.68831e-100	6.42641e-98	2372	2118.59	2175	1.02662	0.129688	0.916948	2.1465e-05	0.000891034
GO:0051649	establishment of localization in cell	0.123671	7580.19	9351	1.23361	0.152562	8.80202e-99	1.19408e-96	1534	1370.12	1444	1.05392	0.086101	0.94133	5.2392e-12	8.8388e-10
GO:0002274	myeloid leukocyte activation	0.0377495	2313.78	3366	1.45476	0.0549166	1.7829e-97	2.394e-95	561	501.067	516	1.0298	0.0307674	0.919786	0.0196213	0.214271
GO:0002446	neutrophil mediated immunity	0.0307751	1886.3	2840	1.5056	0.0463348	3.14642e-96	4.1822e-94	491	438.545	452	1.03068	0.0269513	0.92057	0.0241652	0.247655
GO:0031324	negative regulation of cellular metabolic process	0.229791	14084.6	16284	1.15616	0.265675	5.42533e-96	7.13919e-94	2436	2175.76	2223	1.02171	0.13255	0.912562	0.000389856	0.0104696
GO:0032774	RNA biosynthetic process	0.233969	14340.6	16552	1.1542	0.270047	6.75612e-96	8.80235e-94	2720	2429.41	2473	1.01794	0.147457	0.909191	0.00163201	0.0331926
GO:0040029	regulation of gene expression, epigenetic	0.0153166	938.803	1632	1.73838	0.0266262	5.79496e-95	7.47607e-93	248	221.506	228	1.02932	0.0135949	0.919355	0.10425	0.637759
GO:0043299	leukocyte degranulation	0.0317511	1946.12	2905	1.49271	0.0473953	9.97095e-95	1.27386e-92	499	445.69	458	1.02762	0.0273091	0.917836	0.0378424	0.333534
GO:0002275	myeloid cell activation involved in immune response	0.0326088	1998.69	2963	1.48247	0.0483416	1.2207e-93	1.54454e-91	509	454.622	468	1.02943	0.0279053	0.91945	0.0271072	0.265208
GO:0009059	macromolecule biosynthetic process	0.312557	19157.6	21531	1.12389	0.35128	2.31366e-93	2.89956e-91	3748	3347.59	3444	1.0288	0.205354	0.91889	2.70968e-09	3.02176e-07
GO:0010608	posttranscriptional regulation of gene expression	0.0396919	2432.83	3481	1.43084	0.0567928	7.35291e-93	9.12801e-91	557	497.494	521	1.04725	0.0310655	0.935368	0.000338104	0.00935844
GO:0044265	cellular macromolecule catabolic process	0.0614019	3763.51	5031	1.33678	0.0820812	3.01574e-92	3.7088e-90	854	762.765	787	1.03177	0.0469262	0.921546	0.00265366	0.0485344
GO:0009892	negative regulation of metabolic process	0.242464	14861.4	17050	1.14727	0.278172	5.94144e-92	7.23921e-90	2580	2304.37	2360	1.02414	0.140719	0.914729	5.23982e-05	0.00192591
GO:0002366	leukocyte activation involved in immune response	0.0411506	2522.24	3575	1.41739	0.0583264	7.2874e-91	8.79769e-89	603	538.58	543	1.00821	0.0323773	0.900497	0.303881	0.968856
GO:0002684	positive regulation of immune system process	0.0748424	4587.32	5956	1.29836	0.0971726	1.35812e-90	1.62468e-88	897	801.171	829	1.03473	0.0494306	0.924192	0.000812506	0.0191167
GO:0061024	membrane organization	0.092808	5688.48	7189	1.26378	0.117289	1.61934e-90	1.91972e-88	1047	935.146	994	1.06294	0.059269	0.949379	2.50501e-11	3.83295e-09
GO:0010941	regulation of cell death	0.15227	9333.06	11166	1.19639	0.182174	4.20158e-90	4.93648e-88	1599	1428.17	1491	1.04399	0.0889035	0.932458	1.24416e-08	1.19503e-06
GO:0034645	cellular macromolecule biosynthetic process	0.305164	18704.4	21020	1.1238	0.342943	4.51594e-90	5.25887e-88	3666	3274.35	3367	1.02829	0.200763	0.91844	8.03464e-09	7.95471e-07
GO:0045184	establishment of protein localization	0.107047	6561.24	8150	1.24214	0.132968	5.17122e-90	5.96913e-88	1320	1178.98	1237	1.04921	0.0737583	0.937121	7.24711e-09	7.33575e-07
GO:0036230	granulocyte activation	0.0311341	1908.3	2830	1.48299	0.0461717	1.58159e-89	1.80975e-87	491	438.545	452	1.03068	0.0269513	0.92057	0.0241652	0.247655
GO:0043067	regulation of programmed cell death	0.14082	8631.26	10402	1.20515	0.169709	1.88485e-89	2.13817e-87	1485	1326.35	1388	1.04648	0.0827619	0.93468	6.7409e-09	6.96983e-07
GO:0042119	neutrophil activation	0.0311109	1906.88	2825	1.48148	0.0460901	6.04521e-89	6.79905e-87	488	435.866	449	1.03013	0.0267724	0.920082	0.0268451	0.264445
GO:0042981	regulation of apoptotic process	0.139306	8538.47	10290	1.20513	0.167882	2.47535e-88	2.76044e-86	1471	1313.85	1374	1.04578	0.0819271	0.934059	1.35805e-08	1.27647e-06
GO:0043312	neutrophil degranulation	0.029916	1833.64	2731	1.48938	0.0445565	4.37898e-88	4.84226e-86	478	426.934	439	1.02826	0.0261761	0.91841	0.0377371	0.333534
GO:0002263	cell activation involved in immune response	0.0418418	2564.61	3607	1.40645	0.0588485	5.38666e-88	5.90692e-86	607	542.153	547	1.00894	0.0326158	0.901153	0.284426	0.968856
GO:0007049	cell cycle	0.111869	6856.76	8449	1.23221	0.137846	2.63602e-87	2.86672e-85	1344	1200.42	1270	1.05797	0.075726	0.94494	3.58063e-12	6.36723e-10
GO:0033043	regulation of organelle organization	0.098674	6048.03	7557	1.2495	0.123293	4.15243e-87	4.47884e-85	1086	969.98	1025	1.05672	0.0611174	0.943831	1.23408e-09	1.46155e-07
GO:0034660	ncRNA metabolic process	0.0305195	1870.63	2766	1.47864	0.0451275	2.69759e-86	2.88598e-84	555	495.708	524	1.05707	0.0312444	0.944144	1.40269e-05	0.000623581
GO:0006887	exocytosis	0.0568272	3483.11	4663	1.33875	0.0760772	5.18346e-86	5.50073e-84	762	680.593	711	1.04468	0.0423946	0.933071	7.61044e-05	0.0026667
GO:0002283	neutrophil activation involved in immune response	0.0301773	1849.66	2737	1.47973	0.0446544	1.12866e-85	1.18817e-83	480	428.72	441	1.02864	0.0262954	0.91875	0.0352963	0.323668
GO:0006839	mitochondrial transport	0.0153724	942.221	1591	1.68856	0.0259573	4.45182e-84	4.64933e-82	239	213.467	228	1.06808	0.0135949	0.953975	0.000587766	0.0145384
GO:0009966	regulation of signal transduction	0.2881	17658.5	19857	1.1245	0.323968	5.80906e-84	6.01901e-82	3040	2715.23	2853	1.05074	0.170115	0.938487	4.20804e-21	2.9144e-18
GO:0044085	cellular component biogenesis	0.208519	12780.8	14764	1.15518	0.240876	7.55835e-84	7.77033e-82	2575	2299.91	2381	1.03526	0.141971	0.92466	4.191e-09	4.41195e-07
GO:0010033	response to organic substance	0.249572	15297	17400	1.13748	0.283882	1.13219e-83	1.15492e-81	2753	2458.89	2555	1.03909	0.152346	0.928079	1.21073e-11	1.89976e-09
GO:0033036	macromolecule localization	0.18711	11468.5	13372	1.16597	0.218165	1.81469e-83	1.83689e-81	2192	1957.82	2060	1.05219	0.122831	0.939781	6.47715e-16	2.20543e-13
GO:0006464	cellular protein modification process	0.273573	16768.1	18927	1.12875	0.308796	2.06908e-83	2.0784e-81	3134	2799.19	2901	1.03637	0.172977	0.925654	1.19351e-11	1.89976e-09
GO:0015031	protein transport	0.0994846	6097.71	7576	1.24243	0.123603	2.99696e-83	2.98766e-81	1233	1101.28	1155	1.04878	0.0688689	0.93674	3.16036e-08	2.5992e-06
GO:0097659	nucleic acid-templated transcription	0.228661	14015.3	16034	1.14403	0.261596	1.13562e-81	1.12358e-79	2601	2323.13	2362	1.01673	0.140838	0.908112	0.00384698	0.0642044
GO:0010638	positive regulation of organelle organization	0.0483894	2965.93	4033	1.35977	0.0657987	1.78506e-81	1.75295e-79	539	481.417	517	1.07391	0.030827	0.959184	1.39681e-08	1.30359e-06
GO:0006351	transcription, DNA-templated	0.228621	14012.9	16028	1.1438	0.261498	2.09321e-81	2.04034e-79	2600	2322.24	2361	1.01669	0.140779	0.908077	0.00392931	0.0652851
GO:0001817	regulation of cytokine production	0.0509334	3121.86	4208	1.34791	0.0686538	1.05539e-80	1.02117e-78	610	544.832	563	1.03335	0.0335698	0.922951	0.00734191	0.104899
GO:0070887	cellular response to chemical stimulus	0.232946	14278	16285	1.14057	0.265691	7.95898e-80	7.64468e-78	2555	2282.04	2366	1.03679	0.141077	0.926027	9.99532e-10	1.19571e-07
GO:0065009	regulation of molecular function	0.299878	18380.4	20542	1.1176	0.335144	1.41497e-79	1.34925e-77	3321	2966.21	3051	1.02859	0.181921	0.918699	3.82693e-08	3.07065e-06
GO:0032940	secretion by cell	0.0765077	4689.39	5970	1.27309	0.097401	1.54227e-78	1.46005e-76	948	846.722	893	1.05465	0.0532467	0.941983	5.21725e-08	4.00664e-06
GO:0048584	positive regulation of response to stimulus	0.192153	11777.6	13616	1.15609	0.222146	1.13272e-76	1.06468e-74	2014	1798.84	1888	1.04957	0.112575	0.937438	2.83334e-13	5.91809e-11
GO:0006886	intracellular protein transport	0.0526512	3227.15	4290	1.32935	0.0699917	2.05751e-75	1.9202e-73	701	626.11	654	1.04455	0.0389959	0.932953	0.000154009	0.00488271
GO:2001233	regulation of apoptotic signaling pathway	0.0327084	2004.8	2862	1.42758	0.0466937	3.17754e-75	2.9446e-73	377	336.724	361	1.0721	0.0215252	0.95756	4.21222e-06	0.000208296
GO:0032269	negative regulation of cellular protein metabolic process	0.0953026	5841.38	7217	1.2355	0.117746	3.22121e-75	2.96419e-73	1038	927.107	945	1.0193	0.0563473	0.910405	0.0338212	0.312538
GO:0010256	endomembrane system organization	0.0458213	2808.53	3806	1.35516	0.0620952	3.24888e-75	2.96889e-73	506	451.943	484	1.07093	0.0288593	0.956522	1.56059e-07	1.08083e-05
GO:0010629	negative regulation of gene expression	0.152734	9361.55	11026	1.1778	0.17989	7.97544e-75	7.23785e-73	1488	1329.03	1371	1.03158	0.0817483	0.921371	8.4777e-05	0.0028936
GO:0006417	regulation of translation	0.0322723	1978.07	2819	1.42513	0.0459922	1.96016e-73	1.7667e-71	427	381.382	402	1.05406	0.02397	0.941452	0.000313707	0.00876448
GO:0044281	small molecule metabolic process	0.139115	8526.75	10113	1.18603	0.164994	3.00204e-73	2.68734e-71	1777	1587.16	1640	1.03329	0.0977878	0.922904	5.64817e-06	0.000269291
GO:0032446	protein modification by small protein conjugation	0.0644836	3952.4	5092	1.28833	0.0830764	1.24917e-72	1.11067e-70	795	710.068	748	1.05342	0.0446008	0.940881	1.1913e-06	6.5867e-05
GO:0007599	hemostasis	0.0259662	1591.55	2349	1.47592	0.0383241	1.36275e-72	1.20352e-70	311	277.775	278	1.00081	0.0165762	0.893891	0.529633	0.968856
GO:0050790	regulation of catalytic activity	0.216616	13277.1	15138	1.14016	0.246978	2.20972e-72	1.93852e-70	2271	2028.38	2093	1.03186	0.124799	0.92162	7.35272e-07	4.33116e-05
GO:0070727	cellular macromolecule localization	0.107793	6606.97	8024	1.21447	0.130912	4.09954e-72	3.57257e-70	1250	1116.46	1172	1.04975	0.0698825	0.9376	1.29169e-08	1.22283e-06
GO:0034613	cellular protein localization	0.107268	6574.8	7984	1.21433	0.13026	1.2217e-71	1.05171e-69	1239	1106.63	1161	1.04913	0.0692266	0.937046	2.30902e-08	2.02563e-06
GO:0070647	protein modification by small protein conjugation or removal	0.0807396	4948.77	6197	1.25223	0.101104	1.22282e-71	1.05171e-69	1011	902.992	927	1.02659	0.055274	0.916914	0.00570539	0.0857046
GO:0050778	positive regulation of immune response	0.0450943	2763.97	3727	1.34842	0.0608063	2.04859e-71	1.75048e-69	593	529.648	544	1.0271	0.0324369	0.917369	0.0275472	0.268514
GO:0044802	single-organism membrane organization	0.0716033	4388.78	5571	1.26937	0.0908913	2.25663e-71	1.91581e-69	816	728.824	772	1.05924	0.0460318	0.946078	3.92968e-08	3.09788e-06
GO:0065003	macromolecular complex assembly	0.12272	7521.88	9003	1.19691	0.146885	7.99371e-71	6.7429e-69	1507	1346	1390	1.03269	0.0828812	0.922362	4.27768e-05	0.00163159
GO:0007596	blood coagulation	0.0257557	1578.64	2323	1.47152	0.0378999	8.62529e-71	7.22931e-69	306	273.309	273	0.998869	0.0162781	0.892157	0.569094	0.968856
GO:0051248	negative regulation of protein metabolic process	0.100849	6181.32	7545	1.22061	0.123097	1.01354e-70	8.44121e-69	1094	977.125	998	1.02136	0.0595075	0.912249	0.0180282	0.202937
GO:0050817	coagulation	0.0257821	1580.26	2324	1.47064	0.0379162	1.26921e-70	1.05041e-68	308	275.096	274	0.996018	0.0163377	0.88961	0.624809	0.968856
GO:0010558	negative regulation of macromolecule biosynthetic process	0.14651	8980.06	10567	1.17672	0.172401	1.68249e-70	1.38374e-68	1435	1281.69	1319	1.02911	0.0786477	0.919164	0.000360915	0.00980245
GO:0034248	regulation of cellular amide metabolic process	0.0354836	2174.9	3033	1.39455	0.0494836	1.93432e-70	1.58097e-68	461	411.75	434	1.05404	0.025878	0.941432	0.000183249	0.00560783
GO:0006974	cellular response to DNA damage stimulus	0.0541997	3322.06	4358	1.31184	0.0711011	3.42555e-70	2.78252e-68	740	660.944	705	1.06666	0.0420369	0.952703	2.79608e-09	3.04476e-07
GO:0046903	secretion	0.0856788	5251.51	6518	1.24117	0.106342	3.73309e-70	3.01373e-68	1055	942.291	988	1.04851	0.0589112	0.936493	3.89484e-07	2.51236e-05
GO:0045055	regulated exocytosis	0.050682	3106.45	4106	1.32176	0.0669897	1.9405e-69	1.55701e-67	680	607.354	633	1.04223	0.0377437	0.930882	0.000407119	0.0108228
GO:0010628	positive regulation of gene expression	0.188709	11566.6	13300	1.14987	0.216991	2.09374e-69	1.66979e-67	1800	1607.7	1697	1.05554	0.101187	0.942778	8.58603e-15	2.51075e-12
GO:2001242	regulation of intrinsic apoptotic signaling pathway	0.0103726	635.77	1121	1.76322	0.0182892	1.64872e-68	1.30696e-66	155	138.441	148	1.06905	0.00882476	0.954839	0.00493699	0.0771566
GO:0051173	positive regulation of nitrogen compound metabolic process	0.193833	11880.6	13604	1.14506	0.22195	2.21929e-67	1.74872e-65	1867	1667.54	1762	1.05664	0.105062	0.94376	6.33403e-16	2.20543e-13
GO:0006952	defense response	0.0776541	4759.65	5936	1.24715	0.0968463	3.61896e-66	2.83464e-64	1168	1043.22	1017	0.974867	0.0606404	0.870719	0.994677	1
GO:0045935	positive regulation of nucleobase-containing compound metabolic process	0.184541	11311.1	12985	1.14799	0.211851	5.83648e-66	4.54451e-64	1753	1565.72	1656	1.05766	0.0987419	0.944666	1.66787e-15	5.35306e-13
GO:0031329	regulation of cellular catabolic process	0.0348649	2136.97	2953	1.38186	0.0481784	3.68927e-65	2.85571e-63	405	361.733	382	1.05603	0.0227774	0.94321	0.000270515	0.00765528
GO:0009894	regulation of catabolic process	0.0505232	3096.72	4060	1.31106	0.0662392	5.29881e-65	4.0776e-63	564	503.746	536	1.06403	0.0319599	0.950355	7.37275e-07	4.33116e-05
GO:0006259	DNA metabolic process	0.0547725	3357.17	4355	1.29722	0.0710522	6.77232e-65	5.18122e-63	781	697.564	740	1.06083	0.0441238	0.947503	3.23273e-08	2.64221e-06
GO:1903706	regulation of hemopoiesis	0.0413497	2534.45	3411	1.34586	0.0556507	1.7066e-64	1.2981e-62	441	393.887	413	1.04852	0.0246258	0.936508	0.00102461	0.0228523
GO:0045087	innate immune response	0.0365158	2238.16	3064	1.36898	0.0499894	4.3329e-64	3.27682e-62	629	561.802	535	0.952292	0.0319003	0.850556	0.999691	1
GO:0034470	ncRNA processing	0.0213115	1306.25	1952	1.49436	0.031847	6.74998e-64	5.0756e-62	396	353.694	373	1.05458	0.0222408	0.941919	0.000453688	0.011729
GO:0071310	cellular response to organic substance	0.198589	12172.1	13862	1.13883	0.22616	7.80174e-64	5.83313e-62	2115	1889.05	1969	1.04232	0.117405	0.930969	2.05746e-10	2.73476e-08
GO:0042221	response to chemical	0.334023	20473.3	22451	1.0966	0.36629	1.09035e-63	8.10619e-62	3981	3555.7	3507	0.986304	0.209111	0.880934	0.997557	1
GO:0007165	signal transduction	0.398049	24397.6	26437	1.08359	0.431322	2.72139e-63	2.01184e-61	4700	4197.89	4169	0.993119	0.248584	0.887021	0.944891	0.994171
GO:0008104	protein localization	0.1594	9770.09	11317	1.15833	0.184638	4.3368e-63	3.18815e-61	1805	1612.17	1695	1.05138	0.101067	0.939058	8.7686e-13	1.72218e-10
GO:2000113	negative regulation of cellular macromolecule biosynthetic process	0.1406	8617.8	10090	1.17083	0.164619	4.40239e-63	3.21839e-61	1351	1206.67	1244	1.03094	0.0741757	0.920799	0.000243283	0.00703597
GO:0009890	negative regulation of biosynthetic process	0.155487	9530.25	11062	1.16072	0.180477	4.56712e-63	3.32037e-61	1537	1372.8	1405	1.02346	0.0837756	0.914118	0.00256042	0.0473211
GO:0080134	regulation of response to stress	0.124104	7606.68	9006	1.18396	0.146934	4.60942e-63	3.33271e-61	1377	1229.89	1262	1.02611	0.0752489	0.916485	0.00160929	0.0328934
GO:0007010	cytoskeleton organization	0.0895327	5487.73	6704	1.22164	0.109376	9.51512e-63	6.84205e-61	939	838.684	893	1.06476	0.0532467	0.951012	7.59393e-11	1.09812e-08
GO:0019058	viral life cycle	0.0197138	1208.32	1820	1.50622	0.0296934	9.43067e-62	6.74447e-60	298	266.164	275	1.0332	0.0163974	0.922819	0.0528618	0.415562
GO:0007005	mitochondrion organization	0.0348787	2137.82	2930	1.37056	0.0478032	1.11646e-61	7.94134e-60	540	482.31	505	1.04704	0.0301115	0.935185	0.000440065	0.0114217
GO:1902580	single-organism cellular localization	0.0788892	4835.36	5973	1.23528	0.0974499	2.35635e-61	1.66705e-59	880	785.987	839	1.06745	0.0500268	0.953409	4.59804e-11	6.95467e-09
GO:0022607	cellular component assembly	0.195727	11996.7	13641	1.13706	0.222554	3.31977e-61	2.33609e-59	2321	2073.04	2144	1.03423	0.12784	0.92374	7.2451e-08	5.34364e-06
GO:1903047	mitotic cell cycle process	0.0518868	3180.3	4124	1.29673	0.0672834	3.36013e-61	2.35191e-59	640	571.627	607	1.06188	0.0361934	0.948438	3.62372e-07	2.36062e-05
GO:0044093	positive regulation of molecular function	0.173874	10657.2	12230	1.14758	0.199533	4.00858e-61	2.79095e-59	1744	1557.68	1632	1.04771	0.0973108	0.93578	8.62844e-11	1.23415e-08
GO:0043434	response to peptide hormone	0.0336143	2060.32	2834	1.37551	0.0462369	6.66227e-61	4.61415e-59	367	327.792	356	1.08605	0.0212271	0.970027	2.62109e-08	2.23967e-06
GO:0051172	negative regulation of nitrogen compound metabolic process	0.158161	9694.17	11205	1.15585	0.18281	1.12144e-60	7.72621e-59	1562	1395.13	1434	1.02786	0.0855047	0.918054	0.000355508	0.00978672
GO:0016567	protein ubiquitination	0.0578055	3543.07	4528	1.27799	0.0738747	1.42417e-60	9.76078e-59	712	635.935	666	1.04728	0.0397114	0.935393	5.12429e-05	0.00191002
GO:0006909	phagocytosis	0.0161143	987.693	1539	1.55818	0.0251089	2.21271e-60	1.50866e-58	182	162.556	176	1.0827	0.0104943	0.967033	0.000206914	0.00616015
GO:0031327	negative regulation of cellular biosynthetic process	0.154308	9457.99	10949	1.15765	0.178634	2.88249e-60	1.95519e-58	1516	1354.04	1384	1.02212	0.0825234	0.912929	0.00449532	0.0724039
GO:2001235	positive regulation of apoptotic signaling pathway	0.014033	860.123	1377	1.60093	0.0224659	3.51864e-60	2.37445e-58	174	155.411	169	1.08744	0.0100769	0.971264	0.00010996	0.00360837
GO:0002520	immune system development	0.0620619	3803.96	4815	1.26579	0.0785571	5.83261e-60	3.91588e-58	586	523.396	543	1.03746	0.0323773	0.926621	0.00338219	0.0584839
GO:0043085	positive regulation of catalytic activity	0.142717	8747.54	10186	1.16444	0.166185	1.06608e-59	7.12106e-58	1424	1271.87	1335	1.04964	0.0796017	0.9375	1.24397e-09	1.46155e-07
GO:1902531	regulation of intracellular signal transduction	0.177517	10880.6	12445	1.14378	0.203041	1.27488e-59	8.47281e-58	1778	1588.05	1664	1.04783	0.0992189	0.935883	4.91621e-11	7.35142e-09
GO:0019637	organophosphate metabolic process	0.0790515	4845.3	5960	1.23006	0.0972379	5.8381e-59	3.86048e-57	977	872.624	913	1.04627	0.0544392	0.934493	3.37967e-06	0.00017105
GO:0000278	mitotic cell cycle	0.0576171	3531.53	4498	1.27367	0.0733852	1.22397e-58	8.05312e-57	697	622.538	662	1.06339	0.0394729	0.949785	4.91588e-08	3.80518e-06
GO:0006396	RNA processing	0.0606209	3715.63	4704	1.266	0.0767461	1.30637e-58	8.55249e-57	893	797.598	828	1.03812	0.0493709	0.927212	0.000256114	0.00739081
GO:0012501	programmed cell death	0.0905499	5550.07	6726	1.21188	0.109735	2.29497e-58	1.49502e-56	1043	931.573	936	1.00475	0.0558106	0.897411	0.346464	0.968856
GO:0051707	response to other organism	0.0547891	3358.19	4300	1.28045	0.0701548	2.82679e-58	1.8324e-56	777	693.991	682	0.982722	0.0406654	0.877735	0.928684	0.990507
GO:1901532	regulation of hematopoietic progenitor cell differentiation	0.00549632	336.886	668	1.98287	0.0108985	2.03925e-57	1.31541e-55	113	100.928	103	1.02053	0.00614155	0.911504	0.32684	0.968856
GO:0050878	regulation of body fluid levels	0.0465206	2851.39	3715	1.30288	0.0606105	7.16059e-57	4.5964e-55	509	454.622	457	1.00523	0.0272494	0.897839	0.398845	0.968856
GO:0045814	negative regulation of gene expression, epigenetic	0.00541511	331.909	659	1.98549	0.0107516	7.4501e-57	4.74577e-55	114	101.821	97	0.952652	0.00578379	0.850877	0.941499	0.991055
GO:0023051	regulation of signaling	0.324184	19870.2	21721	1.09314	0.35438	7.46542e-57	4.74577e-55	3376	3015.33	3167	1.0503	0.188838	0.938092	3.12271e-23	2.93513e-20
GO:0043207	response to external biotic stimulus	0.0551876	3382.61	4314	1.27535	0.0703832	9.68354e-57	6.12624e-55	780	696.67	685	0.983248	0.0408443	0.878205	0.923206	0.985597
GO:0006401	RNA catabolic process	0.0140892	863.571	1364	1.57949	0.0222538	1.32128e-56	8.31902e-55	241	215.253	225	1.04528	0.013416	0.93361	0.021075	0.22602
GO:0016310	phosphorylation	0.120139	7363.71	8665	1.17672	0.14137	2.13229e-56	1.33613e-54	1259	1124.5	1180	1.04936	0.0703596	0.937252	1.50014e-08	1.3614e-06
GO:0043618	regulation of transcription from RNA polymerase II promoter in response to stress	0.00690522	423.242	785	1.85473	0.0128073	3.38394e-56	2.11039e-54	113	100.928	104	1.03044	0.00620118	0.920354	0.220494	0.945108
GO:0030036	actin cytoskeleton organization	0.043635	2674.52	3508	1.31164	0.0572333	3.49545e-56	2.16965e-54	417	372.451	403	1.08202	0.0240296	0.966427	1.99974e-08	1.76608e-06
GO:0022402	cell cycle process	0.083828	5138.07	6247	1.21583	0.10192	1.1493e-55	7.10029e-54	1007	899.419	951	1.05735	0.056705	0.944389	3.38324e-09	3.61952e-07
GO:0006357	regulation of transcription from RNA polymerase II promoter	0.208314	12768.2	14365	1.12506	0.234366	1.69948e-55	1.04502e-53	1970	1759.54	1847	1.04971	0.110131	0.937563	4.60497e-13	9.32258e-11
GO:0030968	endoplasmic reticulum unfolded protein response	0.00656008	402.087	751	1.86776	0.0122526	6.74665e-55	4.12927e-53	114	101.821	110	1.08033	0.00655894	0.964912	0.00471053	0.0748622
GO:0008219	cell death	0.0950422	5825.42	6987	1.1994	0.113993	7.40792e-55	4.513e-53	1078	962.834	969	1.0064	0.0577783	0.898887	0.285203	0.968856
GO:0002768	immune response-regulating cell surface receptor signaling pathway	0.0261608	1603.47	2255	1.40632	0.0367905	8.55554e-55	5.18813e-53	315	281.348	288	1.02364	0.0171725	0.914286	0.127188	0.721577
GO:0009891	positive regulation of biosynthetic process	0.194553	11924.7	13471	1.12967	0.21978	1.0857e-54	6.55357e-53	1844	1647	1746	1.06011	0.104108	0.946855	1.09111e-17	5.74315e-15
GO:0016458	gene silencing	0.00998433	611.97	1032	1.68636	0.0168372	1.13266e-54	6.80577e-53	180	160.77	160	0.99521	0.00954028	0.888889	0.631562	0.968856
GO:0051254	positive regulation of RNA metabolic process	0.162392	9953.47	11395	1.14483	0.18591	1.87139e-54	1.11934e-52	1489	1329.93	1408	1.05871	0.0839544	0.945601	9.92995e-14	2.33336e-11
GO:0006629	lipid metabolic process	0.0994089	6093.07	7272	1.19349	0.118643	2.08059e-54	1.23885e-52	1214	1084.31	1138	1.04952	0.0678552	0.937397	2.48221e-08	2.13486e-06
GO:0010646	regulation of cell communication	0.320267	19630.2	21432	1.09179	0.349665	2.51663e-54	1.49173e-52	3326	2970.67	3119	1.04993	0.185976	0.937763	1.58522e-22	1.22705e-19
GO:0000956	nuclear-transcribed mRNA catabolic process	0.0109133	668.91	1104	1.65045	0.0180118	3.36472e-54	1.98549e-52	198	176.847	183	1.03479	0.0109117	0.924242	0.0912292	0.592201
GO:0009967	positive regulation of signal transduction	0.148148	9080.47	10452	1.15104	0.170525	4.71633e-53	2.77064e-51	1476	1318.32	1396	1.05893	0.0832389	0.9458	1.0245e-13	2.36516e-11
GO:0031328	positive regulation of cellular biosynthetic process	0.191005	11707.3	13209	1.12827	0.215506	2.09273e-52	1.22392e-50	1814	1620.2	1718	1.06036	0.102439	0.947078	1.50333e-17	7.3268e-15
GO:0006402	mRNA catabolic process	0.0120686	739.723	1186	1.6033	0.0193497	2.73507e-52	1.59251e-50	213	190.245	197	1.03551	0.0117465	0.924883	0.0766096	0.532544
GO:0030163	protein catabolic process	0.0477413	2926.21	3761	1.28528	0.061361	2.85808e-52	1.65681e-50	621	554.657	566	1.02045	0.0337487	0.911433	0.0733277	0.521999
GO:0010557	positive regulation of macromolecule biosynthetic process	0.179594	11007.9	12473	1.1331	0.203498	3.17954e-52	1.83507e-50	1677	1497.84	1585	1.05819	0.0945084	0.94514	4.03123e-15	1.23365e-12
GO:0006915	apoptotic process	0.085604	5246.93	6324	1.20528	0.103177	7.98377e-52	4.5877e-50	915	817.248	845	1.03396	0.0503846	0.923497	0.00093752	0.0214554
GO:1901700	response to oxygen-containing compound	0.141976	8702.12	10030	1.15259	0.16364	1.54287e-51	8.82724e-50	1426	1273.66	1345	1.05601	0.080198	0.943198	4.72934e-12	8.08225e-10
GO:0030705	cytoskeleton-dependent intracellular transport	0.0114576	702.269	1134	1.61477	0.0185013	2.1036e-51	1.19832e-49	149	133.082	146	1.09707	0.0087055	0.979866	5.13284e-05	0.00191002
GO:0051726	regulation of cell cycle	0.104482	6404.01	7572	1.18239	0.123538	2.18456e-51	1.23908e-49	1142	1020	1076	1.0549	0.0641584	0.942207	1.71355e-09	1.96075e-07
GO:0002253	activation of immune response	0.0339997	2083.95	2791	1.33929	0.0455354	3.91532e-51	2.21123e-49	442	394.78	404	1.02336	0.0240892	0.914027	0.0841637	0.563301
GO:0051247	positive regulation of protein metabolic process	0.153962	9436.79	10797	1.14414	0.176154	9.36533e-51	5.2666e-49	1576	1407.63	1462	1.03862	0.0871743	0.927665	7.57028e-07	4.42744e-05
GO:0035966	response to topologically incorrect protein	0.0108752	666.573	1084	1.62623	0.0176855	1.71862e-50	9.62353e-49	180	160.77	172	1.06985	0.0102558	0.955556	0.00217116	0.0420152
GO:0009607	response to biotic stimulus	0.0585475	3588.55	4484	1.24953	0.0731568	3.21507e-50	1.79267e-48	818	730.611	721	0.986846	0.0429909	0.881418	0.878124	0.968856
GO:0051128	regulation of cellular component organization	0.238971	14647.2	16234	1.10833	0.264859	3.53986e-50	1.96544e-48	2368	2115.02	2223	1.05105	0.13255	0.938767	1.75936e-16	7.46818e-14
GO:1901652	response to peptide	0.0425415	2607.5	3382	1.29703	0.0551776	4.0282e-50	2.22719e-48	435	388.528	419	1.07843	0.0249836	0.963218	5.23704e-08	4.00664e-06
GO:0032868	response to insulin	0.0182149	1116.44	1642	1.47074	0.0267894	4.32953e-50	2.38378e-48	208	185.779	201	1.08193	0.011985	0.966346	8.48796e-05	0.0028936
GO:0002429	immune response-activating cell surface receptor signaling pathway	0.0221162	1355.57	1929	1.42302	0.0314718	6.02674e-50	3.30441e-48	284	253.66	260	1.025	0.0155029	0.915493	0.127339	0.721577
GO:0007006	mitochondrial membrane organization	0.00917368	562.282	946	1.68243	0.0154341	7.67939e-50	4.19307e-48	124	110.753	116	1.04738	0.0069167	0.935484	0.0764487	0.531707
GO:0071375	cellular response to peptide hormone stimulus	0.0242309	1485.19	2082	1.40185	0.033968	8.82575e-50	4.79909e-48	254	226.864	249	1.09757	0.0148471	0.980315	7.40606e-08	5.41424e-06
GO:0023056	positive regulation of signaling	0.161985	9928.55	11300	1.13813	0.18436	1.17257e-49	6.34974e-48	1606	1434.43	1518	1.05826	0.0905134	0.945206	1.53556e-14	4.20966e-12
GO:0090150	establishment of protein localization to membrane	0.0139659	856.014	1317	1.53853	0.021487	3.27238e-49	1.7648e-47	217	193.817	201	1.03706	0.011985	0.926267	0.0645563	0.479129
GO:0043620	regulation of DNA-templated transcription in response to stress	0.00781097	478.758	833	1.73992	0.0135905	3.51247e-49	1.88655e-47	119	106.287	110	1.03493	0.00655894	0.92437	0.16982	0.821869
GO:0007154	cell communication	0.436811	26773.5	28582	1.06755	0.466317	3.64897e-49	1.9519e-47	5177	4623.93	4594	0.993528	0.273925	0.887386	0.945621	0.994366
GO:1902582	single-organism intracellular transport	0.0497069	3046.68	3868	1.26958	0.0631067	4.82459e-49	2.57031e-47	618	551.977	586	1.06164	0.0349413	0.94822	6.4578e-07	3.89808e-05
GO:0065008	regulation of biological quality	0.329878	20219.2	21933	1.08476	0.357839	1.05221e-48	5.58308e-47	3593	3209.15	3334	1.0389	0.198796	0.927915	3.44697e-15	1.07997e-12
GO:0071822	protein complex subunit organization	0.10783	6609.25	7759	1.17396	0.126589	1.16107e-48	6.13596e-47	1292	1153.97	1205	1.04422	0.0718502	0.932662	3.06576e-07	2.03749e-05
GO:0048534	hematopoietic or lymphoid organ development	0.0595875	3652.29	4538	1.24251	0.0740378	1.69459e-48	8.91963e-47	559	499.28	517	1.03549	0.030827	0.924866	0.00642011	0.0941831
GO:0006986	response to unfolded protein	0.0100424	615.528	1008	1.63762	0.0164456	2.99142e-48	1.56829e-46	160	142.907	154	1.07763	0.00918252	0.9625	0.00120959	0.0263525
GO:0044092	negative regulation of molecular function	0.10442	6400.24	7529	1.17636	0.122836	3.16838e-48	1.65447e-46	1135	1013.75	1032	1.01801	0.0615348	0.909251	0.0370358	0.33312
GO:0038093	Fc receptor signaling pathway	0.0161905	992.365	1479	1.49038	0.02413	4.7549e-48	2.47311e-46	184	164.343	174	1.05876	0.0103751	0.945652	0.00936087	0.126859
GO:0070271	protein complex biogenesis	0.0956128	5860.4	6945	1.18507	0.113308	5.07245e-48	2.62789e-46	1106	987.843	1027	1.03964	0.0612367	0.928571	2.33171e-05	0.000958841
GO:0006325	chromatin organization	0.0602763	3694.52	4580	1.23968	0.074723	5.14603e-48	2.65555e-46	693	618.965	630	1.01783	0.0375648	0.909091	0.091318	0.592201
GO:0006461	protein complex assembly	0.0955978	5859.48	6943	1.18492	0.113276	6.14476e-48	3.15855e-46	1105	986.95	1026	1.03957	0.061177	0.928507	2.43396e-05	0.000994672
GO:0002764	immune response-regulating signaling pathway	0.0351633	2155.26	2848	1.32142	0.0464653	6.95821e-48	3.56277e-46	414	369.771	378	1.02225	0.0225389	0.913044	0.104523	0.638543
GO:0010647	positive regulation of cell communication	0.161278	9885.21	11228	1.13584	0.183186	7.13037e-48	3.63676e-46	1599	1428.17	1511	1.05799	0.090096	0.944966	2.3792e-14	6.13882e-12
GO:0031347	regulation of defense response	0.0548362	3361.07	4207	1.25168	0.0686375	1.00288e-47	5.09532e-46	733	654.692	648	0.989779	0.0386381	0.884038	0.810775	0.968856
GO:0090559	regulation of membrane permeability	0.00625441	383.352	697	1.81817	0.0113716	2.64647e-47	1.33942e-45	81	72.3465	77	1.06432	0.00459126	0.950617	0.0572765	0.441953
GO:0050863	regulation of T cell activation	0.0305873	1874.79	2519	1.34362	0.0410977	4.11617e-47	2.07527e-45	308	275.096	290	1.05418	0.0172918	0.941558	0.00208443	0.0406356
GO:0035967	cellular response to topologically incorrect protein	0.00815283	499.711	852	1.70498	0.0139004	4.40578e-47	2.21281e-45	139	124.15	134	1.07934	0.00798998	0.964029	0.00202901	0.0400297
GO:0051249	regulation of lymphocyte activation	0.0410605	2516.72	3252	1.29216	0.0530566	6.39829e-47	3.20133e-45	400	357.267	377	1.05523	0.0224793	0.9425	0.00036105	0.00980245
GO:0050865	regulation of cell activation	0.0500321	3066.62	3870	1.26198	0.0631393	7.89327e-47	3.93438e-45	500	446.584	472	1.05691	0.0281438	0.944	3.95359e-05	0.00153467
GO:0023052	signaling	0.430642	26395.4	28155	1.06666	0.459351	8.77776e-47	4.35874e-45	5085	4541.76	4507	0.992348	0.268738	0.886332	0.96902	1
GO:0044700	single organism signaling	0.430426	26382.1	28136	1.06648	0.459041	1.69404e-46	8.38039e-45	5081	4538.18	4503	0.992247	0.268499	0.886243	0.970587	1
GO:0031331	positive regulation of cellular catabolic process	0.0246748	1512.39	2091	1.38258	0.0341148	2.38514e-46	1.17551e-44	287	256.339	270	1.05329	0.0160992	0.940767	0.00343405	0.0591606
GO:0051253	negative regulation of RNA metabolic process	0.13307	8156.25	9378	1.14979	0.153003	2.70778e-46	1.32954e-44	1259	1124.5	1150	1.02268	0.0685707	0.913423	0.0078519	0.110624
GO:0034620	cellular response to unfolded protein	0.00736585	451.475	784	1.73653	0.012791	4.28111e-46	2.09424e-44	121	108.073	117	1.0826	0.00697633	0.966942	0.00265577	0.0485344
GO:0043065	positive regulation of apoptotic process	0.0605594	3711.87	4577	1.23307	0.0746741	8.19306e-46	3.99306e-44	591	527.862	558	1.05709	0.0332717	0.944162	7.31006e-06	0.000345662
GO:0008610	lipid biosynthetic process	0.0496442	3042.84	3831	1.25902	0.0625031	1.68625e-45	8.18796e-44	577	515.357	552	1.0711	0.032914	0.956672	1.87588e-08	1.66788e-06
GO:1902679	negative regulation of RNA biosynthetic process	0.128175	7856.21	9048	1.1517	0.147619	1.772e-45	8.57269e-44	1210	1080.73	1105	1.02245	0.0658875	0.913223	0.0096935	0.130027
GO:0030162	regulation of proteolysis	0.0610506	3741.98	4606	1.2309	0.0751472	2.12215e-45	1.02291e-43	747	667.196	676	1.0132	0.0403077	0.904953	0.157643	0.799393
GO:0009611	response to wounding	0.0547862	3358.01	4180	1.24479	0.068197	2.70771e-45	1.30039e-43	561	501.067	510	1.01783	0.0304096	0.909091	0.119495	0.689413
GO:0046902	regulation of mitochondrial membrane permeability	0.00550031	337.131	626	1.85685	0.0102132	2.75007e-45	1.31594e-43	73	65.2012	70	1.0736	0.00417387	0.958904	0.0399937	0.349454
GO:0034655	nucleobase-containing compound catabolic process	0.0239856	1470.15	2034	1.38353	0.0331849	2.7892e-45	1.32982e-43	358	319.754	337	1.05394	0.0200942	0.941341	0.000976446	0.0221535
GO:0042060	wound healing	0.0452582	2774.01	3526	1.27108	0.057527	4.44979e-45	2.11389e-43	472	421.575	424	1.00575	0.0252817	0.898305	0.392371	0.968856
GO:0034976	response to endoplasmic reticulum stress	0.017289	1059.69	1542	1.45514	0.0251578	8.54588e-45	4.04515e-43	244	217.933	233	1.06914	0.013893	0.954918	0.000414686	0.0109137
GO:0043068	positive regulation of programmed cell death	0.0611646	3748.96	4607	1.22887	0.0751636	9.45899e-45	4.46132e-43	597	533.221	564	1.05772	0.0336295	0.944724	5.12172e-06	0.000245973
GO:0010035	response to inorganic substance	0.0429164	2630.47	3361	1.27772	0.054835	1.10972e-44	5.21529e-43	479	427.827	446	1.04248	0.0265935	0.931106	0.00269326	0.0490868
GO:0007017	microtubule-based process	0.0488141	2991.96	3764	1.25804	0.0614099	2.02468e-44	9.48141e-43	577	515.357	553	1.07304	0.0329736	0.958406	6.77968e-09	6.96983e-07
GO:0010942	positive regulation of cell death	0.0656321	4022.79	4904	1.21906	0.0800091	2.37198e-44	1.10684e-42	643	574.307	602	1.04822	0.0358953	0.936236	8.58131e-05	0.00291787
GO:0032880	regulation of protein localization	0.0988619	6059.54	7113	1.17385	0.116049	2.79623e-44	1.3002e-42	1008	900.312	949	1.05408	0.0565858	0.941468	2.76723e-08	2.34929e-06
GO:0002757	immune response-activating signal transduction	0.0310785	1904.89	2530	1.32816	0.0412771	5.30098e-44	2.45618e-42	382	341.19	349	1.02289	0.0208097	0.913613	0.108321	0.654556
GO:0070925	organelle assembly	0.0499859	3063.79	3840	1.25335	0.0626499	5.52022e-44	2.54879e-42	665	593.956	626	1.05395	0.0373263	0.941353	7.32879e-06	0.000345662
GO:1902903	regulation of supramolecular fiber organization	0.0288446	1767.97	2371	1.34108	0.038683	7.31788e-44	3.36699e-42	289	258.125	279	1.08087	0.0166359	0.965398	4.68579e-06	0.000226692
GO:1903507	negative regulation of nucleic acid-templated transcription	0.127202	7796.6	8961	1.14935	0.146199	8.49898e-44	3.8968e-42	1194	1066.44	1090	1.02209	0.0649931	0.912898	0.0112767	0.145298
GO:0010970	transport along microtubule	0.00973631	596.768	963	1.61369	0.0157114	9.25733e-44	4.22977e-42	128	114.325	125	1.09337	0.00745334	0.976562	0.000363719	0.00982788
GO:0051345	positive regulation of hydrolase activity	0.0750546	4600.32	5528	1.20165	0.0901897	1.09064e-43	4.966e-42	724	646.653	669	1.03456	0.0398903	0.924033	0.00265927	0.0485344
GO:1901361	organic cyclic compound catabolic process	0.0302546	1854.39	2469	1.33143	0.0402819	1.23971e-43	5.6253e-42	444	396.566	415	1.04648	0.0247451	0.934685	0.00159008	0.0326516
GO:0051704	multi-organism process	0.138359	8480.47	9683	1.1418	0.157979	1.26174e-43	5.70556e-42	1669	1490.7	1513	1.01496	0.0902152	0.906531	0.0334839	0.311025
GO:0006897	endocytosis	0.0484955	2972.43	3734	1.25621	0.0609205	1.48668e-43	6.69972e-42	508	453.729	488	1.07553	0.0290979	0.96063	1.67839e-08	1.50244e-06
GO:1902036	regulation of hematopoietic stem cell differentiation	0.004859	297.823	564	1.89374	0.0092017	3.06929e-43	1.37846e-41	103	91.9962	93	1.01091	0.00554529	0.902913	0.452304	0.968856
GO:0009123	nucleoside monophosphate metabolic process	0.0170721	1046.4	1515	1.44782	0.0247173	5.61901e-43	2.51498e-41	275	245.621	244	0.993401	0.0145489	0.887273	0.669172	0.968856
GO:0090407	organophosphate biosynthetic process	0.0417632	2559.79	3261	1.27393	0.0532035	2.12441e-42	9.47629e-41	501	447.477	479	1.07045	0.0285612	0.956088	2.23092e-07	1.51323e-05
GO:0022613	ribonucleoprotein complex biogenesis	0.0283279	1736.3	2323	1.3379	0.0378999	2.33013e-42	1.03589e-40	454	405.498	423	1.04316	0.0252221	0.931718	0.00297725	0.0532305
GO:0032270	positive regulation of cellular protein metabolic process	0.146106	8955.3	10165	1.13508	0.165843	2.42874e-42	1.07609e-40	1486	1327.25	1375	1.03598	0.0819868	0.925303	7.93338e-06	0.000368487
GO:0016569	covalent chromatin modification	0.0448969	2751.86	3476	1.26314	0.0567112	2.4402e-42	1.07754e-40	471	420.682	439	1.04354	0.0261761	0.932059	0.00229882	0.0438408
GO:0002694	regulation of leukocyte activation	0.046733	2864.41	3601	1.25715	0.0587506	3.00371e-42	1.32193e-40	464	414.43	437	1.05446	0.0260569	0.94181	0.000154726	0.00488271
GO:0051338	regulation of transferase activity	0.104188	6386.01	7436	1.16442	0.121319	3.29624e-42	1.44584e-40	995	888.701	937	1.05435	0.0558703	0.941708	2.89524e-08	2.43784e-06
GO:0019752	carboxylic acid metabolic process	0.0633728	3884.31	4726	1.21669	0.077105	6.1456e-42	2.68671e-40	837	747.581	778	1.04069	0.0463896	0.92951	0.000159351	0.00496897
GO:0044257	cellular protein catabolic process	0.0453564	2780.03	3503	1.26006	0.0571517	7.41682e-42	3.23172e-40	580	518.037	528	1.01923	0.0314829	0.910345	0.0959845	0.608997
GO:0008643	carbohydrate transport	0.00562951	345.05	623	1.80554	0.0101643	1.32669e-41	5.76168e-40	83	74.1329	80	1.07914	0.00477014	0.963855	0.0181647	0.203603
GO:0045862	positive regulation of proteolysis	0.0326207	1999.42	2619	1.30988	0.0427292	1.41555e-41	6.12738e-40	377	336.724	354	1.05131	0.0211079	0.938992	0.00129977	0.0278561
GO:0072657	protein localization to membrane	0.0349842	2144.29	2782	1.2974	0.0453885	2.48515e-41	1.0722e-39	398	355.481	375	1.05491	0.02236	0.942211	0.000404844	0.0107841
GO:0046700	heterocycle catabolic process	0.0271278	1662.74	2230	1.34116	0.0363826	2.6088e-41	1.12187e-39	403	359.946	377	1.04738	0.0224793	0.935484	0.00213882	0.0415727
GO:0045892	negative regulation of transcription, DNA-templated	0.124778	7648.01	8767	1.14631	0.143034	2.87207e-41	1.23106e-39	1150	1027.14	1052	1.0242	0.0627273	0.914783	0.00695319	0.0997786
GO:1902680	positive regulation of RNA biosynthetic process	0.158461	9712.52	10943	1.12669	0.178536	3.67153e-41	1.56862e-39	1435	1281.69	1358	1.05953	0.0809731	0.946341	1.26776e-13	2.82753e-11
GO:0051603	proteolysis involved in cellular protein catabolic process	0.0432288	2649.63	3350	1.26433	0.0546555	4.18869e-41	1.78379e-39	552	493.028	503	1.02022	0.0299923	0.911232	0.0902279	0.592201
GO:0001818	negative regulation of cytokine production	0.021056	1290.58	1794	1.39007	0.0292693	4.21788e-41	1.79042e-39	239	213.467	223	1.04466	0.0132968	0.933054	0.0232683	0.243199
GO:0051348	negative regulation of transferase activity	0.0347366	2129.11	2762	1.29725	0.0450622	5.26831e-41	2.22912e-39	360	321.54	337	1.04808	0.0200942	0.936111	0.00317681	0.0554425
GO:0009896	positive regulation of catabolic process	0.0319495	1958.28	2566	1.31033	0.0418645	7.6984e-41	3.2469e-39	348	310.822	330	1.0617	0.0196768	0.948276	0.000187951	0.00570203
GO:0016072	rRNA metabolic process	0.0133639	819.11	1226	1.49675	0.0200023	8.21702e-41	3.45456e-39	259	231.33	239	1.03316	0.0142508	0.92278	0.0686019	0.494648
GO:0030099	myeloid cell differentiation	0.0180382	1105.62	1572	1.42183	0.0256473	1.02286e-40	4.28655e-39	191	170.595	178	1.04341	0.0106136	0.931937	0.0457944	0.383583
GO:0034622	cellular macromolecular complex assembly	0.0619832	3799.14	4617	1.21528	0.0753267	1.65336e-40	6.90685e-39	825	736.863	753	1.0219	0.0448989	0.912727	0.0331275	0.309167
GO:0044255	cellular lipid metabolic process	0.0808108	4953.14	5873	1.18571	0.0958184	1.71577e-40	7.14487e-39	985	879.77	925	1.05141	0.0551547	0.939086	1.94193e-07	1.33093e-05
GO:0045893	positive regulation of transcription, DNA-templated	0.157536	9655.85	10869	1.12564	0.177329	2.95482e-40	1.22658e-38	1414	1262.94	1339	1.06023	0.0798402	0.946959	9.69591e-14	2.31979e-11
GO:0022411	cellular component disassembly	0.0269011	1648.85	2205	1.33729	0.0359747	3.92129e-40	1.62265e-38	397	354.587	374	1.05475	0.0223004	0.942066	0.000428602	0.0112199
GO:0035556	intracellular signal transduction	0.154471	9468	10669	1.12685	0.174066	4.42612e-40	1.82581e-38	1518	1355.83	1437	1.05987	0.0856836	0.94664	1.57917e-14	4.24089e-12
GO:0071901	negative regulation of protein serine/threonine kinase activity	0.0127408	780.925	1174	1.50335	0.0191539	6.68914e-40	2.7507e-38	124	110.753	116	1.04738	0.0069167	0.935484	0.0764487	0.531707
GO:0043632	modification-dependent macromolecule catabolic process	0.0396012	2427.28	3089	1.27262	0.0503973	7.30748e-40	2.99561e-38	517	461.767	470	1.01783	0.0280246	0.909091	0.131007	0.722489
GO:0016071	mRNA metabolic process	0.0463261	2839.46	3550	1.25024	0.0579185	7.78924e-40	3.18319e-38	659	588.597	605	1.02787	0.0360742	0.918058	0.0179686	0.202439
GO:0050900	leukocyte migration	0.0264945	1623.93	2173	1.33811	0.0354527	1.03031e-39	4.19746e-38	301	268.843	277	1.03034	0.0165166	0.920266	0.0707359	0.508364
GO:0072384	organelle transport along microtubule	0.00538104	329.82	595	1.80401	0.00970747	1.03499e-39	4.20352e-38	66	58.949	65	1.10265	0.00387574	0.984849	0.00508421	0.0787096
GO:0044270	cellular nitrogen compound catabolic process	0.0271908	1666.61	2220	1.33205	0.0362195	2.03211e-39	8.22786e-38	405	361.733	378	1.04497	0.0225389	0.933333	0.00343814	0.0591606
GO:1901987	regulation of cell cycle phase transition	0.0332659	2038.97	2646	1.29771	0.0431697	2.1107e-39	8.51986e-38	419	374.237	401	1.07151	0.0239103	0.957041	1.51056e-06	8.11326e-05
GO:0030168	platelet activation	0.0134467	824.191	1224	1.48509	0.0199696	2.35778e-39	9.48807e-38	141	125.937	135	1.07197	0.00804961	0.957447	0.005118	0.0790467
GO:0006364	rRNA processing	0.0129454	793.463	1186	1.49471	0.0193497	2.73524e-39	1.09428e-37	252	225.078	232	1.03075	0.0138334	0.920635	0.0898641	0.592201
GO:0060548	negative regulation of cell death	0.0937386	5745.52	6711	1.16804	0.109491	2.73591e-39	1.09428e-37	924	825.287	863	1.0457	0.0514579	0.933983	8.21619e-06	0.000378031
GO:0032787	monocarboxylic acid metabolic process	0.0369879	2267.1	2902	1.28005	0.0473464	3.93158e-39	1.56775e-37	494	441.225	459	1.04029	0.0273687	0.92915	0.00379075	0.0638168
GO:0009725	response to hormone	0.0795174	4873.86	5770	1.18387	0.094138	4.32898e-39	1.721e-37	780	696.67	745	1.06937	0.0444219	0.955128	1.72756e-10	2.31968e-08
GO:1902905	positive regulation of supramolecular fiber organization	0.0149659	917.304	1335	1.45535	0.0217806	5.63277e-39	2.23258e-37	164	146.479	159	1.08548	0.00948065	0.969512	0.000258752	0.00743432
GO:0019941	modification-dependent protein catabolic process	0.0391565	2400.02	3050	1.27082	0.049761	6.04416e-39	2.38844e-37	508	453.729	461	1.01602	0.0274879	0.90748	0.162088	0.803969
GO:1903037	regulation of leukocyte cell-cell adhesion	0.0334113	2047.88	2652	1.295	0.0432676	6.4565e-39	2.54375e-37	323	288.493	304	1.05375	0.0181265	0.941176	0.00177753	0.0358201
GO:0001701	in utero embryonic development	0.035951	2203.54	2827	1.28293	0.0461227	9.13301e-39	3.5875e-37	313	279.561	302	1.08026	0.0180073	0.964856	2.27847e-06	0.000118978
GO:0032271	regulation of protein polymerization	0.0152419	934.224	1354	1.44933	0.0220906	9.76544e-39	3.82451e-37	182	162.556	173	1.06425	0.0103154	0.95055	0.00470735	0.0748622
GO:0030832	regulation of actin filament length	0.014313	877.287	1285	1.46474	0.0209649	1.01493e-38	3.96303e-37	161	143.8	154	1.07093	0.00918252	0.956522	0.00321124	0.0558952
GO:0042542	response to hydrogen peroxide	0.00950483	582.58	920	1.57918	0.0150099	1.33483e-38	5.19676e-37	109	97.3552	104	1.06825	0.00620118	0.954128	0.0197236	0.214676
GO:1901990	regulation of mitotic cell cycle phase transition	0.0306585	1879.15	2457	1.30751	0.0400861	1.43851e-38	5.58386e-37	393	351.015	375	1.06833	0.02236	0.954198	9.49027e-06	0.00043362
GO:0009161	ribonucleoside monophosphate metabolic process	0.0162643	996.885	1428	1.43246	0.0232979	1.63175e-38	6.31534e-37	261	233.117	231	0.99092	0.0137738	0.885058	0.707615	0.968856
GO:0007346	regulation of mitotic cell cycle	0.0568741	3485.98	4251	1.21945	0.0693554	1.83144e-38	7.06742e-37	641	572.52	603	1.05324	0.0359549	0.940718	1.41645e-05	0.000627578
GO:0000302	response to reactive oxygen species	0.0157294	964.104	1388	1.43968	0.0226453	2.06761e-38	7.95546e-37	183	163.45	175	1.07067	0.0104347	0.956284	0.00175137	0.035347
GO:0097435	supramolecular fiber organization	0.0338345	2073.82	2676	1.29037	0.0436592	2.77255e-38	1.06367e-36	371	331.365	354	1.06831	0.0211079	0.954178	1.70631e-05	0.00073138
GO:0033365	protein localization to organelle	0.0483579	2964	3672	1.23887	0.059909	3.50029e-38	1.33896e-36	590	526.969	556	1.05509	0.0331525	0.942373	1.591e-05	0.000693244
GO:0002262	myeloid cell homeostasis	0.00892729	547.18	873	1.59545	0.0142431	3.6261e-38	1.38307e-36	95	84.8509	90	1.06068	0.00536641	0.947368	0.0515554	0.413922
GO:0002697	regulation of immune effector process	0.0261894	1605.22	2139	1.33252	0.0348979	4.25366e-38	1.61774e-36	362	323.327	330	1.02064	0.0196768	0.911602	0.143587	0.764368
GO:0042254	ribosome biogenesis	0.0182325	1117.52	1569	1.404	0.0255984	4.54875e-38	1.72499e-36	323	288.493	300	1.03989	0.017888	0.928793	0.0186463	0.206886
GO:0019439	aromatic compound catabolic process	0.028504	1747.09	2301	1.31705	0.037541	5.85102e-38	2.21246e-36	415	370.664	388	1.04677	0.0231352	0.93494	0.00210631	0.0410013
GO:0097190	apoptotic signaling pathway	0.0263268	1613.65	2147	1.33052	0.0350285	7.07436e-38	2.66738e-36	296	264.377	284	1.07422	0.016934	0.95946	2.61227e-05	0.00105444
GO:0042592	homeostatic process	0.130446	7995.44	9082	1.1359	0.148174	9.3289e-38	3.5074e-36	1427	1274.55	1336	1.04821	0.0796613	0.93623	3.66948e-09	3.89409e-07
GO:0008064	regulation of actin polymerization or depolymerization	0.0141712	868.596	1268	1.45983	0.0206875	1.25127e-37	4.69102e-36	160	142.907	153	1.07063	0.00912289	0.95625	0.00345203	0.0592245
GO:0009141	nucleoside triphosphate metabolic process	0.0151479	928.46	1340	1.44325	0.0218622	1.40326e-37	5.24587e-36	259	231.33	230	0.994249	0.0137141	0.888031	0.652786	0.968856
GO:0006511	ubiquitin-dependent protein catabolic process	0.0390756	2395.06	3031	1.26552	0.049451	1.73471e-37	6.46659e-36	502	448.37	455	1.01479	0.0271302	0.906374	0.185522	0.855391
GO:0044712	single-organism catabolic process	0.0585212	3586.94	4350	1.21273	0.0709706	2.17901e-37	8.0999e-36	798	712.747	740	1.03824	0.0441238	0.927318	0.000521109	0.0131871
GO:0007015	actin filament organization	0.0190172	1165.62	1621	1.39068	0.0264467	2.46279e-37	9.12897e-36	199	177.74	191	1.0746	0.0113887	0.959799	0.000539328	0.0135698
GO:0017148	negative regulation of translation	0.0122494	750.803	1122	1.4944	0.0183055	3.26875e-37	1.20824e-35	143	127.723	138	1.08046	0.00822849	0.965035	0.00147206	0.0306987
GO:0009126	purine nucleoside monophosphate metabolic process	0.0148141	908.003	1313	1.44603	0.0214217	3.40706e-37	1.25584e-35	250	223.292	220	0.985258	0.0131179	0.88	0.785836	0.968856
GO:0046034	ATP metabolic process	0.0107499	658.891	1008	1.52984	0.0164456	4.08297e-37	1.50078e-35	205	183.099	177	0.966689	0.0105539	0.863415	0.929175	0.990507
GO:0044033	multi-organism metabolic process	0.00788106	483.054	786	1.62715	0.0128237	4.19065e-37	1.53606e-35	147	131.296	139	1.05868	0.00828812	0.945578	0.019902	0.216081
GO:0031399	regulation of protein modification process	0.172946	10600.4	11804	1.11354	0.192583	4.46765e-37	1.63305e-35	1722	1538.03	1595	1.03704	0.0951046	0.926249	6.7953e-07	4.05067e-05
GO:0071705	nitrogen compound transport	0.0424897	2604.32	3260	1.25177	0.0531872	5.84944e-37	2.13221e-35	525	468.913	502	1.07056	0.0299326	0.956191	1.07627e-07	7.69709e-06
GO:0043086	negative regulation of catalytic activity	0.0771568	4729.17	5587	1.18139	0.0911523	5.91724e-37	2.15097e-35	863	770.803	771	1.00025	0.0459722	0.893395	0.518997	0.968856
GO:0006281	DNA repair	0.0333269	2042.71	2629	1.28702	0.0428923	6.26769e-37	2.27208e-35	497	443.904	472	1.06329	0.0281438	0.949698	4.49523e-06	0.000219899
GO:0051493	regulation of cytoskeleton organization	0.0444574	2724.93	3394	1.24554	0.0553734	6.28536e-37	2.27223e-35	450	401.925	427	1.06239	0.0254606	0.948889	1.73525e-05	0.000741368
GO:1901653	cellular response to peptide	0.0303549	1860.54	2422	1.30177	0.0395151	6.54884e-37	2.36099e-35	297	265.271	288	1.08568	0.0171725	0.969697	6.76596e-07	4.05067e-05
GO:0009167	purine ribonucleoside monophosphate metabolic process	0.0147986	907.049	1310	1.44424	0.0213727	6.843e-37	2.4603e-35	249	222.399	219	0.984718	0.0130583	0.879518	0.792397	0.968856
GO:2001243	negative regulation of intrinsic apoptotic signaling pathway	0.00653833	400.754	677	1.68932	0.0110453	1.29257e-36	4.63457e-35	94	83.9577	90	1.07197	0.00536641	0.957447	0.0224245	0.236635
GO:0009199	ribonucleoside triphosphate metabolic process	0.013582	832.483	1217	1.46189	0.0198555	2.06235e-36	7.37458e-35	239	213.467	210	0.983759	0.0125216	0.878661	0.800821	0.968856
GO:1902532	negative regulation of intracellular signal transduction	0.0502109	3077.57	3779	1.22792	0.0616547	2.22919e-36	7.94957e-35	493	440.331	463	1.05148	0.0276072	0.939148	0.000232937	0.00679648
GO:0072594	establishment of protein localization to organelle	0.0285455	1749.64	2291	1.30941	0.0373778	2.27147e-36	8.07845e-35	365	326.006	345	1.05826	0.0205712	0.945206	0.000315718	0.00880199
GO:0016197	endosomal transport	0.0195694	1199.47	1654	1.37894	0.0269851	2.45257e-36	8.69903e-35	252	225.078	235	1.04408	0.0140123	0.93254	0.0215708	0.228912
GO:1900040	regulation of interleukin-2 secretion	0.000763411	46.7918	156	3.33392	0.00254515	2.90244e-36	1.0267e-34	7	6.25217	7	1.11961	0.000417387	1	0.453389	0.968856
GO:0006469	negative regulation of protein kinase activity	0.0272962	1673.07	2202	1.31615	0.0359258	3.35402e-36	1.18326e-34	247	220.612	232	1.05162	0.0138334	0.939271	0.00831799	0.116073
GO:0033673	negative regulation of kinase activity	0.0291567	1787.1	2330	1.30379	0.0380141	6.45886e-36	2.27252e-34	264	235.796	249	1.056	0.0148471	0.943182	0.00316283	0.0552718
GO:0006605	protein targeting	0.0314462	1927.43	2489	1.29136	0.0406082	7.54884e-36	2.64894e-34	392	350.122	369	1.05392	0.0220023	0.941326	0.000568777	0.0141703
GO:0030833	regulation of actin filament polymerization	0.012225	749.309	1112	1.48403	0.0181424	9.05622e-36	3.16944e-34	141	125.937	134	1.06403	0.00798998	0.950355	0.0129751	0.160922
GO:0045934	negative regulation of nucleobase-containing compound metabolic process	0.148143	9080.16	10190	1.12223	0.166251	1.10301e-35	3.85e-34	1419	1267.4	1298	1.02414	0.0773955	0.914729	0.00290186	0.052095
GO:0019080	viral gene expression	0.00600548	368.094	630	1.71152	0.0102785	1.11863e-35	3.89418e-34	127	113.432	119	1.04909	0.00709558	0.937008	0.0648631	0.480053
GO:0032956	regulation of actin cytoskeleton organization	0.0300834	1843.9	2392	1.29725	0.0390257	1.3428e-35	4.66223e-34	288	257.232	277	1.07685	0.0165166	0.961806	1.61907e-05	0.000703147
GO:0051276	chromosome organization	0.0405341	2484.45	3113	1.25299	0.0507888	1.37191e-35	4.75079e-34	578	516.251	533	1.03244	0.031781	0.922145	0.0107566	0.141547
GO:0043069	negative regulation of programmed cell death	0.0855368	5242.81	6119	1.16712	0.099832	2.41257e-35	8.33256e-34	846	755.619	791	1.04682	0.0471647	0.934988	1.22805e-05	0.000547795
GO:0034097	response to cytokine	0.0752281	4610.95	5436	1.17893	0.0886888	4.12854e-35	1.42218e-33	900	803.851	822	1.02258	0.0490132	0.913333	0.0231526	0.242183
GO:1901701	cellular response to oxygen-containing compound	0.0947631	5808.31	6721	1.15714	0.109654	4.24049e-35	1.45694e-33	891	795.812	846	1.06306	0.0504442	0.949495	7.65172e-10	9.32305e-08
GO:0051495	positive regulation of cytoskeleton organization	0.0173914	1065.97	1488	1.39591	0.0242768	4.46663e-35	1.53064e-33	188	167.915	182	1.08388	0.0108521	0.968085	0.000125926	0.00409151
GO:0000184	nuclear-transcribed mRNA catabolic process, nonsense-mediated decay	0.00543896	333.37	581	1.74281	0.00947906	5.57477e-35	1.90541e-33	118	105.394	105	0.996264	0.00626081	0.88983	0.619046	0.968856
GO:0031400	negative regulation of protein modification process	0.062641	3839.45	4598	1.19757	0.0750167	5.82589e-35	1.98608e-33	612	546.618	565	1.03363	0.0336891	0.923203	0.00681377	0.0988792
GO:0030097	hemopoiesis	0.0535256	3280.75	3984	1.21436	0.0649993	1.16199e-34	3.95107e-33	511	456.408	471	1.03197	0.0280842	0.921722	0.0173372	0.197524
GO:0030029	actin filament-based process	0.052889	3241.73	3941	1.21571	0.0642977	1.20554e-34	4.08858e-33	490	437.652	470	1.07391	0.0280246	0.959184	6.49581e-08	4.85672e-06
GO:0051049	regulation of transport	0.180338	11053.4	12232	1.10662	0.199566	1.30472e-34	4.41358e-33	1841	1644.32	1713	1.04177	0.102141	0.930473	5.97184e-09	6.23678e-07
GO:0009205	purine ribonucleoside triphosphate metabolic process	0.013111	803.611	1171	1.45717	0.0191049	1.45889e-34	4.92246e-33	234	209.001	205	0.980856	0.0122235	0.876068	0.831891	0.968856
GO:0045859	regulation of protein kinase activity	0.0835239	5119.43	5975	1.16712	0.0974826	1.75282e-34	5.89907e-33	772	689.525	726	1.0529	0.043289	0.940415	2.17646e-06	0.000114104
GO:1901564	organonitrogen compound metabolic process	0.144825	8876.75	9956	1.12158	0.162433	1.8702e-34	6.27805e-33	1837	1640.75	1696	1.03367	0.101127	0.923244	2.98471e-06	0.000154023
GO:0007009	plasma membrane organization	0.0231571	1419.37	1896	1.3358	0.0309334	2.08514e-34	6.98176e-33	215	192.031	207	1.07795	0.0123427	0.962791	0.000158241	0.00495059
GO:0006412	translation	0.0219567	1345.79	1810	1.34494	0.0295303	2.68566e-34	8.96971e-33	372	332.258	348	1.04738	0.0207501	0.935484	0.00313383	0.0549841
GO:0048872	homeostasis of number of cells	0.0181278	1111.11	1535	1.3815	0.0250436	3.67539e-34	1.22442e-32	188	167.915	176	1.04815	0.0104943	0.93617	0.0296883	0.285786
GO:0034101	erythrocyte homeostasis	0.00658877	403.845	670	1.65905	0.0109311	4.13404e-34	1.37373e-32	77	68.7739	72	1.04691	0.00429313	0.935065	0.155778	0.793915
GO:0034249	negative regulation of cellular amide metabolic process	0.0130688	801.023	1165	1.45439	0.0190071	4.38761e-34	1.45432e-32	154	137.548	147	1.06872	0.00876513	0.954546	0.00529917	0.0816532
GO:0071496	cellular response to external stimulus	0.0268696	1646.92	2152	1.30668	0.03511	9.59401e-34	3.17205e-32	281	250.98	269	1.0718	0.0160396	0.957295	7.86661e-05	0.00273131
GO:0009144	purine nucleoside triphosphate metabolic process	0.0137238	841.17	1211	1.43966	0.0197576	1.09589e-33	3.61423e-32	241	215.253	212	0.984886	0.0126409	0.879668	0.787625	0.968856
GO:0070527	platelet aggregation	0.00303098	185.778	372	2.00239	0.00606921	1.54689e-33	5.08889e-32	41	36.6198	39	1.065	0.00232544	0.951219	0.171345	0.827117
GO:0043066	negative regulation of apoptotic process	0.0843473	5169.9	6016	1.16366	0.0981515	1.62173e-33	5.32177e-32	834	744.901	779	1.04578	0.0464492	0.934053	2.21309e-05	0.000912916
GO:0022407	regulation of cell-cell adhesion	0.0443567	2718.76	3352	1.23292	0.0546881	1.83691e-33	6.01291e-32	398	355.481	375	1.05491	0.02236	0.942211	0.000404844	0.0107841
GO:0006413	translational initiation	0.00749001	459.085	738	1.60754	0.0120405	1.95461e-33	6.38079e-32	143	127.723	128	1.00217	0.00763222	0.895105	0.538121	0.968856
GO:0001890	placenta development	0.0152039	931.892	1318	1.41433	0.0215033	1.95899e-33	6.38079e-32	146	130.402	140	1.0736	0.00834774	0.958904	0.00353108	0.0601106
GO:0036003	positive regulation of transcription from RNA polymerase II promoter in response to stress	0.00162292	99.4734	241	2.42276	0.00393193	2.59025e-33	8.41609e-32	24	21.436	24	1.11961	0.00143104	1	0.0663165	0.4832
GO:0043254	regulation of protein complex assembly	0.036669	2247.55	2826	1.25737	0.0461064	2.86293e-33	9.27913e-32	389	347.442	368	1.05917	0.0219426	0.946015	0.000158262	0.00495059
GO:0000209	protein polyubiquitination	0.0240925	1476.7	1953	1.32254	0.0318633	3.00178e-33	9.70525e-32	283	252.766	265	1.0484	0.0158011	0.936396	0.00812573	0.113873
GO:0043549	regulation of kinase activity	0.0911772	5588.53	6460	1.15594	0.105395	3.04918e-33	9.83436e-32	831	742.222	785	1.05764	0.046807	0.944645	7.26888e-08	5.34364e-06
GO:0071900	regulation of protein serine/threonine kinase activity	0.0533685	3271.12	3957	1.20968	0.0645588	3.41855e-33	1.09987e-31	486	434.079	455	1.0482	0.0271302	0.936214	0.000626808	0.015475
GO:0006066	alcohol metabolic process	0.0206763	1267.31	1708	1.34773	0.0278661	7.71669e-33	2.47668e-31	271	242.048	252	1.04112	0.0150259	0.929889	0.0256728	0.258081
GO:0006468	protein phosphorylation	0.100693	6171.74	7075	1.14635	0.115429	8.24818e-33	2.64082e-31	952	850.295	901	1.05963	0.0537237	0.946429	2.10366e-09	2.38639e-07
GO:0061418	regulation of transcription from RNA polymerase II promoter in response to hypoxia	0.004769	292.306	517	1.76869	0.00843489	9.33859e-33	2.98268e-31	78	69.667	71	1.01913	0.0042335	0.910256	0.397054	0.968856
GO:0032869	cellular response to insulin stimulus	0.0134227	822.718	1183	1.43792	0.0193007	9.52705e-33	3.03551e-31	148	132.189	144	1.08935	0.00858625	0.972973	0.000263342	0.00750218
GO:0030218	erythrocyte differentiation	0.00598834	367.043	615	1.67555	0.0100338	1.6135e-32	5.1285e-31	69	61.6285	64	1.03848	0.00381611	0.927536	0.240058	0.968856
GO:1903829	positive regulation of cellular protein localization	0.0382652	2345.39	2927	1.24798	0.0477542	1.9959e-32	6.32869e-31	398	355.481	378	1.06335	0.0225389	0.949749	4.01445e-05	0.00155371
GO:0051336	regulation of hydrolase activity	0.114547	7020.95	7963	1.13418	0.129917	4.82677e-32	1.52681e-30	1171	1045.9	1062	1.0154	0.0633236	0.906917	0.0617536	0.465415
GO:1901988	negative regulation of cell cycle phase transition	0.0150409	921.904	1297	1.40687	0.0211606	4.87195e-32	1.53741e-30	207	184.886	195	1.05471	0.0116272	0.942029	0.0103189	0.136606
GO:1902105	regulation of leukocyte differentiation	0.0281229	1723.74	2223	1.28964	0.0362684	8.19896e-32	2.5811e-30	250	223.292	236	1.05691	0.0140719	0.944	0.00348603	0.05973
GO:0010506	regulation of autophagy	0.0237328	1454.66	1915	1.31646	0.0312434	1.14657e-31	3.60087e-30	294	262.591	278	1.05868	0.0165762	0.945578	0.00110788	0.0245845
GO:0050867	positive regulation of cell activation	0.0309156	1894.91	2415	1.27447	0.0394009	1.20423e-31	3.77297e-30	304	271.523	290	1.06805	0.0172918	0.953947	0.000106691	0.00351865
GO:0045944	positive regulation of transcription from RNA polymerase II promoter	0.12842	7871.22	8852	1.1246	0.144421	1.32119e-31	4.12958e-30	1098	980.698	1040	1.06047	0.0620118	0.947177	5.835e-11	8.53142e-09
GO:0010822	positive regulation of mitochondrion organization	0.0137143	840.592	1197	1.424	0.0195291	1.45294e-31	4.53062e-30	174	155.411	167	1.07457	0.00995766	0.95977	0.00122828	0.0266469
GO:1901028	regulation of mitochondrial outer membrane permeabilization involved in apoptotic signaling pathway	0.00359678	220.458	414	1.87791	0.00675444	1.73576e-31	5.38927e-30	46	41.0857	45	1.09527	0.0026832	0.978261	0.0358163	0.324815
GO:0008654	phospholipid biosynthetic process	0.0225317	1381.04	1829	1.32437	0.0298403	1.73649e-31	5.38927e-30	271	242.048	260	1.07417	0.0155029	0.95941	5.86615e-05	0.0021383
GO:0045652	regulation of megakaryocyte differentiation	0.00524044	321.202	550	1.71232	0.00897329	2.07192e-31	6.41515e-30	76	67.8807	70	1.03122	0.00417387	0.921053	0.284289	0.968856
GO:0006613	cotranslational protein targeting to membrane	0.00452172	277.15	491	1.77161	0.0080107	2.37885e-31	7.34819e-30	98	87.5304	88	1.00537	0.00524715	0.897959	0.521123	0.968856
GO:0018205	peptidyl-lysine modification	0.0237609	1456.38	1914	1.31422	0.0312271	2.66314e-31	8.20709e-30	286	255.446	269	1.05306	0.0160396	0.940559	0.00363201	0.0615896
GO:0050851	antigen receptor-mediated signaling pathway	0.0152292	933.444	1305	1.39805	0.0212912	3.50248e-31	1.07462e-29	172	153.625	157	1.02197	0.0093614	0.912791	0.242875	0.968856
GO:0043154	negative regulation of cysteine-type endopeptidase activity involved in apoptotic process	0.0073733	451.932	718	1.58874	0.0117142	3.5034e-31	1.07462e-29	90	80.3851	85	1.05741	0.00506827	0.944444	0.0712387	0.510861
GO:0009119	ribonucleoside metabolic process	0.0228955	1403.33	1852	1.31971	0.0302155	3.7068e-31	1.13437e-29	351	313.502	312	0.99521	0.0186035	0.888889	0.643697	0.968856
GO:0031334	positive regulation of protein complex assembly	0.0204902	1255.91	1682	1.33927	0.027442	3.7776e-31	1.15335e-29	214	191.138	203	1.06206	0.0121042	0.948598	0.00312894	0.0549841
GO:0038094	Fc-gamma receptor signaling pathway	0.00663418	406.629	660	1.6231	0.010768	3.83603e-31	1.16848e-29	75	66.9875	74	1.10468	0.00441238	0.986667	0.00205456	0.040292
GO:0019083	viral transcription	0.00556488	341.088	575	1.68578	0.00938117	3.88418e-31	1.18041e-29	113	100.928	105	1.04035	0.00626081	0.929203	0.135146	0.739147
GO:0045088	regulation of innate immune response	0.0300142	1839.66	2348	1.27632	0.0383078	3.97981e-31	1.20669e-29	416	371.558	362	0.974277	0.0215849	0.870192	0.943604	0.993192
GO:0097084	vascular smooth muscle cell development	0.000712304	43.6593	140	3.20665	0.00228411	4.44816e-31	1.34559e-29	8	7.14534	8	1.11961	0.000477014	1	0.404934	0.968856
GO:0044711	single-organism biosynthetic process	0.10194	6248.22	7129	1.14097	0.11631	5.08663e-31	1.53521e-29	1170	1045.01	1101	1.05358	0.065649	0.941026	2.79972e-09	3.04476e-07
GO:0010939	regulation of necrotic cell death	0.00104887	64.2883	177	2.75322	0.00288777	5.29493e-31	1.59442e-29	27	24.1155	25	1.03668	0.00149067	0.925926	0.43777	0.968856
GO:0034614	cellular response to reactive oxygen species	0.0105499	646.635	959	1.48306	0.0156462	5.74952e-31	1.72735e-29	120	107.18	115	1.07296	0.00685707	0.958333	0.00882818	0.121772
GO:0070201	regulation of establishment of protein localization	0.0790873	4847.5	5635	1.16246	0.0919355	5.99466e-31	1.7969e-29	803	717.213	755	1.05269	0.0450182	0.940224	1.49845e-06	8.08117e-05
GO:0007166	cell surface receptor signaling pathway	0.209598	12846.9	14017	1.09108	0.228688	7.93382e-31	2.37275e-29	2143	1914.06	1978	1.03341	0.117942	0.923005	4.85266e-07	2.99794e-05
GO:0010821	regulation of mitochondrion organization	0.0187571	1149.68	1556	1.35343	0.0253863	8.66582e-31	2.58579e-29	238	212.574	229	1.07727	0.0136545	0.962185	8.18801e-05	0.00282058
GO:0038096	Fc-gamma receptor signaling pathway involved in phagocytosis	0.00656707	402.516	653	1.6223	0.0106538	8.93425e-31	2.65986e-29	71	63.4149	70	1.10384	0.00417387	0.985915	0.00307846	0.0543023
GO:0051050	positive regulation of transport	0.0930975	5706.22	6548	1.14752	0.106831	1.12669e-30	3.34675e-29	961	858.334	907	1.0567	0.0540815	0.943809	1.19279e-08	1.16266e-06
GO:0051090	regulation of sequence-specific DNA binding transcription factor activity	0.0402833	2469.09	3044	1.23284	0.0496631	2.02182e-30	5.99214e-29	385	343.869	361	1.04982	0.0215252	0.937662	0.00160339	0.0328646
GO:0010948	negative regulation of cell cycle process	0.0241787	1481.98	1934	1.30501	0.0315534	3.55868e-30	1.05233e-28	299	267.057	283	1.0597	0.0168744	0.946488	0.000815652	0.0191167
GO:1903827	regulation of cellular protein localization	0.0583623	3577.2	4254	1.1892	0.0694043	4.36559e-30	1.28804e-28	598	534.114	564	1.05595	0.0336295	0.943144	1.00403e-05	0.000455585
GO:0009628	response to abiotic stimulus	0.102921	6308.31	7177	1.1377	0.117093	5.14478e-30	1.51455e-28	1098	980.698	1029	1.04925	0.0613559	0.937159	1.42267e-07	9.90528e-06
GO:1903313	positive regulation of mRNA metabolic process	0.00405507	248.547	447	1.79845	0.00729284	5.40195e-30	1.5867e-28	52	46.4447	47	1.01196	0.00280246	0.903846	0.514025	0.968856
GO:0002696	positive regulation of leukocyte activation	0.0302509	1854.17	2353	1.26903	0.0383894	6.8798e-30	2.01629e-28	294	262.591	281	1.07011	0.0167551	0.955782	8.31164e-05	0.00285569
GO:0032879	regulation of localization	0.256753	15737.2	16964	1.07796	0.276769	1.195e-29	3.49443e-28	2574	2299.01	2400	1.04393	0.143104	0.932401	1.75868e-13	3.85708e-11
GO:1903311	regulation of mRNA metabolic process	0.0118122	724.009	1045	1.44335	0.0170493	1.23018e-29	3.58933e-28	144	128.616	133	1.03408	0.00793036	0.923611	0.145046	0.764368
GO:0006631	fatty acid metabolic process	0.0229896	1409.1	1846	1.31005	0.0301176	1.318e-29	3.83707e-28	309	275.989	292	1.05801	0.017411	0.944984	0.000954669	0.0217658
GO:0001819	positive regulation of cytokine production	0.033094	2028.43	2545	1.25466	0.0415219	1.55686e-29	4.52244e-28	386	344.762	359	1.0413	0.021406	0.930052	0.00834453	0.11632
GO:0043161	proteasome-mediated ubiquitin-dependent protein catabolic process	0.0221968	1360.51	1789	1.31495	0.0291877	1.92639e-29	5.58355e-28	299	267.057	284	1.06344	0.016934	0.949833	0.000362033	0.00980245
GO:2001244	positive regulation of intrinsic apoptotic signaling pathway	0.00356721	218.645	404	1.84775	0.00659129	1.93279e-29	5.5898e-28	54	48.231	51	1.05741	0.00304096	0.944444	0.157306	0.797989
GO:0009617	response to bacterium	0.0398851	2444.68	3006	1.22961	0.0490431	2.25396e-29	6.50434e-28	516	460.874	452	0.980745	0.0269513	0.875969	0.910103	0.975248
GO:0070972	protein localization to endoplasmic reticulum	0.00653809	400.739	644	1.60703	0.0105069	2.35384e-29	6.77772e-28	124	110.753	115	1.03835	0.00685707	0.927419	0.134848	0.739147
GO:0071426	ribonucleoprotein complex export from nucleus	0.00631002	386.76	626	1.61858	0.0102132	2.48948e-29	7.15265e-28	125	111.646	117	1.04796	0.00697633	0.936	0.0724029	0.518927
GO:0002819	regulation of adaptive immune response	0.0113545	695.95	1009	1.44982	0.0164619	2.76692e-29	7.93245e-28	131	117.005	122	1.04269	0.00727446	0.931298	0.0958461	0.608412
GO:1990778	protein localization to cell periphery	0.0180304	1105.13	1493	1.35097	0.0243584	2.78697e-29	7.97254e-28	174	155.411	165	1.0617	0.00983841	0.948276	0.00795021	0.11177
GO:0042325	regulation of phosphorylation	0.151501	9285.94	10292	1.10834	0.167915	2.87662e-29	8.21116e-28	1466	1309.38	1361	1.03942	0.081152	0.928377	1.1612e-06	6.47469e-05
GO:0002431	Fc receptor mediated stimulatory signaling pathway	0.00680251	416.946	664	1.59253	0.0108332	3.20069e-29	9.11643e-28	73	65.2012	72	1.10427	0.00429313	0.986301	0.00251572	0.0466259
GO:0006342	chromatin silencing	0.00356994	218.812	403	1.84176	0.00657498	4.14181e-29	1.17715e-27	97	86.6372	80	0.923391	0.00477014	0.824742	0.98629	1
GO:0060341	regulation of cellular localization	0.0884827	5423.37	6223	1.14744	0.101529	4.46053e-29	1.26385e-27	884	789.56	838	1.06135	0.0499672	0.947964	2.75595e-09	3.04476e-07
GO:1903901	negative regulation of viral life cycle	0.00475739	291.595	501	1.71814	0.00817385	4.46608e-29	1.26385e-27	87	77.7055	78	1.00379	0.00465088	0.896552	0.546505	0.968856
GO:0010564	regulation of cell cycle process	0.060996	3738.63	4416	1.18118	0.0720474	4.65907e-29	1.31564e-27	689	615.392	649	1.05461	0.0386978	0.941945	3.77363e-06	0.000188811
GO:0006954	inflammatory response	0.0336968	2065.38	2581	1.24965	0.0421092	5.35993e-29	1.51031e-27	461	411.75	417	1.01275	0.0248644	0.904555	0.236974	0.968856
GO:0006399	tRNA metabolic process	0.0106172	650.762	952	1.4629	0.0155319	6.6556e-29	1.87139e-27	189	168.809	184	1.08999	0.0109713	0.973545	2.96023e-05	0.00118041
GO:0043603	cellular amide metabolic process	0.0458542	2810.54	3403	1.2108	0.0555202	7.6369e-29	2.14273e-27	673	601.101	629	1.04641	0.0375052	0.934621	0.000111056	0.0036353
GO:0016570	histone modification	0.0324501	1988.97	2493	1.25341	0.0406735	1.00924e-28	2.82566e-27	352	314.395	328	1.04327	0.0195576	0.931818	0.00831179	0.116073
GO:0031396	regulation of protein ubiquitination	0.0206911	1268.22	1677	1.32232	0.0273604	1.0865e-28	3.03552e-27	263	234.903	246	1.04724	0.0146682	0.935361	0.0124609	0.155573
GO:0071166	ribonucleoprotein complex localization	0.00654133	400.938	641	1.59875	0.010458	1.11881e-28	3.11917e-27	127	113.432	119	1.04909	0.00709558	0.937008	0.0648631	0.480053
GO:0043604	amide biosynthetic process	0.0312781	1917.13	2412	1.25813	0.039352	1.18048e-28	3.28414e-27	462	412.643	435	1.05418	0.0259376	0.941558	0.000173222	0.00533825
GO:0008630	intrinsic apoptotic signaling pathway in response to DNA damage	0.00438917	269.025	469	1.74333	0.00765177	1.3512e-28	3.75115e-27	69	61.6285	67	1.08716	0.00399499	0.971015	0.0174738	0.198222
GO:0070301	cellular response to hydrogen peroxide	0.00561902	344.406	568	1.64921	0.00926696	1.3772e-28	3.81529e-27	62	55.3764	60	1.0835	0.0035776	0.967742	0.0319897	0.300343
GO:0032273	positive regulation of protein polymerization	0.00798608	489.491	752	1.53629	0.0122689	1.40576e-28	3.88621e-27	97	86.6372	93	1.07344	0.00554529	0.958763	0.017892	0.201749
GO:0046686	response to cadmium ion	0.00334584	205.077	382	1.86272	0.00623236	1.48039e-28	4.08396e-27	58	51.8037	50	0.965182	0.00298134	0.862069	0.838158	0.968856
GO:0048878	chemical homeostasis	0.0858655	5262.95	6044	1.1484	0.0986083	1.56414e-28	4.30598e-27	925	826.18	869	1.05183	0.0518156	0.93946	3.71729e-07	2.40965e-05
GO:0000288	nuclear-transcribed mRNA catabolic process, deadenylation-dependent decay	0.00432069	264.828	463	1.7483	0.00755388	1.68652e-28	4.63319e-27	67	59.8422	66	1.1029	0.00393536	0.985075	0.00460045	0.0736464
GO:0008360	regulation of cell shape	0.0158772	973.163	1333	1.36976	0.021748	1.83192e-28	5.02214e-27	142	126.83	136	1.0723	0.00810924	0.957746	0.0047543	0.0752412
GO:0045815	positive regulation of gene expression, epigenetic	0.0037546	230.131	416	1.80767	0.00678707	1.88748e-28	5.16369e-27	80	71.4534	75	1.04964	0.00447201	0.9375	0.131112	0.722489
GO:1903900	regulation of viral life cycle	0.0115665	708.948	1019	1.43734	0.0166251	2.31348e-28	6.31599e-27	182	162.556	165	1.01503	0.00983841	0.906593	0.328574	0.968856
GO:0009267	cellular response to starvation	0.0128494	787.581	1113	1.41319	0.0181587	2.4063e-28	6.55579e-27	135	120.578	130	1.07814	0.00775148	0.962963	0.0027864	0.0503656
GO:0051251	positive regulation of lymphocyte activation	0.0274735	1683.93	2147	1.27499	0.0350285	2.47589e-28	6.73145e-27	262	234.01	250	1.06833	0.0149067	0.954198	0.000302855	0.00849739
GO:0015931	nucleobase-containing compound transport	0.0156163	957.171	1313	1.37175	0.0214217	2.74862e-28	7.45755e-27	215	192.031	206	1.07274	0.0122831	0.95814	0.000464622	0.0119647
GO:0050777	negative regulation of immune response	0.0105428	646.198	942	1.45776	0.0153688	3.7366e-28	1.01173e-26	127	113.432	114	1.005	0.00679745	0.897638	0.507226	0.968856
GO:0032870	cellular response to hormone stimulus	0.0589898	3615.66	4271	1.18125	0.0696817	3.98553e-28	1.07691e-26	548	489.456	526	1.07466	0.0313637	0.959854	7.1196e-09	7.26254e-07
GO:1901698	response to nitrogen compound	0.0924358	5665.67	6465	1.14108	0.105477	4.61872e-28	1.24545e-26	914	816.355	848	1.03876	0.0505635	0.92779	0.000169796	0.00524494
GO:0002683	negative regulation of immune system process	0.037686	2309.89	2842	1.23036	0.0463674	5.83276e-28	1.5696e-26	401	358.16	370	1.03306	0.0220619	0.922693	0.0279913	0.272439
GO:1901991	negative regulation of mitotic cell cycle phase transition	0.0147133	901.821	1245	1.38054	0.0203123	7.29875e-28	1.96009e-26	199	177.74	187	1.0521	0.0111502	0.939698	0.0162942	0.189413
GO:0090305	nucleic acid phosphodiester bond hydrolysis	0.0168343	1031.83	1397	1.35391	0.0227922	7.69203e-28	2.0615e-26	277	247.407	268	1.08323	0.01598	0.967509	3.60644e-06	0.000181134
GO:0071345	cellular response to cytokine stimulus	0.0665791	4080.83	4769	1.16864	0.0778066	7.76595e-28	2.07708e-26	806	719.893	728	1.01126	0.0434083	0.903226	0.188394	0.868025
GO:0032259	methylation	0.0238232	1460.19	1889	1.29366	0.0308192	8.47743e-28	2.26277e-26	293	261.698	276	1.05465	0.016457	0.941979	0.00244351	0.045694
GO:0046128	purine ribonucleoside metabolic process	0.0211519	1296.47	1702	1.3128	0.0277683	8.97201e-28	2.38993e-26	324	289.386	288	0.99521	0.0171725	0.888889	0.641448	0.968856
GO:0006614	SRP-dependent cotranslational protein targeting to membrane	0.00423484	259.566	453	1.74522	0.00739073	9.01653e-28	2.39694e-26	92	82.1714	84	1.02225	0.00500865	0.913044	0.339803	0.968856
GO:0048193	Golgi vesicle transport	0.0271423	1663.63	2117	1.27252	0.034539	1.48583e-27	3.94194e-26	328	292.959	313	1.06841	0.0186632	0.954268	5.15589e-05	0.00191117
GO:0006997	nucleus organization	0.0105745	648.145	940	1.45029	0.0153362	1.9727e-27	5.2231e-26	145	129.509	132	1.01923	0.00787073	0.910345	0.304417	0.968856
GO:1903556	negative regulation of tumor necrosis factor superfamily cytokine production	0.00327802	200.92	372	1.85149	0.00606921	2.12515e-27	5.61544e-26	48	42.872	46	1.07296	0.00274283	0.958333	0.100681	0.628663
GO:0042770	signal transduction in response to DNA damage	0.00731491	448.353	694	1.54789	0.0113227	2.60462e-27	6.85957e-26	97	86.6372	94	1.08498	0.00560491	0.969072	0.00567862	0.0854
GO:0038095	Fc-epsilon receptor signaling pathway	0.0114249	700.268	1002	1.43088	0.0163477	2.60642e-27	6.85957e-26	123	109.86	114	1.03769	0.00679745	0.926829	0.141341	0.76273
GO:0045047	protein targeting to ER	0.00476399	291.999	494	1.69179	0.00805965	2.62302e-27	6.88948e-26	101	90.2099	93	1.03093	0.00554529	0.920792	0.23566	0.968856
GO:0042278	purine nucleoside metabolic process	0.0213036	1305.76	1708	1.30805	0.0278661	3.27806e-27	8.59282e-26	327	292.066	290	0.992927	0.0172918	0.88685	0.684804	0.968856
GO:0071214	cellular response to abiotic stimulus	0.0241414	1479.7	1906	1.2881	0.0310965	3.30547e-27	8.64744e-26	276	246.514	262	1.06282	0.0156222	0.949275	0.000693439	0.0167738
GO:2000117	negative regulation of cysteine-type endopeptidase activity	0.00818989	501.983	760	1.514	0.0123995	3.53277e-27	9.22374e-26	109	97.3552	100	1.02717	0.00596267	0.917431	0.25982	0.968856
GO:0006979	response to oxidative stress	0.0335788	2058.15	2554	1.24092	0.0416687	4.15864e-27	1.08363e-25	368	328.685	348	1.05876	0.0207501	0.945652	0.000263394	0.00750218
GO:0031647	regulation of protein stability	0.020861	1278.63	1676	1.31078	0.0273441	4.28449e-27	1.11388e-25	247	220.612	233	1.05615	0.013893	0.94332	0.00416403	0.0682373
GO:0034599	cellular response to oxidative stress	0.0214889	1317.12	1720	1.30588	0.0280619	4.29163e-27	1.11388e-25	224	200.069	214	1.06963	0.0127601	0.955357	0.000653379	0.0160407
GO:0051028	mRNA transport	0.00920533	564.222	836	1.48169	0.0136394	4.35006e-27	1.12635e-25	146	130.402	139	1.06593	0.00828812	0.952055	0.00924671	0.12557
GO:1902533	positive regulation of intracellular signal transduction	0.0977247	5989.84	6793	1.13409	0.110828	4.3568e-27	1.12635e-25	949	847.616	889	1.04882	0.0530082	0.936776	1.3053e-06	7.15686e-05
GO:0036498	IRE1-mediated unfolded protein response	0.00287785	176.392	336	1.90485	0.00548187	7.09866e-27	1.83159e-25	58	51.8037	54	1.0424	0.00321984	0.931034	0.243748	0.968856
GO:0031047	gene silencing by RNA	0.00566068	346.96	563	1.62267	0.00918539	8.66032e-27	2.23016e-25	77	68.7739	75	1.09053	0.00447201	0.974026	0.00858289	0.119263
GO:0031570	DNA integrity checkpoint	0.0103611	635.064	920	1.44867	0.0150099	9.68058e-27	2.48802e-25	152	135.761	147	1.08278	0.00876513	0.967105	0.000706169	0.0169881
GO:1901030	positive regulation of mitochondrial outer membrane permeabilization involved in apoptotic signaling pathway	0.00311796	191.109	356	1.86281	0.00580817	9.79171e-27	2.51168e-25	37	33.0472	37	1.11961	0.00220619	1	0.0152288	0.178925
GO:0030838	positive regulation of actin filament polymerization	0.00631803	387.251	614	1.58554	0.0100175	1.04705e-26	2.68058e-25	73	65.2012	71	1.08894	0.0042335	0.972603	0.0122761	0.153848
GO:0010498	proteasomal protein catabolic process	0.0234018	1434.36	1850	1.28977	0.0301829	1.09931e-26	2.80891e-25	310	276.882	294	1.06183	0.0175303	0.948387	0.000409674	0.0108469
GO:2000378	negative regulation of reactive oxygen species metabolic process	0.0033574	205.785	376	1.82715	0.00613447	1.11563e-26	2.84508e-25	49	43.7652	47	1.07391	0.00280246	0.959184	0.0930761	0.592201
GO:0043281	regulation of cysteine-type endopeptidase activity involved in apoptotic process	0.0188915	1157.92	1534	1.32479	0.0250273	1.13825e-26	2.89715e-25	203	181.313	190	1.04791	0.0113291	0.935961	0.0248907	0.252145
GO:0006298	mismatch repair	0.00147458	90.3812	209	2.31243	0.00340985	1.14642e-26	2.91231e-25	28	25.0087	28	1.11961	0.00166955	1	0.0421765	0.360858
GO:0046677	response to antibiotic	0.00405918	248.799	434	1.74438	0.00708074	1.21941e-26	3.09176e-25	49	43.7652	48	1.09676	0.00286208	0.979592	0.0269087	0.264445
GO:0006753	nucleoside phosphate metabolic process	0.0409078	2507.36	3045	1.21442	0.0496794	1.30708e-26	3.30768e-25	517	461.767	476	1.03082	0.0283823	0.920696	0.0205363	0.221325
GO:0043487	regulation of RNA stability	0.0119377	731.695	1035	1.41452	0.0168861	1.35928e-26	3.43317e-25	160	142.907	144	1.00765	0.00858625	0.9	0.452385	0.968856
GO:1901657	glycosyl compound metabolic process	0.0264621	1621.94	2061	1.2707	0.0336254	1.42154e-26	3.58354e-25	396	353.694	352	0.99521	0.0209886	0.888889	0.647514	0.968856
GO:0045637	regulation of myeloid cell differentiation	0.0237916	1458.26	1876	1.28647	0.0306071	1.46539e-26	3.68701e-25	238	212.574	222	1.04434	0.0132371	0.932773	0.0244399	0.24899
GO:0043547	positive regulation of GTPase activity	0.0444228	2722.81	3280	1.20464	0.0535134	1.66593e-26	4.18359e-25	405	361.733	369	1.02009	0.0220023	0.911111	0.134394	0.737795
GO:1900041	negative regulation of interleukin-2 secretion	0.000458721	28.1164	101	3.59221	0.00164782	1.90802e-26	4.78241e-25	4	3.57267	4	1.11961	0.000238507	1	0.636377	0.968856
GO:0051259	protein oligomerization	0.0410451	2515.78	3052	1.21314	0.0497936	2.06887e-26	5.17571e-25	490	437.652	451	1.0305	0.0268917	0.920408	0.0250312	0.25279
GO:0072659	protein localization to plasma membrane	0.0173811	1065.34	1425	1.3376	0.023249	2.14485e-26	5.35562e-25	160	142.907	152	1.06363	0.00906326	0.95	0.00861061	0.119396
GO:0032720	negative regulation of tumor necrosis factor production	0.00322811	197.861	364	1.83968	0.00593869	2.22243e-26	5.53883e-25	46	41.0857	44	1.07093	0.00262358	0.956522	0.11759	0.684373
GO:0032535	regulation of cellular component size	0.0349543	2142.45	2640	1.23223	0.0430718	2.22682e-26	5.53925e-25	323	288.493	309	1.07108	0.0184247	0.956656	2.80028e-05	0.00112344
GO:0006644	phospholipid metabolic process	0.0356185	2183.16	2685	1.22987	0.043806	2.25642e-26	5.60231e-25	414	369.771	392	1.06011	0.0233737	0.94686	7.43347e-05	0.00262244
GO:2001234	negative regulation of apoptotic signaling pathway	0.0195153	1196.15	1575	1.31673	0.0256963	2.64667e-26	6.55886e-25	208	185.779	198	1.06578	0.0118061	0.951923	0.00197634	0.0393444
GO:1990542	mitochondrial transmembrane transport	0.00463354	284.004	479	1.6866	0.00781492	2.87976e-26	7.12308e-25	83	74.1329	78	1.05217	0.00465088	0.939759	0.109789	0.658184
GO:0042176	regulation of protein catabolic process	0.0367001	2249.46	2756	1.22518	0.0449644	3.6809e-26	9.0876e-25	391	349.228	370	1.05948	0.0220619	0.946292	0.000140063	0.00449535
GO:0050870	positive regulation of T cell activation	0.020359	1247.86	1633	1.30864	0.0266425	3.75581e-26	9.25519e-25	201	179.527	192	1.06948	0.0114483	0.955224	0.00127601	0.0273915
GO:0043488	regulation of mRNA stability	0.0112274	688.159	980	1.42409	0.0159888	3.97472e-26	9.77632e-25	151	134.868	136	1.00839	0.00810924	0.900662	0.446945	0.968856
GO:0045786	negative regulation of cell cycle	0.0502855	3082.15	3667	1.18975	0.0598274	4.1597e-26	1.02122e-24	558	498.387	524	1.05139	0.0312444	0.939068	9.38322e-05	0.00314183
GO:0051220	cytoplasmic sequestering of protein	0.00156531	95.9426	216	2.25135	0.00352406	4.44011e-26	1.08803e-24	39	34.8335	37	1.0622	0.00220619	0.948718	0.198162	0.900704
GO:0030835	negative regulation of actin filament depolymerization	0.00227983	139.738	281	2.01091	0.00458454	4.98186e-26	1.21852e-24	35	31.2609	34	1.08762	0.00202731	0.971429	0.0992145	0.622586
GO:0006518	peptide metabolic process	0.0333893	2046.53	2529	1.23575	0.0412608	6.24226e-26	1.52397e-24	516	460.874	483	1.04801	0.0287997	0.936047	0.000451862	0.0117048
GO:0030834	regulation of actin filament depolymerization	0.00381593	233.889	411	1.75724	0.0067055	6.87126e-26	1.67442e-24	49	43.7652	48	1.09676	0.00286208	0.979592	0.0269087	0.264445
GO:0036293	response to decreased oxygen levels	0.0314299	1926.43	2395	1.24323	0.0390746	7.08743e-26	1.72391e-24	343	306.356	324	1.05759	0.0193191	0.944606	0.000557045	0.0139092
GO:0043043	peptide biosynthetic process	0.0245343	1503.78	1921	1.27745	0.0313413	7.80898e-26	1.89591e-24	392	350.122	367	1.04821	0.021883	0.936225	0.00205969	0.0403325
GO:0031668	cellular response to extracellular stimulus	0.0194249	1190.61	1564	1.31361	0.0255168	9.84511e-26	2.38585e-24	208	185.779	201	1.08193	0.011985	0.966346	8.48796e-05	0.0028936
GO:0061014	positive regulation of mRNA catabolic process	0.00245333	150.372	295	1.96181	0.00481295	1.19068e-25	2.88018e-24	25	22.3292	24	1.07483	0.00143104	0.96	0.236569	0.968856
GO:0061008	hepaticobiliary system development	0.0156932	961.883	1299	1.35048	0.0211933	1.31784e-25	3.18191e-24	126	112.539	123	1.09295	0.00733409	0.97619	0.000436749	0.0113581
GO:0098542	defense response to other organism	0.0227811	1396.32	1797	1.28695	0.0293182	1.45719e-25	3.51194e-24	418	373.344	340	0.910689	0.0202731	0.813397	1	1
GO:1901796	regulation of signal transduction by p53 class mediator	0.0125152	767.096	1070	1.39487	0.0174571	1.57546e-25	3.79002e-24	175	156.304	173	1.10682	0.0103154	0.988571	5.74124e-07	3.50885e-05
GO:0000077	DNA damage checkpoint	0.00983522	602.83	873	1.44817	0.0142431	2.04922e-25	4.92075e-24	143	127.723	139	1.08829	0.00828812	0.972028	0.000408298	0.0108323
GO:0036294	cellular response to decreased oxygen levels	0.0165359	1013.53	1357	1.33888	0.0221396	2.38009e-25	5.70483e-24	190	169.702	180	1.06068	0.0107328	0.947368	0.00642823	0.0941972
GO:0032970	regulation of actin filament-based process	0.035778	2192.94	2684	1.22393	0.0437897	2.84701e-25	6.8116e-24	329	293.852	317	1.07877	0.0189017	0.963526	2.0834e-06	0.000109662
GO:1903320	regulation of protein modification by small protein conjugation or removal	0.0235945	1446.18	1850	1.27923	0.0301829	3.53378e-25	8.43939e-24	289	258.125	271	1.04988	0.0161588	0.937716	0.00592793	0.0885422
GO:0035195	gene silencing by miRNA	0.00315108	193.139	353	1.8277	0.00575922	3.55718e-25	8.47989e-24	44	39.2994	42	1.06872	0.00250432	0.954546	0.136987	0.745307
GO:0048585	negative regulation of response to stimulus	0.152044	9319.22	10245	1.09934	0.167148	4.58648e-25	1.09138e-23	1439	1285.27	1343	1.04492	0.0800787	0.933287	3.72047e-08	3.00354e-06
GO:0070482	response to oxygen levels	0.0329907	2022.1	2492	1.23238	0.0406572	5.54675e-25	1.3175e-23	367	327.792	344	1.04944	0.0205116	0.93733	0.0022114	0.0426058
GO:0001889	liver development	0.0152998	937.771	1266	1.35001	0.0206549	6.07265e-25	1.43982e-23	123	109.86	120	1.0923	0.00715521	0.97561	0.000573948	0.0142502
GO:0045619	regulation of lymphocyte differentiation	0.0170618	1045.77	1391	1.33012	0.0226943	6.26434e-25	1.4826e-23	153	136.655	147	1.0757	0.00876513	0.960784	0.00207836	0.0405774
GO:0009116	nucleoside metabolic process	0.0251543	1541.79	1955	1.26801	0.031896	7.11613e-25	1.68117e-23	372	332.258	330	0.993204	0.0196768	0.887097	0.685864	0.968856
GO:0009117	nucleotide metabolic process	0.0406473	2491.4	3007	1.20695	0.0490594	8.17461e-25	1.92777e-23	511	456.408	470	1.02978	0.0280246	0.919765	0.0253121	0.255431
GO:0044282	small molecule catabolic process	0.0247212	1515.24	1924	1.26977	0.0313902	9.39788e-25	2.21228e-23	346	309.036	318	1.02901	0.0189613	0.919075	0.0645117	0.479068
GO:1903362	regulation of cellular protein catabolic process	0.0233684	1432.32	1830	1.27765	0.0298566	1.06628e-24	2.50557e-23	269	240.262	253	1.05302	0.0150856	0.94052	0.00478024	0.0755141
GO:2000116	regulation of cysteine-type endopeptidase activity	0.0206872	1267.98	1643	1.29576	0.0268057	1.28401e-24	3.01182e-23	231	206.322	213	1.03237	0.0127005	0.922078	0.0886669	0.585727
GO:0008033	tRNA processing	0.00678893	416.114	639	1.53564	0.0104253	1.71239e-24	4.00949e-23	124	110.753	121	1.09252	0.00721484	0.975807	0.000524085	0.0132369
GO:0051168	nuclear export	0.0102559	628.613	898	1.42854	0.0146509	1.91219e-24	4.46937e-23	161	143.8	151	1.05007	0.00900364	0.937888	0.0360487	0.326698
GO:0055086	nucleobase-containing small molecule metabolic process	0.0446404	2736.14	3270	1.19511	0.0533503	1.91661e-24	4.47174e-23	568	507.319	518	1.02105	0.0308867	0.911972	0.077394	0.537429
GO:0008645	hexose transport	0.00411085	251.966	429	1.70261	0.00699917	1.95062e-24	4.54305e-23	53	47.3379	51	1.07736	0.00304096	0.962264	0.0676015	0.488757
GO:0051693	actin filament capping	0.00193388	118.533	245	2.06693	0.00399719	2.00616e-24	4.66415e-23	32	28.5814	31	1.08462	0.00184843	0.96875	0.12967	0.721577
GO:0099518	vesicle cytoskeletal trafficking	0.00351158	215.235	380	1.76551	0.00619973	2.08668e-24	4.8428e-23	44	39.2994	43	1.09417	0.00256395	0.977273	0.0432645	0.365181
GO:0008089	anterograde axonal transport	0.00178061	109.139	231	2.11657	0.00376878	2.20503e-24	5.10846e-23	31	27.6882	29	1.04738	0.00172917	0.935484	0.342021	0.968856
GO:0019221	cytokine-mediated signaling pathway	0.0374969	2298.3	2790	1.21394	0.0455191	2.29507e-24	5.30771e-23	544	485.883	479	0.985834	0.0285612	0.880515	0.850605	0.968856
GO:0007179	transforming growth factor beta receptor signaling pathway	0.0100351	615.081	881	1.43233	0.0143736	2.52971e-24	5.84008e-23	93	83.0645	89	1.07146	0.00530678	0.956989	0.0241599	0.247655
GO:0033559	unsaturated fatty acid metabolic process	0.0069661	426.973	651	1.52469	0.0106211	3.2884e-24	7.57828e-23	114	101.821	110	1.08033	0.00655894	0.964912	0.00471053	0.0748622
GO:0044283	small molecule biosynthetic process	0.0353628	2167.49	2644	1.21984	0.0431371	3.50711e-24	8.06819e-23	429	383.169	396	1.03349	0.0236122	0.923077	0.0219963	0.232864
GO:0050852	T cell receptor signaling pathway	0.0117352	719.285	1004	1.39583	0.0163803	3.88318e-24	8.91777e-23	141	125.937	127	1.00844	0.0075726	0.900709	0.452596	0.968856
GO:0035194	posttranscriptional gene silencing by RNA	0.00370872	227.319	395	1.73765	0.00644445	4.06509e-24	9.31925e-23	51	45.5515	49	1.0757	0.00292171	0.960784	0.0794094	0.548529
GO:0097011	cellular response to granulocyte macrophage colony-stimulating factor stimulus	0.000633495	38.8288	117	3.01323	0.00190886	4.16904e-24	9.54093e-23	9	8.03851	9	1.11961	0.000536641	1	0.361656	0.968856
GO:0032496	response to lipopolysaccharide	0.0279317	1712.02	2138	1.24882	0.0348816	4.47794e-24	1.02301e-22	299	267.057	284	1.06344	0.016934	0.949833	0.000362033	0.00980245
GO:0060319	primitive erythrocyte differentiation	0.000192688	11.8104	61	5.16494	0.00099522	4.53336e-24	1.03387e-22	2	1.78633	2	1.11961	0.000119253	1	0.797743	0.968856
GO:0060674	placenta blood vessel development	0.00311857	191.146	346	1.81013	0.00564502	4.74307e-24	1.07983e-22	31	27.6882	31	1.11961	0.00184843	1	0.030035	0.286191
GO:0055114	oxidation-reduction process	0.0738874	4528.78	5193	1.14667	0.0847242	5.42342e-24	1.23259e-22	927	827.966	861	1.0399	0.0513386	0.928803	9.77062e-05	0.00324676
GO:0009968	negative regulation of signal transduction	0.124741	7645.76	8479	1.10898	0.138336	5.6346e-24	1.27837e-22	1158	1034.29	1086	1.05	0.0647546	0.937824	3.91595e-08	3.09788e-06
GO:0006959	humoral immune response	0.0112757	691.124	969	1.40206	0.0158093	6.75782e-24	1.53057e-22	185	165.236	142	0.859377	0.008467	0.767568	1	1
GO:0002237	response to molecule of bacterial origin	0.0289484	1774.33	2205	1.24272	0.0359747	7.83901e-24	1.7724e-22	317	283.134	301	1.0631	0.0179476	0.949527	0.000261621	0.00748407
GO:0051301	cell division	0.0467841	2867.54	3405	1.18743	0.0555528	8.39649e-24	1.89519e-22	486	434.079	456	1.0505	0.0271898	0.938272	0.000338523	0.00935844
GO:0060968	regulation of gene silencing	0.00795089	487.334	723	1.48358	0.0117958	8.81294e-24	1.98578e-22	131	117.005	124	1.05978	0.00739372	0.946565	0.0249619	0.252478
GO:0006998	nuclear envelope organization	0.00574821	352.325	555	1.57525	0.00905487	1.01684e-23	2.28727e-22	86	76.8124	82	1.06754	0.00488939	0.953488	0.0402695	0.351164
GO:0046649	lymphocyte activation	0.0347749	2131.46	2599	1.21935	0.0424029	1.05816e-23	2.37617e-22	348	310.822	315	1.01344	0.0187824	0.905172	0.263977	0.968856
GO:0031669	cellular response to nutrient levels	0.0171305	1049.98	1386	1.32002	0.0226127	1.0871e-23	2.437e-22	179	159.877	172	1.07583	0.0102558	0.960894	0.000840463	0.0194584
GO:0016441	posttranscriptional gene silencing	0.00375684	230.268	397	1.72408	0.00647708	1.18348e-23	2.64853e-22	52	46.4447	50	1.07655	0.00298134	0.961538	0.0732874	0.521999
GO:0044839	cell cycle G2/M phase transition	0.0105033	643.78	911	1.41508	0.014863	1.21177e-23	2.70725e-22	136	121.471	131	1.07845	0.0078111	0.963235	0.00257488	0.047455
GO:0045732	positive regulation of protein catabolic process	0.024893	1525.77	1925	1.26166	0.0314065	1.32991e-23	2.96616e-22	267	238.476	252	1.05671	0.0150259	0.94382	0.00265013	0.0485344
GO:0090501	RNA phosphodiester bond hydrolysis	0.00724904	444.315	669	1.50569	0.0109148	1.41861e-23	3.15864e-22	133	118.791	129	1.08594	0.00769185	0.969925	0.000968188	0.0220041
GO:0051701	interaction with host	0.0118449	726.01	1008	1.38841	0.0164456	1.47929e-23	3.28818e-22	153	136.655	138	1.00985	0.00822849	0.901961	0.424919	0.968856
GO:0050792	regulation of viral process	0.0126101	772.909	1063	1.37532	0.0173429	1.60024e-23	3.55102e-22	190	169.702	173	1.01944	0.0103154	0.910526	0.260076	0.968856
GO:0015749	monosaccharide transport	0.00422281	258.829	434	1.67678	0.00708074	1.64351e-23	3.64089e-22	55	49.1242	53	1.0789	0.00316022	0.963636	0.0574314	0.441953
GO:0006913	nucleocytoplasmic transport	0.0226147	1386.13	1767	1.27478	0.0288287	1.65621e-23	3.66286e-22	282	251.873	267	1.06006	0.0159203	0.946809	0.00106646	0.0237053
GO:0044774	mitotic DNA integrity checkpoint	0.00757466	464.274	693	1.49266	0.0113063	1.78321e-23	3.93713e-22	107	95.5689	104	1.08822	0.00620118	0.971963	0.0023938	0.0451289
GO:1903427	negative regulation of reactive oxygen species biosynthetic process	0.00119149	73.0297	173	2.3689	0.00282251	2.00172e-23	4.41218e-22	22	19.6497	22	1.11961	0.00131179	1	0.0831536	0.558845
GO:0043414	macromolecule methylation	0.0196522	1204.54	1560	1.2951	0.0254515	2.30892e-23	5.08079e-22	228	203.642	217	1.0656	0.012939	0.951754	0.00124566	0.0268346
GO:0071103	DNA conformation change	0.0190689	1168.79	1519	1.29963	0.0247826	2.49263e-23	5.47588e-22	281	250.98	252	1.00406	0.0150259	0.896797	0.469511	0.968856
GO:0070317	negative regulation of G0 to G1 transition	0.00325013	199.21	354	1.77702	0.00577554	2.69286e-23	5.9059e-22	38	33.9404	36	1.06068	0.00214656	0.947368	0.212845	0.9262
GO:0072330	monocarboxylic acid biosynthetic process	0.0139633	855.855	1158	1.35303	0.0188929	3.04081e-23	6.65791e-22	172	153.625	162	1.05452	0.00965953	0.94186	0.019285	0.210911
GO:0030851	granulocyte differentiation	0.00112526	68.9703	166	2.40683	0.0027083	3.21271e-23	7.0226e-22	16	14.2907	15	1.04964	0.000894401	0.9375	0.477863	0.968856
GO:0006403	RNA localization	0.0141069	864.652	1168	1.35083	0.019056	3.27637e-23	7.14987e-22	199	177.74	192	1.08023	0.0114483	0.964824	0.000175619	0.00539945
GO:0000226	microtubule cytoskeleton organization	0.0330281	2024.39	2475	1.22259	0.0403798	3.67892e-23	8.01504e-22	377	336.724	358	1.06319	0.0213464	0.949602	6.72677e-05	0.00241851
GO:0060627	regulation of vesicle-mediated transport	0.0449146	2752.95	3272	1.18854	0.0533829	3.98259e-23	8.66231e-22	469	418.895	435	1.03845	0.0259376	0.927505	0.00686046	0.0988792
GO:0032386	regulation of intracellular transport	0.0488262	2992.7	3532	1.1802	0.0576248	4.02485e-23	8.73977e-22	511	456.408	482	1.05607	0.0287401	0.943249	4.29646e-05	0.00163402
GO:1905477	positive regulation of protein localization to membrane	0.0116791	715.846	993	1.38717	0.0162009	4.04752e-23	8.77451e-22	111	99.1416	106	1.06918	0.00632043	0.954955	0.0170919	0.195067
GO:1903555	regulation of tumor necrosis factor superfamily cytokine production	0.00985882	604.277	860	1.42319	0.014031	4.72427e-23	1.02248e-21	113	100.928	108	1.07007	0.00643969	0.955752	0.0147913	0.175984
GO:0032239	regulation of nucleobase-containing compound transport	0.000958706	58.762	149	2.53565	0.00243095	4.79211e-23	1.03546e-21	14	12.5043	14	1.11961	0.000834774	1	0.205498	0.900704
GO:0022408	negative regulation of cell-cell adhesion	0.0147896	906.498	1215	1.34032	0.0198228	5.32495e-23	1.14871e-21	145	129.509	137	1.05784	0.00816886	0.944828	0.022537	0.237441
GO:0043001	Golgi to plasma membrane protein transport	0.00198545	121.694	245	2.01324	0.00399719	5.53936e-23	1.193e-21	25	22.3292	22	0.985258	0.00131179	0.88	0.725049	0.968856
GO:0000086	G2/M transition of mitotic cell cycle	0.0104536	640.732	903	1.40933	0.0147325	5.65427e-23	1.21576e-21	134	119.684	129	1.07784	0.00769185	0.962687	0.00301455	0.053742
GO:0042594	response to starvation	0.0166022	1017.6	1343	1.31977	0.0219112	5.66761e-23	1.21664e-21	171	152.732	165	1.08033	0.00983841	0.964912	0.00050605	0.0128803
GO:1903749	positive regulation of establishment of protein localization to mitochondrion	0.00974521	597.313	851	1.42471	0.0138841	6.00678e-23	1.28735e-21	115	102.714	108	1.05146	0.00643969	0.93913	0.0660958	0.4832
GO:0044773	mitotic DNA damage checkpoint	0.00711204	435.918	655	1.50258	0.0106864	6.465e-23	1.3833e-21	100	89.3167	98	1.09722	0.00584342	0.98	0.00101667	0.0227137
GO:1900740	positive regulation of protein insertion into mitochondrial membrane involved in apoptotic signaling pathway	0.00277656	170.184	313	1.83919	0.00510662	6.51492e-23	1.39172e-21	29	25.9018	29	1.11961	0.00172917	1	0.0376639	0.333302
GO:0006508	proteolysis	0.0995402	6101.11	6838	1.12078	0.111562	7.74589e-23	1.652e-21	1237	1104.85	1125	1.01824	0.0670801	0.909458	0.0286514	0.278041
GO:0003169	coronary vein morphogenesis	0.000204341	12.5247	61	4.87038	0.00099522	8.09531e-23	1.72372e-21	2	1.78633	2	1.11961	0.000119253	1	0.797743	0.968856
GO:0047496	vesicle transport along microtubule	0.00279319	171.203	314	1.83408	0.00512293	8.33521e-23	1.77194e-21	37	33.0472	36	1.08935	0.00214656	0.972973	0.0827708	0.558845
GO:0072599	establishment of protein localization to endoplasmic reticulum	0.00543518	333.139	526	1.57892	0.00858173	9.12163e-23	1.93599e-21	105	93.7826	97	1.03431	0.00578379	0.923809	0.197402	0.900704
GO:0051223	regulation of protein transport	0.0748137	4585.56	5234	1.14141	0.0853931	9.53457e-23	2.02038e-21	760	678.807	713	1.05037	0.0425139	0.938158	7.98076e-06	0.000368487
GO:0032680	regulation of tumor necrosis factor production	0.00976355	598.437	851	1.42204	0.0138841	9.75307e-23	2.06336e-21	110	98.2484	105	1.06872	0.00626081	0.954546	0.0183638	0.20421
GO:1902117	positive regulation of organelle assembly	0.00621664	381.037	586	1.53791	0.00956063	9.81193e-23	2.07247e-21	59	52.6969	57	1.08166	0.00339872	0.966102	0.0412156	0.357519
GO:1902115	regulation of organelle assembly	0.0144341	884.708	1187	1.34169	0.019366	1.21593e-22	2.56417e-21	151	134.868	140	1.03805	0.00834774	0.927152	0.106191	0.646331
GO:0071453	cellular response to oxygen levels	0.017761	1088.63	1421	1.30531	0.0231837	1.46703e-22	3.08874e-21	206	183.992	194	1.05439	0.0115676	0.941748	0.0109351	0.14265
GO:0051235	maintenance of location	0.0108278	663.67	927	1.39678	0.0151241	1.73522e-22	3.64758e-21	144	128.616	134	1.04186	0.00798998	0.930556	0.0875702	0.579646
GO:0034340	response to type I interferon	0.00261817	160.476	298	1.85698	0.00486189	1.77881e-22	3.73323e-21	67	59.8422	51	0.852241	0.00304096	0.761194	0.999475	1
GO:0042147	retrograde transport, endosome to Golgi	0.0053123	325.607	515	1.58166	0.00840227	1.80292e-22	3.7778e-21	77	68.7739	70	1.01783	0.00417387	0.909091	0.412081	0.968856
GO:0001932	regulation of protein phosphorylation	0.140729	8625.71	9468	1.09765	0.154471	2.41723e-22	5.05697e-21	1341	1197.74	1241	1.03612	0.0739968	0.925429	2.10357e-05	0.000875979
GO:0044770	cell cycle phase transition	0.0232799	1426.9	1802	1.26288	0.0293998	2.43141e-22	5.07856e-21	267	238.476	256	1.07349	0.0152644	0.958801	7.89429e-05	0.00273371
GO:0006406	mRNA export from nucleus	0.00536305	328.717	518	1.57582	0.00845121	2.78325e-22	5.8022e-21	106	94.6757	100	1.05624	0.00596267	0.943396	0.055627	0.432877
GO:0009615	response to virus	0.0162557	996.359	1313	1.3178	0.0214217	2.78668e-22	5.8022e-21	262	234.01	229	0.978591	0.0136545	0.874046	0.865487	0.968856
GO:0019216	regulation of lipid metabolic process	0.0354747	2174.35	2630	1.20956	0.0429086	2.86129e-22	5.94813e-21	364	325.113	340	1.04579	0.0202731	0.934066	0.00466812	0.0746388
GO:0001666	response to hypoxia	0.0308534	1891.1	2318	1.22574	0.0378184	2.93197e-22	6.08546e-21	335	299.211	316	1.05611	0.018842	0.943284	0.000893101	0.020546
GO:0031032	actomyosin structure organization	0.00905682	555.12	796	1.43392	0.0129868	2.98316e-22	6.18196e-21	96	85.7441	95	1.10795	0.00566454	0.989583	0.000237389	0.00690505
GO:0019220	regulation of phosphate metabolic process	0.176215	10800.7	11717	1.08483	0.191164	3.77942e-22	7.81972e-21	1701	1519.28	1575	1.03668	0.0939121	0.925926	1.02591e-06	5.80483e-05
GO:0050727	regulation of inflammatory response	0.0267082	1637.03	2035	1.24311	0.0332012	3.81531e-22	7.88137e-21	317	283.134	284	1.00306	0.016934	0.895899	0.48251	0.968856
GO:0032008	positive regulation of TOR signaling	0.00285888	175.229	317	1.80906	0.00517188	3.8212e-22	7.88137e-21	34	30.3677	32	1.05375	0.00190806	0.941176	0.280778	0.968856
GO:0031123	RNA 3'-end processing	0.00520527	319.047	505	1.58284	0.00823911	3.96471e-22	8.16458e-21	107	95.5689	101	1.05683	0.0060223	0.943925	0.0522805	0.415562
GO:1902749	regulation of cell cycle G2/M phase transition	0.0146176	895.956	1196	1.33489	0.0195128	4.05392e-22	8.33524e-21	202	180.42	191	1.05864	0.0113887	0.945545	0.00665837	0.0974118
GO:0035722	interleukin-12-mediated signaling pathway	0.00401385	246.021	411	1.67059	0.0067055	4.35916e-22	8.94887e-21	57	50.9105	53	1.04104	0.00316022	0.929825	0.25755	0.968856
GO:0098781	ncRNA transcription	0.00496659	304.417	486	1.59649	0.00792913	4.83631e-22	9.91293e-21	92	82.1714	84	1.02225	0.00500865	0.913044	0.339803	0.968856
GO:0071634	regulation of transforming growth factor beta production	0.00317746	194.756	343	1.76118	0.00559607	4.85702e-22	9.93989e-21	28	25.0087	25	0.999653	0.00149067	0.892857	0.649549	0.968856
GO:0006082	organic acid metabolic process	0.0784811	4810.35	5461	1.13526	0.0890966	5.00697e-22	1.02309e-20	965	861.906	895	1.0384	0.0533659	0.927461	0.000129702	0.00418858
GO:0006612	protein targeting to membrane	0.0075403	462.168	682	1.47565	0.0111269	5.27714e-22	1.07662e-20	134	119.684	122	1.01935	0.00727446	0.910448	0.314959	0.968856
GO:0044772	mitotic cell cycle phase transition	0.0231319	1417.82	1788	1.26109	0.0291714	6.10075e-22	1.24272e-20	260	232.224	251	1.08085	0.0149663	0.965385	1.44197e-05	0.000636741
GO:0061013	regulation of mRNA catabolic process	0.00330553	202.606	353	1.7423	0.00575922	6.48778e-22	1.31952e-20	31	27.6882	30	1.0835	0.0017888	0.967742	0.141603	0.76273
GO:1902107	positive regulation of leukocyte differentiation	0.0163488	1002.07	1316	1.31329	0.0214706	7.58758e-22	1.54082e-20	132	117.898	128	1.08568	0.00763222	0.969697	0.00105437	0.0234762
GO:0002250	adaptive immune response	0.0201093	1232.56	1578	1.28026	0.0257452	8.45421e-22	1.71416e-20	267	238.476	229	0.960266	0.0136545	0.857678	0.972984	1
GO:0051174	regulation of phosphorus metabolic process	0.177593	10885.2	11795	1.08358	0.192436	9.51147e-22	1.92297e-20	1715	1531.78	1589	1.03735	0.0947469	0.926531	5.75964e-07	3.50885e-05
GO:1903747	regulation of establishment of protein localization to mitochondrion	0.0107453	658.61	916	1.39081	0.0149446	9.51327e-22	1.92297e-20	128	114.325	121	1.05838	0.00721484	0.945312	0.0301795	0.286738
GO:0098930	axonal transport	0.00281764	172.702	312	1.80659	0.0050903	9.7233e-22	1.96241e-20	39	34.8335	37	1.0622	0.00220619	0.948718	0.198162	0.900704
GO:0060215	primitive hemopoiesis	0.000490672	30.0748	96	3.19204	0.00156625	9.88049e-22	1.99108e-20	6	5.359	6	1.11961	0.00035776	1	0.507639	0.968856
GO:0031397	negative regulation of protein ubiquitination	0.00871203	533.987	767	1.43637	0.0125137	1.12354e-21	2.26065e-20	138	123.257	128	1.03848	0.00763222	0.927536	0.116752	0.683363
GO:0015695	organic cation transport	0.00113858	69.787	163	2.33568	0.00265936	1.36061e-21	2.73347e-20	23	20.5428	23	1.11961	0.00137141	1	0.0742596	0.521999
GO:0043436	oxoacid metabolic process	0.0774689	4748.3	5388	1.13472	0.0879056	1.3732e-21	2.75456e-20	948	846.722	878	1.03694	0.0523523	0.92616	0.000260164	0.0074586
GO:0050821	protein stabilization	0.0121517	744.817	1016	1.36409	0.0165761	1.48797e-21	2.98024e-20	154	137.548	146	1.06145	0.0087055	0.948052	0.0127542	0.158782
GO:0010389	regulation of G2/M transition of mitotic cell cycle	0.0136948	839.396	1126	1.34144	0.0183708	1.55845e-21	3.11666e-20	192	171.488	181	1.05547	0.0107924	0.942708	0.012165	0.152893
GO:0043623	cellular protein complex assembly	0.0337621	2069.38	2506	1.21099	0.0408856	1.66006e-21	3.31484e-20	408	364.412	375	1.02905	0.02236	0.919118	0.0470991	0.388674
GO:0016050	vesicle organization	0.0267321	1638.49	2029	1.23834	0.0331033	2.11453e-21	4.21593e-20	320	285.813	303	1.06013	0.0180669	0.946875	0.00048764	0.0124599
GO:0080135	regulation of cellular response to stress	0.0667107	4088.9	4684	1.14554	0.0764198	2.18335e-21	4.34654e-20	621	554.657	592	1.06733	0.035299	0.953301	3.9315e-08	3.09788e-06
GO:2000644	regulation of receptor catabolic process	0.000939963	57.6131	143	2.48207	0.00233306	2.19997e-21	4.37302e-20	9	8.03851	9	1.11961	0.000536641	1	0.361656	0.968856
GO:0042129	regulation of T cell proliferation	0.0144335	884.67	1177	1.33044	0.0192029	2.35119e-21	4.66656e-20	149	133.082	141	1.0595	0.00840737	0.946309	0.0175529	0.198776
GO:0007163	establishment or maintenance of cell polarity	0.0206594	1266.28	1612	1.27302	0.0262999	2.36833e-21	4.68721e-20	162	144.693	155	1.07123	0.00924214	0.95679	0.00298653	0.053324
GO:0010243	response to organonitrogen compound	0.0850869	5215.23	5878	1.12708	0.0959	2.36872e-21	4.68721e-20	802	716.32	757	1.05679	0.0451374	0.94389	1.94169e-07	1.33093e-05
GO:0070316	regulation of G0 to G1 transition	0.00348325	213.499	365	1.70961	0.005955	2.53739e-21	5.01344e-20	42	37.513	39	1.03964	0.00232544	0.928571	0.329952	0.968856
GO:0046470	phosphatidylcholine metabolic process	0.00478344	293.192	468	1.59623	0.00763546	2.82013e-21	5.56372e-20	75	66.9875	72	1.07483	0.00429313	0.96	0.0342629	0.315954
GO:0009991	response to extracellular stimulus	0.0433661	2658.04	3145	1.1832	0.0513109	3.03506e-21	5.97879e-20	448	400.139	428	1.06963	0.0255202	0.955357	1.36287e-06	7.41076e-05
GO:0008202	steroid metabolic process	0.0173779	1065.14	1383	1.29842	0.0225638	3.08163e-21	6.06147e-20	229	204.535	216	1.05605	0.0128794	0.943231	0.00582384	0.0872846
GO:2000736	regulation of stem cell differentiation	0.0120332	737.551	1005	1.36262	0.0163966	3.29317e-21	6.46788e-20	141	125.937	131	1.04021	0.0078111	0.929078	0.101294	0.631423
GO:0001892	embryonic placenta development	0.010896	667.851	923	1.38204	0.0150588	3.51017e-21	6.88381e-20	89	79.4919	87	1.09445	0.00518753	0.977528	0.00286082	0.0514987
GO:0032506	cytokinetic process	0.0012774	78.296	175	2.23511	0.00285514	3.72296e-21	7.29025e-20	18	16.077	18	1.11961	0.00107328	1	0.130727	0.721577
GO:1903426	regulation of reactive oxygen species biosynthetic process	0.00630209	386.274	584	1.51188	0.00952801	3.77433e-21	7.37986e-20	73	65.2012	69	1.05826	0.00411424	0.945206	0.0981648	0.619248
GO:1903364	positive regulation of cellular protein catabolic process	0.0166323	1019.44	1330	1.30464	0.0216991	3.87764e-21	7.5706e-20	195	174.168	182	1.04497	0.0108521	0.933333	0.0375466	0.333302
GO:1902275	regulation of chromatin organization	0.0149155	914.212	1209	1.32245	0.0197249	4.26753e-21	8.31947e-20	157	140.227	149	1.06256	0.00888438	0.949045	0.0104929	0.138631
GO:0015758	glucose transport	0.00379449	232.576	389	1.67257	0.00634657	4.44129e-21	8.6454e-20	47	41.9789	45	1.07197	0.0026832	0.957447	0.108841	0.654589
GO:0043409	negative regulation of MAPK cascade	0.0164422	1007.79	1316	1.30583	0.0214706	4.68105e-21	9.09865e-20	153	136.655	145	1.06107	0.00864588	0.947712	0.0136035	0.16529
GO:0032713	negative regulation of interleukin-4 production	0.00085057	52.134	133	2.55112	0.00216991	5.66007e-21	1.09854e-19	6	5.359	6	1.11961	0.00035776	1	0.507639	0.968856
GO:1900153	positive regulation of nuclear-transcribed mRNA catabolic process, deadenylation-dependent decay	0.00191545	117.404	232	1.97609	0.0037851	6.53808e-21	1.26708e-19	16	14.2907	15	1.04964	0.000894401	0.9375	0.477863	0.968856
GO:0043903	regulation of symbiosis, encompassing mutualism through parasitism	0.0150582	922.96	1217	1.31858	0.0198555	7.68965e-21	1.48806e-19	218	194.71	198	1.0169	0.0118061	0.908257	0.275154	0.968856
GO:0002820	negative regulation of adaptive immune response	0.0032871	201.476	347	1.72229	0.00566133	7.94527e-21	1.53527e-19	39	34.8335	36	1.03349	0.00214656	0.923077	0.389045	0.968856
GO:0016482	cytosolic transport	0.0104601	641.129	889	1.38662	0.0145041	8.03419e-21	1.55017e-19	125	111.646	116	1.039	0.0069167	0.928	0.128595	0.721577
GO:0050710	negative regulation of cytokine secretion	0.00543407	333.071	516	1.54922	0.00841858	8.27198e-21	1.59372e-19	57	50.9105	50	0.982115	0.00298134	0.877193	0.739339	0.968856
GO:0051169	nuclear transport	0.023689	1451.97	1815	1.25003	0.0296119	8.64425e-21	1.66301e-19	289	258.125	274	1.0615	0.0163377	0.948097	0.000687621	0.0167035
GO:0048525	negative regulation of viral process	0.00534454	327.583	509	1.55381	0.00830437	8.7308e-21	1.67721e-19	89	79.4919	80	1.00639	0.00477014	0.898876	0.516937	0.968856
GO:0035791	platelet-derived growth factor receptor-beta signaling pathway	0.000551924	33.8291	101	2.98559	0.00164782	8.91937e-21	1.71093e-19	6	5.359	6	1.11961	0.00035776	1	0.507639	0.968856
GO:0071456	cellular response to hypoxia	0.0161635	990.711	1294	1.30613	0.0211117	9.2371e-21	1.7693e-19	183	163.45	173	1.05843	0.0103154	0.945355	0.00995697	0.133154
GO:0016925	protein sumoylation	0.00557001	341.403	526	1.5407	0.00858173	9.96225e-21	1.90542e-19	76	67.8807	76	1.11961	0.00453163	1	0.000183224	0.00560783
GO:0034243	regulation of transcription elongation from RNA polymerase II promoter	0.00143201	87.7724	188	2.1419	0.00306723	1.08505e-20	2.07231e-19	26	23.2223	25	1.07655	0.00149067	0.961538	0.217607	0.934573
GO:0043462	regulation of ATPase activity	0.00602015	368.993	560	1.51764	0.00913644	1.14043e-20	2.17491e-19	74	66.0944	71	1.07422	0.0042335	0.95946	0.0370255	0.33312
GO:0050658	RNA transport	0.0128273	786.226	1057	1.3444	0.017245	1.42098e-20	2.70603e-19	177	158.091	170	1.07533	0.0101365	0.960452	0.000978808	0.0221689
GO:0032897	negative regulation of viral transcription	0.00180399	110.572	221	1.9987	0.00360563	1.49933e-20	2.85111e-19	24	21.436	23	1.07296	0.00137141	0.958333	0.256951	0.968856
GO:0010038	response to metal ion	0.0297867	1825.72	2227	1.21979	0.0363337	1.53691e-20	2.91836e-19	329	293.852	303	1.03113	0.0180669	0.920973	0.0553557	0.432012
GO:0043433	negative regulation of sequence-specific DNA binding transcription factor activity	0.0150472	922.287	1213	1.31521	0.0197902	1.91687e-20	3.6346e-19	139	124.15	132	1.06323	0.00787073	0.94964	0.0148268	0.176088
GO:0051574	positive regulation of histone H3-K9 methylation	0.000974328	59.7195	144	2.41127	0.00234937	1.92559e-20	3.64587e-19	9	8.03851	9	1.11961	0.000536641	1	0.361656	0.968856
GO:0006656	phosphatidylcholine biosynthetic process	0.00254327	155.885	284	1.82186	0.00463348	2.04646e-20	3.86916e-19	34	30.3677	34	1.11961	0.00202731	1	0.0213875	0.227149
GO:0042326	negative regulation of phosphorylation	0.0527468	3233.01	3753	1.16084	0.0612305	2.42518e-20	4.57861e-19	447	399.246	419	1.04948	0.0249836	0.93736	0.000751403	0.0178511
GO:0071276	cellular response to cadmium ion	0.00141171	86.5281	185	2.13803	0.00301829	2.60602e-20	4.91297e-19	31	27.6882	25	0.902912	0.00149067	0.806452	0.958362	1
GO:0015949	nucleobase-containing small molecule interconversion	0.00195433	119.787	233	1.94513	0.00380141	3.3436e-20	6.29449e-19	30	26.795	30	1.11961	0.0017888	1	0.033634	0.311025
GO:0051236	establishment of RNA localization	0.0129683	794.864	1064	1.33859	0.0173592	3.52844e-20	6.63297e-19	179	159.877	172	1.07583	0.0102558	0.960894	0.000840463	0.0194584
GO:0006457	protein folding	0.0142688	874.575	1156	1.32178	0.0188602	3.55348e-20	6.6705e-19	226	201.856	208	1.03044	0.0124024	0.920354	0.107559	0.654049
GO:0072109	glomerular mesangium development	0.000388491	23.8118	81	3.40167	0.00132152	3.56685e-20	6.68606e-19	8	7.14534	8	1.11961	0.000477014	1	0.404934	0.968856
GO:1902807	negative regulation of cell cycle G1/S phase transition	0.00795843	487.796	702	1.43912	0.0114532	3.68137e-20	6.89092e-19	101	90.2099	97	1.07527	0.00578379	0.960396	0.0131764	0.162349
GO:0072672	neutrophil extravasation	0.00037221	22.8138	79	3.46281	0.00128889	3.73257e-20	6.97683e-19	7	6.25217	7	1.11961	0.000417387	1	0.453389	0.968856
GO:0051031	tRNA transport	0.00216555	132.733	251	1.89102	0.00409508	3.85673e-20	7.19868e-19	35	31.2609	35	1.11961	0.00208694	1	0.0190984	0.20943
GO:0002181	cytoplasmic translation	0.00176305	108.063	216	1.99884	0.00352406	3.96314e-20	7.38683e-19	43	38.4062	39	1.01546	0.00232544	0.906977	0.508002	0.968856
GO:0046831	regulation of RNA export from nucleus	0.000891826	54.6627	135	2.46969	0.00220253	4.14766e-20	7.71982e-19	12	10.718	12	1.11961	0.000715521	1	0.257638	0.968856
GO:0006335	DNA replication-dependent nucleosome assembly	0.000399503	24.4867	82	3.34876	0.00133784	5.25003e-20	9.75779e-19	32	28.5814	29	1.01465	0.00172917	0.90625	0.549132	0.968856
GO:0033209	tumor necrosis factor-mediated signaling pathway	0.00714926	438.2	641	1.4628	0.010458	5.44283e-20	1.01019e-18	128	114.325	117	1.0234	0.00697633	0.914062	0.273917	0.968856
GO:1901293	nucleoside phosphate biosynthetic process	0.015745	965.058	1258	1.30355	0.0205244	5.7627e-20	1.06805e-18	199	177.74	190	1.06898	0.0113291	0.954774	0.00146943	0.0306924
GO:0043244	regulation of protein complex disassembly	0.00814032	498.945	714	1.43102	0.011649	6.173e-20	1.14248e-18	86	76.8124	84	1.09357	0.00500865	0.976744	0.00377719	0.0637231
GO:0030031	cell projection assembly	0.0375652	2302.48	2742	1.19089	0.0447359	6.22511e-20	1.15051e-18	413	368.878	400	1.08437	0.0238507	0.968523	7.74481e-09	7.77969e-07
GO:0035794	positive regulation of mitochondrial membrane permeability	0.00170354	104.415	210	2.0112	0.00342617	6.66638e-20	1.22862e-18	20	17.8633	19	1.06363	0.00113291	0.95	0.353965	0.968856
GO:1901615	organic hydroxy compound metabolic process	0.0363876	2230.31	2663	1.19401	0.0434471	6.66644e-20	1.22862e-18	412	367.985	386	1.04896	0.0230159	0.936893	0.00135095	0.0287657
GO:0032984	macromolecular complex disassembly	0.0118195	724.449	980	1.35275	0.0159888	6.89977e-20	1.26985e-18	191	170.595	181	1.06099	0.0107924	0.947644	0.00603259	0.0896981
GO:0016236	macroautophagy	0.00933476	572.155	801	1.39997	0.0130684	6.99656e-20	1.28465e-18	150	133.975	140	1.04497	0.00834774	0.933333	0.0647779	0.480053
GO:0045580	regulation of T cell differentiation	0.0147572	904.512	1188	1.31341	0.0193823	6.99972e-20	1.28465e-18	126	112.539	120	1.0663	0.00715521	0.952381	0.0149508	0.177082
GO:0048821	erythrocyte development	0.00153698	94.206	195	2.06993	0.00318144	7.3323e-20	1.34381e-18	25	22.3292	24	1.07483	0.00143104	0.96	0.236569	0.968856
GO:0010950	positive regulation of endopeptidase activity	0.0121193	742.829	1001	1.34755	0.0163314	7.77898e-20	1.42369e-18	142	126.83	131	1.03288	0.0078111	0.922535	0.15799	0.800844
GO:0071219	cellular response to molecule of bacterial origin	0.0136418	836.147	1109	1.32632	0.0180934	7.83124e-20	1.43127e-18	155	138.441	147	1.06183	0.00876513	0.948387	0.0119544	0.152135
GO:0071216	cellular response to biotic stimulus	0.0154068	944.33	1233	1.30569	0.0201165	8.25186e-20	1.50605e-18	176	157.197	168	1.06872	0.0100173	0.954546	0.00288231	0.0518147
GO:1990440	positive regulation of transcription from RNA polymerase II promoter in response to endoplasmic reticulum stress	0.000472626	28.9687	90	3.10681	0.00146836	9.39802e-20	1.71286e-18	11	9.82484	11	1.11961	0.000655894	1	0.288475	0.968856
GO:2001267	regulation of cysteine-type endopeptidase activity involved in apoptotic signaling pathway	0.00141	86.4229	183	2.11749	0.00298566	1.06541e-19	1.93911e-18	23	20.5428	23	1.11961	0.00137141	1	0.0742596	0.521999
GO:0032507	maintenance of protein location in cell	0.00556357	341.008	520	1.52489	0.00848384	1.09084e-19	1.98264e-18	82	73.2397	75	1.02404	0.00447201	0.914634	0.339892	0.968856
GO:0009299	mRNA transcription	0.00106833	65.481	151	2.30601	0.00246358	1.19337e-19	2.16601e-18	25	22.3292	25	1.11961	0.00149067	1	0.0592227	0.448395
GO:1904951	positive regulation of establishment of protein localization	0.0471626	2890.74	3374	1.16718	0.0550471	1.43396e-19	2.5991e-18	511	456.408	483	1.05826	0.0287997	0.945206	2.05642e-05	0.000861799
GO:1904029	regulation of cyclin-dependent protein kinase activity	0.00730579	447.793	650	1.45156	0.0106048	1.49295e-19	2.70231e-18	85	75.9192	80	1.05375	0.00477014	0.941176	0.0972739	0.614216
GO:0000122	negative regulation of transcription from RNA polymerase II promoter	0.0983928	6030.79	6702	1.1113	0.109344	1.71134e-19	3.09334e-18	796	710.961	747	1.05069	0.0445412	0.938442	4.20034e-06	0.000208296
GO:2001056	positive regulation of cysteine-type endopeptidase activity	0.011315	693.527	941	1.35683	0.0153525	1.72605e-19	3.11565e-18	128	114.325	120	1.04964	0.00715521	0.9375	0.0613561	0.462816
GO:0043280	positive regulation of cysteine-type endopeptidase activity involved in apoptotic process	0.0102875	630.55	867	1.37499	0.0141452	1.8742e-19	3.37844e-18	118	105.394	111	1.05319	0.00661857	0.940678	0.055483	0.432012
GO:0071222	cellular response to lipopolysaccharide	0.0134439	824.019	1092	1.32521	0.0178161	1.87866e-19	3.38185e-18	147	131.296	139	1.05868	0.00828812	0.945578	0.019902	0.216081
GO:0051640	organelle localization	0.0421718	2584.84	3042	1.17686	0.0496305	1.94767e-19	3.50128e-18	461	411.75	437	1.06132	0.0260569	0.947939	1.95602e-05	0.000826502
GO:0097284	hepatocyte apoptotic process	0.00103319	63.3272	147	2.32128	0.00239832	2.04135e-19	3.66469e-18	12	10.718	11	1.02631	0.000655894	0.916667	0.627678	0.968856
GO:0051347	positive regulation of transferase activity	0.0724866	4442.92	5028	1.13169	0.0820322	2.05149e-19	3.67786e-18	676	603.781	642	1.0633	0.0382804	0.949704	8.25124e-08	5.96582e-06
GO:0030155	regulation of cell adhesion	0.0766198	4696.26	5296	1.12771	0.0864046	2.06169e-19	3.69113e-18	653	583.238	612	1.04931	0.0364916	0.937213	5.13828e-05	0.00191002
GO:0006914	autophagy	0.0166162	1018.46	1314	1.29019	0.021438	2.10002e-19	3.75463e-18	248	221.506	230	1.03835	0.0137141	0.927419	0.0436781	0.367964
GO:0006684	sphingomyelin metabolic process	0.00079033	48.4417	123	2.53914	0.00200675	2.25782e-19	4.0313e-18	13	11.6112	12	1.03349	0.000715521	0.923077	0.58814	0.968856
GO:0048490	anterograde synaptic vesicle transport	0.000820269	50.2768	126	2.50613	0.0020557	2.28787e-19	4.07942e-18	17	15.1838	16	1.05375	0.000954028	0.941176	0.44431	0.968856
GO:0006650	glycerophospholipid metabolic process	0.030726	1883.29	2276	1.20852	0.0371331	2.81402e-19	5.01079e-18	342	305.463	326	1.06723	0.0194383	0.953216	4.96551e-05	0.00186689
GO:0019068	virion assembly	0.00189927	116.412	225	1.93279	0.00367089	2.90085e-19	5.15842e-18	36	32.154	31	0.96411	0.00184843	0.861111	0.819082	0.968856
GO:0016042	lipid catabolic process	0.0184091	1128.35	1437	1.27354	0.0234448	3.01719e-19	5.35806e-18	263	234.903	244	1.03873	0.0145489	0.927757	0.0367788	0.332627
GO:0044766	multi-organism transport	0.00414558	254.095	408	1.6057	0.00665655	3.62168e-19	6.42287e-18	71	63.4149	67	1.05654	0.00399499	0.943662	0.111725	0.666656
GO:1901533	negative regulation of hematopoietic progenitor cell differentiation	0.000511165	31.3308	93	2.96832	0.0015173	4.1393e-19	7.33096e-18	6	5.359	6	1.11961	0.00035776	1	0.507639	0.968856
GO:0010952	positive regulation of peptidase activity	0.0142655	874.375	1147	1.31179	0.0187134	4.24838e-19	7.51403e-18	164	146.479	153	1.04452	0.00912289	0.932927	0.0566793	0.439766
GO:1903317	regulation of protein maturation	0.00673932	413.073	605	1.46463	0.00987062	4.55666e-19	8.04846e-18	108	96.4621	98	1.01594	0.00584342	0.907407	0.387098	0.968856
GO:0009451	RNA modification	0.0077123	472.71	677	1.43217	0.0110453	4.62645e-19	8.16078e-18	134	119.684	126	1.05277	0.00751297	0.940299	0.0436015	0.367554
GO:0006636	unsaturated fatty acid biosynthetic process	0.00336869	206.477	346	1.67573	0.00564502	4.6903e-19	8.26234e-18	52	46.4447	52	1.11961	0.00310059	1	0.00278502	0.0503656
GO:0016125	sterol metabolic process	0.00969104	593.993	821	1.38217	0.0133947	4.98775e-19	8.76802e-18	130	116.112	124	1.06794	0.00739372	0.953846	0.0113067	0.145298
GO:0031667	response to nutrient levels	0.0409421	2509.47	2955	1.17754	0.048211	4.99069e-19	8.76802e-18	417	372.451	398	1.0686	0.0237314	0.954437	4.59642e-06	0.000224016
GO:2000377	regulation of reactive oxygen species metabolic process	0.0140267	859.739	1129	1.31319	0.0184197	5.9729e-19	1.04797e-17	161	143.8	148	1.02921	0.00882476	0.919255	0.172106	0.829577
GO:0031100	animal organ regeneration	0.00847276	519.321	732	1.40953	0.0119426	6.02569e-19	1.05518e-17	81	72.3465	79	1.09197	0.00471051	0.975309	0.00597439	0.0889333
GO:2000134	negative regulation of G1/S transition of mitotic cell cycle	0.00784457	480.817	686	1.42674	0.0111921	6.03007e-19	1.05518e-17	97	86.6372	93	1.07344	0.00554529	0.958763	0.017892	0.201749
GO:1905710	positive regulation of membrane permeability	0.0018197	111.535	217	1.94558	0.00354037	6.04445e-19	1.05629e-17	22	19.6497	21	1.06872	0.00125216	0.954546	0.302242	0.968856
GO:0032075	positive regulation of nuclease activity	0.000963326	59.0451	139	2.35413	0.0022678	6.05801e-19	1.05726e-17	15	13.3975	14	1.04497	0.000834774	0.933333	0.513081	0.968856
GO:0030035	microspike assembly	0.000357814	21.9315	75	3.41974	0.00122363	6.27826e-19	1.09425e-17	4	3.57267	4	1.11961	0.000238507	1	0.636377	0.968856
GO:0030330	DNA damage response, signal transduction by p53 class mediator	0.00648398	397.423	585	1.47198	0.00954432	6.61662e-19	1.15169e-17	85	75.9192	83	1.09327	0.00494902	0.976471	0.0041419	0.0682143
GO:0090207	regulation of triglyceride metabolic process	0.00248186	152.12	273	1.79463	0.00445402	6.95446e-19	1.2089e-17	33	29.4745	33	1.11961	0.00196768	1	0.0239507	0.246996
GO:0006888	ER to Golgi vesicle-mediated transport	0.0125899	771.671	1027	1.33088	0.0167556	7.18765e-19	1.24779e-17	175	156.304	168	1.07483	0.0100173	0.96	0.00113899	0.0251476
GO:0000079	regulation of cyclin-dependent protein serine/threonine kinase activity	0.00684953	419.828	612	1.45774	0.00998483	7.24838e-19	1.25667e-17	81	72.3465	76	1.0505	0.00453163	0.938272	0.123648	0.709899
GO:0090002	establishment of protein localization to plasma membrane	0.00345506	211.771	352	1.66217	0.00574291	7.50374e-19	1.29923e-17	43	38.4062	40	1.0415	0.00238507	0.930233	0.311691	0.968856
GO:0090502	RNA phosphodiester bond hydrolysis, endonucleolytic	0.003658	224.21	368	1.64132	0.00600395	8.01273e-19	1.38416e-17	70	62.5217	67	1.07163	0.00399499	0.957143	0.0502708	0.405091
GO:0032480	negative regulation of type I interferon production	0.00226946	139.102	255	1.83319	0.00416035	8.01526e-19	1.38416e-17	47	41.9789	43	1.02432	0.00256395	0.914894	0.42644	0.968856
GO:0016055	Wnt signaling pathway	0.0389803	2389.22	2822	1.18114	0.0460412	8.06316e-19	1.3906e-17	345	308.143	331	1.07418	0.0197364	0.95942	5.60495e-06	0.000268202
GO:0001676	long-chain fatty acid metabolic process	0.00593206	363.594	543	1.49343	0.00885909	8.46732e-19	1.4584e-17	96	85.7441	91	1.0613	0.00542603	0.947917	0.0482619	0.393969
GO:0007093	mitotic cell cycle checkpoint	0.0107306	657.708	894	1.35926	0.0145857	8.76521e-19	1.50773e-17	149	133.082	140	1.05198	0.00834774	0.939597	0.0364364	0.329757
GO:0070613	regulation of protein processing	0.00672503	412.198	602	1.46046	0.00982168	9.65387e-19	1.65842e-17	107	95.5689	97	1.01497	0.00578379	0.906542	0.399779	0.968856
GO:1903708	positive regulation of hemopoiesis	0.01957	1199.5	1512	1.26052	0.0246684	1.04085e-18	1.78572e-17	165	147.373	159	1.0789	0.00948065	0.963636	0.000816442	0.0191167
GO:0060337	type I interferon signaling pathway	0.00234778	143.902	261	1.81373	0.00425823	1.13438e-18	1.94366e-17	62	55.3764	46	0.830679	0.00274283	0.741935	0.999807	1
GO:0031098	stress-activated protein kinase signaling cascade	0.0131235	804.377	1063	1.32152	0.0173429	1.17873e-18	2.01703e-17	131	117.005	120	1.0256	0.00715521	0.91603	0.245245	0.968856
GO:1903039	positive regulation of leukocyte cell-cell adhesion	0.0220474	1351.36	1681	1.24394	0.0274256	1.25773e-18	2.14941e-17	210	187.565	200	1.0663	0.0119253	0.952381	0.00172587	0.0348859
GO:0009314	response to radiation	0.0370584	2271.42	2691	1.18472	0.0439039	1.41858e-18	2.42115e-17	423	377.81	394	1.04285	0.0234929	0.931442	0.00434493	0.0705863
GO:0097193	intrinsic apoptotic signaling pathway	0.0144598	886.285	1156	1.30432	0.0188602	1.52661e-18	2.60215e-17	155	138.441	151	1.09072	0.00900364	0.974194	0.000141527	0.00453129
GO:0001933	negative regulation of protein phosphorylation	0.0487363	2987.19	3463	1.15928	0.0564991	1.53656e-18	2.61573e-17	410	366.199	382	1.04315	0.0227774	0.931707	0.00467594	0.0746731
GO:0046486	glycerolipid metabolic process	0.0363967	2230.86	2646	1.18609	0.0431697	1.68018e-18	2.85653e-17	410	366.199	389	1.06227	0.0231948	0.948781	4.27324e-05	0.00163159
GO:0051081	nuclear envelope disassembly	0.00362668	222.29	364	1.6375	0.00593869	1.71955e-18	2.91968e-17	48	42.872	48	1.11961	0.00286208	1	0.00438173	0.0708344
GO:1902652	secondary alcohol metabolic process	0.00855752	524.516	735	1.40129	0.0119916	1.81875e-18	3.08414e-17	117	104.501	111	1.0622	0.00661857	0.948718	0.0274992	0.268245
GO:0022406	membrane docking	0.0133445	817.924	1077	1.31675	0.0175713	1.84475e-18	3.1242e-17	168	150.052	162	1.07963	0.00965953	0.964286	0.000643341	0.0158238
GO:1900034	regulation of cellular response to heat	0.00593494	363.771	541	1.4872	0.00882646	2.08497e-18	3.5265e-17	78	69.667	73	1.04784	0.00435275	0.935897	0.147166	0.764603
GO:1905268	negative regulation of chromatin organization	0.00444036	272.163	427	1.56891	0.00696654	2.28982e-18	3.868e-17	47	41.9789	45	1.07197	0.0026832	0.957447	0.108841	0.654589
GO:0070646	protein modification by small protein removal	0.022225	1362.24	1690	1.2406	0.0275725	2.53988e-18	4.2849e-17	306	273.309	261	0.954963	0.0155626	0.852941	0.989161	1
GO:0016073	snRNA metabolic process	0.00409585	251.047	400	1.59333	0.00652603	2.58312e-18	4.35227e-17	86	76.8124	77	1.00244	0.00459126	0.895349	0.561381	0.968856
GO:0032479	regulation of type I interferon production	0.00765454	469.17	668	1.42379	0.0108985	2.60749e-18	4.38772e-17	123	109.86	113	1.02859	0.00673782	0.918699	0.224233	0.951552
GO:0051881	regulation of mitochondrial membrane potential	0.00453547	277.992	434	1.56119	0.00708074	2.67613e-18	4.49748e-17	65	58.0559	63	1.08516	0.00375648	0.969231	0.0247404	0.250816
GO:0006400	tRNA modification	0.00375264	230.01	373	1.62167	0.00608552	2.73901e-18	4.59727e-17	75	66.9875	72	1.07483	0.00429313	0.96	0.0342629	0.315954
GO:0009165	nucleotide biosynthetic process	0.0156235	957.613	1235	1.28966	0.0201491	2.8018e-18	4.69667e-17	196	175.061	187	1.0682	0.0111502	0.954082	0.00181304	0.0363685
GO:0006596	polyamine biosynthetic process	0.000680029	41.681	109	2.6151	0.00177834	3.17236e-18	5.31108e-17	13	11.6112	13	1.11961	0.000775148	1	0.230096	0.951552
GO:0045056	transcytosis	0.000859637	52.6897	127	2.41034	0.00207201	3.21095e-18	5.36886e-17	17	15.1838	16	1.05375	0.000954028	0.941176	0.44431	0.968856
GO:0006984	ER-nucleus signaling pathway	0.00241868	148.248	265	1.78754	0.0043235	3.53819e-18	5.9085e-17	35	31.2609	35	1.11961	0.00208694	1	0.0190984	0.20943
GO:0046777	protein autophosphorylation	0.0198642	1217.54	1527	1.25417	0.0249131	3.5839e-18	5.97726e-17	197	175.954	186	1.05709	0.0110906	0.944162	0.00902852	0.124145
GO:0070671	response to interleukin-12	0.00440184	269.802	423	1.56782	0.00690128	3.65725e-18	6.09187e-17	58	51.8037	54	1.0424	0.00321984	0.931034	0.243748	0.968856
GO:0097201	negative regulation of transcription from RNA polymerase II promoter in response to stress	0.00104876	64.2815	145	2.2557	0.00236569	3.77505e-18	6.28013e-17	13	11.6112	11	0.947363	0.000655894	0.846154	0.845137	0.968856
GO:0051651	maintenance of location in cell	0.00739808	453.451	648	1.42904	0.0105722	3.97242e-18	6.60014e-17	100	89.3167	93	1.04124	0.00554529	0.93	0.14935	0.771008
GO:1901699	cellular response to nitrogen compound	0.0627588	3846.67	4374	1.13709	0.0713621	3.99796e-18	6.63419e-17	573	511.785	545	1.0649	0.0324966	0.951134	4.07725e-07	2.59191e-05
GO:0051656	establishment of organelle localization	0.0370728	2272.3	2686	1.18206	0.0438223	4.08919e-18	6.77703e-17	392	350.122	371	1.05963	0.0221215	0.946429	0.000131737	0.00423846
GO:0060544	regulation of necroptotic process	0.000741866	45.4712	115	2.52907	0.00187623	4.19962e-18	6.9513e-17	20	17.8633	18	1.00765	0.00107328	0.9	0.637868	0.968856
GO:0044782	cilium organization	0.0264521	1621.33	1974	1.21752	0.032206	4.69032e-18	7.75376e-17	336	300.104	325	1.08296	0.0193787	0.967262	3.52309e-07	2.30648e-05
GO:0008088	axo-dendritic transport	0.00337618	206.936	342	1.65268	0.00557976	5.05814e-18	8.35133e-17	46	41.0857	44	1.07093	0.00262358	0.956522	0.11759	0.684373
GO:0006733	oxidoreduction coenzyme metabolic process	0.00860077	527.167	735	1.39424	0.0119916	5.33359e-18	8.79508e-17	125	111.646	118	1.05691	0.00703595	0.944	0.0363712	0.329394
GO:2000489	regulation of hepatic stellate cell activation	0.000460108	28.2014	85	3.01403	0.00138678	5.43981e-18	8.959e-17	6	5.359	6	1.11961	0.00035776	1	0.507639	0.968856
GO:0061515	myeloid cell development	0.00473866	290.447	448	1.54245	0.00730915	5.50839e-18	9.06061e-17	49	43.7652	47	1.07391	0.00280246	0.959184	0.0930761	0.592201
GO:0097421	liver regeneration	0.00286747	175.756	301	1.71261	0.00491084	5.5433e-18	9.10666e-17	35	31.2609	34	1.08762	0.00202731	0.971429	0.0992145	0.622586
GO:0007051	spindle organization	0.00901747	552.707	765	1.3841	0.012481	5.66977e-18	9.30281e-17	126	112.539	116	1.03075	0.0069167	0.920635	0.198385	0.900704
GO:0002521	leukocyte differentiation	0.0317401	1945.45	2328	1.19664	0.0379815	6.24457e-18	1.02332e-16	301	268.843	275	1.0229	0.0163974	0.913621	0.14267	0.764368
GO:0051403	stress-activated MAPK cascade	0.0101479	621.995	846	1.36014	0.0138026	6.31571e-18	1.03369e-16	101	90.2099	92	1.01984	0.00548566	0.910891	0.351687	0.968856
GO:0008203	cholesterol metabolic process	0.00825054	505.701	709	1.40202	0.0115674	6.42978e-18	1.05105e-16	112	100.035	106	1.05963	0.00632043	0.946429	0.0381014	0.334921
GO:0033601	positive regulation of mammary gland epithelial cell proliferation	0.00107795	66.0705	147	2.2249	0.00239832	6.94258e-18	1.13347e-16	7	6.25217	7	1.11961	0.000417387	1	0.453389	0.968856
GO:0006354	DNA-templated transcription, elongation	0.00551065	337.764	506	1.49809	0.00825543	7.28962e-18	1.18865e-16	110	98.2484	101	1.02801	0.0060223	0.918182	0.249568	0.968856
GO:0043901	negative regulation of multi-organism process	0.00827494	507.196	710	1.39985	0.0115837	8.39742e-18	1.3676e-16	128	114.325	113	0.988407	0.00673782	0.882812	0.709134	0.968856
GO:0045185	maintenance of protein location	0.00658679	403.724	586	1.45149	0.00956063	8.68257e-18	1.41229e-16	90	80.3851	83	1.03253	0.00494902	0.922222	0.241442	0.968856
GO:1903572	positive regulation of protein kinase D signaling	0.000146075	8.9534	45	5.02603	0.000734178	9.16651e-18	1.48916e-16	1	0.893167	1	1.11961	5.96267e-05	1	0.893167	0.968856
GO:0007077	mitotic nuclear envelope disassembly	0.00344274	211.016	346	1.63969	0.00564502	9.6755e-18	1.56991e-16	44	39.2994	44	1.11961	0.00262358	1	0.00689318	0.0991338
GO:0032784	regulation of DNA-templated transcription, elongation	0.00242254	148.485	263	1.77122	0.00429086	1.37335e-17	2.2256e-16	43	38.4062	41	1.06754	0.0024447	0.953488	0.147703	0.764603
GO:0097711	ciliary basal body docking	0.00679398	416.424	600	1.44084	0.00978905	1.43383e-17	2.32076e-16	96	85.7441	94	1.09629	0.00560491	0.979167	0.00148501	0.0308222
GO:0008154	actin polymerization or depolymerization	0.00378471	231.976	372	1.60361	0.00606921	1.51129e-17	2.44313e-16	43	38.4062	43	1.11961	0.00256395	1	0.0077198	0.109114
GO:0009124	nucleoside monophosphate biosynthetic process	0.00553849	339.47	506	1.49056	0.00825543	1.71915e-17	2.77574e-16	85	75.9192	79	1.04058	0.00471051	0.929412	0.183628	0.850234
GO:0019725	cellular homeostasis	0.073209	4487.2	5041	1.12342	0.0822443	1.76278e-17	2.8427e-16	772	689.525	724	1.05	0.0431698	0.937824	7.9485e-06	0.000368487
GO:0010212	response to ionizing radiation	0.0124653	764.034	1007	1.31801	0.0164293	1.82017e-17	2.93166e-16	148	132.189	140	1.05909	0.00834774	0.945946	0.0186935	0.207235
GO:0060216	definitive hemopoiesis	0.00206841	126.779	233	1.83784	0.00380141	1.82277e-17	2.93225e-16	17	15.1838	17	1.11961	0.00101366	1	0.146379	0.764368
GO:0072422	signal transduction involved in DNA damage checkpoint	0.00471325	288.889	443	1.53346	0.00722758	2.10195e-17	3.37723e-16	65	58.0559	64	1.10239	0.00381611	0.984615	0.0056178	0.0849708
GO:2000974	negative regulation of pro-B cell differentiation	0.000323205	19.8102	68	3.43258	0.00110943	2.13003e-17	3.41818e-16	3	2.6795	3	1.11961	0.00017888	1	0.712508	0.968856
GO:0006690	icosanoid metabolic process	0.00629697	385.96	562	1.45611	0.00916907	2.24821e-17	3.60344e-16	101	90.2099	97	1.07527	0.00578379	0.960396	0.0131764	0.162349
GO:0044242	cellular lipid catabolic process	0.0124773	764.774	1007	1.31673	0.0164293	2.31621e-17	3.70791e-16	171	152.732	160	1.04759	0.00954028	0.935673	0.0394551	0.345435
GO:0045589	regulation of regulatory T cell differentiation	0.0029262	179.355	303	1.68938	0.00494347	2.4346e-17	3.89269e-16	25	22.3292	23	1.03004	0.00137141	0.92	0.491343	0.968856
GO:0050853	B cell receptor signaling pathway	0.00393886	241.425	383	1.58642	0.00624867	2.45669e-17	3.92325e-16	35	31.2609	32	1.02364	0.00190806	0.914286	0.477214	0.968856
GO:0045214	sarcomere organization	0.00291458	178.643	302	1.69052	0.00492715	2.52052e-17	4.02031e-16	38	33.9404	38	1.11961	0.00226582	1	0.0135987	0.16529
GO:0002440	production of molecular mediator of immune response	0.00564581	346.049	513	1.48245	0.00836963	2.63828e-17	4.20303e-16	68	60.7354	64	1.05375	0.00381611	0.941176	0.135068	0.739147
GO:0002573	myeloid leukocyte differentiation	0.0101485	622.035	841	1.35201	0.013721	3.05051e-17	4.8539e-16	95	84.8509	92	1.08425	0.00548566	0.968421	0.00672874	0.0980548
GO:0006977	DNA damage response, signal transduction by p53 class mediator resulting in cell cycle arrest	0.00428122	262.409	409	1.55864	0.00667287	3.08757e-17	4.90692e-16	62	55.3764	61	1.10155	0.00363723	0.983871	0.00756976	0.107687
GO:0048524	positive regulation of viral process	0.00742316	454.988	644	1.41542	0.0105069	3.24543e-17	5.15159e-16	104	92.8894	95	1.02272	0.00566454	0.913462	0.315235	0.968856
GO:0097332	response to antipsychotic drug	0.000158164	9.69434	46	4.74504	0.000750494	3.3436e-17	5.30102e-16	2	1.78633	2	1.11961	0.000119253	1	0.797743	0.968856
GO:0051130	positive regulation of cellular component organization	0.133633	8190.78	8903	1.08695	0.145253	3.39856e-17	5.38167e-16	1215	1085.2	1151	1.06064	0.0686304	0.947325	4.38151e-12	7.58636e-10
GO:0043900	regulation of multi-organism process	0.0215761	1322.46	1634	1.23557	0.0266588	3.45384e-17	5.46263e-16	289	258.125	261	1.01114	0.0155626	0.903114	0.331399	0.968856
GO:0002831	regulation of response to biotic stimulus	0.0112538	689.777	919	1.33231	0.0149936	3.6584e-17	5.77922e-16	153	136.655	137	1.00253	0.00816886	0.895425	0.52975	0.968856
GO:1903902	positive regulation of viral life cycle	0.00699243	428.587	612	1.42795	0.00998483	3.76537e-17	5.94106e-16	98	87.5304	89	1.01679	0.00530678	0.908163	0.390356	0.968856
GO:0060947	cardiac vascular smooth muscle cell differentiation	0.000656508	40.2393	104	2.58454	0.00169677	3.88313e-17	6.11953e-16	6	5.359	6	1.11961	0.00035776	1	0.507639	0.968856
GO:0034728	nucleosome organization	0.0105106	644.227	866	1.34425	0.0141289	3.91311e-17	6.1524e-16	171	152.732	150	0.982115	0.00894401	0.877193	0.792607	0.968856
GO:0071158	positive regulation of cell cycle arrest	0.00674935	413.688	594	1.43587	0.00969116	3.91334e-17	6.1524e-16	86	76.8124	85	1.10659	0.00506827	0.988372	0.000667799	0.0163642
GO:0061419	positive regulation of transcription from RNA polymerase II promoter in response to hypoxia	0.000477172	29.2473	85	2.90625	0.00138678	4.30372e-17	6.75807e-16	4	3.57267	4	1.11961	0.000238507	1	0.636377	0.968856
GO:0060716	labyrinthine layer blood vessel development	0.00214564	131.513	238	1.80971	0.00388299	4.49088e-17	7.04356e-16	21	18.7565	21	1.11961	0.00125216	1	0.0931122	0.592201
GO:0046782	regulation of viral transcription	0.00408497	250.38	393	1.56961	0.00641183	4.5544e-17	7.13468e-16	65	58.0559	59	1.01626	0.00351798	0.907692	0.449776	0.968856
GO:0046794	transport of virus	0.00402057	246.433	388	1.57446	0.00633025	4.58841e-17	7.17941e-16	67	59.8422	63	1.05277	0.00375648	0.940299	0.143712	0.764368
GO:0097296	activation of cysteine-type endopeptidase activity involved in apoptotic signaling pathway	0.000922595	56.5486	130	2.29891	0.00212096	4.6762e-17	7.30808e-16	13	11.6112	13	1.11961	0.000775148	1	0.230096	0.951552
GO:0055082	cellular chemical homeostasis	0.0606363	3716.58	4218	1.13491	0.068817	4.72486e-17	7.37537e-16	637	568.947	596	1.04755	0.0355375	0.935636	0.000116159	0.00379289
GO:0072595	maintenance of protein localization in organelle	0.00146995	90.0979	180	1.99783	0.00293671	4.83944e-17	7.54528e-16	31	27.6882	28	1.01126	0.00166955	0.903226	0.573909	0.968856
GO:0031124	mRNA 3'-end processing	0.00386977	237.19	376	1.58523	0.00613447	5.2706e-17	8.20779e-16	77	68.7739	72	1.04691	0.00429313	0.935065	0.155778	0.793915
GO:0007159	leukocyte cell-cell adhesion	0.0259178	1588.58	1926	1.2124	0.0314228	5.31171e-17	8.26203e-16	259	231.33	229	0.989927	0.0136545	0.88417	0.722584	0.968856
GO:2001269	positive regulation of cysteine-type endopeptidase activity involved in apoptotic signaling pathway	0.00133718	81.9597	168	2.04979	0.00274093	5.59127e-17	8.68661e-16	18	16.077	18	1.11961	0.00107328	1	0.130727	0.721577
GO:0070206	protein trimerization	0.00261154	160.069	276	1.72425	0.00450296	5.62741e-17	8.73244e-16	50	44.6584	44	0.985258	0.00262358	0.88	0.716972	0.968856
GO:0044783	G1 DNA damage checkpoint	0.00545781	334.526	497	1.48568	0.00810859	5.65303e-17	8.76187e-16	72	64.308	71	1.10406	0.0042335	0.986111	0.00278313	0.0503656
GO:0046474	glycerophospholipid biosynthetic process	0.0206851	1267.85	1571	1.2391	0.025631	5.73744e-17	8.88223e-16	233	208.108	225	1.08117	0.013416	0.965665	3.78824e-05	0.00148907
GO:0046718	viral entry into host cell	0.0069172	423.976	605	1.42697	0.00987062	6.42546e-17	9.92721e-16	90	80.3851	81	1.00765	0.00482977	0.9	0.502284	0.968856
GO:0006595	polyamine metabolic process	0.000771642	47.2963	115	2.43148	0.00187623	6.42752e-17	9.92721e-16	17	15.1838	17	1.11961	0.00101366	1	0.146379	0.764368
GO:0045730	respiratory burst	0.000874732	53.615	125	2.33144	0.00203938	6.64047e-17	1.02441e-15	16	14.2907	16	1.11961	0.000954028	1	0.163905	0.803969
GO:0023057	negative regulation of signaling	0.136893	8390.61	9103	1.0849	0.148516	6.65153e-17	1.02491e-15	1262	1127.18	1182	1.04864	0.0704788	0.936609	2.37736e-08	2.05814e-06
GO:0072431	signal transduction involved in mitotic G1 DNA damage checkpoint	0.00435648	267.022	413	1.54669	0.00673813	6.86948e-17	1.05726e-15	63	56.2695	62	1.10184	0.00369686	0.984127	0.00685484	0.0988792
GO:0052548	regulation of endopeptidase activity	0.0301319	1846.87	2207	1.19499	0.0360074	7.70134e-17	1.1839e-15	379	338.51	328	0.968951	0.0195576	0.865435	0.964453	1
GO:0043370	regulation of CD4-positive, alpha-beta T cell differentiation	0.00467439	286.508	437	1.52527	0.00712969	7.82093e-17	1.20088e-15	40	35.7267	40	1.11961	0.00238507	1	0.010843	0.141691
GO:0031571	mitotic G1 DNA damage checkpoint	0.00532601	326.447	486	1.48876	0.00792913	8.81712e-17	1.35227e-15	71	63.4149	70	1.10384	0.00417387	0.985915	0.00307846	0.0543023
GO:0002822	regulation of adaptive immune response based on somatic recombination of immune receptors built from immunoglobulin superfamily domains	0.0101279	620.767	836	1.34672	0.0136394	9.00534e-17	1.37953e-15	120	107.18	111	1.03564	0.00661857	0.925	0.162315	0.803969
GO:0060948	cardiac vascular smooth muscle cell development	0.000367323	22.5143	72	3.19797	0.00117469	9.17544e-17	1.40395e-15	3	2.6795	3	1.11961	0.00017888	1	0.712508	0.968856
GO:0045861	negative regulation of proteolysis	0.0249974	1532.17	1861	1.21462	0.0303624	9.59366e-17	1.46624e-15	329	293.852	283	0.96307	0.0168744	0.860182	0.976245	1
GO:2000491	positive regulation of hepatic stellate cell activation	0.000341978	20.9609	69	3.29185	0.00112574	9.68575e-17	1.47859e-15	4	3.57267	4	1.11961	0.000238507	1	0.636377	0.968856
GO:0006686	sphingomyelin biosynthetic process	0.000559296	34.2809	93	2.71288	0.0015173	9.81879e-17	1.49717e-15	6	5.359	6	1.11961	0.00035776	1	0.507639	0.968856
GO:1900102	negative regulation of endoplasmic reticulum unfolded protein response	0.000686377	42.0701	106	2.5196	0.0017294	1.02803e-16	1.56572e-15	9	8.03851	8	0.99521	0.000477014	0.888889	0.751164	0.968856
GO:0016579	protein deubiquitination	0.0214011	1311.74	1617	1.23272	0.0263815	1.05123e-16	1.59921e-15	290	259.019	247	0.9536	0.0147278	0.851724	0.989309	1
GO:0016241	regulation of macroautophagy	0.0121712	746.008	980	1.31366	0.0159888	1.07567e-16	1.63449e-15	160	142.907	150	1.04964	0.00894401	0.9375	0.038086	0.334921
GO:0033619	membrane protein proteolysis	0.00238106	145.943	256	1.75411	0.00417666	1.08042e-16	1.63982e-15	36	32.154	35	1.08851	0.00208694	0.972222	0.0906438	0.592201
GO:0022409	positive regulation of cell-cell adhesion	0.027429	1681.2	2024	1.2039	0.0330217	1.09561e-16	1.66095e-15	240	214.36	228	1.06363	0.0135949	0.95	0.00133654	0.0285048
GO:0031401	positive regulation of protein modification process	0.121032	7418.41	8090	1.09053	0.131989	1.12189e-16	1.69885e-15	1182	1055.72	1096	1.03815	0.0653509	0.927242	2.537e-05	0.00103357
GO:0043372	positive regulation of CD4-positive, alpha-beta T cell differentiation	0.00317631	194.685	320	1.64368	0.00522083	1.13825e-16	1.72164e-15	26	23.2223	26	1.11961	0.00155029	1	0.0528873	0.415562
GO:0010648	negative regulation of cell communication	0.136692	8378.29	9084	1.08423	0.148206	1.21184e-16	1.83084e-15	1258	1123.6	1178	1.04841	0.0702403	0.936407	2.92629e-08	2.43784e-06
GO:0090662	ATP hydrolysis coupled transmembrane transport	0.0050191	307.635	462	1.50178	0.00753757	1.26377e-16	1.90711e-15	76	67.8807	73	1.07542	0.00435275	0.960526	0.0316933	0.298962
GO:0014074	response to purine-containing compound	0.0133781	819.981	1064	1.29759	0.0173592	1.26632e-16	1.90877e-15	144	128.616	139	1.08074	0.00828812	0.965278	0.00135783	0.0288654
GO:1902686	mitochondrial outer membrane permeabilization involved in programmed cell death	0.00156591	95.9792	187	1.94834	0.00305092	1.27591e-16	1.92103e-15	18	16.077	17	1.05741	0.00101366	0.944444	0.412469	0.968856
GO:1905456	regulation of lymphoid progenitor cell differentiation	0.00053361	32.7066	90	2.75174	0.00146836	1.32243e-16	1.98878e-15	8	7.14534	8	1.11961	0.000477014	1	0.404934	0.968856
GO:1903050	regulation of proteolysis involved in cellular protein catabolic process	0.0208198	1276.11	1576	1.235	0.0257126	1.44187e-16	2.16438e-15	241	215.253	226	1.04993	0.0134756	0.937759	0.0115255	0.147677
GO:0018193	peptidyl-amino acid modification	0.0874429	5359.64	5941	1.10847	0.0969279	1.44351e-16	2.16438e-15	866	773.483	825	1.0666	0.0491921	0.952656	1.2076e-10	1.65529e-08
GO:0097191	extrinsic apoptotic signaling pathway	0.00848848	520.285	717	1.37809	0.0116979	1.44412e-16	2.16438e-15	95	84.8509	91	1.07247	0.00542603	0.957895	0.0208061	0.223504
GO:0071801	regulation of podosome assembly	0.0011867	72.7363	153	2.10349	0.00249621	1.61883e-16	2.42345e-15	14	12.5043	13	1.03964	0.000775148	0.928571	0.549882	0.968856
GO:0014070	response to organic cyclic compound	0.0944671	5790.17	6390	1.10359	0.104253	1.72812e-16	2.58413e-15	899	802.957	828	1.03119	0.0493709	0.921023	0.00246874	0.0460296
GO:1903707	negative regulation of hemopoiesis	0.0138139	846.693	1093	1.2909	0.0178324	1.84094e-16	2.74856e-15	135	120.578	125	1.03668	0.00745334	0.925926	0.134074	0.736344
GO:1903038	negative regulation of leukocyte cell-cell adhesion	0.0104142	638.32	854	1.33789	0.0139331	1.84226e-16	2.74856e-15	104	92.8894	97	1.04425	0.00578379	0.932692	0.121427	0.698059
GO:0006521	regulation of cellular amino acid metabolic process	0.0025783	158.032	271	1.71484	0.00442139	1.99617e-16	2.97481e-15	60	53.59	55	1.02631	0.00327947	0.916667	0.370038	0.968856
GO:0072008	glomerular mesangial cell differentiation	0.000338892	20.7717	68	3.27368	0.00110943	2.08574e-16	3.10478e-15	6	5.359	6	1.11961	0.00035776	1	0.507639	0.968856
GO:1903393	positive regulation of adherens junction organization	0.00315392	193.313	317	1.63983	0.00517188	2.11193e-16	3.14021e-15	26	23.2223	26	1.11961	0.00155029	1	0.0528873	0.415562
GO:0006333	chromatin assembly or disassembly	0.0111847	685.545	908	1.32449	0.0148141	2.17525e-16	3.23072e-15	178	158.984	156	0.981232	0.00930177	0.876405	0.804756	0.968856
GO:0045746	negative regulation of Notch signaling pathway	0.00281664	172.641	290	1.67979	0.00473137	2.25234e-16	3.34144e-15	33	29.4745	33	1.11961	0.00196768	1	0.0239507	0.246996
GO:0030260	entry into host cell	0.00791258	484.986	674	1.38973	0.0109964	2.27351e-16	3.36904e-15	102	91.103	92	1.00985	0.00548566	0.901961	0.465829	0.968856
GO:0010896	regulation of triglyceride catabolic process	0.00054866	33.629	91	2.706	0.00148467	2.39684e-16	3.54781e-15	12	10.718	12	1.11961	0.000715521	1	0.257638	0.968856
GO:1901264	carbohydrate derivative transport	0.00357895	219.364	350	1.59552	0.00571028	2.56464e-16	3.79192e-15	54	48.231	52	1.07814	0.00310059	0.962963	0.0623248	0.467547
GO:0033044	regulation of chromosome organization	0.0137341	841.805	1086	1.29009	0.0177182	2.68924e-16	3.97169e-15	155	138.441	148	1.06905	0.00882476	0.954839	0.00493699	0.0771566
GO:0070734	histone H3-K27 methylation	0.000569032	34.8777	93	2.66646	0.0015173	2.71914e-16	4.01134e-15	11	9.82484	10	1.01783	0.000596267	0.909091	0.668255	0.968856
GO:0071593	lymphocyte aggregation	0.0227957	1397.22	1707	1.22172	0.0278498	2.80127e-16	4.12787e-15	222	198.283	196	0.988486	0.0116868	0.882883	0.734298	0.968856
GO:0006109	regulation of carbohydrate metabolic process	0.0152512	934.795	1191	1.27408	0.0194313	2.92531e-16	4.30583e-15	176	157.197	166	1.056	0.00989804	0.943182	0.0152239	0.178925
GO:0045010	actin nucleation	0.00258712	158.572	271	1.709	0.00442139	2.94888e-16	4.33355e-15	29	25.9018	29	1.11961	0.00172917	1	0.0376639	0.333302
GO:0006513	protein monoubiquitination	0.00591621	362.622	527	1.4533	0.00859805	2.95073e-16	4.33355e-15	60	53.59	56	1.04497	0.0033391	0.933333	0.217823	0.934573
GO:1904355	positive regulation of telomere capping	0.00196825	120.64	220	1.82361	0.00358932	3.02761e-16	4.44151e-15	17	15.1838	16	1.05375	0.000954028	0.941176	0.44431	0.968856
GO:0035747	natural killer cell chemotaxis	0.000267737	16.4104	59	3.59528	0.000962589	3.58517e-16	5.25359e-15	3	2.6795	3	1.11961	0.00017888	1	0.712508	0.968856
GO:0042127	regulation of cell proliferation	0.169702	10401.5	11158	1.07273	0.182044	3.81565e-16	5.58511e-15	1559	1392.45	1458	1.04708	0.0869358	0.935215	1.65931e-09	1.91534e-07
GO:1902895	positive regulation of pri-miRNA transcription from RNA polymerase II promoter	0.00194994	119.517	218	1.824	0.00355669	4.01731e-16	5.87376e-15	20	17.8633	19	1.06363	0.00113291	0.95	0.353965	0.968856
GO:1903897	regulation of PERK-mediated unfolded protein response	0.000814144	49.9014	117	2.34463	0.00190886	4.26013e-16	6.22188e-15	10	8.93167	10	1.11961	0.000596267	1	0.323	0.968856
GO:0031294	lymphocyte costimulation	0.00522006	319.953	474	1.48147	0.00773335	4.5089e-16	6.5779e-15	71	63.4149	64	1.00923	0.00381611	0.901408	0.507267	0.968856
GO:0043467	regulation of generation of precursor metabolites and energy	0.0100212	614.231	823	1.33989	0.0134273	4.63085e-16	6.74832e-15	122	108.966	116	1.06455	0.0069167	0.95082	0.0196682	0.214606
GO:0071636	positive regulation of transforming growth factor beta production	0.00200227	122.725	222	1.80892	0.00362195	5.05989e-16	7.36538e-15	17	15.1838	14	0.922033	0.000834774	0.823529	0.900049	0.973112
GO:0009719	response to endogenous stimulus	0.155249	9515.67	10242	1.07633	0.167099	5.47428e-16	7.95978e-15	1444	1289.73	1357	1.05215	0.0809135	0.939751	1.13183e-10	1.56776e-08
GO:0060213	positive regulation of nuclear-transcribed mRNA poly(A) tail shortening	0.00108375	66.4262	142	2.13771	0.00231674	5.51942e-16	8.01656e-15	11	9.82484	10	1.01783	0.000596267	0.909091	0.668255	0.968856
GO:0000165	MAPK cascade	0.0390077	2390.9	2785	1.16483	0.0454375	5.64014e-16	8.18286e-15	366	326.899	343	1.04925	0.020452	0.937159	0.00233001	0.0443714
GO:0043087	regulation of GTPase activity	0.055144	3379.94	3842	1.13671	0.0626825	6.00118e-16	8.69708e-15	477	426.041	437	1.02572	0.0260569	0.916143	0.0546379	0.427201
GO:0019751	polyol metabolic process	0.00793989	486.659	673	1.3829	0.01098	6.1465e-16	8.89788e-15	94	83.9577	91	1.08388	0.00542603	0.968085	0.00732147	0.104721
GO:0002673	regulation of acute inflammatory response	0.00596011	365.313	528	1.44534	0.00861436	6.92657e-16	1.00161e-14	89	79.4919	82	1.03155	0.00488939	0.921348	0.252532	0.968856
GO:0050868	negative regulation of T cell activation	0.00926779	568.051	768	1.35199	0.01253	6.93515e-16	1.00175e-14	97	86.6372	90	1.03882	0.00536641	0.927835	0.173494	0.834433
GO:1903321	negative regulation of protein modification by small protein conjugation or removal	0.0099448	609.547	816	1.3387	0.0133131	7.41232e-16	1.0695e-14	149	133.082	136	1.02193	0.00810924	0.912752	0.266568	0.968856
GO:0043691	reverse cholesterol transport	0.000947615	58.0822	129	2.22099	0.00210465	7.53764e-16	1.08639e-14	17	15.1838	16	1.05375	0.000954028	0.941176	0.44431	0.968856
GO:0045017	glycerolipid biosynthetic process	0.0216437	1326.61	1624	1.22418	0.0264957	7.94625e-16	1.14403e-14	244	217.933	236	1.0829	0.0140719	0.967213	1.54506e-05	0.000677528
GO:0051250	negative regulation of lymphocyte activation	0.0128911	790.134	1023	1.29472	0.0166903	8.19106e-16	1.17799e-14	128	114.325	120	1.04964	0.00715521	0.9375	0.0613561	0.462816
GO:0006091	generation of precursor metabolites and energy	0.0275116	1686.27	2019	1.19732	0.0329401	8.21109e-16	1.17958e-14	368	328.685	340	1.03442	0.0202731	0.923913	0.0284952	0.276729
GO:0006405	RNA export from nucleus	0.0074556	456.976	637	1.39395	0.0103927	8.3889e-16	1.20381e-14	123	109.86	117	1.065	0.00697633	0.951219	0.0183741	0.20421
GO:0000075	cell cycle checkpoint	0.0145192	889.923	1136	1.27652	0.0185339	8.62286e-16	1.23604e-14	200	178.633	189	1.05803	0.0112695	0.945	0.00752645	0.107187
GO:0001776	leukocyte homeostasis	0.00598193	366.651	529	1.44279	0.00863068	8.72003e-16	1.24861e-14	67	59.8422	64	1.06948	0.00381611	0.955224	0.0629246	0.467547
GO:1901888	regulation of cell junction assembly	0.0105606	647.294	859	1.32706	0.0140147	8.96973e-16	1.28296e-14	82	73.2397	81	1.10596	0.00482977	0.987805	0.00100677	0.0225691
GO:0016064	immunoglobulin mediated immune response	0.00431587	264.532	404	1.52722	0.00659129	9.06968e-16	1.29585e-14	67	59.8422	64	1.06948	0.00381611	0.955224	0.0629246	0.467547
GO:0060147	regulation of posttranscriptional gene silencing	0.00659639	404.313	574	1.41969	0.00936485	9.45946e-16	1.34861e-14	109	97.3552	102	1.04771	0.00608193	0.93578	0.0927271	0.592201
GO:0060966	regulation of gene silencing by RNA	0.00659639	404.313	574	1.41969	0.00936485	9.45946e-16	1.34861e-14	109	97.3552	102	1.04771	0.00608193	0.93578	0.0927271	0.592201
GO:0002703	regulation of leukocyte mediated immunity	0.012573	770.639	1000	1.29763	0.0163151	1.0106e-15	1.43923e-14	160	142.907	145	1.01465	0.00864588	0.90625	0.351525	0.968856
GO:0051683	establishment of Golgi localization	0.000681351	41.762	103	2.46636	0.00168045	1.03675e-15	1.47487e-14	8	7.14534	8	1.11961	0.000477014	1	0.404934	0.968856
GO:0042098	T cell proliferation	0.00332274	203.661	327	1.60561	0.00533503	1.06692e-15	1.51615e-14	34	30.3677	34	1.11961	0.00202731	1	0.0213875	0.227149
GO:0098771	inorganic ion homeostasis	0.0584548	3582.87	4053	1.13122	0.066125	1.08566e-15	1.54112e-14	615	549.298	579	1.05407	0.0345239	0.941463	1.54978e-05	0.000677528
GO:0052547	regulation of peptidase activity	0.0328146	2011.3	2371	1.17884	0.038683	1.10233e-15	1.5631e-14	409	365.305	357	0.977265	0.0212867	0.872861	0.920238	0.983067
GO:0002706	regulation of lymphocyte mediated immunity	0.00930306	570.213	769	1.34862	0.0125463	1.10646e-15	1.56727e-14	119	106.287	107	1.00671	0.00638006	0.89916	0.490212	0.968856
GO:0001824	blastocyst development	0.00473372	290.144	435	1.49926	0.00709706	1.20887e-15	1.71048e-14	60	53.59	57	1.06363	0.00339872	0.95	0.104346	0.637759
GO:0006349	regulation of gene expression by genetic imprinting	0.00122861	75.3052	154	2.04501	0.00251252	1.26191e-15	1.78362e-14	18	16.077	18	1.11961	0.00107328	1	0.130727	0.721577
GO:0009259	ribonucleotide metabolic process	0.0302428	1853.67	2199	1.1863	0.0358769	1.28967e-15	1.8209e-14	381	340.297	345	1.01382	0.0205712	0.905512	0.243964	0.968856
GO:0001922	B-1 B cell homeostasis	0.000352518	21.6069	68	3.14715	0.00110943	1.34393e-15	1.89547e-14	3	2.6795	3	1.11961	0.00017888	1	0.712508	0.968856
GO:0070486	leukocyte aggregation	0.0233549	1431.49	1737	1.21342	0.0283393	1.3798e-15	1.94398e-14	228	203.642	201	0.987026	0.011985	0.881579	0.755765	0.968856
GO:0010897	negative regulation of triglyceride catabolic process	0.000168142	10.3059	45	4.36642	0.000734178	1.38202e-15	1.94503e-14	4	3.57267	4	1.11961	0.000238507	1	0.636377	0.968856
GO:0019724	B cell mediated immunity	0.00444753	272.603	413	1.51503	0.00673813	1.39765e-15	1.96492e-14	69	61.6285	66	1.07093	0.00393536	0.956522	0.0542034	0.424192
GO:0033993	response to lipid	0.0875578	5366.68	5928	1.10459	0.0967158	1.44665e-15	2.03164e-14	833	744.008	787	1.05778	0.0469262	0.944778	6.44765e-08	4.84827e-06
GO:0051817	modification of morphology or physiology of other organism involved in symbiotic interaction	0.00793465	486.338	670	1.37764	0.0109311	1.45944e-15	2.04742e-14	101	90.2099	94	1.04201	0.00560491	0.930693	0.141926	0.763317
GO:0051568	histone H3-K4 methylation	0.00227914	139.695	243	1.7395	0.00396456	1.50486e-15	2.10888e-14	32	28.5814	31	1.08462	0.00184843	0.96875	0.12967	0.721577
GO:0046931	pore complex assembly	0.00105449	64.6328	138	2.13514	0.00225148	1.5247e-15	2.13441e-14	16	14.2907	16	1.11961	0.000954028	1	0.163905	0.803969
GO:0006693	prostaglandin metabolic process	0.00184518	113.096	207	1.8303	0.00337722	1.54594e-15	2.16185e-14	29	25.9018	28	1.081	0.00166955	0.965517	0.168528	0.816518
GO:0055072	iron ion homeostasis	0.00702679	430.693	604	1.40239	0.00985431	1.56953e-15	2.19251e-14	86	76.8124	81	1.05452	0.00482977	0.94186	0.0914903	0.592201
GO:0042632	cholesterol homeostasis	0.00464076	284.446	427	1.50116	0.00696654	1.81591e-15	2.53399e-14	60	53.59	59	1.10095	0.00351798	0.983333	0.00922524	0.125538
GO:0034968	histone lysine methylation	0.00666292	408.39	577	1.41287	0.0094138	1.83896e-15	2.56344e-14	68	60.7354	65	1.07022	0.00387574	0.955882	0.0584157	0.448217
GO:0060547	negative regulation of necrotic cell death	0.000529931	32.481	87	2.67849	0.00141941	1.86043e-15	2.59062e-14	13	11.6112	13	1.11961	0.000775148	1	0.230096	0.951552
GO:0090208	positive regulation of triglyceride metabolic process	0.000928053	56.8831	126	2.21507	0.0020557	1.93947e-15	2.69783e-14	19	16.9702	19	1.11961	0.00113291	1	0.116748	0.683363
GO:0042795	snRNA transcription from RNA polymerase II promoter	0.00381767	233.996	364	1.55558	0.00593869	2.05219e-15	2.85162e-14	70	62.5217	62	0.991656	0.00369686	0.885714	0.669427	0.968856
GO:0042130	negative regulation of T cell proliferation	0.00527188	323.129	474	1.4669	0.00773335	2.09054e-15	2.90184e-14	54	48.231	51	1.05741	0.00304096	0.944444	0.157306	0.797989
GO:0071467	cellular response to pH	0.000609706	37.3707	95	2.5421	0.00154993	2.22416e-15	3.08406e-14	20	17.8633	18	1.00765	0.00107328	0.9	0.637868	0.968856
GO:0050866	negative regulation of cell activation	0.0170299	1043.81	1305	1.25022	0.0212912	2.23547e-15	3.09648e-14	169	150.945	159	1.05336	0.00948065	0.940828	0.0229567	0.240515
GO:0045785	positive regulation of cell adhesion	0.0450446	2760.92	3173	1.14926	0.0517677	2.25623e-15	3.12195e-14	379	338.51	356	1.05167	0.0212271	0.939314	0.00116648	0.0256255
GO:0042493	response to drug	0.0432766	2652.55	3057	1.15247	0.0498752	2.27524e-15	3.14495e-14	406	362.626	392	1.081	0.0233737	0.965517	4.88514e-08	3.80376e-06
GO:0021557	oculomotor nerve development	0.00053235	32.6294	87	2.66631	0.00141941	2.39077e-15	3.29898e-14	4	3.57267	4	1.11961	0.000238507	1	0.636377	0.968856
GO:0071359	cellular response to dsRNA	0.00330589	202.628	324	1.59899	0.00528609	2.39169e-15	3.29898e-14	51	45.5515	48	1.05375	0.00286208	0.941176	0.191379	0.879928
GO:0042026	protein refolding	0.000551821	33.8228	89	2.63136	0.00145204	2.42758e-15	3.34497e-14	21	18.7565	18	0.959667	0.00107328	0.857143	0.81986	0.968856
GO:0043407	negative regulation of MAP kinase activity	0.00799919	490.294	673	1.37264	0.01098	2.50028e-15	3.44154e-14	72	64.308	69	1.07296	0.00411424	0.958333	0.0431812	0.365181
GO:0006323	DNA packaging	0.0126392	774.692	1001	1.29213	0.0163314	2.64351e-15	3.63489e-14	199	177.74	173	0.97333	0.0103154	0.869347	0.884563	0.968856
GO:1902236	negative regulation of endoplasmic reticulum stress-induced intrinsic apoptotic signaling pathway	0.00124038	76.0267	154	2.0256	0.00251252	2.68962e-15	3.69443e-14	19	16.9702	17	1.00176	0.00101366	0.894737	0.66843	0.968856
GO:0030852	regulation of granulocyte differentiation	0.00159773	97.9298	185	1.88911	0.00301829	2.94244e-15	4.0375e-14	15	13.3975	15	1.11961	0.000894401	1	0.183527	0.850234
GO:0030239	myofibril assembly	0.00505627	309.914	457	1.4746	0.00745599	2.97671e-15	4.08026e-14	58	51.8037	58	1.11961	0.00345835	1	0.00141097	0.0295652
GO:0002637	regulation of immunoglobulin production	0.00342833	210.133	333	1.58471	0.00543292	3.08923e-15	4.23009e-14	56	50.0174	50	0.999653	0.00298134	0.892857	0.609457	0.968856
GO:0002690	positive regulation of leukocyte chemotaxis	0.00701299	429.847	601	1.39817	0.00980536	3.12026e-15	4.26814e-14	89	79.4919	84	1.05671	0.00500865	0.94382	0.0758926	0.528677
GO:0009636	response to toxic substance	0.0146109	895.549	1137	1.26961	0.0185502	3.26724e-15	4.46455e-14	209	186.672	197	1.05533	0.0117465	0.942584	0.00918177	0.125465
GO:0042593	glucose homeostasis	0.0164866	1010.51	1266	1.25283	0.0206549	3.35709e-15	4.58256e-14	171	152.732	164	1.07378	0.00977878	0.959064	0.00153839	0.0317764
GO:0032965	regulation of collagen biosynthetic process	0.00309823	189.9	307	1.61664	0.00500873	3.40884e-15	4.64839e-14	31	27.6882	30	1.0835	0.0017888	0.967742	0.141603	0.76273
GO:0032673	regulation of interleukin-4 production	0.00309864	189.925	307	1.61643	0.00500873	3.46184e-15	4.71578e-14	26	23.2223	25	1.07655	0.00149067	0.961538	0.217607	0.934573
GO:0050764	regulation of phagocytosis	0.00515521	315.978	464	1.46845	0.0075702	3.4736e-15	4.7269e-14	68	60.7354	64	1.05375	0.00381611	0.941176	0.135068	0.739147
GO:0007265	Ras protein signal transduction	0.0151802	930.439	1176	1.26392	0.0191865	3.49696e-15	4.75377e-14	155	138.441	147	1.06183	0.00876513	0.948387	0.0119544	0.152135
GO:0042110	T cell activation	0.0227134	1392.17	1689	1.21321	0.0275562	3.57613e-15	4.85637e-14	220	196.497	194	0.987294	0.0115676	0.881818	0.74981	0.968856
GO:1901879	regulation of protein depolymerization	0.00724163	443.861	617	1.39007	0.0100664	3.8217e-15	5.17982e-14	71	63.4149	70	1.10384	0.00417387	0.985915	0.00307846	0.0543023
GO:0009792	embryo development ending in birth or egg hatching	0.0696678	4270.15	4769	1.11682	0.0778066	3.82218e-15	5.17982e-14	560	500.174	532	1.06363	0.0317214	0.95	9.5703e-07	5.49937e-05
GO:0051607	defense response to virus	0.00894299	548.143	739	1.34819	0.0120568	4.15998e-15	5.63181e-14	177	158.091	148	0.936172	0.00882476	0.836158	0.992787	1
GO:0071786	endoplasmic reticulum tubular network organization	0.000863582	52.9315	119	2.24819	0.00194149	4.19767e-15	5.67699e-14	12	10.718	11	1.02631	0.000655894	0.916667	0.627678	0.968856
GO:0006409	tRNA export from nucleus	0.00193784	118.776	213	1.79329	0.00347511	4.43463e-15	5.99131e-14	33	29.4745	33	1.11961	0.00196768	1	0.0239507	0.246996
GO:0071417	cellular response to organonitrogen compound	0.0554098	3396.23	3844	1.13184	0.0627152	4.79346e-15	6.46945e-14	486	434.079	465	1.07123	0.0277264	0.95679	2.42828e-07	1.63865e-05
GO:0045787	positive regulation of cell cycle	0.0348626	2136.83	2498	1.16902	0.0407551	4.82055e-15	6.49934e-14	358	319.754	342	1.06957	0.0203923	0.955307	1.63829e-05	0.000706829
GO:0060271	cilium assembly	0.0256679	1573.27	1886	1.19878	0.0307702	4.92079e-15	6.6277e-14	323	288.493	312	1.08148	0.0186035	0.965944	1.01895e-06	5.80449e-05
GO:0034109	homotypic cell-cell adhesion	0.00513189	314.549	461	1.46559	0.00752125	5.68695e-15	7.65179e-14	53	47.3379	51	1.07736	0.00304096	0.962264	0.0676015	0.488757
GO:0045838	positive regulation of membrane potential	0.000772995	47.3792	110	2.32169	0.00179466	5.79439e-15	7.78839e-14	13	11.6112	13	1.11961	0.000775148	1	0.230096	0.951552
GO:0060964	regulation of gene silencing by miRNA	0.00643391	394.354	557	1.41244	0.0090875	5.81616e-15	7.80968e-14	106	94.6757	99	1.04567	0.00590305	0.933962	0.109166	0.655943
GO:0033674	positive regulation of kinase activity	0.0601025	3683.86	4147	1.12572	0.0676586	5.8896e-15	7.90023e-14	538	480.524	514	1.06967	0.0306481	0.95539	1.13395e-07	8.0224e-06
GO:2000973	regulation of pro-B cell differentiation	0.000512236	31.3965	84	2.67546	0.00137047	5.90363e-15	7.91099e-14	6	5.359	6	1.11961	0.00035776	1	0.507639	0.968856
GO:0042789	mRNA transcription from RNA polymerase II promoter	0.000825809	50.6163	115	2.27199	0.00187623	5.98525e-15	8.0122e-14	19	16.9702	19	1.11961	0.00113291	1	0.116748	0.683363
GO:0006921	cellular component disassembly involved in execution phase of apoptosis	0.00133449	81.7948	161	1.96834	0.00262673	6.69731e-15	8.9563e-14	26	23.2223	25	1.07655	0.00149067	0.961538	0.217607	0.934573
GO:0050732	negative regulation of peptidyl-tyrosine phosphorylation	0.00386706	237.024	365	1.53993	0.005955	7.1058e-15	9.49291e-14	47	41.9789	43	1.02432	0.00256395	0.914894	0.42644	0.968856
GO:0006633	fatty acid biosynthetic process	0.0085194	522.18	707	1.35394	0.0115348	7.15776e-15	9.55263e-14	109	97.3552	101	1.03744	0.0060223	0.926605	0.163983	0.803969
GO:0001816	cytokine production	0.0126099	772.898	995	1.28736	0.0162335	7.46193e-15	9.94849e-14	131	117.005	118	1.0085	0.00703595	0.900763	0.458607	0.968856
GO:0050801	ion homeostasis	0.0606008	3714.4	4177	1.12454	0.0681481	7.89321e-15	1.05128e-13	642	573.413	603	1.0516	0.0359549	0.939252	2.59868e-05	0.00105218
GO:0002832	negative regulation of response to biotic stimulus	0.00223031	136.703	236	1.72637	0.00385036	8.12381e-15	1.0809e-13	44	39.2994	36	0.916046	0.00214656	0.818182	0.959673	1
GO:0043009	chordate embryonic development	0.069278	4246.25	4737	1.11557	0.0772845	8.72908e-15	1.16026e-13	555	495.708	527	1.06313	0.0314233	0.94955	1.3232e-06	7.22489e-05
GO:0061136	regulation of proteasomal protein catabolic process	0.0142075	870.819	1105	1.26892	0.0180282	9.02403e-15	1.19826e-13	153	136.655	143	1.04643	0.00852662	0.93464	0.0554388	0.432012
GO:0051186	cofactor metabolic process	0.0260471	1596.5	1908	1.19511	0.0311292	9.30395e-15	1.23418e-13	355	317.074	333	1.05023	0.0198557	0.938028	0.00222507	0.0426818
GO:0000002	mitochondrial genome maintenance	0.0014903	91.3451	174	1.90487	0.00283882	9.421e-15	1.24845e-13	21	18.7565	21	1.11961	0.00125216	1	0.0931122	0.592201
GO:0045019	negative regulation of nitric oxide biosynthetic process	0.000768556	47.1071	109	2.31388	0.00177834	9.45527e-15	1.25173e-13	13	11.6112	13	1.11961	0.000775148	1	0.230096	0.951552
GO:0002695	negative regulation of leukocyte activation	0.0153137	938.62	1181	1.25823	0.0192681	9.53915e-15	1.26156e-13	150	133.975	140	1.04497	0.00834774	0.933333	0.0647779	0.480053
GO:0009648	photoperiodism	0.0015139	92.7917	176	1.89672	0.00287145	9.58089e-15	1.26581e-13	22	19.6497	22	1.11961	0.00131179	1	0.0831536	0.558845
GO:1903691	positive regulation of wound healing, spreading of epidermal cells	0.000272653	16.7117	57	3.41079	0.000929959	9.71401e-15	1.28211e-13	2	1.78633	1	0.559806	5.96267e-05	0.5	0.988592	1
GO:2001252	positive regulation of chromosome organization	0.00633123	388.06	548	1.41215	0.00894066	9.85995e-15	1.30007e-13	71	63.4149	67	1.05654	0.00399499	0.943662	0.111725	0.666656
GO:0045860	positive regulation of protein kinase activity	0.056777	3480.03	3927	1.12844	0.0640693	1.03129e-14	1.35844e-13	505	451.049	481	1.0664	0.0286805	0.952475	1.10833e-06	6.20615e-05
GO:0055085	transmembrane transport	0.105896	6490.66	7081	1.09095	0.115527	1.04517e-14	1.37534e-13	1197	1069.12	1120	1.04759	0.066782	0.935673	1.10296e-07	7.84531e-06
GO:0051894	positive regulation of focal adhesion assembly	0.00305127	187.022	301	1.60944	0.00491084	1.05184e-14	1.38273e-13	24	21.436	24	1.11961	0.00143104	1	0.0663165	0.4832
GO:0035821	modification of morphology or physiology of other organism	0.00939588	575.902	768	1.33356	0.01253	1.09005e-14	1.43153e-13	140	125.043	120	0.959667	0.00715521	0.857143	0.93115	0.990507
GO:1904030	negative regulation of cyclin-dependent protein kinase activity	0.00211586	129.688	226	1.74265	0.00368721	1.1741e-14	1.54038e-13	26	23.2223	24	1.03349	0.00143104	0.923077	0.464115	0.968856
GO:0001959	regulation of cytokine-mediated signaling pathway	0.0137764	844.399	1074	1.27191	0.0175224	1.21666e-14	1.59462e-13	163	145.586	137	0.941023	0.00816886	0.840491	0.986077	1
GO:0060988	lipid tube assembly	0.000308407	18.9032	61	3.22697	0.00099522	1.27075e-14	1.66386e-13	3	2.6795	3	1.11961	0.00017888	1	0.712508	0.968856
GO:0010818	T cell chemotaxis	0.000529586	32.4599	85	2.61861	0.00138678	1.29391e-14	1.6925e-13	13	11.6112	10	0.861239	0.000596267	0.769231	0.957804	1
GO:0008625	extrinsic apoptotic signaling pathway via death domain receptors	0.00294351	180.417	292	1.61848	0.004764	1.36902e-14	1.78897e-13	33	29.4745	32	1.08568	0.00190806	0.969697	0.118669	0.686402
GO:0060759	regulation of response to cytokine stimulus	0.0144649	886.597	1121	1.26439	0.0182892	1.38739e-14	1.81118e-13	171	152.732	144	0.942831	0.00858625	0.842105	0.985578	1
GO:0006302	double-strand break repair	0.0117264	718.745	931	1.29531	0.0151893	1.40807e-14	1.83635e-13	174	155.411	166	1.06814	0.00989804	0.954023	0.00331635	0.0574966
GO:0046165	alcohol biosynthetic process	0.00540668	331.392	479	1.44542	0.00781492	1.43107e-14	1.8645e-13	75	66.9875	70	1.04497	0.00417387	0.933333	0.17423	0.837361
GO:0072655	establishment of protein localization to mitochondrion	0.00480218	294.34	434	1.47449	0.00708074	1.45158e-14	1.88936e-13	68	60.7354	65	1.07022	0.00387574	0.955882	0.0584157	0.448217
GO:1903052	positive regulation of proteolysis involved in cellular protein catabolic process	0.0151366	927.766	1167	1.25786	0.0190397	1.47015e-14	1.91163e-13	178	158.984	166	1.04413	0.00989804	0.932584	0.049674	0.401265
GO:0009156	ribonucleoside monophosphate biosynthetic process	0.00485776	297.747	438	1.47105	0.007146	1.54262e-14	2.00388e-13	76	67.8807	71	1.04595	0.0042335	0.934211	0.164797	0.807356
GO:0002223	stimulatory C-type lectin receptor signaling pathway	0.00721669	442.332	611	1.38131	0.00996851	1.55083e-14	2.01256e-13	120	107.18	107	0.99832	0.00638006	0.891667	0.594207	0.968856
GO:0045408	regulation of interleukin-6 biosynthetic process	0.000968423	59.3575	127	2.13958	0.00207201	1.68205e-14	2.1807e-13	16	14.2907	16	1.11961	0.000954028	1	0.163905	0.803969
GO:0051292	nuclear pore complex assembly	0.000734236	45.0035	105	2.33315	0.00171308	1.72703e-14	2.23681e-13	10	8.93167	10	1.11961	0.000596267	1	0.323	0.968856
GO:0071156	regulation of cell cycle arrest	0.00906625	555.698	743	1.33706	0.0121221	1.75873e-14	2.27563e-13	111	99.1416	110	1.10953	0.00655894	0.990991	4.94158e-05	0.00186322
GO:0050688	regulation of defense response to virus	0.00591835	362.753	516	1.42245	0.00841858	1.85055e-14	2.39208e-13	97	86.6372	88	1.01573	0.00524715	0.907216	0.4037	0.968856
GO:0019693	ribose phosphate metabolic process	0.0315611	1934.47	2271	1.17396	0.0370515	1.95394e-14	2.52325e-13	396	353.694	359	1.015	0.021406	0.906566	0.216962	0.934573
GO:0033522	histone H2A ubiquitination	0.00176383	108.111	196	1.81296	0.00319776	1.97457e-14	2.54739e-13	22	19.6497	20	1.01783	0.00119253	0.909091	0.577591	0.968856
GO:0010869	regulation of receptor biosynthetic process	0.0010923	66.9506	138	2.06122	0.00225148	2.0082e-14	2.58823e-13	20	17.8633	19	1.06363	0.00113291	0.95	0.353965	0.968856
GO:0007098	centrosome cycle	0.00527258	323.172	468	1.44815	0.00763546	2.14432e-14	2.76097e-13	74	66.0944	69	1.04396	0.00411424	0.932432	0.184089	0.850234
GO:0009411	response to UV	0.0108774	666.709	870	1.30492	0.0141941	2.17298e-14	2.79514e-13	133	118.791	126	1.06068	0.00751297	0.947368	0.0219572	0.232636
GO:0090281	negative regulation of calcium ion import	0.00165884	101.675	187	1.83919	0.00305092	2.21199e-14	2.84254e-13	23	20.5428	19	0.924896	0.00113291	0.826087	0.908584	0.9737
GO:0006479	protein methylation	0.0130633	800.686	1022	1.27641	0.016674	2.34899e-14	3.01564e-13	133	118.791	127	1.0691	0.0075726	0.954887	0.00914005	0.125285
GO:0045622	regulation of T-helper cell differentiation	0.00340752	208.857	327	1.56567	0.00533503	2.35435e-14	3.01959e-13	32	28.5814	32	1.11961	0.00190806	1	0.026821	0.264445
GO:0072678	T cell migration	0.00160201	98.1919	182	1.85351	0.00296934	2.50524e-14	3.20997e-13	22	19.6497	19	0.966937	0.00113291	0.863636	0.797186	0.968856
GO:0031503	protein complex localization	0.00559069	342.67	491	1.43286	0.0080107	2.58054e-14	3.30324e-13	77	68.7739	75	1.09053	0.00447201	0.974026	0.00858289	0.119263
GO:0031023	microtubule organizing center organization	0.00679872	416.714	579	1.38944	0.00944643	2.79101e-14	3.56918e-13	86	76.8124	80	1.0415	0.00477014	0.930233	0.174389	0.837816
GO:0032069	regulation of nuclease activity	0.00162945	99.8741	184	1.84232	0.00300197	3.058e-14	3.90682e-13	26	23.2223	25	1.07655	0.00149067	0.961538	0.217607	0.934573
GO:0034375	high-density lipoprotein particle remodeling	0.000815147	49.9628	112	2.24167	0.00182729	3.10466e-14	3.96258e-13	17	15.1838	15	0.987892	0.000894401	0.882353	0.729511	0.968856
GO:0006694	steroid biosynthetic process	0.00870077	533.296	715	1.34072	0.0116653	3.23057e-14	4.11928e-13	114	101.821	109	1.07051	0.00649931	0.95614	0.013753	0.166185
GO:0030220	platelet formation	0.0014777	90.5724	171	1.88799	0.00278988	3.28251e-14	4.18146e-13	19	16.9702	17	1.00176	0.00101366	0.894737	0.66843	0.968856
GO:0006369	termination of RNA polymerase II transcription	0.0030435	186.545	298	1.59747	0.00486189	3.32339e-14	4.22945e-13	69	61.6285	64	1.03848	0.00381611	0.927536	0.240058	0.968856
GO:0008380	RNA splicing	0.02962	1815.5	2139	1.17819	0.0348979	3.36628e-14	4.27989e-13	399	356.374	367	1.02982	0.021883	0.919799	0.044532	0.374918
GO:0090200	positive regulation of release of cytochrome c from mitochondria	0.00171479	105.105	191	1.81724	0.00311618	3.39882e-14	4.31709e-13	29	25.9018	29	1.11961	0.00172917	1	0.0376639	0.333302
GO:0006368	transcription elongation from RNA polymerase II promoter	0.00473805	290.409	427	1.47034	0.00696654	3.47156e-14	4.40257e-13	95	84.8509	86	1.01354	0.0051279	0.905263	0.431006	0.968856
GO:0061003	positive regulation of dendritic spine morphogenesis	0.00198057	121.395	213	1.7546	0.00347511	3.47281e-14	4.40257e-13	17	15.1838	17	1.11961	0.00101366	1	0.146379	0.764368
GO:1901890	positive regulation of cell junction assembly	0.00369275	226.34	348	1.53751	0.00567765	3.5539e-14	4.50104e-13	31	27.6882	31	1.11961	0.00184843	1	0.030035	0.286191
GO:1990809	endoplasmic reticulum tubular network membrane organization	0.000434746	26.6469	74	2.77706	0.00120732	3.86181e-14	4.8863e-13	4	3.57267	3	0.839708	0.00017888	0.75	0.940903	0.990507
GO:0002507	tolerance induction	0.000882526	54.0927	118	2.18144	0.00192518	3.92565e-14	4.96231e-13	11	9.82484	10	1.01783	0.000596267	0.909091	0.668255	0.968856
GO:0023014	signal transduction by protein phosphorylation	0.0438932	2690.34	3078	1.14409	0.0502178	3.96023e-14	5.00077e-13	407	363.519	382	1.05084	0.0227774	0.938575	0.000940013	0.0214751
GO:0019674	NAD metabolic process	0.00494391	303.027	442	1.45861	0.00721126	3.96368e-14	5.00077e-13	68	60.7354	65	1.07022	0.00387574	0.955882	0.0584157	0.448217
GO:0006304	DNA modification	0.00588167	360.505	511	1.41745	0.008337	4.23876e-14	5.3427e-13	84	75.026	80	1.0663	0.00477014	0.952381	0.0464255	0.387389
GO:0002220	innate immune response activating cell surface receptor signaling pathway	0.00734367	450.115	617	1.37076	0.0100664	4.34886e-14	5.47624e-13	123	109.86	109	0.992176	0.00649931	0.886179	0.666328	0.968856
GO:0002085	inhibition of neuroepithelial cell differentiation	0.000522422	32.0208	83	2.59206	0.00135415	4.42352e-14	5.56493e-13	4	3.57267	4	1.11961	0.000238507	1	0.636377	0.968856
GO:0045736	negative regulation of cyclin-dependent protein serine/threonine kinase activity	0.00188892	115.778	205	1.77063	0.00334459	4.50904e-14	5.6671e-13	24	21.436	22	1.02631	0.00131179	0.916667	0.519387	0.968856
GO:0032434	regulation of proteasomal ubiquitin-dependent protein catabolic process	0.0117212	718.43	926	1.28892	0.0151078	4.79104e-14	6.01577e-13	115	102.714	111	1.08067	0.00661857	0.965217	0.00434358	0.0705863
GO:1903898	negative regulation of PERK-mediated unfolded protein response	0.000552935	33.891	86	2.53754	0.0014031	4.86605e-14	6.10414e-13	5	4.46584	5	1.11961	0.000298134	1	0.568376	0.968856
GO:1903391	regulation of adherens junction organization	0.00739054	452.988	620	1.36869	0.0101154	4.90093e-14	6.14203e-13	57	50.9105	57	1.11961	0.00339872	1	0.00158031	0.0325435
GO:0022900	electron transport chain	0.0123701	758.202	971	1.28066	0.0158419	4.9364e-14	6.18059e-13	180	160.77	160	0.99521	0.00954028	0.888889	0.631562	0.968856
GO:0010248	establishment or maintenance of transmembrane electrochemical gradient	0.000853551	52.3167	115	2.19815	0.00187623	5.02103e-14	6.28059e-13	13	11.6112	12	1.03349	0.000715521	0.923077	0.58814	0.968856
GO:0006265	DNA topological change	0.000623695	38.2281	93	2.43276	0.0015173	5.13092e-14	6.41194e-13	9	8.03851	9	1.11961	0.000536641	1	0.361656	0.968856
GO:0050864	regulation of B cell activation	0.012391	759.484	972	1.27982	0.0158583	5.53765e-14	6.91365e-13	113	100.928	107	1.06016	0.00638006	0.946903	0.0357228	0.324815
GO:0070664	negative regulation of leukocyte proliferation	0.00741091	454.237	621	1.36713	0.0101317	5.68918e-14	7.0961e-13	72	64.308	68	1.05741	0.00405462	0.944444	0.104755	0.638773
GO:0002679	respiratory burst involved in defense response	0.00034668	21.2491	64	3.01189	0.00104416	6.05389e-14	7.54385e-13	5	4.46584	5	1.11961	0.000298134	1	0.568376	0.968856
GO:0030837	negative regulation of actin filament polymerization	0.00380219	233.048	355	1.52329	0.00579185	6.38223e-14	7.94549e-13	46	41.0857	43	1.04659	0.00256395	0.934783	0.261271	0.968856
GO:2000981	negative regulation of inner ear receptor cell differentiation	0.000506654	31.0543	81	2.60833	0.00132152	6.42733e-14	7.99407e-13	4	3.57267	4	1.11961	0.000238507	1	0.636377	0.968856
GO:0044090	positive regulation of vacuole organization	0.00151523	92.8732	173	1.86275	0.00282251	7.06007e-14	8.77275e-13	19	16.9702	19	1.11961	0.00113291	1	0.116748	0.683363
GO:0035459	cargo loading into vesicle	0.00120295	73.7322	146	1.98014	0.002382	7.37016e-14	9.14943e-13	16	14.2907	16	1.11961	0.000954028	1	0.163905	0.803969
GO:0043405	regulation of MAP kinase activity	0.0405998	2488.48	2858	1.14849	0.0466285	7.51403e-14	9.31924e-13	333	297.425	312	1.049	0.0186035	0.936937	0.00379244	0.0638168
GO:0031060	regulation of histone methylation	0.00589719	361.457	510	1.41096	0.00832069	9.03657e-14	1.1197e-12	56	50.0174	53	1.05963	0.00316022	0.946429	0.137546	0.746997
GO:0060977	coronary vasculature morphogenesis	0.00243607	149.314	248	1.66093	0.00404614	9.42453e-14	1.16667e-12	15	13.3975	15	1.11961	0.000894401	1	0.183527	0.850234
GO:0003192	mitral valve formation	0.000124601	7.63718	36	4.71378	0.000587343	9.889e-14	1.22302e-12	3	2.6795	3	1.11961	0.00017888	1	0.712508	0.968856
GO:0035196	production of miRNAs involved in gene silencing by miRNA	0.00204312	125.229	216	1.72484	0.00352406	1.14262e-13	1.41181e-12	27	24.1155	26	1.07814	0.00155029	0.962963	0.199994	0.900704
GO:0043470	regulation of carbohydrate catabolic process	0.00548312	336.077	479	1.42527	0.00781492	1.14742e-13	1.41641e-12	76	67.8807	73	1.07542	0.00435275	0.960526	0.0316933	0.298962
GO:0045655	regulation of monocyte differentiation	0.00244107	149.621	248	1.65752	0.00404614	1.15786e-13	1.42795e-12	18	16.077	17	1.05741	0.00101366	0.944444	0.412469	0.968856
GO:1903146	regulation of mitophagy	0.002886	176.892	283	1.59985	0.00461717	1.20801e-13	1.48841e-12	47	41.9789	45	1.07197	0.0026832	0.957447	0.108841	0.654589
GO:0055080	cation homeostasis	0.0574756	3522.85	3953	1.1221	0.0644935	1.20915e-13	1.48842e-12	601	536.793	565	1.05255	0.0336891	0.9401	3.37065e-05	0.00133598
GO:0016571	histone methylation	0.00887665	544.077	723	1.32886	0.0117958	1.21795e-13	1.49785e-12	87	77.7055	84	1.081	0.00500865	0.965517	0.0131118	0.162008
GO:0010712	regulation of collagen metabolic process	0.00353426	216.625	333	1.53722	0.00543292	1.25633e-13	1.54361e-12	36	32.154	34	1.05741	0.00202731	0.944444	0.244917	0.968856
GO:0046337	phosphatidylethanolamine metabolic process	0.0014558	89.2301	167	1.87156	0.00272462	1.28954e-13	1.58294e-12	17	15.1838	17	1.11961	0.00101366	1	0.146379	0.764368
GO:0034143	regulation of toll-like receptor 4 signaling pathway	0.00114446	70.1477	140	1.99579	0.00228411	1.33878e-13	1.64185e-12	18	16.077	17	1.05741	0.00101366	0.944444	0.412469	0.968856
GO:0031330	negative regulation of cellular catabolic process	0.00857143	525.369	701	1.3343	0.0114369	1.35922e-13	1.66536e-12	96	85.7441	93	1.08462	0.00554529	0.96875	0.00618227	0.0912023
GO:0021558	trochlear nerve development	0.000335244	20.5481	62	3.01731	0.00101154	1.36116e-13	1.66618e-12	3	2.6795	3	1.11961	0.00017888	1	0.712508	0.968856
GO:0048008	platelet-derived growth factor receptor signaling pathway	0.00455954	279.468	410	1.46707	0.00668918	1.47119e-13	1.7992e-12	33	29.4745	32	1.08568	0.00190806	0.969697	0.118669	0.686402
GO:0008637	apoptotic mitochondrial changes	0.00485741	297.725	432	1.451	0.00704811	1.56012e-13	1.90619e-12	59	52.6969	56	1.06268	0.0033391	0.949152	0.111911	0.666656
GO:1901566	organonitrogen compound biosynthetic process	0.0847733	5196.01	5706	1.09815	0.0930938	1.60952e-13	1.96472e-12	1013	904.778	950	1.04998	0.0566454	0.937809	2.95084e-07	1.97107e-05
GO:0009416	response to light stimulus	0.0251578	1542	1833	1.18872	0.0299055	1.62099e-13	1.97689e-12	286	255.446	265	1.0374	0.0158011	0.926573	0.0354252	0.324624
GO:0007018	microtubule-based movement	0.0221417	1357.13	1631	1.2018	0.0266099	1.65915e-13	2.02155e-12	248	221.506	240	1.0835	0.0143104	0.967742	1.11064e-05	0.0004988
GO:0060546	negative regulation of necroptotic process	0.000496768	30.4484	79	2.59455	0.00128889	1.6757e-13	2.03982e-12	10	8.93167	10	1.11961	0.000596267	1	0.323	0.968856
GO:0032786	positive regulation of DNA-templated transcription, elongation	0.000805493	49.3711	109	2.20777	0.00177834	1.70241e-13	2.07042e-12	24	21.436	23	1.07296	0.00137141	0.958333	0.256951	0.968856
GO:0046939	nucleotide phosphorylation	0.00302383	185.339	293	1.58088	0.00478032	1.70927e-13	2.07685e-12	61	54.4832	58	1.06455	0.00345835	0.95082	0.0972349	0.614216
GO:0009150	purine ribonucleotide metabolic process	0.0284398	1743.16	2051	1.1766	0.0334622	1.75495e-13	2.13039e-12	366	326.899	330	1.00949	0.0196768	0.901639	0.334725	0.968856
GO:1902750	negative regulation of cell cycle G2/M phase transition	0.0053358	327.047	467	1.42793	0.00761914	1.75794e-13	2.13205e-12	91	81.2782	83	1.02118	0.00494902	0.912088	0.352865	0.968856
GO:0030952	establishment or maintenance of cytoskeleton polarity	0.000546812	33.5158	84	2.50628	0.00137047	1.78464e-13	2.16243e-12	8	7.14534	8	1.11961	0.000477014	1	0.404934	0.968856
GO:0072364	regulation of cellular ketone metabolic process by regulation of transcription from RNA polymerase II promoter	0.000392342	24.0478	68	2.8277	0.00110943	1.78839e-13	2.16499e-12	2	1.78633	2	1.11961	0.000119253	1	0.797743	0.968856
GO:0030011	maintenance of cell polarity	0.00197949	121.329	210	1.73083	0.00342617	1.80095e-13	2.17819e-12	18	16.077	16	0.99521	0.000954028	0.888889	0.699045	0.968856
GO:0050854	regulation of antigen receptor-mediated signaling pathway	0.00498434	305.505	441	1.44351	0.00719495	1.814e-13	2.19195e-12	53	47.3379	53	1.11961	0.00316022	1	0.00248666	0.0462174
GO:0036089	cleavage furrow formation	0.000537333	32.9347	83	2.52014	0.00135415	1.86684e-13	2.25374e-12	7	6.25217	7	1.11961	0.000417387	1	0.453389	0.968856
GO:0046496	nicotinamide nucleotide metabolic process	0.00764524	468.6	634	1.35297	0.0103438	1.87864e-13	2.2659e-12	108	96.4621	103	1.06778	0.00614155	0.953704	0.0211767	0.226926
GO:0090199	regulation of release of cytochrome c from mitochondria	0.00316922	194.251	304	1.56498	0.00495978	1.92471e-13	2.31934e-12	45	40.1925	45	1.11961	0.0026832	1	0.00615503	0.091107
GO:0002699	positive regulation of immune effector process	0.0144375	884.915	1108	1.2521	0.0180771	1.93833e-13	2.33363e-12	170	151.838	157	1.03399	0.0093614	0.923529	0.119536	0.689413
GO:0006892	post-Golgi vesicle-mediated transport	0.00782923	479.877	647	1.34826	0.0105559	1.95817e-13	2.35536e-12	86	76.8124	81	1.05452	0.00482977	0.94186	0.0914903	0.592201
GO:0032986	protein-DNA complex disassembly	0.00160591	98.4313	179	1.81853	0.0029204	1.9601e-13	2.35552e-12	20	17.8633	20	1.11961	0.00119253	1	0.104263	0.637759
GO:0071955	recycling endosome to Golgi transport	0.000178866	10.9633	43	3.92219	0.000701548	1.97166e-13	2.36725e-12	2	1.78633	2	1.11961	0.000119253	1	0.797743	0.968856
GO:0097164	ammonium ion metabolic process	0.0153741	942.323	1172	1.24374	0.0191213	1.9988e-13	2.39765e-12	181	161.663	169	1.04538	0.0100769	0.933702	0.0427037	0.364658
GO:0018022	peptidyl-lysine methylation	0.0080568	493.825	663	1.34258	0.0108169	2.08932e-13	2.50394e-12	80	71.4534	76	1.06363	0.00453163	0.95	0.0613735	0.462816
GO:0032200	telomere organization	0.00602655	369.385	517	1.39962	0.00843489	2.10646e-13	2.5222e-12	117	104.501	111	1.0622	0.00661857	0.948718	0.0274992	0.268245
GO:0045608	negative regulation of auditory receptor cell differentiation	0.000499124	30.5928	79	2.5823	0.00128889	2.11396e-13	2.52887e-12	3	2.6795	3	1.11961	0.00017888	1	0.712508	0.968856
GO:0046949	fatty-acyl-CoA biosynthetic process	0.00213233	130.697	222	1.69859	0.00362195	2.23929e-13	2.67637e-12	30	26.795	30	1.11961	0.0017888	1	0.033634	0.311025
GO:1902930	regulation of alcohol biosynthetic process	0.0051146	313.489	450	1.43546	0.00734178	2.28405e-13	2.72739e-12	64	57.1627	60	1.04964	0.0035776	0.9375	0.172449	0.829708
GO:0060218	hematopoietic stem cell differentiation	0.000865403	53.0431	114	2.14919	0.00185992	2.62291e-13	3.12919e-12	12	10.718	12	1.11961	0.000715521	1	0.257638	0.968856
GO:0015918	sterol transport	0.00458047	280.751	410	1.46037	0.00668918	2.69945e-13	3.21758e-12	61	54.4832	57	1.04619	0.00339872	0.934426	0.205685	0.900704
GO:0031057	negative regulation of histone modification	0.00359692	220.466	336	1.52405	0.00548187	2.7235e-13	3.24331e-12	38	33.9404	36	1.06068	0.00214656	0.947368	0.212845	0.9262
GO:0043122	regulation of I-kappaB kinase/NF-kappaB signaling	0.0214063	1312.06	1579	1.20345	0.0257615	2.74147e-13	3.26175e-12	242	216.147	224	1.03633	0.0133564	0.92562	0.0565727	0.439457
GO:0007088	regulation of mitotic nuclear division	0.0134279	823.037	1037	1.25997	0.0169187	2.848e-13	3.38544e-12	166	148.266	153	1.03193	0.00912289	0.921687	0.141076	0.76273
GO:0006119	oxidative phosphorylation	0.00538133	329.838	469	1.42191	0.00765177	2.86051e-13	3.39724e-12	102	91.103	85	0.933009	0.00506827	0.833333	0.977761	1
GO:0006163	purine nucleotide metabolic process	0.0295424	1810.74	2121	1.17134	0.0346043	2.96429e-13	3.51732e-12	382	341.19	345	1.01117	0.0205712	0.903141	0.2949	0.968856
GO:0050994	regulation of lipid catabolic process	0.00449009	275.211	403	1.46433	0.00657498	2.9978e-13	3.55388e-12	56	50.0174	52	1.03964	0.00310059	0.928571	0.27192	0.968856
GO:0009168	purine ribonucleoside monophosphate biosynthetic process	0.00339207	207.91	320	1.53913	0.00522083	3.1931e-13	3.782e-12	64	57.1627	59	1.03214	0.00351798	0.921875	0.307632	0.968856
GO:0060982	coronary artery morphogenesis	0.00159201	97.5791	177	1.81391	0.00288777	3.25741e-13	3.8547e-12	9	8.03851	9	1.11961	0.000536641	1	0.361656	0.968856
GO:0031349	positive regulation of defense response	0.0317338	1945.06	2265	1.16449	0.0369536	3.43955e-13	4.06658e-12	396	353.694	352	0.99521	0.0209886	0.888889	0.647514	0.968856
GO:1902042	negative regulation of extrinsic apoptotic signaling pathway via death domain receptors	0.00272247	166.868	268	1.60606	0.00437244	3.49618e-13	4.12982e-12	36	32.154	34	1.05741	0.00202731	0.944444	0.244917	0.968856
GO:0010155	regulation of proton transport	0.00121779	74.6422	145	1.9426	0.00236569	3.55313e-13	4.19333e-12	17	15.1838	17	1.11961	0.00101366	1	0.146379	0.764368
GO:0006626	protein targeting to mitochondrion	0.0036449	223.407	339	1.51741	0.00553081	3.5949e-13	4.23882e-12	55	49.1242	52	1.05854	0.00310059	0.945454	0.147145	0.764603
GO:0031295	T cell costimulation	0.00504995	309.526	444	1.43445	0.00724389	3.60309e-13	4.24468e-12	68	60.7354	61	1.00436	0.00363723	0.897059	0.557175	0.968856
GO:0030150	protein import into mitochondrial matrix	0.000719495	44.1	100	2.26757	0.00163151	3.60754e-13	4.24613e-12	17	15.1838	17	1.11961	0.00101366	1	0.146379	0.764368
GO:0045428	regulation of nitric oxide biosynthetic process	0.0046987	287.997	418	1.4514	0.0068197	3.64622e-13	4.28781e-12	54	48.231	50	1.03668	0.00298134	0.925926	0.302371	0.968856
GO:0043928	exonucleolytic nuclear-transcribed mRNA catabolic process involved in deadenylation-dependent decay	0.00129951	79.6507	152	1.90833	0.00247989	3.70488e-13	4.3529e-12	33	29.4745	33	1.11961	0.00196768	1	0.0239507	0.246996
GO:0006646	phosphatidylethanolamine biosynthetic process	0.00136969	83.9527	158	1.88201	0.00257778	3.73821e-13	4.38814e-12	14	12.5043	14	1.11961	0.000834774	1	0.205498	0.900704
GO:0048025	negative regulation of mRNA splicing, via spliceosome	0.00171565	105.157	187	1.77829	0.00305092	3.86114e-13	4.52841e-12	20	17.8633	18	1.00765	0.00107328	0.9	0.637868	0.968856
GO:0009142	nucleoside triphosphate biosynthetic process	0.0036999	226.778	343	1.51249	0.00559607	3.86847e-13	4.53297e-12	68	60.7354	64	1.05375	0.00381611	0.941176	0.135068	0.739147
GO:0002576	platelet degranulation	0.0120704	739.828	942	1.27327	0.0153688	3.92209e-13	4.5917e-12	127	113.432	121	1.06672	0.00721484	0.952756	0.0139488	0.168088
GO:0006820	anion transport	0.0444249	2722.93	3096	1.13701	0.0505115	4.13896e-13	4.84129e-12	538	480.524	502	1.04469	0.0299326	0.933086	0.00085408	0.0197173
GO:0006734	NADH metabolic process	0.0019734	120.955	208	1.71964	0.00339354	4.15229e-13	4.85257e-12	35	31.2609	33	1.05563	0.00196768	0.942857	0.262362	0.968856
GO:0030101	natural killer cell activation	0.00261232	160.117	259	1.61757	0.00422561	4.16444e-13	4.86245e-12	54	48.231	37	0.767141	0.00220619	0.685185	0.999993	1
GO:0055076	transition metal ion homeostasis	0.0099926	612.476	797	1.30127	0.0130031	4.36723e-13	5.09472e-12	123	109.86	115	1.04679	0.00685707	0.934959	0.0806874	0.555898
GO:0032374	regulation of cholesterol transport	0.00297346	182.252	287	1.57474	0.00468243	4.52765e-13	5.27718e-12	43	38.4062	42	1.09357	0.00250432	0.976744	0.0475246	0.388674
GO:0033120	positive regulation of RNA splicing	0.00257737	157.975	256	1.62051	0.00417666	4.71241e-13	5.48766e-12	32	28.5814	28	0.97966	0.00166955	0.875	0.747348	0.968856
GO:0002889	regulation of immunoglobulin mediated immune response	0.00296245	181.577	286	1.57509	0.00466611	4.84666e-13	5.63901e-12	48	42.872	45	1.04964	0.0026832	0.9375	0.231249	0.953022
GO:0032204	regulation of telomere maintenance	0.00701717	430.103	586	1.36246	0.00956063	4.87178e-13	5.66323e-12	78	69.667	75	1.07655	0.00447201	0.961538	0.027085	0.265187
GO:0031497	chromatin assembly	0.00988421	605.833	789	1.30234	0.0128726	4.88163e-13	5.66967e-12	158	141.12	136	0.963716	0.00810924	0.86076	0.922666	0.985181
GO:1905475	regulation of protein localization to membrane	0.0165047	1011.62	1245	1.23069	0.0203123	4.90384e-13	5.69044e-12	153	136.655	143	1.04643	0.00852662	0.93464	0.0554388	0.432012
GO:0002687	positive regulation of leukocyte migration	0.0095601	585.967	766	1.30724	0.0124974	5.26899e-13	6.10878e-12	123	109.86	117	1.065	0.00697633	0.951219	0.0183741	0.20421
GO:0034135	regulation of toll-like receptor 2 signaling pathway	0.000488891	29.9656	77	2.56961	0.00125626	5.30721e-13	6.14767e-12	9	8.03851	8	0.99521	0.000477014	0.888889	0.751164	0.968856
GO:0002639	positive regulation of immunoglobulin production	0.0022911	140.428	233	1.65921	0.00380141	5.58431e-13	6.46297e-12	38	33.9404	34	1.00176	0.00202731	0.894737	0.616723	0.968856
GO:0035616	histone H2B conserved C-terminal lysine deubiquitination	0.00023322	14.2948	49	3.42783	0.000799439	5.65139e-13	6.53485e-12	4	3.57267	4	1.11961	0.000238507	1	0.636377	0.968856
GO:0043484	regulation of RNA splicing	0.0115	704.869	901	1.27825	0.0146999	5.69678e-13	6.58155e-12	118	105.394	110	1.04371	0.00655894	0.932203	0.105006	0.640008
GO:0046634	regulation of alpha-beta T cell activation	0.00866952	531.381	703	1.32297	0.0114695	5.75127e-13	6.63868e-12	76	67.8807	74	1.09015	0.00441238	0.973684	0.00939022	0.126864
GO:0035278	miRNA mediated inhibition of translation	0.000965596	59.1843	122	2.06136	0.00199044	6.01651e-13	6.93876e-12	12	10.718	11	1.02631	0.000655894	0.916667	0.627678	0.968856
GO:0016052	carbohydrate catabolic process	0.0070983	435.076	591	1.35838	0.00964221	6.29938e-13	7.25863e-12	112	100.035	103	1.02964	0.00614155	0.919643	0.229905	0.951552
GO:0006306	DNA methylation	0.00411497	252.219	373	1.47887	0.00608552	6.53649e-13	7.52525e-12	48	42.872	46	1.07296	0.00274283	0.958333	0.100681	0.628663
GO:0030917	midbrain-hindbrain boundary development	0.00113689	69.6834	137	1.96603	0.00223517	6.78726e-13	7.80713e-12	9	8.03851	9	1.11961	0.000536641	1	0.361656	0.968856
GO:0038091	positive regulation of cell proliferation by VEGF-activated platelet derived growth factor receptor signaling pathway	0.000348722	21.3742	62	2.90069	0.00101154	6.9993e-13	8.044e-12	3	2.6795	3	1.11961	0.00017888	1	0.712508	0.968856
GO:0030252	growth hormone secretion	0.000377024	23.1089	65	2.81277	0.00106048	7.45585e-13	8.56122e-12	7	6.25217	7	1.11961	0.000417387	1	0.453389	0.968856
GO:0006893	Golgi to plasma membrane transport	0.00390693	239.468	357	1.49081	0.00582448	7.62901e-13	8.75241e-12	41	36.6198	38	1.03769	0.00226582	0.926829	0.348938	0.968856
GO:0010390	histone monoubiquitination	0.00216238	132.539	222	1.67498	0.00362195	8.11418e-13	9.30092e-12	28	25.0087	25	0.999653	0.00149067	0.892857	0.649549	0.968856
GO:1902583	multi-organism intracellular transport	0.00384287	235.541	352	1.49443	0.00574291	8.20346e-13	9.39507e-12	65	58.0559	61	1.05071	0.00363723	0.938461	0.162388	0.803969
GO:1902041	regulation of extrinsic apoptotic signaling pathway via death domain receptors	0.00547675	335.686	473	1.40905	0.00771703	8.26387e-13	9.45602e-12	57	50.9105	55	1.08033	0.00327947	0.964912	0.048697	0.395314
GO:0030262	apoptotic nuclear changes	0.00127891	78.3881	149	1.9008	0.00243095	8.29984e-13	9.48893e-12	24	21.436	23	1.07296	0.00137141	0.958333	0.256951	0.968856
GO:0046031	ADP metabolic process	0.00213867	131.085	220	1.67829	0.00358932	8.55111e-13	9.76771e-12	44	39.2994	41	1.04327	0.0024447	0.931818	0.294158	0.968856
GO:0045656	negative regulation of monocyte differentiation	0.000904351	55.4304	116	2.09272	0.00189255	8.59077e-13	9.80451e-12	7	6.25217	6	0.959667	0.00035776	0.857143	0.833138	0.968856
GO:0015669	gas transport	0.00112967	69.2411	136	1.96415	0.00221885	8.74759e-13	9.97483e-12	20	17.8633	18	1.00765	0.00107328	0.9	0.637868	0.968856
GO:0045576	mast cell activation	0.00212691	130.365	219	1.6799	0.003573	8.81263e-13	1.00403e-11	22	19.6497	20	1.01783	0.00119253	0.909091	0.577591	0.968856
GO:1900101	regulation of endoplasmic reticulum unfolded protein response	0.00241589	148.077	242	1.63428	0.00394825	8.83901e-13	1.00616e-11	23	20.5428	21	1.02225	0.00125216	0.913044	0.548169	0.968856
GO:0043631	RNA polyadenylation	0.00185536	113.721	197	1.73231	0.00321407	8.99984e-13	1.02359e-11	33	29.4745	33	1.11961	0.00196768	1	0.0239507	0.246996
GO:0051646	mitochondrion localization	0.00270979	166.091	265	1.59551	0.0043235	9.16914e-13	1.04166e-11	39	34.8335	38	1.0909	0.00226582	0.974359	0.0689165	0.496101
GO:0002688	regulation of leukocyte chemotaxis	0.00850843	521.507	690	1.32309	0.0112574	9.17459e-13	1.04166e-11	108	96.4621	100	1.03668	0.00596267	0.925926	0.171896	0.828869
GO:0071478	cellular response to radiation	0.0124246	761.54	963	1.26454	0.0157114	9.20493e-13	1.0442e-11	149	133.082	141	1.0595	0.00840737	0.946309	0.0175529	0.198776
GO:0002698	negative regulation of immune effector process	0.00818402	501.623	667	1.32968	0.0108822	9.33552e-13	1.05811e-11	106	94.6757	92	0.971738	0.00548566	0.867924	0.842241	0.968856
GO:0016574	histone ubiquitination	0.00312392	191.474	297	1.55112	0.00484558	9.42249e-13	1.06704e-11	39	34.8335	36	1.03349	0.00214656	0.923077	0.389045	0.968856
GO:0071824	protein-DNA complex subunit organization	0.0177479	1087.82	1326	1.21895	0.0216338	9.81591e-13	1.11064e-11	250	223.292	224	1.00317	0.0133564	0.896	0.49342	0.968856
GO:0031589	cell-substrate adhesion	0.0162034	993.154	1221	1.22942	0.0199207	1.04385e-12	1.18007e-11	163	145.586	152	1.04405	0.00906326	0.932515	0.0596102	0.45107
GO:0032233	positive regulation of actin filament bundle assembly	0.00543115	332.891	469	1.40887	0.00765177	1.04582e-12	1.18123e-11	55	49.1242	53	1.0789	0.00316022	0.963636	0.0574314	0.441953
GO:0030042	actin filament depolymerization	0.000545995	33.4657	82	2.45027	0.00133784	1.04667e-12	1.18123e-11	8	7.14534	8	1.11961	0.000477014	1	0.404934	0.968856
GO:0010888	negative regulation of lipid storage	0.00133028	81.5367	153	1.87645	0.00249621	1.07047e-12	1.20705e-11	17	15.1838	15	0.987892	0.000894401	0.882353	0.729511	0.968856
GO:0015711	organic anion transport	0.0352944	2163.3	2492	1.15194	0.0406572	1.08675e-12	1.22437e-11	418	373.344	392	1.04997	0.0233737	0.937799	0.000987812	0.0222579
GO:0001516	prostaglandin biosynthetic process	0.00122558	75.1197	144	1.91694	0.00234937	1.08908e-12	1.22513e-11	18	16.077	18	1.11961	0.00107328	1	0.130727	0.721577
GO:0051297	centrosome organization	0.00605195	370.942	514	1.38566	0.00838595	1.08929e-12	1.22513e-11	80	71.4534	74	1.03564	0.00441238	0.925	0.235582	0.968856
GO:0006987	activation of signaling protein activity involved in unfolded protein response	0.000712547	43.6742	98	2.24389	0.00159888	1.09621e-12	1.23185e-11	8	7.14534	8	1.11961	0.000477014	1	0.404934	0.968856
GO:0006900	membrane budding	0.00806521	494.341	658	1.33106	0.0107353	1.10832e-12	1.2444e-11	108	96.4621	102	1.05741	0.00608193	0.944444	0.0491149	0.397724
GO:0034315	regulation of Arp2/3 complex-mediated actin nucleation	0.000767144	47.0205	103	2.19053	0.00168045	1.19301e-12	1.33835e-11	16	14.2907	15	1.04964	0.000894401	0.9375	0.477863	0.968856
GO:0070918	production of small RNA involved in gene silencing by RNA	0.00246165	150.882	245	1.62379	0.00399719	1.19785e-12	1.34263e-11	30	26.795	29	1.08229	0.00172917	0.966667	0.154533	0.789708
GO:0006353	DNA-templated transcription, termination	0.00539559	330.712	466	1.40908	0.00760283	1.20525e-12	1.34978e-11	109	97.3552	101	1.03744	0.0060223	0.926605	0.163983	0.803969
GO:0031348	negative regulation of defense response	0.0133722	819.622	1027	1.25302	0.0167556	1.22129e-12	1.36658e-11	163	145.586	146	1.00284	0.0087055	0.895706	0.521912	0.968856
GO:0098602	single organism cell adhesion	0.0437427	2681.12	3043	1.13497	0.0496468	1.32546e-12	1.48186e-11	390	348.335	354	1.01626	0.0211079	0.907692	0.197605	0.900704
GO:0071825	protein-lipid complex subunit organization	0.00319913	196.084	302	1.54015	0.00492715	1.32656e-12	1.48186e-11	47	41.9789	43	1.02432	0.00256395	0.914894	0.42644	0.968856
GO:0002218	activation of innate immune response	0.0177853	1090.12	1327	1.2173	0.0216501	1.34298e-12	1.49892e-11	242	216.147	218	1.00857	0.0129986	0.900826	0.398008	0.968856
GO:1904353	regulation of telomere capping	0.00264322	162.011	259	1.59866	0.00422561	1.3462e-12	1.50124e-11	26	23.2223	25	1.07655	0.00149067	0.961538	0.217607	0.934573
GO:0007259	JAK-STAT cascade	0.00520939	319.299	452	1.4156	0.00737441	1.3825e-12	1.54042e-11	47	41.9789	47	1.11961	0.00280246	1	0.00490731	0.0768754
GO:2000978	negative regulation of forebrain neuron differentiation	0.000264939	16.2389	52	3.20219	0.000848384	1.38918e-12	1.54655e-11	2	1.78633	2	1.11961	0.000119253	1	0.797743	0.968856
GO:0071514	genetic imprinting	0.00176702	108.306	189	1.74506	0.00308355	1.39641e-12	1.55329e-11	23	20.5428	23	1.11961	0.00137141	1	0.0742596	0.521999
GO:2000514	regulation of CD4-positive, alpha-beta T cell activation	0.00586938	359.752	500	1.38985	0.00815754	1.4141e-12	1.57164e-11	48	42.872	47	1.09629	0.00280246	0.979167	0.0296094	0.285444
GO:0050709	negative regulation of protein secretion	0.0112491	689.492	880	1.2763	0.0143573	1.41576e-12	1.57216e-11	114	101.821	105	1.03122	0.00626081	0.921053	0.211362	0.924946
GO:0006220	pyrimidine nucleotide metabolic process	0.0031766	194.704	300	1.5408	0.00489452	1.4977e-12	1.66174e-11	45	40.1925	45	1.11961	0.0026832	1	0.00615503	0.091107
GO:0002685	regulation of leukocyte migration	0.0138672	849.963	1060	1.24711	0.017294	1.51428e-12	1.67872e-11	168	150.052	157	1.0463	0.0093614	0.934524	0.0461722	0.38601
GO:0006414	translational elongation	0.00540462	331.265	466	1.40673	0.00760283	1.51825e-12	1.6817e-11	112	100.035	109	1.08962	0.00649931	0.973214	0.00154064	0.0317764
GO:0070528	protein kinase C signaling	0.00045072	27.626	72	2.60624	0.00117469	1.54022e-12	1.7046e-11	12	10.718	12	1.11961	0.000715521	1	0.257638	0.968856
GO:0006165	nucleoside diphosphate phosphorylation	0.00290474	178.04	279	1.56706	0.00455191	1.55932e-12	1.72429e-11	55	49.1242	52	1.05854	0.00310059	0.945454	0.147145	0.764603
GO:0033962	cytoplasmic mRNA processing body assembly	0.00112854	69.1715	135	1.95167	0.00220253	1.61991e-12	1.78979e-11	13	11.6112	13	1.11961	0.000775148	1	0.230096	0.951552
GO:0002677	negative regulation of chronic inflammatory response	0.000403122	24.7085	67	2.71161	0.00109311	1.64397e-12	1.81485e-11	6	5.359	6	1.11961	0.00035776	1	0.507639	0.968856
GO:0006090	pyruvate metabolic process	0.00405281	248.409	366	1.47338	0.00597132	1.66479e-12	1.83629e-11	67	59.8422	63	1.05277	0.00375648	0.940299	0.143712	0.764368
GO:0043373	CD4-positive, alpha-beta T cell lineage commitment	0.000521148	31.9427	79	2.47318	0.00128889	1.70789e-12	1.88225e-11	10	8.93167	10	1.11961	0.000596267	1	0.323	0.968856
GO:0044724	single-organism carbohydrate catabolic process	0.00672736	412.34	561	1.36053	0.00915276	1.85374e-12	2.04129e-11	105	93.7826	97	1.03431	0.00578379	0.923809	0.197402	0.900704
GO:0002260	lymphocyte homeostasis	0.00432493	265.088	386	1.45612	0.00629762	1.85722e-12	2.04341e-11	53	47.3379	50	1.05624	0.00298134	0.943396	0.168051	0.816518
GO:0051893	regulation of focal adhesion assembly	0.00717538	439.8	593	1.34834	0.00967484	1.87294e-12	2.05898e-11	54	48.231	54	1.11961	0.00321984	1	0.00222025	0.0426515
GO:0051180	vitamin transport	0.00275505	168.865	267	1.58114	0.00435612	1.88205e-12	2.06727e-11	35	31.2609	34	1.08762	0.00202731	0.971429	0.0992145	0.622586
GO:0042048	olfactory behavior	0.000849991	52.0985	110	2.11138	0.00179466	1.924e-12	2.11159e-11	8	7.14534	7	0.97966	0.000417387	0.875	0.792574	0.968856
GO:0030878	thyroid gland development	0.0019845	121.636	206	1.69357	0.00336091	2.01424e-12	2.20878e-11	24	21.436	22	1.02631	0.00131179	0.916667	0.519387	0.968856
GO:0032968	positive regulation of transcription elongation from RNA polymerase II promoter	0.000502904	30.8245	77	2.49802	0.00125626	2.01738e-12	2.21038e-11	15	13.3975	15	1.11961	0.000894401	1	0.183527	0.850234
GO:0071260	cellular response to mechanical stimulus	0.00812337	497.906	660	1.32555	0.010768	2.05465e-12	2.24935e-11	78	69.667	73	1.04784	0.00435275	0.935897	0.147166	0.764603
GO:0045071	negative regulation of viral genome replication	0.00268061	164.302	261	1.58853	0.00425823	2.08021e-12	2.27544e-11	51	45.5515	47	1.0318	0.00280246	0.921569	0.352303	0.968856
GO:0042773	ATP synthesis coupled electron transport	0.00517103	316.948	448	1.41348	0.00730915	2.11277e-12	2.30913e-11	94	83.9577	78	0.929039	0.00465088	0.829787	0.979321	1
GO:0072521	purine-containing compound metabolic process	0.0330967	2028.59	2343	1.15499	0.0382262	2.17603e-12	2.3763e-11	418	373.344	377	1.00979	0.0224793	0.901914	0.31198	0.968856
GO:0075733	intracellular transport of virus	0.0037684	230.977	344	1.48933	0.00561239	2.18464e-12	2.38372e-11	64	57.1627	60	1.04964	0.0035776	0.9375	0.172449	0.829708
GO:0006919	activation of cysteine-type endopeptidase activity involved in apoptotic process	0.00678076	415.613	564	1.35703	0.0092017	2.40264e-12	2.61942e-11	81	72.3465	75	1.03668	0.00447201	0.925926	0.224407	0.951552
GO:0038061	NIK/NF-kappaB signaling	0.00491722	301.391	429	1.4234	0.00699917	2.44082e-12	2.65884e-11	85	75.9192	75	0.987892	0.00447201	0.882353	0.703176	0.968856
GO:0051654	establishment of mitochondrion localization	0.00167019	102.371	180	1.75832	0.00293671	2.5492e-12	2.7746e-11	20	17.8633	20	1.11961	0.00119253	1	0.104263	0.637759
GO:0071826	ribonucleoprotein complex subunit organization	0.0146332	896.913	1110	1.23758	0.0181097	2.55854e-12	2.78246e-11	214	191.138	198	1.0359	0.0118061	0.925234	0.0734322	0.521999
GO:1902110	positive regulation of mitochondrial membrane permeability involved in apoptotic process	0.00141794	86.9097	159	1.82949	0.0025941	2.60769e-12	2.83199e-11	16	14.2907	16	1.11961	0.000954028	1	0.163905	0.803969
GO:1903322	positive regulation of protein modification by small protein conjugation or removal	0.016754	1026.9	1254	1.22115	0.0204591	2.60838e-12	2.83199e-11	199	177.74	187	1.0521	0.0111502	0.939698	0.0162942	0.189413
GO:0090068	positive regulation of cell cycle process	0.0238769	1463.49	1732	1.18348	0.0282577	2.6239e-12	2.84649e-11	259	231.33	247	1.06774	0.0147278	0.953668	0.000372695	0.0100419
GO:0043331	response to dsRNA	0.00516608	316.644	447	1.41168	0.00729284	2.6477e-12	2.86994e-11	83	74.1329	65	0.876804	0.00387574	0.783133	0.998997	1
GO:0046683	response to organophosphorus	0.01217	745.933	941	1.26151	0.0153525	2.69287e-12	2.9165e-11	131	117.005	126	1.07688	0.00751297	0.961832	0.00381168	0.0638548
GO:0045191	regulation of isotype switching	0.00225634	138.298	227	1.64139	0.00370352	2.92082e-12	3.16078e-11	31	27.6882	29	1.04738	0.00172917	0.935484	0.342021	0.968856
GO:0007030	Golgi organization	0.00942186	577.494	750	1.29872	0.0122363	2.94295e-12	3.18211e-11	96	85.7441	93	1.08462	0.00554529	0.96875	0.00618227	0.0912023
GO:0007033	vacuole organization	0.00907993	556.536	726	1.3045	0.0118447	2.98978e-12	3.23009e-11	129	115.219	119	1.03282	0.00709558	0.922481	0.17479	0.83944
GO:0007029	endoplasmic reticulum organization	0.00289755	177.599	277	1.55969	0.00451928	3.01569e-12	3.25541e-11	40	35.7267	39	1.09162	0.00232544	0.975	0.0628416	0.467547
GO:2000737	negative regulation of stem cell differentiation	0.0023205	142.23	232	1.63116	0.0037851	3.03202e-12	3.27036e-11	18	16.077	18	1.11961	0.00107328	1	0.130727	0.721577
GO:0006873	cellular ion homeostasis	0.0528107	3236.92	3625	1.11989	0.0591421	3.06527e-12	3.30351e-11	553	493.921	517	1.04672	0.030827	0.934901	0.00041243	0.0108761
GO:0002675	positive regulation of acute inflammatory response	0.00238455	146.156	237	1.62156	0.00386667	3.10646e-12	3.34516e-11	27	24.1155	25	1.03668	0.00149067	0.925926	0.43777	0.968856
GO:0044246	regulation of multicellular organismal metabolic process	0.00415501	254.673	372	1.4607	0.00606921	3.14556e-12	3.38449e-11	37	33.0472	35	1.05909	0.00208694	0.945946	0.22842	0.951552
GO:0072223	metanephric glomerular mesangium development	0.000236516	14.4968	48	3.31108	0.000783124	3.14919e-12	3.38563e-11	3	2.6795	3	1.11961	0.00017888	1	0.712508	0.968856
GO:0045714	regulation of low-density lipoprotein particle receptor biosynthetic process	0.000288716	17.6963	54	3.05149	0.000881014	3.15674e-12	3.39098e-11	9	8.03851	9	1.11961	0.000536641	1	0.361656	0.968856
GO:1905555	positive regulation blood vessel branching	9.22461e-05	5.65404	29	5.12908	0.000473137	3.19479e-12	3.42905e-11	2	1.78633	2	1.11961	0.000119253	1	0.797743	0.968856
GO:0043248	proteasome assembly	0.000610269	37.4052	87	2.32588	0.00141941	3.20298e-12	3.43504e-11	13	11.6112	12	1.03349	0.000715521	0.923077	0.58814	0.968856
GO:0031056	regulation of histone modification	0.0129397	793.115	993	1.25203	0.0162009	3.34161e-12	3.58081e-11	130	116.112	122	1.05071	0.00727446	0.938461	0.0548363	0.428498
GO:0071495	cellular response to endogenous stimulus	0.122569	7512.62	8076	1.07499	0.131761	3.38787e-12	3.62742e-11	1074	959.261	1016	1.05915	0.0605808	0.945996	2.62226e-10	3.41647e-08
GO:0015992	proton transport	0.00930072	570.069	741	1.29984	0.0120895	3.39122e-12	3.62805e-11	145	129.509	130	1.00379	0.00775148	0.896552	0.514998	0.968856
GO:1902235	regulation of endoplasmic reticulum stress-induced intrinsic apoptotic signaling pathway	0.00248943	152.585	245	1.60566	0.00399719	3.48084e-12	3.72091e-11	31	27.6882	29	1.04738	0.00172917	0.935484	0.342021	0.968856
GO:0043153	entrainment of circadian clock by photoperiod	0.00133021	81.5326	151	1.85202	0.00246358	3.79397e-12	4.05234e-11	18	16.077	18	1.11961	0.00107328	1	0.130727	0.721577
GO:0045765	regulation of angiogenesis	0.0272994	1673.26	1957	1.16957	0.0319286	3.83748e-12	4.09549e-11	235	209.894	222	1.05767	0.0132371	0.944681	0.00407095	0.0673831
GO:0006635	fatty acid beta-oxidation	0.00335	205.332	311	1.51462	0.00507399	3.90959e-12	4.16907e-11	57	50.9105	51	1.00176	0.00304096	0.894737	0.591273	0.968856
GO:0042775	mitochondrial ATP synthesis coupled electron transport	0.00497626	305.01	432	1.41635	0.00704811	3.93308e-12	4.19072e-11	93	83.0645	77	0.92699	0.00459126	0.827957	0.981254	1
GO:0002295	T-helper cell lineage commitment	0.00051044	31.2864	77	2.46113	0.00125626	4.03559e-12	4.29647e-11	9	8.03851	9	1.11961	0.000536641	1	0.361656	0.968856
GO:0005996	monosaccharide metabolic process	0.0146354	897.048	1108	1.23516	0.0180771	4.10335e-12	4.36508e-11	198	176.847	178	1.00652	0.0106136	0.89899	0.451597	0.968856
GO:0034612	response to tumor necrosis factor	0.0192492	1179.84	1420	1.20355	0.0231674	4.13255e-12	4.39259e-11	255	227.758	233	1.02302	0.013893	0.913725	0.166726	0.815293
GO:0098840	protein transport along microtubule	0.00330059	202.303	307	1.51752	0.00500873	4.34677e-12	4.61656e-11	52	46.4447	51	1.09808	0.00304096	0.980769	0.02016	0.217805
GO:0000305	response to oxygen radical	0.00113389	69.4997	134	1.92807	0.00218622	4.35289e-12	4.61932e-11	20	17.8633	20	1.11961	0.00119253	1	0.104263	0.637759
GO:0032613	interleukin-10 production	0.000273595	16.7694	52	3.10088	0.000848384	4.41215e-12	4.67844e-11	4	3.57267	4	1.11961	0.000238507	1	0.636377	0.968856
GO:0007032	endosome organization	0.00455914	279.444	401	1.43499	0.00654235	4.47755e-12	4.74397e-11	72	64.308	66	1.02631	0.00393536	0.916667	0.339366	0.968856
GO:0036344	platelet morphogenesis	0.00160952	98.6525	174	1.76377	0.00283882	4.55795e-12	4.8232e-11	20	17.8633	18	1.00765	0.00107328	0.9	0.637868	0.968856
GO:0006260	DNA replication	0.0150245	920.897	1134	1.23141	0.0185013	4.55966e-12	4.8232e-11	212	189.351	205	1.08264	0.0122235	0.966981	6.11921e-05	0.00221826
GO:1904526	regulation of microtubule binding	0.000213975	13.1151	45	3.43115	0.000734178	4.64472e-12	4.90923e-11	6	5.359	6	1.11961	0.00035776	1	0.507639	0.968856
GO:0036257	multivesicular body organization	0.00163506	100.218	176	1.75618	0.00287145	4.83179e-12	5.10285e-11	31	27.6882	27	0.975145	0.00160992	0.870968	0.768086	0.968856
GO:0032781	positive regulation of ATPase activity	0.00434636	266.401	385	1.44519	0.00628131	4.97712e-12	5.25212e-11	53	47.3379	51	1.07736	0.00304096	0.962264	0.0676015	0.488757
GO:0071803	positive regulation of podosome assembly	0.001033	63.3156	125	1.97424	0.00203938	5.04465e-12	5.31911e-11	10	8.93167	9	1.00765	0.000536641	0.9	0.709553	0.968856
GO:0045977	positive regulation of mitotic cell cycle, embryonic	0.000257409	15.7774	50	3.16909	0.000815754	5.26874e-12	5.54207e-11	1	0.893167	1	1.11961	5.96267e-05	1	0.893167	0.968856
GO:0061106	negative regulation of stomach neuroendocrine cell differentiation	0.000257409	15.7774	50	3.16909	0.000815754	5.26874e-12	5.54207e-11	1	0.893167	1	1.11961	5.96267e-05	1	0.893167	0.968856
GO:2000227	negative regulation of pancreatic A cell differentiation	0.000257409	15.7774	50	3.16909	0.000815754	5.26874e-12	5.54207e-11	1	0.893167	1	1.11961	5.96267e-05	1	0.893167	0.968856
GO:0006096	glycolytic process	0.0017598	107.863	186	1.7244	0.0030346	5.40838e-12	5.68441e-11	38	33.9404	35	1.03122	0.00208694	0.921053	0.410132	0.968856
GO:0034136	negative regulation of toll-like receptor 2 signaling pathway	0.000357326	21.9016	61	2.78518	0.00099522	5.41658e-12	5.68849e-11	4	3.57267	3	0.839708	0.00017888	0.75	0.940903	0.990507
GO:0071545	inositol phosphate catabolic process	0.00079931	48.9921	104	2.12279	0.00169677	5.5281e-12	5.80097e-11	11	9.82484	11	1.11961	0.000655894	1	0.288475	0.968856
GO:0019079	viral genome replication	0.00282417	173.102	270	1.55977	0.00440507	5.553e-12	5.82247e-11	28	25.0087	27	1.07963	0.00160992	0.964286	0.183658	0.850234
GO:0019371	cyclooxygenase pathway	0.000638202	39.1173	89	2.27521	0.00145204	5.63544e-12	5.9042e-11	11	9.82484	11	1.11961	0.000655894	1	0.288475	0.968856
GO:0031062	positive regulation of histone methylation	0.00336164	206.045	311	1.50938	0.00507399	5.67673e-12	5.94273e-11	33	29.4745	30	1.01783	0.0017888	0.909091	0.524711	0.968856
GO:0061087	positive regulation of histone H3-K27 methylation	0.000266858	16.3565	51	3.11802	0.000832069	5.78429e-12	6.05051e-11	6	5.359	6	1.11961	0.00035776	1	0.507639	0.968856
GO:2000641	regulation of early endosome to late endosome transport	0.00155401	95.2496	169	1.77428	0.00275725	5.81727e-12	6.08018e-11	17	15.1838	17	1.11961	0.00101366	1	0.146379	0.764368
GO:0043967	histone H4 acetylation	0.00345611	211.835	318	1.50117	0.00518819	6.02831e-12	6.29576e-11	51	45.5515	47	1.0318	0.00280246	0.921569	0.352303	0.968856
GO:0048469	cell maturation	0.0145293	890.542	1099	1.23408	0.0179303	6.0413e-12	6.30086e-11	146	130.402	135	1.03526	0.00804961	0.924658	0.132946	0.731674
GO:0033108	mitochondrial respiratory chain complex assembly	0.00459735	281.786	403	1.43017	0.00657498	6.04277e-12	6.30086e-11	94	83.9577	79	0.94095	0.00471051	0.840426	0.959773	1
GO:0032206	positive regulation of telomere maintenance	0.00462488	283.473	405	1.42871	0.00660761	6.09983e-12	6.35532e-11	50	44.6584	48	1.07483	0.00286208	0.96	0.0859958	0.570226
GO:0072329	monocarboxylic acid catabolic process	0.00772454	473.46	628	1.32641	0.0102459	6.18528e-12	6.43925e-11	109	97.3552	102	1.04771	0.00608193	0.93578	0.0927271	0.592201
GO:0010989	negative regulation of low-density lipoprotein particle clearance	0.000339848	20.8303	59	2.83242	0.000962589	6.20421e-12	6.45385e-11	5	4.46584	5	1.11961	0.000298134	1	0.568376	0.968856
GO:0006366	transcription from RNA polymerase II promoter	0.0875097	5363.73	5844	1.08954	0.0953453	6.40956e-12	6.66219e-11	824	735.97	765	1.03944	0.0456145	0.928398	0.000279334	0.007871
GO:0015807	L-amino acid transport	0.00400624	245.554	359	1.462	0.00585711	6.64298e-12	6.89937e-11	60	53.59	57	1.06363	0.00339872	0.95	0.104346	0.637759
GO:0002377	immunoglobulin production	0.00364546	223.441	332	1.48585	0.0054166	6.70498e-12	6.9568e-11	44	39.2994	42	1.06872	0.00250432	0.954546	0.136987	0.745307
GO:0031122	cytoplasmic microtubule organization	0.00284258	174.23	271	1.55541	0.00442139	6.70885e-12	6.9568e-11	41	36.6198	40	1.0923	0.00238507	0.97561	0.0572774	0.441953
GO:2000516	positive regulation of CD4-positive, alpha-beta T cell activation	0.00422257	258.814	375	1.44892	0.00611815	6.82085e-12	7.06737e-11	30	26.795	30	1.11961	0.0017888	1	0.033634	0.311025
GO:0002474	antigen processing and presentation of peptide antigen via MHC class I	0.00430395	263.802	381	1.44426	0.00621604	6.88742e-12	7.13073e-11	89	79.4919	81	1.01897	0.00482977	0.910112	0.379812	0.968856
GO:0021700	developmental maturation	0.0223854	1372.07	1627	1.1858	0.0265446	7.0835e-12	7.32797e-11	215	192.031	202	1.05191	0.0120446	0.939535	0.0130023	0.16105
GO:0090235	regulation of metaphase plate congression	0.00041767	25.6002	67	2.61716	0.00109311	7.40095e-12	7.65036e-11	7	6.25217	6	0.959667	0.00035776	0.857143	0.833138	0.968856
GO:1903312	negative regulation of mRNA metabolic process	0.00326465	200.1	303	1.51424	0.00494347	7.46555e-12	7.71108e-11	39	34.8335	35	1.00478	0.00208694	0.897436	0.594652	0.968856
GO:1900042	positive regulation of interleukin-2 secretion	0.00030469	18.6754	55	2.94505	0.000897329	7.50374e-12	7.74445e-11	3	2.6795	3	1.11961	0.00017888	1	0.712508	0.968856
GO:0034219	carbohydrate transmembrane transport	0.00220423	135.104	221	1.63578	0.00360563	7.5182e-12	7.75329e-11	30	26.795	28	1.04497	0.00166955	0.933333	0.364462	0.968856
GO:0035088	establishment or maintenance of apical/basal cell polarity	0.00464644	284.794	406	1.42559	0.00662392	7.54688e-12	7.77677e-11	42	37.513	39	1.03964	0.00232544	0.928571	0.329952	0.968856
GO:0030866	cortical actin cytoskeleton organization	0.00247283	151.567	242	1.59665	0.00394825	7.88831e-12	8.12225e-11	29	25.9018	28	1.081	0.00166955	0.965517	0.168528	0.816518
GO:0032006	regulation of TOR signaling	0.00846053	518.571	679	1.30937	0.0110779	7.91924e-12	8.14771e-11	88	78.5987	85	1.08144	0.00506827	0.965909	0.0120757	0.152762
GO:0001672	regulation of chromatin assembly or disassembly	0.00043822	26.8598	69	2.56889	0.00112574	8.1557e-12	8.38444e-11	9	8.03851	9	1.11961	0.000536641	1	0.361656	0.968856
GO:0030225	macrophage differentiation	0.00189307	116.032	196	1.68919	0.00319776	8.28574e-12	8.51148e-11	21	18.7565	21	1.11961	0.00125216	1	0.0931122	0.592201
GO:0061077	chaperone-mediated protein folding	0.00355971	218.185	325	1.48956	0.0053024	8.40493e-12	8.62718e-11	65	58.0559	63	1.08516	0.00375648	0.969231	0.0247404	0.250816
GO:0006378	mRNA polyadenylation	0.00173274	106.205	183	1.72309	0.00298566	8.42746e-12	8.64356e-11	31	27.6882	31	1.11961	0.00184843	1	0.030035	0.286191
GO:0007262	STAT protein import into nucleus	0.000518688	31.792	77	2.422	0.00125626	8.45565e-12	8.66572e-11	4	3.57267	4	1.11961	0.000238507	1	0.636377	0.968856
GO:0035886	vascular smooth muscle cell differentiation	0.00195605	119.892	201	1.6765	0.00327933	8.54229e-12	8.7477e-11	14	12.5043	14	1.11961	0.000834774	1	0.205498	0.900704
GO:0043249	erythrocyte maturation	0.000518841	31.8013	77	2.42128	0.00125626	8.57102e-12	8.76716e-11	12	10.718	11	1.02631	0.000655894	0.916667	0.627678	0.968856
GO:0046173	polyol biosynthetic process	0.00211915	129.889	214	1.64756	0.00349143	8.57461e-12	8.76716e-11	28	25.0087	27	1.07963	0.00160992	0.964286	0.183658	0.850234
GO:0002705	positive regulation of leukocyte mediated immunity	0.00752901	461.476	613	1.32835	0.0100011	8.68714e-12	8.87003e-11	95	84.8509	90	1.06068	0.00536641	0.947368	0.0515554	0.413922
GO:0010563	negative regulation of phosphorus metabolic process	0.0673927	4130.7	4555	1.10272	0.0743152	8.68871e-12	8.87003e-11	577	515.357	534	1.03617	0.0318407	0.925477	0.00486495	0.0764849
GO:0045197	establishment or maintenance of epithelial cell apical/basal polarity	0.00400272	245.339	358	1.45921	0.0058408	8.84477e-12	9.02235e-11	37	33.0472	34	1.02883	0.00202731	0.918919	0.431879	0.968856
GO:0008207	C21-steroid hormone metabolic process	0.00168516	103.289	179	1.73301	0.0029204	9.03338e-12	9.20761e-11	27	24.1155	26	1.07814	0.00155029	0.962963	0.199994	0.900704
GO:0000910	cytokinesis	0.00843893	517.248	677	1.30885	0.0110453	9.0542e-12	9.22169e-11	85	75.9192	78	1.02741	0.00465088	0.917647	0.300392	0.968856
GO:0034121	regulation of toll-like receptor signaling pathway	0.00407186	249.576	363	1.45446	0.00592237	9.32945e-12	9.49468e-11	59	52.6969	56	1.06268	0.0033391	0.949152	0.111911	0.666656
GO:0032101	regulation of response to external stimulus	0.0704147	4315.93	4748	1.10011	0.077464	9.40477e-12	9.56394e-11	733	654.692	672	1.02644	0.0400692	0.91678	0.0177216	0.200342
GO:2000058	regulation of protein ubiquitination involved in ubiquitin-dependent protein catabolic process	0.00678687	415.987	560	1.3462	0.00913644	9.48027e-12	9.63327e-11	106	94.6757	99	1.04567	0.00590305	0.933962	0.109166	0.655943
GO:0051023	regulation of immunoglobulin secretion	0.000884928	54.2399	111	2.04646	0.00181097	9.55026e-12	9.6969e-11	16	14.2907	14	0.97966	0.000834774	0.875	0.759606	0.968856
GO:0044406	adhesion of symbiont to host	0.000450022	27.5832	70	2.53777	0.00114205	9.82795e-12	9.97116e-11	10	8.93167	9	1.00765	0.000536641	0.9	0.709553	0.968856
GO:0034314	Arp2/3 complex-mediated actin nucleation	0.00176099	107.936	185	1.71398	0.00301829	9.91578e-12	1.00416e-10	19	16.9702	19	1.11961	0.00113291	1	0.116748	0.683363
GO:0010714	positive regulation of collagen metabolic process	0.00259473	159.039	251	1.57823	0.00409508	9.91627e-12	1.00416e-10	25	22.3292	24	1.07483	0.00143104	0.96	0.236569	0.968856
GO:0036503	ERAD pathway	0.00487517	298.814	422	1.41225	0.00688496	9.92029e-12	1.00416e-10	84	75.026	79	1.05297	0.00471051	0.940476	0.10337	0.637759
GO:0002455	humoral immune response mediated by circulating immunoglobulin	0.00254341	155.893	247	1.58442	0.00402982	9.98704e-12	1.01014e-10	36	32.154	35	1.08851	0.00208694	0.972222	0.0906438	0.592201
GO:1901342	regulation of vasculature development	0.0312733	1916.83	2213	1.15451	0.0361053	1.01132e-11	1.0215e-10	259	231.33	244	1.05477	0.0145489	0.942085	0.00422995	0.0691453
GO:0060323	head morphogenesis	0.00464382	284.634	405	1.42288	0.00660761	1.01149e-11	1.0215e-10	38	33.9404	37	1.09015	0.00220619	0.973684	0.0755445	0.52681
GO:0032967	positive regulation of collagen biosynthetic process	0.00258353	158.352	250	1.57876	0.00407877	1.0545e-11	1.06413e-10	24	21.436	23	1.07296	0.00137141	0.958333	0.256951	0.968856
GO:0006458	'de novo' protein folding	0.00182439	111.822	190	1.69913	0.00309986	1.06413e-11	1.07302e-10	35	31.2609	35	1.11961	0.00208694	1	0.0190984	0.20943
GO:0043123	positive regulation of I-kappaB kinase/NF-kappaB signaling	0.0153074	938.235	1149	1.22464	0.018746	1.11808e-11	1.12656e-10	185	165.236	171	1.03488	0.0101962	0.924324	0.100017	0.627027
GO:0045936	negative regulation of phosphate metabolic process	0.0673828	4130.1	4552	1.10215	0.0742662	1.11953e-11	1.12716e-10	576	514.464	533	1.03603	0.031781	0.925347	0.00506227	0.0787096
GO:0099132	ATP hydrolysis coupled cation transmembrane transport	0.00350294	214.706	320	1.49041	0.00522083	1.13204e-11	1.13888e-10	58	51.8037	55	1.0617	0.00327947	0.948276	0.119952	0.691089
GO:1900223	positive regulation of beta-amyloid clearance	0.000354921	21.7542	60	2.75809	0.000978905	1.17226e-11	1.17844e-10	5	4.46584	5	1.11961	0.000298134	1	0.568376	0.968856
GO:1903689	regulation of wound healing, spreading of epidermal cells	0.000658322	40.3506	90	2.23045	0.00146836	1.18417e-11	1.1895e-10	6	5.359	5	0.933009	0.000298134	0.833333	0.872064	0.968856
GO:0000186	activation of MAPKK activity	0.00582234	356.869	490	1.37305	0.00799439	1.26094e-11	1.26566e-10	54	48.231	52	1.07814	0.00310059	0.962963	0.0623248	0.467547
GO:0050672	negative regulation of lymphocyte proliferation	0.00696956	427.185	572	1.339	0.00933222	1.28457e-11	1.28839e-10	68	60.7354	64	1.05375	0.00381611	0.941176	0.135068	0.739147
GO:0021903	rostrocaudal neural tube patterning	0.0016687	102.28	177	1.73054	0.00288777	1.30613e-11	1.30901e-10	12	10.718	12	1.11961	0.000715521	1	0.257638	0.968856
GO:0042994	cytoplasmic sequestering of transcription factor	0.000901067	55.2291	112	2.02792	0.00182729	1.31313e-11	1.31503e-10	18	16.077	18	1.11961	0.00107328	1	0.130727	0.721577
GO:0010867	positive regulation of triglyceride biosynthetic process	0.000544309	33.3623	79	2.36794	0.00128889	1.32116e-11	1.32206e-10	11	9.82484	11	1.11961	0.000655894	1	0.288475	0.968856
GO:0006818	hydrogen transport	0.0094601	579.838	747	1.28829	0.0121874	1.32312e-11	1.32302e-10	147	131.296	132	1.00537	0.00787073	0.897959	0.492048	0.968856
GO:0034244	negative regulation of transcription elongation from RNA polymerase II promoter	0.000768353	47.0947	100	2.12338	0.00163151	1.36118e-11	1.36004e-10	11	9.82484	10	1.01783	0.000596267	0.909091	0.668255	0.968856
GO:0072144	glomerular mesangial cell development	0.000172004	10.5426	39	3.69926	0.000636288	1.36644e-11	1.36427e-10	5	4.46584	5	1.11961	0.000298134	1	0.568376	0.968856
GO:0072049	comma-shaped body morphogenesis	0.000483631	29.6432	73	2.46262	0.001191	1.37884e-11	1.3756e-10	5	4.46584	5	1.11961	0.000298134	1	0.568376	0.968856
GO:0007044	cell-substrate junction assembly	0.00364376	223.337	330	1.47759	0.00538398	1.42457e-11	1.42014e-10	41	36.6198	39	1.065	0.00232544	0.951219	0.171345	0.827117
GO:0045630	positive regulation of T-helper 2 cell differentiation	0.000494777	30.3263	74	2.44012	0.00120732	1.51481e-11	1.50896e-10	8	7.14534	8	1.11961	0.000477014	1	0.404934	0.968856
GO:0045930	negative regulation of mitotic cell cycle	0.0246784	1512.61	1775	1.17347	0.0289593	1.53356e-11	1.52649e-10	279	249.194	261	1.04738	0.0155626	0.935484	0.00998553	0.133401
GO:1903672	positive regulation of sprouting angiogenesis	0.00236315	144.845	232	1.60172	0.0037851	1.56819e-11	1.55977e-10	19	16.9702	19	1.11961	0.00113291	1	0.116748	0.683363
GO:0060318	definitive erythrocyte differentiation	0.000197161	12.0846	42	3.4755	0.000685233	1.57228e-11	1.56266e-10	2	1.78633	2	1.11961	0.000119253	1	0.797743	0.968856
GO:1990051	activation of protein kinase C activity	0.000172902	10.5977	39	3.68005	0.000636288	1.58741e-11	1.57651e-10	2	1.78633	2	1.11961	0.000119253	1	0.797743	0.968856
GO:0034754	cellular hormone metabolic process	0.00911275	558.548	722	1.29264	0.0117795	1.62664e-11	1.61425e-10	109	97.3552	102	1.04771	0.00608193	0.93578	0.0927271	0.592201
GO:0035518	histone H2A monoubiquitination	0.00154064	94.4306	166	1.75791	0.0027083	1.75052e-11	1.73588e-10	17	15.1838	15	0.987892	0.000894401	0.882353	0.729511	0.968856
GO:1904528	positive regulation of microtubule binding	0.000173537	10.6366	39	3.66658	0.000636288	1.76385e-11	1.74777e-10	4	3.57267	4	1.11961	0.000238507	1	0.636377	0.968856
GO:0043647	inositol phosphate metabolic process	0.00474809	291.024	411	1.41225	0.0067055	1.81658e-11	1.79868e-10	54	48.231	54	1.11961	0.00321984	1	0.00222025	0.0426515
GO:0031061	negative regulation of histone methylation	0.00215061	131.817	215	1.63105	0.00350774	1.81933e-11	1.80005e-10	17	15.1838	17	1.11961	0.00101366	1	0.146379	0.764368
GO:0000289	nuclear-transcribed mRNA poly(A) tail shortening	0.00203711	124.861	206	1.64984	0.00336091	1.83014e-11	1.80937e-10	30	26.795	29	1.08229	0.00172917	0.966667	0.154533	0.789708
GO:2000394	positive regulation of lamellipodium morphogenesis	0.000728956	44.6799	96	2.14862	0.00156625	1.84457e-11	1.82228e-10	7	6.25217	7	1.11961	0.000417387	1	0.453389	0.968856
GO:0016447	somatic recombination of immunoglobulin gene segments	0.00131354	80.5109	147	1.82584	0.00239832	1.90208e-11	1.87768e-10	22	19.6497	22	1.11961	0.00131179	1	0.0831536	0.558845
GO:0035690	cellular response to drug	0.00691772	424.008	567	1.33724	0.00925065	1.90528e-11	1.87943e-10	66	58.949	65	1.10265	0.00387574	0.984849	0.00508421	0.0787096
GO:0071806	protein transmembrane transport	0.00384226	235.503	344	1.4607	0.00561239	1.96579e-11	1.93692e-10	63	56.2695	62	1.10184	0.00369686	0.984127	0.00685484	0.0988792
GO:0030100	regulation of endocytosis	0.0221119	1355.31	1603	1.18276	0.0261531	1.96651e-11	1.93692e-10	215	192.031	204	1.06233	0.0121639	0.948837	0.00293376	0.0525243
GO:0072524	pyridine-containing compound metabolic process	0.00823735	504.892	660	1.30721	0.010768	1.98958e-11	1.95818e-10	114	101.821	109	1.07051	0.00649931	0.95614	0.013753	0.166185
GO:0005975	carbohydrate metabolic process	0.0383112	2348.21	2669	1.13661	0.0435449	2.00162e-11	1.96855e-10	474	423.361	435	1.02749	0.0259376	0.917721	0.0430553	0.365181
GO:0045089	positive regulation of innate immune response	0.022071	1352.8	1600	1.18274	0.0261041	2.06246e-11	2.02688e-10	289	258.125	260	1.00726	0.0155029	0.899654	0.404848	0.968856
GO:0043648	dicarboxylic acid metabolic process	0.00838203	513.76	670	1.30411	0.0109311	2.07193e-11	2.03467e-10	98	87.5304	94	1.07391	0.00560491	0.959184	0.0165831	0.191855
GO:0098869	cellular oxidant detoxification	0.00522036	319.971	445	1.39075	0.00726021	2.07348e-11	2.03467e-10	83	74.1329	81	1.09263	0.00482977	0.975904	0.00497687	0.0775038
GO:2000786	positive regulation of autophagosome assembly	0.000830263	50.8893	105	2.0633	0.00171308	2.14423e-11	2.10253e-10	11	9.82484	11	1.11961	0.000655894	1	0.288475	0.968856
GO:1900076	regulation of cellular response to insulin stimulus	0.00665614	407.975	548	1.34322	0.00894066	2.14835e-11	2.105e-10	67	59.8422	65	1.08619	0.00387574	0.970149	0.0208065	0.223504
GO:0051494	negative regulation of cytoskeleton organization	0.0114104	699.376	880	1.25826	0.0143573	2.15519e-11	2.1088e-10	116	103.607	111	1.07135	0.00661857	0.956897	0.0118785	0.15161
GO:1903573	negative regulation of response to endoplasmic reticulum stress	0.0031526	193.232	292	1.51113	0.004764	2.15544e-11	2.1088e-10	40	35.7267	37	1.03564	0.00220619	0.925	0.36864	0.968856
GO:0032461	positive regulation of protein oligomerization	0.00214258	131.325	214	1.62954	0.00349143	2.18469e-11	2.13583e-10	24	21.436	23	1.07296	0.00137141	0.958333	0.256951	0.968856
GO:0042102	positive regulation of T cell proliferation	0.00910111	557.834	720	1.29071	0.0117469	2.22568e-11	2.17293e-10	96	85.7441	93	1.08462	0.00554529	0.96875	0.00618227	0.0912023
GO:0046890	regulation of lipid biosynthetic process	0.0145743	893.305	1096	1.2269	0.0178813	2.22593e-11	2.17293e-10	165	147.373	150	1.01783	0.00894401	0.909091	0.303369	0.968856
GO:0051151	negative regulation of smooth muscle cell differentiation	0.00115116	70.5581	133	1.88497	0.00216991	2.23085e-11	2.17611e-10	11	9.82484	11	1.11961	0.000655894	1	0.288475	0.968856
GO:0070433	negative regulation of nucleotide-binding oligomerization domain containing 2 signaling pathway	0.000370504	22.7093	61	2.68613	0.00099522	2.24463e-11	2.18793e-10	3	2.6795	3	1.11961	0.00017888	1	0.712508	0.968856
GO:0007034	vacuolar transport	0.0089158	546.476	707	1.29374	0.0115348	2.26891e-11	2.20996e-10	118	105.394	113	1.07217	0.00673782	0.957627	0.0102467	0.13606
GO:0022618	ribonucleoprotein complex assembly	0.0140315	860.031	1059	1.23135	0.0172777	2.2788e-11	2.21795e-10	201	179.527	187	1.04163	0.0111502	0.930348	0.0487293	0.395333
GO:0015966	diadenosine tetraphosphate biosynthetic process	0.000128915	7.90158	33	4.17638	0.000538397	2.32199e-11	2.25832e-10	3	2.6795	3	1.11961	0.00017888	1	0.712508	0.968856
GO:0019318	hexose metabolic process	0.0118809	728.213	912	1.25238	0.0148793	2.32691e-11	2.26143e-10	156	139.334	145	1.04066	0.00864588	0.929487	0.084015	0.563196
GO:0007059	chromosome segregation	0.0235859	1445.65	1700	1.17594	0.0277356	2.34077e-11	2.27323e-10	298	266.164	281	1.05574	0.0167551	0.942953	0.00183068	0.0366666
GO:0006699	bile acid biosynthetic process	0.00196774	120.609	200	1.65825	0.00326302	2.3446e-11	2.27526e-10	27	24.1155	27	1.11961	0.00160992	1	0.0472294	0.388674
GO:0050707	regulation of cytokine secretion	0.0154492	946.925	1155	1.21974	0.0188439	2.36929e-11	2.29753e-10	169	150.945	150	0.993738	0.00894401	0.887574	0.651481	0.968856
GO:0006991	response to sterol depletion	0.000710872	43.5715	94	2.15737	0.00153362	2.40017e-11	2.32576e-10	8	7.14534	8	1.11961	0.000477014	1	0.404934	0.968856
GO:0046835	carbohydrate phosphorylation	0.0015234	93.3736	164	1.75639	0.00267567	2.44742e-11	2.3698e-10	24	21.436	23	1.07296	0.00137141	0.958333	0.256951	0.968856
GO:0035456	response to interferon-beta	0.000911309	55.8569	112	2.00513	0.00182729	2.51347e-11	2.43197e-10	23	20.5428	20	0.973575	0.00119253	0.869565	0.773733	0.968856
GO:2000589	regulation of metanephric mesenchymal cell migration	0.000251685	15.4266	48	3.11152	0.000783124	2.52395e-11	2.44031e-10	4	3.57267	4	1.11961	0.000238507	1	0.636377	0.968856
GO:0018105	peptidyl-serine phosphorylation	0.0178618	1094.8	1317	1.20296	0.021487	2.71258e-11	2.62076e-10	165	147.373	160	1.08568	0.00954028	0.969697	0.000237707	0.00690505
GO:1990748	cellular detoxification	0.00524562	321.519	446	1.38716	0.00727652	2.7436e-11	2.64879e-10	85	75.9192	82	1.0801	0.00488939	0.964706	0.0154433	0.180318
GO:0000291	nuclear-transcribed mRNA catabolic process, exonucleolytic	0.00145333	89.0791	158	1.7737	0.00257778	2.79117e-11	2.69274e-10	35	31.2609	34	1.08762	0.00202731	0.971429	0.0992145	0.622586
GO:0032663	regulation of interleukin-2 production	0.00770099	472.017	621	1.31563	0.0101317	2.85397e-11	2.75131e-10	52	46.4447	50	1.07655	0.00298134	0.961538	0.0732874	0.521999
GO:1902806	regulation of cell cycle G1/S phase transition	0.0140942	863.874	1062	1.22935	0.0173266	2.98965e-11	2.88e-10	156	139.334	150	1.07655	0.00894401	0.961538	0.00165024	0.0335116
GO:0035337	fatty-acyl-CoA metabolic process	0.00296531	181.753	277	1.52405	0.00451928	3.00033e-11	2.88817e-10	38	33.9404	37	1.09015	0.00220619	0.973684	0.0755445	0.52681
GO:0001832	blastocyst growth	0.00073586	45.1031	96	2.12846	0.00156625	3.01095e-11	2.89628e-10	16	14.2907	15	1.04964	0.000894401	0.9375	0.477863	0.968856
GO:0051047	positive regulation of secretion	0.0361206	2213.94	2523	1.1396	0.0411629	3.04496e-11	2.92685e-10	383	342.083	358	1.04653	0.0213464	0.934726	0.00324237	0.0563623
GO:2000646	positive regulation of receptor catabolic process	0.000345297	21.1643	58	2.74046	0.000946275	3.2237e-11	3.0964e-10	5	4.46584	5	1.11961	0.000298134	1	0.568376	0.968856
GO:0098754	detoxification	0.00546078	334.707	461	1.37732	0.00752125	3.29547e-11	3.16303e-10	89	79.4919	86	1.08187	0.0051279	0.966292	0.0111179	0.144281
GO:0070663	regulation of leukocyte proliferation	0.0222177	1361.79	1607	1.18007	0.0262183	3.34045e-11	3.20386e-10	209	186.672	197	1.05533	0.0117465	0.942584	0.00918177	0.125465
GO:0032682	negative regulation of chemokine production	0.00137323	84.1692	151	1.79401	0.00246358	3.45472e-11	3.31105e-10	18	16.077	17	1.05741	0.00101366	0.944444	0.412469	0.968856
GO:0032272	negative regulation of protein polymerization	0.00484187	296.773	416	1.40175	0.00678707	3.46378e-11	3.31731e-10	57	50.9105	54	1.06068	0.00321984	0.947368	0.12849	0.721577
GO:0038092	nodal signaling pathway	0.00108927	66.7648	127	1.9022	0.00207201	3.51993e-11	3.36864e-10	9	8.03851	8	0.99521	0.000477014	0.888889	0.751164	0.968856
GO:0006006	glucose metabolic process	0.00861177	527.841	684	1.29584	0.0111595	3.63289e-11	3.47421e-10	112	100.035	104	1.03964	0.00620118	0.928571	0.141944	0.763317
GO:0010985	negative regulation of lipoprotein particle clearance	0.000454092	27.8327	69	2.4791	0.00112574	3.67318e-11	3.51019e-10	8	7.14534	7	0.97966	0.000417387	0.875	0.792574	0.968856
GO:0032418	lysosome localization	0.00315624	193.456	291	1.50422	0.00474769	3.68421e-11	3.51818e-10	39	34.8335	37	1.0622	0.00220619	0.948718	0.198162	0.900704
GO:0002448	mast cell mediated immunity	0.00187882	115.159	192	1.66726	0.00313249	3.75514e-11	3.58331e-10	19	16.9702	18	1.06068	0.00107328	0.947368	0.382356	0.968856
GO:0051091	positive regulation of sequence-specific DNA binding transcription factor activity	0.0248206	1521.33	1779	1.16937	0.0290245	3.77206e-11	3.59685e-10	243	217.04	225	1.03668	0.013416	0.925926	0.0542207	0.424192
GO:0021578	hindbrain maturation	0.000404754	24.8086	64	2.57975	0.00104416	3.78342e-11	3.60507e-10	6	5.359	6	1.11961	0.00035776	1	0.507639	0.968856
GO:0051125	regulation of actin nucleation	0.00131517	80.6109	146	1.81117	0.002382	3.80611e-11	3.62407e-10	25	22.3292	23	1.03004	0.00137141	0.92	0.491343	0.968856
GO:0032944	regulation of mononuclear cell proliferation	0.0212381	1301.75	1541	1.18379	0.0251415	3.8324e-11	3.64646e-10	201	179.527	189	1.05277	0.0112695	0.940299	0.0145583	0.173999
GO:0051056	regulation of small GTPase mediated signal transduction	0.0368068	2256	2566	1.13741	0.0418645	3.89651e-11	3.70478e-10	313	279.561	297	1.06238	0.0177091	0.948882	0.000338361	0.00935844
GO:0045834	positive regulation of lipid metabolic process	0.0128218	785.889	974	1.23936	0.0158909	4.01296e-11	3.81275e-10	128	114.325	123	1.07588	0.00733409	0.960938	0.00480853	0.0757789
GO:0051222	positive regulation of protein transport	0.0439596	2694.42	3031	1.12492	0.049451	4.01917e-11	3.81589e-10	476	425.148	448	1.05375	0.0267128	0.941176	0.000156717	0.00493358
GO:0006757	ATP generation from ADP	0.0018306	112.203	188	1.67554	0.00306723	4.04516e-11	3.8378e-10	39	34.8335	36	1.03349	0.00214656	0.923077	0.389045	0.968856
GO:1903026	negative regulation of RNA polymerase II regulatory region sequence-specific DNA binding	0.000282351	17.3061	51	2.94693	0.000832069	4.08729e-11	3.87497e-10	6	5.359	6	1.11961	0.00035776	1	0.507639	0.968856
GO:0031398	positive regulation of protein ubiquitination	0.0150746	923.966	1127	1.21974	0.0183871	4.09095e-11	3.87566e-10	182	162.556	170	1.04579	0.0101365	0.934066	0.0405795	0.353633
GO:0032846	positive regulation of homeostatic process	0.0208087	1275.43	1512	1.18548	0.0246684	4.09713e-11	3.87872e-10	216	192.924	209	1.08333	0.012462	0.967593	4.40101e-05	0.00166896
GO:0071560	cellular response to transforming growth factor beta stimulus	0.0198371	1215.88	1447	1.19009	0.0236079	4.20761e-11	3.98044e-10	142	126.83	136	1.0723	0.00810924	0.957746	0.0047543	0.0752412
GO:0071356	cellular response to tumor necrosis factor	0.0172266	1055.87	1272	1.20469	0.0207528	4.23429e-11	4.0028e-10	234	209.001	212	1.01435	0.0126409	0.905983	0.304247	0.968856
GO:0008286	insulin receptor signaling pathway	0.00817734	501.214	653	1.30284	0.0106538	4.27816e-11	4.04137e-10	82	73.2397	78	1.065	0.00465088	0.951219	0.0534279	0.419235
GO:0060249	anatomical structure homeostasis	0.0259229	1588.89	1851	1.16497	0.0301992	4.36691e-11	4.12225e-10	298	266.164	275	1.0332	0.0163974	0.922819	0.0528618	0.415562
GO:0072365	regulation of cellular ketone metabolic process by negative regulation of transcription from RNA polymerase II promoter	0.000301266	18.4655	53	2.87021	0.000864699	4.38843e-11	4.13959e-10	1	0.893167	1	1.11961	5.96267e-05	1	0.893167	0.968856
GO:0046637	regulation of alpha-beta T cell differentiation	0.00718409	440.334	583	1.32399	0.00951169	4.42763e-11	4.17358e-10	55	49.1242	55	1.11961	0.00327947	1	0.00198237	0.0394048
GO:1902229	regulation of intrinsic apoptotic signaling pathway in response to DNA damage	0.00291192	178.48	272	1.52398	0.0044377	4.49054e-11	4.22985e-10	37	33.0472	37	1.11961	0.00220619	1	0.0152288	0.178925
GO:0046395	carboxylic acid catabolic process	0.0172937	1059.98	1276	1.20379	0.020818	4.67414e-11	4.39964e-10	224	200.069	209	1.04464	0.012462	0.933036	0.0277093	0.269894
GO:0034329	cell junction assembly	0.0142294	872.164	1069	1.22569	0.0174408	4.7581e-11	4.47547e-10	135	120.578	132	1.09473	0.00787073	0.977778	0.00019073	0.00573016
GO:0034755	iron ion transmembrane transport	0.00093317	57.1968	113	1.97564	0.0018436	4.80932e-11	4.52041e-10	16	14.2907	16	1.11961	0.000954028	1	0.163905	0.803969
GO:0030950	establishment or maintenance of actin cytoskeleton polarity	0.000397429	24.3596	63	2.58625	0.00102785	4.83241e-11	4.53888e-10	4	3.57267	4	1.11961	0.000238507	1	0.636377	0.968856
GO:0006338	chromatin remodeling	0.0149538	916.562	1118	1.21978	0.0182403	4.84811e-11	4.55038e-10	163	145.586	151	1.03719	0.00900364	0.92638	0.101189	0.631065
GO:0046475	glycerophospholipid catabolic process	0.001213	74.3485	137	1.84267	0.00223517	4.93334e-11	4.62707e-10	16	14.2907	15	1.04964	0.000894401	0.9375	0.477863	0.968856
GO:0002676	regulation of chronic inflammatory response	0.000550596	33.7477	78	2.31127	0.00127258	5.30637e-11	4.9734e-10	11	9.82484	10	1.01783	0.000596267	0.909091	0.668255	0.968856
GO:0099131	ATP hydrolysis coupled ion transmembrane transport	0.00444849	272.661	386	1.41568	0.00629762	5.43363e-11	5.08905e-10	70	62.5217	67	1.07163	0.00399499	0.957143	0.0502708	0.405091
GO:0060416	response to growth hormone	0.00385146	236.068	342	1.44874	0.00557976	5.51079e-11	5.15765e-10	33	29.4745	33	1.11961	0.00196768	1	0.0239507	0.246996
GO:0000375	RNA splicing, via transesterification reactions	0.0196954	1207.19	1436	1.18954	0.0234284	5.55643e-11	5.19666e-10	288	257.232	265	1.0302	0.0158011	0.920139	0.077147	0.535997
GO:0001836	release of cytochrome c from mitochondria	0.00162734	99.7444	171	1.71438	0.00278988	5.64595e-11	5.27664e-10	21	18.7565	21	1.11961	0.00125216	1	0.0931122	0.592201
GO:0031665	negative regulation of lipopolysaccharide-mediated signaling pathway	0.00118011	72.3325	134	1.85256	0.00218622	5.6666e-11	5.29218e-10	13	11.6112	9	0.775115	0.000536641	0.692308	0.991462	1
GO:0000281	mitotic cytokinesis	0.00383904	235.306	341	1.44917	0.00556344	5.67992e-11	5.30086e-10	43	38.4062	41	1.06754	0.0024447	0.953488	0.147703	0.764603
GO:2000348	regulation of CD40 signaling pathway	0.000341633	20.9397	57	2.7221	0.000929959	6.04365e-11	5.63632e-10	6	5.359	5	0.933009	0.000298134	0.833333	0.872064	0.968856
GO:0090181	regulation of cholesterol metabolic process	0.00353288	216.541	318	1.46854	0.00518819	6.21048e-11	5.7878e-10	53	47.3379	49	1.03511	0.00292171	0.924528	0.318452	0.968856
GO:0030224	monocyte differentiation	0.00218369	133.845	215	1.60634	0.00350774	6.54745e-11	6.09752e-10	16	14.2907	15	1.04964	0.000894401	0.9375	0.477863	0.968856
GO:0034453	microtubule anchoring	0.00170521	104.517	177	1.6935	0.00288777	6.62931e-11	6.16938e-10	23	20.5428	22	1.07093	0.00131179	0.956522	0.278821	0.968856
GO:0006910	phagocytosis, recognition	0.00176757	108.34	182	1.6799	0.00296934	6.67734e-11	6.20969e-10	17	15.1838	15	0.987892	0.000894401	0.882353	0.729511	0.968856
GO:0061043	regulation of vascular wound healing	0.000268386	16.4502	49	2.97869	0.000799439	6.78715e-11	6.30736e-10	4	3.57267	4	1.11961	0.000238507	1	0.636377	0.968856
GO:1901186	positive regulation of ERBB signaling pathway	0.0030836	189.003	284	1.50262	0.00463348	6.92079e-11	6.42701e-10	39	34.8335	37	1.0622	0.00220619	0.948718	0.198162	0.900704
GO:0030449	regulation of complement activation	0.00209596	128.468	208	1.61908	0.00339354	6.92994e-11	6.43097e-10	48	42.872	44	1.02631	0.00262358	0.916667	0.407143	0.968856
GO:0031935	regulation of chromatin silencing	0.00135203	82.8699	148	1.78593	0.00241463	7.2206e-11	6.69598e-10	21	18.7565	21	1.11961	0.00125216	1	0.0931122	0.592201
GO:0043242	negative regulation of protein complex disassembly	0.00530248	325.005	447	1.37536	0.00729284	7.69372e-11	7.12969e-10	56	50.0174	54	1.07963	0.00321984	0.964286	0.0528966	0.415562
GO:0007040	lysosome organization	0.00364785	223.588	326	1.45804	0.00531871	7.7413e-11	7.16874e-10	55	49.1242	50	1.01783	0.00298134	0.909091	0.457486	0.968856
GO:0050765	negative regulation of phagocytosis	0.000587028	35.9807	81	2.25121	0.00132152	7.81476e-11	7.23167e-10	15	13.3975	13	0.97033	0.000775148	0.866667	0.789086	0.968856
GO:0033157	regulation of intracellular protein transport	0.0362878	2224.19	2527	1.13614	0.0412282	7.86019e-11	7.2686e-10	372	332.258	348	1.04738	0.0207501	0.935484	0.00313383	0.0549841
GO:0009062	fatty acid catabolic process	0.00602943	369.562	499	1.35025	0.00814122	8.0576e-11	7.44592e-10	87	77.7055	81	1.0424	0.00482977	0.931034	0.165518	0.809685
GO:0010972	negative regulation of G2/M transition of mitotic cell cycle	0.0051812	317.572	438	1.37922	0.007146	8.35406e-11	7.71446e-10	89	79.4919	81	1.01897	0.00482977	0.910112	0.379812	0.968856
GO:0051865	protein autoubiquitination	0.0034763	213.073	313	1.46898	0.00510662	8.43401e-11	7.78283e-10	54	48.231	52	1.07814	0.00310059	0.962963	0.0623248	0.467547
GO:0006851	mitochondrial calcium ion transport	0.00125921	77.1808	140	1.81392	0.00228411	8.49143e-11	7.83032e-10	24	21.436	22	1.02631	0.00131179	0.916667	0.519387	0.968856
GO:0098532	histone H3-K27 trimethylation	0.000335386	20.5568	56	2.72416	0.000913644	8.58128e-11	7.90764e-10	6	5.359	5	0.933009	0.000298134	0.833333	0.872064	0.968856
GO:1904659	glucose transmembrane transport	0.0018992	116.407	192	1.64938	0.00313249	8.69011e-11	8.00232e-10	22	19.6497	20	1.01783	0.00119253	0.909091	0.577591	0.968856
GO:0032502	developmental process	0.509777	31245.8	32036	1.02529	0.52267	8.72334e-11	8.0273e-10	5444	4862.4	4941	1.01616	0.294616	0.907605	1.93668e-05	0.000822089
GO:0039694	viral RNA genome replication	0.00112978	69.2478	129	1.86288	0.00210465	9.02212e-11	8.29644e-10	14	12.5043	14	1.11961	0.000834774	1	0.205498	0.900704
GO:0045621	positive regulation of lymphocyte differentiation	0.0103671	635.428	802	1.26214	0.0130847	9.41281e-11	8.64966e-10	84	75.026	83	1.10628	0.00494902	0.988095	0.000820153	0.0191694
GO:0070585	protein localization to mitochondrion	0.00547881	335.813	459	1.36683	0.00748862	9.62617e-11	8.83955e-10	74	66.0944	71	1.07422	0.0042335	0.95946	0.0370255	0.33312
GO:0000183	chromatin silencing at rDNA	0.000910607	55.8138	110	1.97084	0.00179466	9.78065e-11	8.97515e-10	36	32.154	32	0.99521	0.00190806	0.888889	0.660908	0.968856
GO:0050686	negative regulation of mRNA processing	0.00220748	135.303	216	1.59641	0.00352406	9.90976e-11	9.08728e-10	30	26.795	26	0.97033	0.00155029	0.866667	0.788306	0.968856
GO:0002363	alpha-beta T cell lineage commitment	0.000742432	45.5059	95	2.08764	0.00154993	1.01457e-10	9.29718e-10	11	9.82484	11	1.11961	0.000655894	1	0.288475	0.968856
GO:0008206	bile acid metabolic process	0.00306956	188.143	282	1.49886	0.00460085	1.0233e-10	9.36566e-10	37	33.0472	37	1.11961	0.00220619	1	0.0152288	0.178925
GO:0071474	cellular hyperosmotic response	0.000601162	36.847	82	2.22542	0.00133784	1.02347e-10	9.36566e-10	10	8.93167	10	1.11961	0.000596267	1	0.323	0.968856
GO:0043981	histone H4-K5 acetylation	0.000957376	58.6805	114	1.94273	0.00185992	1.03171e-10	9.42798e-10	15	13.3975	15	1.11961	0.000894401	1	0.183527	0.850234
GO:0043982	histone H4-K8 acetylation	0.000957376	58.6805	114	1.94273	0.00185992	1.03171e-10	9.42798e-10	15	13.3975	15	1.11961	0.000894401	1	0.183527	0.850234
GO:0032210	regulation of telomere maintenance via telomerase	0.00497228	304.766	422	1.38467	0.00688496	1.12686e-10	1.02903e-09	53	47.3379	52	1.09849	0.00310059	0.981132	0.0182996	0.204072
GO:2000257	regulation of protein activation cascade	0.00214748	131.625	211	1.60303	0.00344248	1.15124e-10	1.05057e-09	49	43.7652	45	1.02821	0.0026832	0.918367	0.388341	0.968856
GO:0045190	isotype switching	0.00112254	68.8041	128	1.86035	0.00208833	1.1526e-10	1.05108e-09	17	15.1838	17	1.11961	0.00101366	1	0.146379	0.764368
GO:0045582	positive regulation of T cell differentiation	0.00916416	561.698	718	1.27827	0.0117142	1.15787e-10	1.05515e-09	73	65.2012	72	1.10427	0.00429313	0.986301	0.00251572	0.0466259
GO:0051591	response to cAMP	0.00955457	585.628	745	1.27214	0.0121547	1.17226e-10	1.06752e-09	96	85.7441	92	1.07296	0.00548566	0.958333	0.0192976	0.210911
GO:0000723	telomere maintenance	0.0059064	362.021	489	1.35075	0.00797807	1.17325e-10	1.06769e-09	104	92.8894	100	1.07655	0.00596267	0.961538	0.0104389	0.138056
GO:0044728	DNA methylation or demethylation	0.0051125	313.36	432	1.3786	0.00704811	1.17771e-10	1.07101e-09	63	56.2695	59	1.04852	0.00351798	0.936508	0.18301	0.850234
GO:0007184	SMAD protein import into nucleus	0.000913896	56.0154	110	1.96375	0.00179466	1.19307e-10	1.0837e-09	8	7.14534	8	1.11961	0.000477014	1	0.404934	0.968856
GO:0047497	mitochondrion transport along microtubule	0.00150862	92.4676	160	1.73034	0.00261041	1.19332e-10	1.0837e-09	18	16.077	18	1.11961	0.00107328	1	0.130727	0.721577
GO:1901380	negative regulation of potassium ion transmembrane transport	0.00214864	131.696	211	1.60217	0.00344248	1.2027e-10	1.09147e-09	19	16.9702	18	1.06068	0.00107328	0.947368	0.382356	0.968856
GO:0002449	lymphocyte mediated immunity	0.00849248	520.53	671	1.28907	0.0109474	1.25237e-10	1.13576e-09	121	108.073	112	1.03633	0.00667819	0.92562	0.15507	0.791531
GO:0051570	regulation of histone H3-K9 methylation	0.00199707	122.407	199	1.62573	0.0032467	1.26458e-10	1.14605e-09	20	17.8633	20	1.11961	0.00119253	1	0.104263	0.637759
GO:0006007	glucose catabolic process	0.0013394	82.0957	146	1.77841	0.002382	1.26793e-10	1.1483e-09	29	25.9018	27	1.0424	0.00160992	0.931034	0.387912	0.968856
GO:0007264	small GTPase mediated signal transduction	0.0276668	1695.78	1959	1.15522	0.0319612	1.29823e-10	1.17492e-09	273	243.835	257	1.05399	0.0153241	0.941392	0.00381411	0.0638548
GO:1903975	regulation of glial cell migration	0.000658603	40.3678	87	2.15519	0.00141941	1.33438e-10	1.20681e-09	9	8.03851	9	1.11961	0.000536641	1	0.361656	0.968856
GO:1904358	positive regulation of telomere maintenance via telomere lengthening	0.00384306	235.553	339	1.43917	0.00553081	1.3504e-10	1.22046e-09	36	32.154	36	1.11961	0.00214656	1	0.0170543	0.194807
GO:0045048	protein insertion into ER membrane	0.000170115	10.4268	37	3.54853	0.000603658	1.38017e-10	1.24651e-09	5	4.46584	5	1.11961	0.000298134	1	0.568376	0.968856
GO:0048146	positive regulation of fibroblast proliferation	0.00707037	433.364	571	1.3176	0.00931591	1.38288e-10	1.2481e-09	53	47.3379	52	1.09849	0.00310059	0.981132	0.0182996	0.204072
GO:0044791	positive regulation by host of viral release from host cell	0.000418582	25.6561	64	2.49453	0.00104416	1.42144e-10	1.28202e-09	5	4.46584	5	1.11961	0.000298134	1	0.568376	0.968856
GO:1902188	positive regulation of viral release from host cell	0.000848501	52.0072	104	1.99972	0.00169677	1.42893e-10	1.28789e-09	15	13.3975	14	1.04497	0.000834774	0.933333	0.513081	0.968856
GO:0000398	mRNA splicing, via spliceosome	0.0196408	1203.85	1427	1.18537	0.0232816	1.45307e-10	1.30876e-09	285	254.553	262	1.02926	0.0156222	0.919298	0.0860171	0.570226
GO:0034139	regulation of toll-like receptor 3 signaling pathway	0.000595183	36.4805	81	2.22036	0.00132152	1.46519e-10	1.31877e-09	9	8.03851	9	1.11961	0.000536641	1	0.361656	0.968856
GO:0031532	actin cytoskeleton reorganization	0.00891881	546.66	700	1.2805	0.0114205	1.48272e-10	1.33364e-09	57	50.9105	56	1.09997	0.0033391	0.982456	0.0123907	0.154843
GO:0002381	immunoglobulin production involved in immunoglobulin mediated immune response	0.00131912	80.853	144	1.78101	0.00234937	1.53262e-10	1.37758e-09	21	18.7565	20	1.0663	0.00119253	0.952381	0.327274	0.968856
GO:0046164	alcohol catabolic process	0.00357848	219.336	319	1.45439	0.00520451	1.57675e-10	1.41628e-09	48	42.872	42	0.97966	0.00250432	0.875	0.75119	0.968856
GO:1901880	negative regulation of protein depolymerization	0.00516653	316.672	435	1.37366	0.00709706	1.58056e-10	1.41873e-09	53	47.3379	52	1.09849	0.00310059	0.981132	0.0182996	0.204072
GO:0072254	metanephric glomerular mesangial cell differentiation	0.000221735	13.5908	43	3.16391	0.000701548	1.59066e-10	1.42682e-09	2	1.78633	2	1.11961	0.000119253	1	0.797743	0.968856
GO:0034384	high-density lipoprotein particle clearance	0.000512293	31.4	73	2.32484	0.001191	1.65748e-10	1.48575e-09	9	8.03851	9	1.11961	0.000536641	1	0.361656	0.968856
GO:0051882	mitochondrial depolarization	8.19127e-05	5.02068	25	4.97941	0.000407877	1.73338e-10	1.55272e-09	3	2.6795	2	0.746408	0.000119253	0.666667	0.968211	1
GO:0001678	cellular glucose homeostasis	0.00849694	520.803	670	1.28648	0.0109311	1.76303e-10	1.57785e-09	81	72.3465	79	1.09197	0.00471051	0.975309	0.00597439	0.0889333
GO:0033572	transferrin transport	0.0019675	120.594	196	1.62529	0.00319776	1.76383e-10	1.57785e-09	36	32.154	34	1.05741	0.00202731	0.944444	0.244917	0.968856
GO:0032012	regulation of ARF protein signal transduction	0.0015545	95.2797	163	1.71075	0.00265936	1.78758e-10	1.59801e-09	17	15.1838	17	1.11961	0.00101366	1	0.146379	0.764368
GO:0009895	negative regulation of catabolic process	0.0151989	931.589	1128	1.21084	0.0184034	1.83319e-10	1.63768e-09	158	141.12	153	1.08418	0.00912289	0.968354	0.000428879	0.0112199
GO:2000349	negative regulation of CD40 signaling pathway	0.000249717	15.3059	46	3.00537	0.000750494	1.9121e-10	1.70701e-09	2	1.78633	2	1.11961	0.000119253	1	0.797743	0.968856
GO:0016311	dephosphorylation	0.0292913	1795.35	2063	1.14908	0.033658	1.94978e-10	1.73947e-09	289	258.125	272	1.05375	0.0162185	0.941176	0.00306813	0.0543023
GO:0032388	positive regulation of intracellular transport	0.0302692	1855.29	2127	1.14645	0.0347022	1.98436e-10	1.76912e-09	305	272.416	287	1.05354	0.0171129	0.940984	0.00246956	0.0460296
GO:0032543	mitochondrial translation	0.00494101	302.849	418	1.38022	0.0068197	2.01059e-10	1.79129e-09	107	95.5689	105	1.09868	0.00626081	0.981308	0.000520403	0.0131871
GO:1905521	regulation of macrophage migration	0.00183225	112.304	185	1.64731	0.00301829	2.05615e-10	1.83064e-09	24	21.436	23	1.07296	0.00137141	0.958333	0.256951	0.968856
GO:0032436	positive regulation of proteasomal ubiquitin-dependent protein catabolic process	0.0080321	492.311	637	1.2939	0.0103927	2.06227e-10	1.83485e-09	80	71.4534	76	1.06363	0.00453163	0.95	0.0613735	0.462816
GO:0038145	macrophage colony-stimulating factor signaling pathway	0.000140681	8.62274	33	3.82709	0.000538397	2.07211e-10	1.84235e-09	3	2.6795	3	1.11961	0.00017888	1	0.712508	0.968856
GO:1904899	positive regulation of hepatic stellate cell proliferation	0.000148705	9.11457	34	3.73029	0.000554713	2.13752e-10	1.89923e-09	1	0.893167	1	1.11961	5.96267e-05	1	0.893167	0.968856
GO:0060711	labyrinthine layer development	0.00603228	369.736	496	1.3415	0.00809228	2.14485e-10	1.90446e-09	48	42.872	46	1.07296	0.00274283	0.958333	0.100681	0.628663
GO:0043241	protein complex disassembly	0.00970609	594.915	753	1.26573	0.0122852	2.15358e-10	1.91092e-09	159	142.014	151	1.06328	0.00900364	0.949685	0.00919975	0.125538
GO:0032957	inositol trisphosphate metabolic process	0.000433483	26.5694	65	2.44642	0.00106048	2.21462e-10	1.96376e-09	4	3.57267	4	1.11961	0.000238507	1	0.636377	0.968856
GO:0010927	cellular component assembly involved in morphogenesis	0.0085386	523.356	672	1.28402	0.0109637	2.22498e-10	1.97162e-09	91	81.2782	89	1.095	0.00530678	0.978022	0.00237449	0.0450229
GO:0006397	mRNA processing	0.0364539	2234.37	2530	1.13231	0.0412771	2.24144e-10	1.98486e-09	471	420.682	432	1.0269	0.0257588	0.917197	0.047451	0.388674
GO:0060020	Bergmann glial cell differentiation	0.000821862	50.3744	101	2.00499	0.00164782	2.26156e-10	2.00133e-09	8	7.14534	8	1.11961	0.000477014	1	0.404934	0.968856
GO:0036258	multivesicular body assembly	0.00159697	97.8832	166	1.6959	0.0027083	2.26308e-10	2.00133e-09	30	26.795	26	0.97033	0.00155029	0.866667	0.788306	0.968856
GO:0090135	actin filament branching	0.000118436	7.25933	30	4.13261	0.000489452	2.309e-10	2.04057e-09	3	2.6795	3	1.11961	0.00017888	1	0.712508	0.968856
GO:0038083	peptidyl-tyrosine autophosphorylation	0.0049473	303.235	418	1.37847	0.0068197	2.33624e-10	2.06326e-09	47	41.9789	44	1.04815	0.00262358	0.93617	0.245906	0.968856
GO:0002251	organ or tissue specific immune response	0.00121965	74.7561	135	1.80587	0.00220253	2.37365e-10	2.09489e-09	33	29.4745	30	1.01783	0.0017888	0.909091	0.524711	0.968856
GO:0097338	response to clozapine	0.000233836	14.3325	44	3.06994	0.000717863	2.45794e-10	2.16783e-09	2	1.78633	2	1.11961	0.000119253	1	0.797743	0.968856
GO:0045651	positive regulation of macrophage differentiation	0.00140215	85.9422	150	1.74536	0.00244726	2.49007e-10	2.1947e-09	12	10.718	11	1.02631	0.000655894	0.916667	0.627678	0.968856
GO:1904666	regulation of ubiquitin protein ligase activity	0.00493654	302.575	417	1.37817	0.00680339	2.51476e-10	2.21498e-09	92	82.1714	82	0.997914	0.00488939	0.891304	0.605941	0.968856
GO:0042339	keratan sulfate metabolic process	0.00242786	148.81	231	1.55231	0.00376878	2.5881e-10	2.27805e-09	34	30.3677	31	1.02082	0.00184843	0.911765	0.500718	0.968856
GO:0006110	regulation of glycolytic process	0.00495447	303.674	418	1.37647	0.0068197	2.77018e-10	2.43638e-09	67	59.8422	64	1.06948	0.00381611	0.955224	0.0629246	0.467547
GO:0070837	dehydroascorbic acid transport	0.000356316	21.8397	57	2.60993	0.000929959	2.77169e-10	2.43638e-09	4	3.57267	4	1.11961	0.000238507	1	0.636377	0.968856
GO:0009313	oligosaccharide catabolic process	0.000571854	35.0507	78	2.22535	0.00127258	2.85027e-10	2.50379e-09	13	11.6112	12	1.03349	0.000715521	0.923077	0.58814	0.968856
GO:0065005	protein-lipid complex assembly	0.00174044	106.677	177	1.65922	0.00288777	2.9459e-10	2.58606e-09	29	25.9018	27	1.0424	0.00160992	0.931034	0.387912	0.968856
GO:0010758	regulation of macrophage chemotaxis	0.00177816	108.989	180	1.65155	0.00293671	2.94888e-10	2.58696e-09	22	19.6497	21	1.06872	0.00125216	0.954546	0.302242	0.968856
GO:0045624	positive regulation of T-helper cell differentiation	0.00239528	146.814	228	1.55299	0.00371984	3.23574e-10	2.83672e-09	20	17.8633	20	1.11961	0.00119253	1	0.104263	0.637759
GO:0060706	cell differentiation involved in embryonic placenta development	0.00364596	223.472	322	1.4409	0.00525345	3.36673e-10	2.94958e-09	27	24.1155	27	1.11961	0.00160992	1	0.0472294	0.388674
GO:1903525	regulation of membrane tubulation	0.000628023	38.4934	83	2.15621	0.00135415	3.38259e-10	2.96151e-09	5	4.46584	5	1.11961	0.000298134	1	0.568376	0.968856
GO:0032025	response to cobalt ion	0.0004383	26.8647	65	2.41953	0.00106048	3.40627e-10	2.98026e-09	10	8.93167	9	1.00765	0.000536641	0.9	0.709553	0.968856
GO:0018201	peptidyl-glycine modification	0.000301013	18.45	51	2.76423	0.000832069	3.52122e-10	3.07879e-09	3	2.6795	3	1.11961	0.00017888	1	0.712508	0.968856
GO:1900119	positive regulation of execution phase of apoptosis	0.000750138	45.9782	94	2.04445	0.00153362	3.555e-10	3.10626e-09	12	10.718	12	1.11961	0.000715521	1	0.257638	0.968856
GO:0060611	mammary gland fat development	7.17091e-05	4.39526	23	5.2329	0.000375247	3.57401e-10	3.11666e-09	1	0.893167	1	1.11961	5.96267e-05	1	0.893167	0.968856
GO:1902228	positive regulation of macrophage colony-stimulating factor signaling pathway	7.17091e-05	4.39526	23	5.2329	0.000375247	3.57401e-10	3.11666e-09	1	0.893167	1	1.11961	5.96267e-05	1	0.893167	0.968856
GO:1904141	positive regulation of microglial cell migration	7.17091e-05	4.39526	23	5.2329	0.000375247	3.57401e-10	3.11666e-09	1	0.893167	1	1.11961	5.96267e-05	1	0.893167	0.968856
GO:0044803	multi-organism membrane organization	0.00179556	110.055	181	1.64463	0.00295303	3.5836e-10	3.12296e-09	31	27.6882	28	1.01126	0.00166955	0.903226	0.573909	0.968856
GO:0002460	adaptive immune response based on somatic recombination of immune receptors built from immunoglobulin superfamily domains	0.0106694	653.957	817	1.24932	0.0133294	3.67051e-10	3.19658e-09	126	112.539	120	1.0663	0.00715521	0.952381	0.0149508	0.177082
GO:0065002	intracellular protein transmembrane transport	0.00343444	210.507	306	1.45363	0.00499241	3.82233e-10	3.32659e-09	56	50.0174	55	1.09962	0.00327947	0.982143	0.0136646	0.165726
GO:1901797	negative regulation of signal transduction by p53 class mediator	0.00207807	127.371	203	1.59377	0.00331196	3.97266e-10	3.45514e-09	28	25.0087	28	1.11961	0.00166955	1	0.0421765	0.360858
GO:0051973	positive regulation of telomerase activity	0.00544436	333.701	452	1.35451	0.00737441	4.04368e-10	3.51458e-09	36	32.154	36	1.11961	0.00214656	1	0.0170543	0.194807
GO:0002763	positive regulation of myeloid leukocyte differentiation	0.00642992	394.109	522	1.32451	0.00851647	4.11015e-10	3.56999e-09	50	44.6584	47	1.05244	0.00280246	0.94	0.204	0.900704
GO:1902226	regulation of macrophage colony-stimulating factor signaling pathway	0.000202703	12.4243	40	3.2195	0.000652603	4.12779e-10	3.58295e-09	3	2.6795	3	1.11961	0.00017888	1	0.712508	0.968856
GO:0097286	iron ion import	0.000809159	49.5958	99	1.99614	0.00161519	4.21517e-10	3.65639e-09	12	10.718	12	1.11961	0.000715521	1	0.257638	0.968856
GO:0042590	antigen processing and presentation of exogenous peptide antigen via MHC class I	0.00351915	215.699	312	1.44646	0.0050903	4.25423e-10	3.68655e-09	74	66.0944	66	0.998572	0.00393536	0.891892	0.606692	0.968856
GO:1903319	positive regulation of protein maturation	0.00163657	100.311	168	1.6748	0.00274093	4.25554e-10	3.68655e-09	23	20.5428	21	1.02225	0.00125216	0.913044	0.548169	0.968856
GO:0007178	transmembrane receptor protein serine/threonine kinase signaling pathway	0.0225063	1379.48	1611	1.16783	0.0262836	4.25934e-10	3.68741e-09	189	168.809	178	1.05445	0.0106136	0.941799	0.0145024	0.173521
GO:0003140	determination of left/right asymmetry in lateral mesoderm	0.000820905	50.3157	100	1.98745	0.00163151	4.31796e-10	3.7357e-09	6	5.359	6	1.11961	0.00035776	1	0.507639	0.968856
GO:0032958	inositol phosphate biosynthetic process	0.00047191	28.9248	68	2.35093	0.00110943	4.34083e-10	3.75302e-09	7	6.25217	7	1.11961	0.000417387	1	0.453389	0.968856
GO:0050684	regulation of mRNA processing	0.00931522	570.958	723	1.26629	0.0117958	4.4987e-10	3.88696e-09	114	101.821	104	1.0214	0.00620118	0.912281	0.315467	0.968856
GO:1902186	regulation of viral release from host cell	0.00180257	110.485	181	1.63823	0.00295303	4.75157e-10	4.10275e-09	30	26.795	27	1.00765	0.00160992	0.9	0.598964	0.968856
GO:0048515	spermatid differentiation	0.0109637	671.995	836	1.24406	0.0136394	4.77322e-10	4.11874e-09	139	124.15	124	0.99879	0.00739372	0.892086	0.584583	0.968856
GO:0045117	azole transport	0.00155213	95.1348	161	1.69233	0.00262673	4.78206e-10	4.12367e-09	17	15.1838	17	1.11961	0.00101366	1	0.146379	0.764368
GO:0006885	regulation of pH	0.00822201	503.952	647	1.28385	0.0105559	4.80941e-10	4.14453e-09	103	91.9962	97	1.05439	0.00578379	0.941748	0.0668354	0.486195
GO:0034123	positive regulation of toll-like receptor signaling pathway	0.000914744	56.0674	108	1.92625	0.00176203	4.88455e-10	4.20653e-09	20	17.8633	20	1.11961	0.00119253	1	0.104263	0.637759
GO:0045833	negative regulation of lipid metabolic process	0.00680722	417.235	548	1.31341	0.00894066	4.88934e-10	4.20791e-09	78	69.667	71	1.01913	0.0042335	0.910256	0.397054	0.968856
GO:0070126	mitochondrial translational termination	0.00374109	229.303	328	1.43042	0.00535135	4.90998e-10	4.22291e-09	87	77.7055	85	1.09387	0.00506827	0.977012	0.00344381	0.0591606
GO:0014823	response to activity	0.00502125	307.767	421	1.36792	0.00686865	4.99073e-10	4.28955e-09	60	53.59	57	1.06363	0.00339872	0.95	0.104346	0.637759
GO:0090205	positive regulation of cholesterol metabolic process	0.000452965	27.7636	66	2.37722	0.00107679	5.01369e-10	4.30647e-09	6	5.359	6	1.11961	0.00035776	1	0.507639	0.968856
GO:0021555	midbrain-hindbrain boundary morphogenesis	0.000601033	36.8391	80	2.17161	0.00130521	5.06251e-10	4.34557e-09	4	3.57267	4	1.11961	0.000238507	1	0.636377	0.968856
GO:0022904	respiratory electron transport chain	0.00740787	454.051	590	1.29941	0.0096259	5.09041e-10	4.36667e-09	112	100.035	96	0.959667	0.00572417	0.857143	0.913417	0.978719
GO:0006509	membrane protein ectodomain proteolysis	0.00143045	87.6769	151	1.72223	0.00246358	5.20487e-10	4.46195e-09	20	17.8633	20	1.11961	0.00119253	1	0.104263	0.637759
GO:0001510	RNA methylation	0.00353995	216.974	313	1.44257	0.00510662	5.21419e-10	4.46703e-09	60	53.59	56	1.04497	0.0033391	0.933333	0.217823	0.934573
GO:0010675	regulation of cellular carbohydrate metabolic process	0.0114533	702.01	869	1.23787	0.0141778	5.27956e-10	4.52009e-09	123	109.86	116	1.05589	0.0069167	0.943089	0.0411141	0.357519
GO:0010984	regulation of lipoprotein particle clearance	0.00095103	58.2915	111	1.90422	0.00181097	5.31261e-10	4.54542e-09	17	15.1838	16	1.05375	0.000954028	0.941176	0.44431	0.968856
GO:0090313	regulation of protein targeting to membrane	0.0024231	148.519	229	1.54189	0.00373615	5.37739e-10	4.59786e-09	34	30.3677	31	1.02082	0.00184843	0.911765	0.500718	0.968856
GO:0002758	innate immune response-activating signal transduction	0.0171445	1050.84	1253	1.19238	0.0204428	5.40469e-10	4.61601e-09	225	200.963	202	1.00516	0.0120446	0.897778	0.464543	0.968856
GO:0032088	negative regulation of NF-kappaB transcription factor activity	0.00678387	415.804	546	1.31312	0.00890803	5.40563e-10	4.61601e-09	74	66.0944	70	1.05909	0.00417387	0.945946	0.0919384	0.592201
GO:0070328	triglyceride homeostasis	0.00183115	112.237	183	1.63048	0.00298566	5.41174e-10	4.61823e-09	32	28.5814	29	1.01465	0.00172917	0.90625	0.549132	0.968856
GO:0007635	chemosensory behavior	0.00154273	94.5585	160	1.69207	0.00261041	5.44993e-10	4.64781e-09	17	15.1838	16	1.05375	0.000954028	0.941176	0.44431	0.968856
GO:0051043	regulation of membrane protein ectodomain proteolysis	0.00193324	118.494	191	1.6119	0.00311618	5.50132e-10	4.68859e-09	22	19.6497	21	1.06872	0.00125216	0.954546	0.302242	0.968856
GO:1905580	positive regulation of ERBB3 signaling pathway	0.000170836	10.471	36	3.43806	0.000587343	5.52217e-10	4.70331e-09	1	0.893167	1	1.11961	5.96267e-05	1	0.893167	0.968856
GO:0072011	glomerular endothelium development	0.000231287	14.1763	43	3.03324	0.000701548	5.53697e-10	4.71287e-09	3	2.6795	3	1.11961	0.00017888	1	0.712508	0.968856
GO:0060375	regulation of mast cell differentiation	8.68091e-05	5.32079	25	4.69855	0.000407877	5.55989e-10	4.72932e-09	2	1.78633	2	1.11961	0.000119253	1	0.797743	0.968856
GO:2000045	regulation of G1/S transition of mitotic cell cycle	0.0128696	788.818	965	1.22335	0.015744	5.64893e-10	4.80196e-09	140	125.043	134	1.07163	0.00798998	0.957143	0.00550807	0.0844072
GO:0051782	negative regulation of cell division	0.00187035	114.639	186	1.62248	0.0030346	5.66066e-10	4.80882e-09	16	14.2907	16	1.11961	0.000954028	1	0.163905	0.803969
GO:0071897	DNA biosynthetic process	0.00817395	501.006	643	1.28342	0.0104906	5.69995e-10	4.83907e-09	118	105.394	111	1.05319	0.00661857	0.940678	0.055483	0.432012
GO:0042149	cellular response to glucose starvation	0.00319334	195.73	287	1.46631	0.00468243	5.77332e-10	4.8982e-09	37	33.0472	35	1.05909	0.00208694	0.945946	0.22842	0.951552
GO:1902231	positive regulation of intrinsic apoptotic signaling pathway in response to DNA damage	0.000231654	14.1987	43	3.02844	0.000701548	5.79981e-10	4.9175e-09	7	6.25217	7	1.11961	0.000417387	1	0.453389	0.968856
GO:0060123	regulation of growth hormone secretion	0.00160676	98.483	165	1.67542	0.00269199	5.88006e-10	4.98234e-09	13	11.6112	12	1.03349	0.000715521	0.923077	0.58814	0.968856
GO:0043277	apoptotic cell clearance	0.00212752	130.402	206	1.57973	0.00336091	5.93161e-10	5.02278e-09	27	24.1155	25	1.03668	0.00149067	0.925926	0.43777	0.968856
GO:0055002	striated muscle cell development	0.0128615	788.32	964	1.22285	0.0157277	6.20459e-10	5.25056e-09	120	107.18	118	1.10095	0.00703595	0.983333	0.000147125	0.0046877
GO:0044707	single-multicellular organism process	0.516002	31627.3	32379	1.02377	0.528266	6.26735e-10	5.30026e-09	5541	4949.04	5017	1.01373	0.299147	0.905432	0.000209382	0.00620553
GO:0071326	cellular response to monosaccharide stimulus	0.00684843	419.761	550	1.31027	0.00897329	6.28668e-10	5.31319e-09	69	61.6285	66	1.07093	0.00393536	0.956522	0.0542034	0.424192
GO:0009201	ribonucleoside triphosphate biosynthetic process	0.00263807	161.695	245	1.5152	0.00399719	6.37146e-10	5.38139e-09	57	50.9105	53	1.04104	0.00316022	0.929825	0.25755	0.968856
GO:0016266	O-glycan processing	0.00640918	392.838	519	1.32116	0.00846753	6.39979e-10	5.40185e-09	57	50.9105	52	1.0214	0.00310059	0.912281	0.421364	0.968856
GO:0006879	cellular iron ion homeostasis	0.0048795	299.079	410	1.37087	0.00668918	6.47381e-10	5.46083e-09	64	57.1627	59	1.03214	0.00351798	0.921875	0.307632	0.968856
GO:0072488	ammonium transmembrane transport	0.00125327	76.8166	136	1.77045	0.00221885	6.87764e-10	5.79775e-09	18	16.077	18	1.11961	0.00107328	1	0.130727	0.721577
GO:0051044	positive regulation of membrane protein ectodomain proteolysis	0.00124133	76.0851	135	1.77433	0.00220253	6.93609e-10	5.84328e-09	15	13.3975	14	1.04497	0.000834774	0.933333	0.513081	0.968856
GO:0070373	negative regulation of ERK1 and ERK2 cascade	0.00771098	472.629	610	1.29065	0.0099522	6.96005e-10	5.85971e-09	59	52.6969	55	1.04371	0.00327947	0.932203	0.230508	0.952056
GO:0032212	positive regulation of telomere maintenance via telomerase	0.00382315	234.332	333	1.42106	0.00543292	7.1443e-10	6.01098e-09	34	30.3677	34	1.11961	0.00202731	1	0.0213875	0.227149
GO:0071550	death-inducing signaling complex assembly	0.000279215	17.1139	48	2.80474	0.000783124	7.16582e-10	6.02524e-09	8	7.14534	7	0.97966	0.000417387	0.875	0.792574	0.968856
GO:0031664	regulation of lipopolysaccharide-mediated signaling pathway	0.00312037	191.257	281	1.46923	0.00458454	7.1831e-10	6.03592e-09	23	20.5428	18	0.876217	0.00107328	0.782609	0.969821	1
GO:1904139	regulation of microglial cell migration	0.000164549	10.0857	35	3.47026	0.000571028	7.48603e-10	6.2832e-09	3	2.6795	3	1.11961	0.00017888	1	0.712508	0.968856
GO:0016337	single organismal cell-cell adhesion	0.0412221	2526.62	2830	1.12007	0.0461717	7.48693e-10	6.2832e-09	365	326.006	329	1.00918	0.0196172	0.90137	0.341321	0.968856
GO:0042327	positive regulation of phosphorylation	0.1005	6159.92	6615	1.07388	0.107924	7.51597e-10	6.30355e-09	967	863.693	895	1.03625	0.0533659	0.925543	0.000293735	0.0082591
GO:0006732	coenzyme metabolic process	0.0229835	1408.73	1639	1.16346	0.0267404	7.53763e-10	6.31768e-09	285	254.553	268	1.05283	0.01598	0.940351	0.00384063	0.0642044
GO:0018209	peptidyl-serine modification	0.0210197	1288.36	1509	1.17126	0.0246195	7.63375e-10	6.39417e-09	184	164.343	176	1.07093	0.0104943	0.956522	0.0016296	0.0331926
GO:1905552	positive regulation of protein localization to endoplasmic reticulum	0.000181436	11.1207	37	3.32712	0.000603658	7.66939e-10	6.41994e-09	2	1.78633	2	1.11961	0.000119253	1	0.797743	0.968856
GO:1904018	positive regulation of vasculature development	0.0175327	1074.63	1277	1.18832	0.0208344	7.69798e-10	6.43978e-09	152	135.761	147	1.08278	0.00876513	0.967105	0.000706169	0.0169881
GO:0036376	sodium ion export from cell	0.000585205	35.869	78	2.17458	0.00127258	7.75169e-10	6.48059e-09	7	6.25217	7	1.11961	0.000417387	1	0.453389	0.968856
GO:0042752	regulation of circadian rhythm	0.0113077	693.084	857	1.2365	0.013982	8.33352e-10	6.96259e-09	100	89.3167	93	1.04124	0.00554529	0.93	0.14935	0.771008
GO:0070125	mitochondrial translational elongation	0.00368008	225.563	322	1.42754	0.00525345	8.54845e-10	7.13763e-09	85	75.9192	83	1.09327	0.00494902	0.976471	0.0041419	0.0682143
GO:0050670	regulation of lymphocyte proliferation	0.0211664	1297.35	1518	1.17007	0.0247663	8.59864e-10	7.17498e-09	200	178.633	188	1.05244	0.0112098	0.94	0.0154039	0.180318
GO:0032231	regulation of actin filament bundle assembly	0.0100966	618.852	774	1.2507	0.0126279	8.688e-10	7.24495e-09	85	75.9192	82	1.0801	0.00488939	0.964706	0.0154433	0.180318
GO:0071616	acyl-CoA biosynthetic process	0.00335563	205.676	298	1.44888	0.00486189	8.71472e-10	7.26264e-09	43	38.4062	42	1.09357	0.00250432	0.976744	0.0475246	0.388674
GO:0070828	heterochromatin organization	0.0010074	61.7468	115	1.86244	0.00187623	8.98792e-10	7.48557e-09	13	11.6112	11	0.947363	0.000655894	0.846154	0.845137	0.968856
GO:0061640	cytoskeleton-dependent cytokinesis	0.00487999	299.109	409	1.36739	0.00667287	9.04688e-10	7.52991e-09	53	47.3379	50	1.05624	0.00298134	0.943396	0.168051	0.816518
GO:0097194	execution phase of apoptosis	0.00434011	266.019	370	1.39088	0.00603658	9.12613e-10	7.59107e-09	58	51.8037	56	1.081	0.0033391	0.965517	0.0448103	0.376298
GO:0061428	negative regulation of transcription from RNA polymerase II promoter in response to hypoxia	0.00046014	28.2034	66	2.34015	0.00107679	9.21512e-10	7.66025e-09	4	3.57267	4	1.11961	0.000238507	1	0.636377	0.968856
GO:0032099	negative regulation of appetite	0.000937541	57.4647	109	1.89682	0.00177834	9.24088e-10	7.67682e-09	12	10.718	11	1.02631	0.000655894	0.916667	0.627678	0.968856
GO:0051024	positive regulation of immunoglobulin secretion	0.000598529	36.6856	79	2.15343	0.00128889	9.28313e-10	7.70705e-09	10	8.93167	9	1.00765	0.000536641	0.9	0.709553	0.968856
GO:0006611	protein export from nucleus	0.00151855	93.0764	157	1.68679	0.00256147	9.6017e-10	7.9665e-09	26	23.2223	24	1.03349	0.00143104	0.923077	0.464115	0.968856
GO:0098876	vesicle-mediated transport to the plasma membrane	0.00626038	383.717	507	1.32129	0.00827174	9.8369e-10	8.1565e-09	71	63.4149	66	1.04076	0.00393536	0.929577	0.216307	0.934573
GO:0019858	cytosine metabolic process	0.000111073	6.80799	28	4.11282	0.000456822	9.93286e-10	8.23089e-09	2	1.78633	2	1.11961	0.000119253	1	0.797743	0.968856
GO:0060696	regulation of phospholipid catabolic process	0.000291959	17.8951	49	2.73819	0.000799439	1.03419e-09	8.56441e-09	6	5.359	5	0.933009	0.000298134	0.833333	0.872064	0.968856
GO:0048268	clathrin coat assembly	0.00169598	103.952	171	1.64499	0.00278988	1.04704e-09	8.66542e-09	17	15.1838	17	1.11961	0.00101366	1	0.146379	0.764368
GO:0006826	iron ion transport	0.00424961	260.472	363	1.39363	0.00592237	1.05765e-09	8.74774e-09	57	50.9105	55	1.08033	0.00327947	0.964912	0.048697	0.395314
GO:0045653	negative regulation of megakaryocyte differentiation	0.000192331	11.7885	38	3.22348	0.000619973	1.06964e-09	8.84137e-09	18	16.077	17	1.05741	0.00101366	0.944444	0.412469	0.968856
GO:0072050	S-shaped body morphogenesis	0.000711071	43.5837	89	2.04205	0.00145204	1.07224e-09	8.85728e-09	7	6.25217	7	1.11961	0.000417387	1	0.453389	0.968856
GO:0060334	regulation of interferon-gamma-mediated signaling pathway	0.00174754	107.112	175	1.63381	0.00285514	1.09105e-09	9.00695e-09	24	21.436	23	1.07296	0.00137141	0.958333	0.256951	0.968856
GO:0010954	positive regulation of protein processing	0.00162229	99.4352	165	1.65937	0.00269199	1.12644e-09	9.29328e-09	22	19.6497	20	1.01783	0.00119253	0.909091	0.577591	0.968856
GO:0097345	mitochondrial outer membrane permeabilization	0.00132499	81.2126	141	1.73618	0.00230043	1.14557e-09	9.44525e-09	14	12.5043	14	1.11961	0.000834774	1	0.205498	0.900704
GO:0036303	lymph vessel morphogenesis	0.00138682	85.0023	146	1.7176	0.002382	1.16759e-09	9.62073e-09	15	13.3975	15	1.11961	0.000894401	1	0.183527	0.850234
GO:0042754	negative regulation of circadian rhythm	0.000826098	50.634	99	1.95521	0.00161519	1.18508e-09	9.75874e-09	15	13.3975	15	1.11961	0.000894401	1	0.183527	0.850234
GO:0034144	negative regulation of toll-like receptor 4 signaling pathway	0.000701494	42.9967	88	2.04667	0.00143573	1.19186e-09	9.80845e-09	8	7.14534	7	0.97966	0.000417387	0.875	0.792574	0.968856
GO:0030853	negative regulation of granulocyte differentiation	0.000712893	43.6954	89	2.03683	0.00145204	1.20716e-09	9.92813e-09	8	7.14534	8	1.11961	0.000477014	1	0.404934	0.968856
GO:0051972	regulation of telomerase activity	0.00611492	374.802	496	1.32336	0.00809228	1.21326e-09	9.97204e-09	46	41.0857	46	1.11961	0.00274283	1	0.00549589	0.084388
GO:0015682	ferric iron transport	0.00222542	136.403	212	1.55422	0.0034588	1.21881e-09	1.00115e-08	39	34.8335	37	1.0622	0.00220619	0.948718	0.198162	0.900704
GO:0060971	embryonic heart tube left/right pattern formation	0.000484597	29.7024	68	2.28938	0.00110943	1.23527e-09	1.01403e-08	4	3.57267	4	1.11961	0.000238507	1	0.636377	0.968856
GO:0030641	regulation of cellular pH	0.00738387	452.579	585	1.29259	0.00954432	1.23913e-09	1.01615e-08	96	85.7441	90	1.04964	0.00536641	0.9375	0.100958	0.629923
GO:0051444	negative regulation of ubiquitin-protein transferase activity	0.00456012	279.504	385	1.37744	0.00628131	1.2394e-09	1.01615e-08	84	75.026	76	1.01298	0.00453163	0.904762	0.451493	0.968856
GO:0032091	negative regulation of protein binding	0.00742693	455.219	588	1.29169	0.00959327	1.24056e-09	1.01647e-08	89	79.4919	86	1.08187	0.0051279	0.966292	0.0111179	0.144281
GO:0006337	nucleosome disassembly	0.00114461	70.1567	126	1.79598	0.0020557	1.24182e-09	1.01687e-08	18	16.077	18	1.11961	0.00107328	1	0.130727	0.721577
GO:1902904	negative regulation of supramolecular fiber organization	0.0104568	640.925	797	1.24351	0.0130031	1.27144e-09	1.04047e-08	105	93.7826	101	1.07696	0.0060223	0.961905	0.00965315	0.130007
GO:0045069	regulation of viral genome replication	0.00589103	361.079	480	1.32935	0.00783124	1.27236e-09	1.04058e-08	83	74.1329	77	1.03868	0.00459126	0.927711	0.203242	0.900704
GO:1905062	positive regulation of cardioblast proliferation	8.37822e-05	5.13526	24	4.67357	0.000391562	1.34326e-09	1.09789e-08	1	0.893167	1	1.11961	5.96267e-05	1	0.893167	0.968856
GO:0031579	membrane raft organization	0.00171622	105.192	172	1.6351	0.00280619	1.4214e-09	1.16103e-08	22	19.6497	21	1.06872	0.00125216	0.954546	0.302242	0.968856
GO:1903845	negative regulation of cellular response to transforming growth factor beta stimulus	0.00674797	413.604	540	1.3056	0.00881014	1.42229e-09	1.16104e-08	69	61.6285	63	1.02225	0.00375648	0.913044	0.384658	0.968856
GO:0015074	DNA integration	0.00060475	37.067	79	2.13128	0.00128889	1.44771e-09	1.18106e-08	9	8.03851	9	1.11961	0.000536641	1	0.361656	0.968856
GO:0072531	pyrimidine-containing compound transmembrane transport	0.00124456	76.2826	134	1.75663	0.00218622	1.44891e-09	1.1813e-08	16	14.2907	16	1.11961	0.000954028	1	0.163905	0.803969
GO:0030003	cellular cation homeostasis	0.0517643	3172.79	3504	1.10439	0.057168	1.45028e-09	1.18169e-08	539	481.417	503	1.04483	0.0299923	0.93321	0.000814321	0.0191167
GO:0002761	regulation of myeloid leukocyte differentiation	0.0136629	837.438	1014	1.21084	0.0165435	1.45619e-09	1.18577e-08	110	98.2484	102	1.03818	0.00608193	0.927273	0.156357	0.795629
GO:0030488	tRNA methylation	0.00175488	107.562	175	1.62698	0.00285514	1.45861e-09	1.187e-08	29	25.9018	26	1.00379	0.00155029	0.896552	0.624209	0.968856
GO:0044003	modification by symbiont of host morphology or physiology	0.0036062	221.035	315	1.42511	0.00513925	1.51654e-09	1.23338e-08	47	41.9789	42	1.0005	0.00250432	0.893617	0.612241	0.968856
GO:0072395	signal transduction involved in cell cycle checkpoint	0.00539406	330.618	444	1.34294	0.00724389	1.57442e-09	1.27967e-08	66	58.949	65	1.10265	0.00387574	0.984849	0.00508421	0.0787096
GO:1902624	positive regulation of neutrophil migration	0.00161816	99.182	164	1.65353	0.00267567	1.59409e-09	1.29485e-08	32	28.5814	30	1.04964	0.0017888	0.9375	0.320596	0.968856
GO:0072676	lymphocyte migration	0.00367624	225.328	320	1.42016	0.00522083	1.59567e-09	1.29534e-08	57	50.9105	48	0.942831	0.00286208	0.842105	0.921926	0.98455
GO:0061572	actin filament bundle organization	0.00501655	307.48	417	1.35619	0.00680339	1.60101e-09	1.2982e-08	51	45.5515	49	1.0757	0.00292171	0.960784	0.0794094	0.548529
GO:0010324	membrane invagination	0.00518444	317.77	429	1.35003	0.00699917	1.60117e-09	1.2982e-08	46	41.0857	44	1.07093	0.00262358	0.956522	0.11759	0.684373
GO:0090311	regulation of protein deacetylation	0.00389567	238.778	336	1.40717	0.00548187	1.62502e-09	1.31673e-08	38	33.9404	35	1.03122	0.00208694	0.921053	0.410132	0.968856
GO:0042073	intraciliary transport	0.00310839	190.522	278	1.45915	0.00453559	1.64002e-09	1.32807e-08	49	43.7652	48	1.09676	0.00286208	0.979592	0.0269087	0.264445
GO:0010988	regulation of low-density lipoprotein particle clearance	0.000606719	37.1877	79	2.12436	0.00128889	1.66347e-09	1.34579e-08	10	8.93167	10	1.11961	0.000596267	1	0.323	0.968856
GO:0002821	positive regulation of adaptive immune response	0.00697029	427.23	555	1.29907	0.00905487	1.66396e-09	1.34579e-08	81	72.3465	77	1.06432	0.00459126	0.950617	0.0572765	0.441953
GO:0043921	modulation by host of viral transcription	0.00194987	119.513	190	1.58978	0.00309986	1.66838e-09	1.34854e-08	26	23.2223	25	1.07655	0.00149067	0.961538	0.217607	0.934573
GO:0080058	protein deglutathionylation	7.79177e-05	4.77581	23	4.81594	0.000375247	1.68147e-09	1.35829e-08	1	0.893167	1	1.11961	5.96267e-05	1	0.893167	0.968856
GO:0045766	positive regulation of angiogenesis	0.0151166	926.539	1111	1.19909	0.0181261	1.69617e-09	1.36932e-08	135	120.578	132	1.09473	0.00787073	0.977778	0.00019073	0.00573016
GO:0009395	phospholipid catabolic process	0.00243185	149.055	227	1.52293	0.00370352	1.73043e-09	1.39612e-08	30	26.795	28	1.04497	0.00166955	0.933333	0.364462	0.968856
GO:0002931	response to ischemia	0.00392564	240.614	338	1.40474	0.0055145	1.73407e-09	1.3982e-08	36	32.154	35	1.08851	0.00208694	0.972222	0.0906438	0.592201
GO:0000303	response to superoxide	0.0009963	61.0662	113	1.85045	0.0018436	1.75846e-09	1.417e-08	17	15.1838	17	1.11961	0.00101366	1	0.146379	0.764368
GO:0009132	nucleoside diphosphate metabolic process	0.00517564	317.231	428	1.34918	0.00698285	1.7964e-09	1.44668e-08	81	72.3465	78	1.07814	0.00465088	0.962963	0.0213358	0.227149
GO:2000977	regulation of forebrain neuron differentiation	0.000742139	45.4879	91	2.00053	0.00148467	1.84974e-09	1.48873e-08	4	3.57267	4	1.11961	0.000238507	1	0.636377	0.968856
GO:0010640	regulation of platelet-derived growth factor receptor signaling pathway	0.00225063	137.948	213	1.54406	0.00347511	1.85623e-09	1.49304e-08	22	19.6497	22	1.11961	0.00131179	1	0.0831536	0.558845
GO:0050856	regulation of T cell receptor signaling pathway	0.00255305	156.484	236	1.50814	0.00385036	1.88427e-09	1.51467e-08	36	32.154	36	1.11961	0.00214656	1	0.0170543	0.194807
GO:0051346	negative regulation of hydrolase activity	0.0344298	2110.31	2382	1.12875	0.0388625	1.89249e-09	1.52034e-08	411	367.092	354	0.964337	0.0211079	0.861314	0.983307	1
GO:1902850	microtubule cytoskeleton organization involved in mitosis	0.00552938	338.913	453	1.33663	0.00739073	1.89983e-09	1.52531e-08	72	64.308	66	1.02631	0.00393536	0.916667	0.339366	0.968856
GO:0019049	evasion or tolerance of host defenses by virus	0.000269189	16.4994	46	2.78798	0.000750494	1.90387e-09	1.52762e-08	4	3.57267	4	1.11961	0.000238507	1	0.636377	0.968856
GO:0006285	base-excision repair, AP site formation	0.000269357	16.5097	46	2.78624	0.000750494	1.93976e-09	1.55547e-08	10	8.93167	10	1.11961	0.000596267	1	0.323	0.968856
GO:0044723	single-organism carbohydrate metabolic process	0.0311001	1906.22	2165	1.13576	0.0353221	1.94253e-09	1.55674e-08	359	320.647	333	1.03852	0.0198557	0.927577	0.0167082	0.192863
GO:0033197	response to vitamin E	0.000880856	53.9903	103	1.90775	0.00168045	1.94989e-09	1.56169e-08	12	10.718	11	1.02631	0.000655894	0.916667	0.627678	0.968856
GO:0006308	DNA catabolic process	0.00151027	92.5692	155	1.67442	0.00252884	1.95502e-09	1.56485e-08	27	24.1155	27	1.11961	0.00160992	1	0.0472294	0.388674
GO:0032459	regulation of protein oligomerization	0.0031959	195.887	284	1.44982	0.00463348	1.9874e-09	1.5898e-08	41	36.6198	38	1.03769	0.00226582	0.926829	0.348938	0.968856
GO:0001944	vasculature development	0.0653698	4006.71	4372	1.09117	0.0713295	2.02193e-09	1.61644e-08	481	429.613	466	1.0847	0.0277861	0.968815	3.56754e-10	4.51397e-08
GO:0019074	viral RNA genome packaging	0.000114842	7.039	28	3.97784	0.000456822	2.02763e-09	1.62001e-08	2	1.78633	2	1.11961	0.000119253	1	0.797743	0.968856
GO:1990928	response to amino acid starvation	0.000232793	14.2686	42	2.94353	0.000685233	2.0403e-09	1.62914e-08	3	2.6795	3	1.11961	0.00017888	1	0.712508	0.968856
GO:0008333	endosome to lysosome transport	0.0033863	207.556	298	1.43575	0.00486189	2.0467e-09	1.63327e-08	47	41.9789	45	1.07197	0.0026832	0.957447	0.108841	0.654589
GO:0046174	polyol catabolic process	0.00178903	109.655	177	1.61415	0.00288777	2.0497e-09	1.63467e-08	19	16.9702	18	1.06068	0.00107328	0.947368	0.382356	0.968856
GO:0021699	cerebellar cortex maturation	0.000206112	12.6332	39	3.08709	0.000636288	2.10489e-09	1.67766e-08	3	2.6795	3	1.11961	0.00017888	1	0.712508	0.968856
GO:0031929	TOR signaling	0.0025172	154.286	233	1.51018	0.00380141	2.12493e-09	1.69261e-08	25	22.3292	24	1.07483	0.00143104	0.96	0.236569	0.968856
GO:1903526	negative regulation of membrane tubulation	0.000107637	6.59738	27	4.09253	0.000440507	2.1615e-09	1.7207e-08	2	1.78633	2	1.11961	0.000119253	1	0.797743	0.968856
GO:0071479	cellular response to ionizing radiation	0.00557782	341.881	456	1.3338	0.00743967	2.16485e-09	1.72232e-08	64	57.1627	61	1.06713	0.00363723	0.953125	0.07841	0.543841
GO:0003183	mitral valve morphogenesis	0.00141336	86.6292	147	1.69689	0.00239832	2.19068e-09	1.74182e-08	10	8.93167	10	1.11961	0.000596267	1	0.323	0.968856
GO:0015793	glycerol transport	0.000251839	15.4359	44	2.85049	0.000717863	2.20946e-09	1.75569e-08	6	5.359	6	1.11961	0.00035776	1	0.507639	0.968856
GO:0034148	negative regulation of toll-like receptor 5 signaling pathway	0.000206715	12.6702	39	3.0781	0.000636288	2.27617e-09	1.80653e-08	1	0.893167	1	1.11961	5.96267e-05	1	0.893167	0.968856
GO:0070429	negative regulation of nucleotide-binding oligomerization domain containing 1 signaling pathway	0.000206715	12.6702	39	3.0781	0.000636288	2.27617e-09	1.80653e-08	1	0.893167	1	1.11961	5.96267e-05	1	0.893167	0.968856
GO:0050849	negative regulation of calcium-mediated signaling	0.00145165	88.9758	150	1.68585	0.00244726	2.28979e-09	1.81623e-08	18	16.077	18	1.11961	0.00107328	1	0.130727	0.721577
GO:0019065	receptor-mediated endocytosis of virus by host cell	0.00025217	15.4562	44	2.84675	0.000717863	2.2955e-09	1.81967e-08	3	2.6795	3	1.11961	0.00017888	1	0.712508	0.968856
GO:0045618	positive regulation of keratinocyte differentiation	0.00106123	65.0458	118	1.81411	0.00192518	2.33778e-09	1.85207e-08	15	13.3975	15	1.11961	0.000894401	1	0.183527	0.850234
GO:0002824	positive regulation of adaptive immune response based on somatic recombination of immune receptors built from immunoglobulin superfamily domains	0.00651776	399.493	522	1.30666	0.00851647	2.36676e-09	1.8739e-08	77	68.7739	73	1.06145	0.00435275	0.948052	0.0752891	0.52681
GO:0050708	regulation of protein secretion	0.0435082	2666.75	2968	1.11297	0.0484231	2.37349e-09	1.8781e-08	412	367.985	385	1.04624	0.0229563	0.934466	0.00244383	0.045694
GO:0061620	glycolytic process through glucose-6-phosphate	0.00125518	76.9339	134	1.74175	0.00218622	2.38705e-09	1.88769e-08	26	23.2223	24	1.03349	0.00143104	0.923077	0.464115	0.968856
GO:0043094	cellular metabolic compound salvage	0.00257399	157.767	237	1.50221	0.00386667	2.40712e-09	1.90242e-08	36	32.154	31	0.96411	0.00184843	0.861111	0.819082	0.968856
GO:0048548	regulation of pinocytosis	0.000290484	17.8046	48	2.69593	0.000783124	2.45177e-09	1.93654e-08	9	8.03851	9	1.11961	0.000536641	1	0.361656	0.968856
GO:0035520	monoubiquitinated protein deubiquitination	0.000803928	49.2752	96	1.94824	0.00156625	2.46518e-09	1.94597e-08	10	8.93167	10	1.11961	0.000596267	1	0.323	0.968856
GO:0051343	positive regulation of cyclic-nucleotide phosphodiesterase activity	0.000329383	20.1889	52	2.57568	0.000848384	2.47228e-09	1.95041e-08	5	4.46584	4	0.895689	0.000238507	0.8	0.908379	0.973638
GO:0046331	lateral inhibition	0.000440858	27.0215	63	2.33147	0.00102785	2.48606e-09	1.9601e-08	2	1.78633	2	1.11961	0.000119253	1	0.797743	0.968856
GO:0007172	signal complex assembly	0.000634905	38.9153	81	2.08145	0.00132152	2.5412e-09	2.00237e-08	8	7.14534	8	1.11961	0.000477014	1	0.404934	0.968856
GO:1904628	cellular response to phorbol 13-acetate 12-myristate	0.00102709	62.9535	115	1.82675	0.00187623	2.54709e-09	2.00582e-08	8	7.14534	6	0.839708	0.00035776	0.75	0.954832	1
GO:0045937	positive regulation of phosphate metabolic process	0.114021	6988.7	7453	1.06644	0.121596	2.60159e-09	2.04751e-08	1093	976.232	1014	1.03869	0.0604615	0.927722	4.05091e-05	0.00156322
GO:0008593	regulation of Notch signaling pathway	0.0089007	545.55	687	1.25928	0.0112085	2.70292e-09	2.12599e-08	72	64.308	70	1.08851	0.00417387	0.972222	0.0134151	0.164214
GO:0030865	cortical cytoskeleton organization	0.00326296	199.997	288	1.44002	0.00469874	2.86083e-09	2.24884e-08	34	30.3677	33	1.08668	0.00196768	0.970588	0.108537	0.654556
GO:1902445	regulation of mitochondrial membrane permeability involved in programmed necrotic cell death	0.000140455	8.60888	31	3.60093	0.000505767	2.8988e-09	2.27733e-08	3	2.6795	3	1.11961	0.00017888	1	0.712508	0.968856
GO:0061158	3'-UTR-mediated mRNA destabilization	0.00210754	129.177	201	1.556	0.00327933	2.92192e-09	2.29399e-08	12	10.718	12	1.11961	0.000715521	1	0.257638	0.968856
GO:0002384	hepatic immune response	0.000165275	10.1302	34	3.3563	0.000554713	2.92349e-09	2.29399e-08	2	1.78633	2	1.11961	0.000119253	1	0.797743	0.968856
GO:0006968	cellular defense response	0.0028332	173.655	256	1.47418	0.00417666	2.93142e-09	2.29884e-08	57	50.9105	48	0.942831	0.00286208	0.842105	0.921926	0.98455
GO:0043543	protein acylation	0.0126189	773.451	940	1.21533	0.0153362	2.95764e-09	2.31802e-08	159	142.014	148	1.04215	0.00882476	0.930818	0.0726785	0.520618
GO:0008299	isoprenoid biosynthetic process	0.00213415	130.808	203	1.55189	0.00331196	2.98461e-09	2.33777e-08	26	23.2223	25	1.07655	0.00149067	0.961538	0.217607	0.934573
GO:1902595	regulation of DNA replication origin binding	0.000117377	7.19438	28	3.89193	0.000456822	3.22133e-09	2.52168e-08	2	1.78633	2	1.11961	0.000119253	1	0.797743	0.968856
GO:0017038	protein import	0.01596	978.239	1164	1.18989	0.0189908	3.23638e-09	2.53196e-08	166	148.266	162	1.09263	0.00965953	0.975904	5.2542e-05	0.00192591
GO:2000060	positive regulation of protein ubiquitination involved in ubiquitin-dependent protein catabolic process	0.00592258	363.013	479	1.31951	0.00781492	3.24611e-09	2.53806e-08	91	81.2782	84	1.03349	0.00500865	0.923077	0.230702	0.952561
GO:0090314	positive regulation of protein targeting to membrane	0.00225469	138.197	212	1.53404	0.0034588	3.31706e-09	2.592e-08	28	25.0087	27	1.07963	0.00160992	0.964286	0.183658	0.850234
GO:1903578	regulation of ATP metabolic process	0.00707903	433.895	560	1.29063	0.00913644	3.32825e-09	2.59919e-08	91	81.2782	87	1.0704	0.00518753	0.956044	0.0280123	0.272442
GO:0072358	cardiovascular system development	0.066942	4103.08	4467	1.08869	0.0728794	3.34979e-09	2.61446e-08	490	437.652	474	1.08305	0.0282631	0.967347	6.18576e-10	7.67909e-08
GO:0006956	complement activation	0.00328304	201.227	289	1.43619	0.00471506	3.42584e-09	2.67223e-08	48	42.872	43	1.00299	0.00256395	0.895833	0.592391	0.968856
GO:0032803	regulation of low-density lipoprotein particle receptor catabolic process	0.000487031	29.8516	67	2.24444	0.00109311	3.45963e-09	2.697e-08	5	4.46584	5	1.11961	0.000298134	1	0.568376	0.968856
GO:1900168	positive regulation of glial cell-derived neurotrophic factor secretion	0.000274655	16.8344	46	2.7325	0.000750494	3.47066e-09	2.70399e-08	2	1.78633	2	1.11961	0.000119253	1	0.797743	0.968856
GO:0097006	regulation of plasma lipoprotein particle levels	0.00491159	301.046	407	1.35195	0.00664024	3.49043e-09	2.71779e-08	73	65.2012	68	1.04293	0.00405462	0.931507	0.194383	0.890627
GO:1900451	positive regulation of glutamate receptor signaling pathway	0.000707038	43.3365	87	2.00755	0.00141941	3.5085e-09	2.73024e-08	7	6.25217	7	1.11961	0.000417387	1	0.453389	0.968856
GO:0010724	regulation of definitive erythrocyte differentiation	0.000265432	16.2691	45	2.76598	0.000734178	3.56487e-09	2.77247e-08	4	3.57267	4	1.11961	0.000238507	1	0.636377	0.968856
GO:0009649	entrainment of circadian clock	0.00232273	142.367	217	1.52422	0.00354037	3.60216e-09	2.79981e-08	24	21.436	24	1.11961	0.00143104	1	0.0663165	0.4832
GO:0016445	somatic diversification of immunoglobulins	0.00179119	109.787	176	1.6031	0.00287145	3.62652e-09	2.81708e-08	27	24.1155	27	1.11961	0.00160992	1	0.0472294	0.388674
GO:0010639	negative regulation of organelle organization	0.0260014	1593.71	1827	1.14638	0.0298077	3.72389e-09	2.89101e-08	278	248.3	267	1.07531	0.0159203	0.960432	3.46935e-05	0.00137097
GO:0001934	positive regulation of protein phosphorylation	0.0968455	5935.95	6364	1.07211	0.103829	3.72664e-09	2.89144e-08	924	825.287	855	1.036	0.0509809	0.925325	0.000436219	0.0113581
GO:0021691	cerebellar Purkinje cell layer maturation	0.00020181	12.3695	38	3.07206	0.000619973	3.80257e-09	2.94862e-08	2	1.78633	2	1.11961	0.000119253	1	0.797743	0.968856
GO:0010565	regulation of cellular ketone metabolic process	0.0138696	850.107	1023	1.20338	0.0166903	3.81917e-09	2.95974e-08	163	145.586	150	1.03032	0.00894401	0.920245	0.159129	0.803597
GO:0044088	regulation of vacuole organization	0.00375163	229.949	323	1.40466	0.00526977	3.89702e-09	3.0183e-08	50	44.6584	47	1.05244	0.00280246	0.94	0.204	0.900704
GO:0000469	cleavage involved in rRNA processing	0.000834966	51.1776	98	1.9149	0.00159888	3.91622e-09	3.03139e-08	24	21.436	23	1.07296	0.00137141	0.958333	0.256951	0.968856
GO:0009309	amine biosynthetic process	0.00155247	95.1553	157	1.64993	0.00256147	3.98227e-09	3.0807e-08	23	20.5428	22	1.07093	0.00131179	0.956522	0.278821	0.968856
GO:0015770	sucrose transport	0.000142495	8.73394	31	3.54937	0.000505767	4.02121e-09	3.109e-08	3	2.6795	3	1.11961	0.00017888	1	0.712508	0.968856
GO:0070129	regulation of mitochondrial translation	0.000586417	35.9433	76	2.11444	0.00123995	4.02707e-09	3.1117e-08	17	15.1838	16	1.05375	0.000954028	0.941176	0.44431	0.968856
GO:1902745	positive regulation of lamellipodium organization	0.00272361	166.938	247	1.47959	0.00402982	4.03267e-09	3.1142e-08	27	24.1155	25	1.03668	0.00149067	0.925926	0.43777	0.968856
GO:0036444	mitochondrial calcium uptake	0.000664335	40.7191	83	2.03836	0.00135415	4.0783e-09	3.14758e-08	10	8.93167	10	1.11961	0.000596267	1	0.323	0.968856
GO:0051384	response to glucocorticoid	0.0167927	1029.28	1218	1.18336	0.0198718	4.28674e-09	3.30652e-08	146	130.402	139	1.06593	0.00828812	0.952055	0.00924671	0.12557
GO:0007623	circadian rhythm	0.0155048	950.333	1132	1.19116	0.0184687	4.30222e-09	3.31652e-08	134	119.684	127	1.06112	0.0075726	0.947761	0.0205829	0.221645
GO:0071281	cellular response to iron ion	0.000543791	33.3306	72	2.16018	0.00117469	4.34625e-09	3.34332e-08	10	8.93167	10	1.11961	0.000596267	1	0.323	0.968856
GO:0042401	cellular biogenic amine biosynthetic process	0.00152944	93.7442	155	1.65343	0.00252884	4.34735e-09	3.34332e-08	22	19.6497	21	1.06872	0.00125216	0.954546	0.302242	0.968856
GO:0002333	transitional one stage B cell differentiation	6.84528e-05	4.19567	21	5.00515	0.000342617	4.34785e-09	3.34332e-08	1	0.893167	1	1.11961	5.96267e-05	1	0.893167	0.968856
GO:1904531	positive regulation of actin filament binding	6.84528e-05	4.19567	21	5.00515	0.000342617	4.34785e-09	3.34332e-08	1	0.893167	1	1.11961	5.96267e-05	1	0.893167	0.968856
GO:1900164	nodal signaling pathway involved in determination of lateral mesoderm left/right asymmetry	0.000395784	24.2588	58	2.39089	0.000946275	4.34969e-09	3.34332e-08	3	2.6795	3	1.11961	0.00017888	1	0.712508	0.968856
GO:0046340	diacylglycerol catabolic process	7.52006e-05	4.60927	22	4.77299	0.000358932	4.38913e-09	3.37166e-08	3	2.6795	3	1.11961	0.00017888	1	0.712508	0.968856
GO:0097066	response to thyroid hormone	0.00279344	171.218	252	1.47181	0.0041114	4.41336e-09	3.38829e-08	26	23.2223	26	1.11961	0.00155029	1	0.0528873	0.415562
GO:0001893	maternal placenta development	0.00307588	188.53	273	1.44804	0.00445402	4.43747e-09	3.40482e-08	32	28.5814	31	1.08462	0.00184843	0.96875	0.12967	0.721577
GO:0071378	cellular response to growth hormone stimulus	0.00268701	164.695	244	1.48152	0.00398088	4.47306e-09	3.43013e-08	20	17.8633	20	1.11961	0.00119253	1	0.104263	0.637759
GO:0033668	negative regulation by symbiont of host apoptotic process	0.000135115	8.28158	30	3.6225	0.000489452	4.51589e-09	3.46095e-08	4	3.57267	4	1.11961	0.000238507	1	0.636377	0.968856
GO:0018023	peptidyl-lysine trimethylation	0.00222489	136.37	209	1.5326	0.00340985	4.55789e-09	3.49111e-08	27	24.1155	25	1.03668	0.00149067	0.925926	0.43777	0.968856
GO:0070936	protein K48-linked ubiquitination	0.004826	295.8	400	1.35227	0.00652603	4.59625e-09	3.51844e-08	47	41.9789	47	1.11961	0.00280246	1	0.00490731	0.0768754
GO:0051014	actin filament severing	0.000396788	24.3203	58	2.38484	0.000946275	4.74571e-09	3.63074e-08	8	7.14534	8	1.11961	0.000477014	1	0.404934	0.968856
GO:0035378	carbon dioxide transmembrane transport	0.000135553	8.30843	30	3.61079	0.000489452	4.85021e-09	3.70854e-08	3	2.6795	3	1.11961	0.00017888	1	0.712508	0.968856
GO:0009605	response to external stimulus	0.173518	10635.4	11177	1.05092	0.182354	4.89008e-09	3.73685e-08	1788	1596.98	1629	1.02005	0.0971319	0.911074	0.00483756	0.0761452
GO:0046456	icosanoid biosynthetic process	0.00317412	194.552	280	1.43921	0.00456822	4.9074e-09	3.74791e-08	41	36.6198	40	1.0923	0.00238507	0.97561	0.0572774	0.441953
GO:0051438	regulation of ubiquitin-protein transferase activity	0.00840016	514.871	650	1.26245	0.0106048	4.95125e-09	3.7792e-08	124	110.753	111	1.00223	0.00661857	0.895161	0.544366	0.968856
GO:0070172	positive regulation of tooth mineralization	0.000513337	31.464	69	2.19298	0.00112574	5.03082e-09	3.83771e-08	6	5.359	5	0.933009	0.000298134	0.833333	0.872064	0.968856
GO:0010039	response to iron ion	0.00246538	151.111	227	1.50221	0.00370352	5.10131e-09	3.88757e-08	34	30.3677	31	1.02082	0.00184843	0.911765	0.500718	0.968856
GO:1900015	regulation of cytokine production involved in inflammatory response	0.00203254	124.581	194	1.55722	0.00316512	5.10209e-09	3.88757e-08	31	27.6882	29	1.04738	0.00172917	0.935484	0.342021	0.968856
GO:0015837	amine transport	0.000656649	40.248	82	2.03737	0.00133784	5.13076e-09	3.90716e-08	8	7.14534	8	1.11961	0.000477014	1	0.404934	0.968856
GO:2000845	positive regulation of testosterone secretion	0.000169282	10.3758	34	3.27687	0.000554713	5.21356e-09	3.96791e-08	2	1.78633	1	0.559806	5.96267e-05	0.5	0.988592	1
GO:1901661	quinone metabolic process	0.00182658	111.957	178	1.5899	0.00290408	5.23027e-09	3.97833e-08	33	29.4745	30	1.01783	0.0017888	0.909091	0.524711	0.968856
GO:0071596	ubiquitin-dependent protein catabolic process via the N-end rule pathway	0.000278521	17.0714	46	2.69457	0.000750494	5.24927e-09	3.99047e-08	3	2.6795	3	1.11961	0.00017888	1	0.712508	0.968856
GO:0034446	substrate adhesion-dependent cell spreading	0.00409506	250.999	347	1.38248	0.00566133	5.35621e-09	4.06942e-08	38	33.9404	38	1.11961	0.00226582	1	0.0135987	0.16529
GO:0071733	transcriptional activation by promoter-enhancer looping	9.02098e-05	5.52923	24	4.34057	0.000391562	5.4455e-09	4.13487e-08	3	2.6795	2	0.746408	0.000119253	0.666667	0.968211	1
GO:2000643	positive regulation of early endosome to late endosome transport	0.00106672	65.3822	117	1.78948	0.00190886	5.6347e-09	4.27607e-08	8	7.14534	8	1.11961	0.000477014	1	0.404934	0.968856
GO:0055065	metal ion homeostasis	0.0508592	3117.31	3433	1.10127	0.0560097	5.69819e-09	4.32176e-08	517	461.767	485	1.05031	0.028919	0.938104	0.000232466	0.00679648
GO:1901800	positive regulation of proteasomal protein catabolic process	0.0095014	582.37	725	1.24491	0.0118284	5.73546e-09	4.34752e-08	95	84.8509	89	1.0489	0.00530678	0.936842	0.106881	0.65023
GO:0045916	negative regulation of complement activation	0.00040951	25.1001	59	2.35059	0.000962589	5.83199e-09	4.41814e-08	8	7.14534	7	0.97966	0.000417387	0.875	0.792574	0.968856
GO:0071622	regulation of granulocyte chemotaxis	0.00365785	224.201	315	1.40499	0.00513925	5.85612e-09	4.43388e-08	50	44.6584	47	1.05244	0.00280246	0.94	0.204	0.900704
GO:0034198	cellular response to amino acid starvation	0.00414049	253.783	350	1.37913	0.00571028	5.88384e-09	4.4523e-08	43	38.4062	40	1.0415	0.00238507	0.930233	0.311691	0.968856
GO:0018012	N-terminal peptidyl-alanine trimethylation	0.000178836	10.9614	35	3.19303	0.000571028	5.94484e-09	4.48556e-08	1	0.893167	1	1.11961	5.96267e-05	1	0.893167	0.968856
GO:0018013	N-terminal peptidyl-glycine methylation	0.000178836	10.9614	35	3.19303	0.000571028	5.94484e-09	4.48556e-08	1	0.893167	1	1.11961	5.96267e-05	1	0.893167	0.968856
GO:0018016	N-terminal peptidyl-proline dimethylation	0.000178836	10.9614	35	3.19303	0.000571028	5.94484e-09	4.48556e-08	1	0.893167	1	1.11961	5.96267e-05	1	0.893167	0.968856
GO:0035572	N-terminal peptidyl-serine dimethylation	0.000178836	10.9614	35	3.19303	0.000571028	5.94484e-09	4.48556e-08	1	0.893167	1	1.11961	5.96267e-05	1	0.893167	0.968856
GO:0035573	N-terminal peptidyl-serine trimethylation	0.000178836	10.9614	35	3.19303	0.000571028	5.94484e-09	4.48556e-08	1	0.893167	1	1.11961	5.96267e-05	1	0.893167	0.968856
GO:0060252	positive regulation of glial cell proliferation	0.000807946	49.5215	95	1.91836	0.00154993	6.1278e-09	4.62096e-08	11	9.82484	10	1.01783	0.000596267	0.909091	0.668255	0.968856
GO:0042509	regulation of tyrosine phosphorylation of STAT protein	0.0064677	396.425	515	1.29911	0.00840227	6.15061e-09	4.6355e-08	70	62.5217	67	1.07163	0.00399499	0.957143	0.0502708	0.405091
GO:0045851	pH reduction	0.00302049	185.135	268	1.44759	0.00437244	6.24355e-09	4.70285e-08	46	41.0857	42	1.02225	0.00250432	0.913044	0.446206	0.968856
GO:0019915	lipid storage	0.00202674	124.225	193	1.55363	0.00314881	6.55937e-09	4.93792e-08	28	25.0087	26	1.03964	0.00155029	0.928571	0.412356	0.968856
GO:0046838	phosphorylated carbohydrate dephosphorylation	0.000728626	44.6597	88	1.97046	0.00143573	6.60944e-09	4.97277e-08	10	8.93167	10	1.11961	0.000596267	1	0.323	0.968856
GO:0019676	ammonia assimilation cycle	0.000145813	8.93729	31	3.46861	0.000505767	6.75513e-09	5.07947e-08	2	1.78633	2	1.11961	0.000119253	1	0.797743	0.968856
GO:0007286	spermatid development	0.0106423	652.299	802	1.2295	0.0130847	6.86747e-09	5.161e-08	134	119.684	119	0.994282	0.00709558	0.88806	0.642247	0.968856
GO:1990001	inhibition of cysteine-type endopeptidase activity involved in apoptotic process	0.000330071	20.231	51	2.52088	0.000832069	6.88058e-09	5.1679e-08	10	8.93167	9	1.00765	0.000536641	0.9	0.709553	0.968856
GO:0034389	lipid particle organization	0.000868341	53.2232	100	1.87888	0.00163151	6.88572e-09	5.16881e-08	19	16.9702	19	1.11961	0.00113291	1	0.116748	0.683363
GO:0010951	negative regulation of endopeptidase activity	0.0173299	1062.2	1251	1.17775	0.0204102	6.91533e-09	5.18807e-08	243	217.04	202	0.930706	0.0120446	0.831276	0.998842	1
GO:0034504	protein localization to nucleus	0.0182789	1120.37	1314	1.17283	0.021438	6.94334e-09	5.20612e-08	171	152.732	164	1.07378	0.00977878	0.959064	0.00153839	0.0317764
GO:0001954	positive regulation of cell-matrix adhesion	0.00594667	364.489	478	1.31142	0.00779861	6.96948e-09	5.22274e-08	46	41.0857	45	1.09527	0.0026832	0.978261	0.0358163	0.324815
GO:0099024	plasma membrane invagination	0.00474711	290.965	393	1.35068	0.00641183	7.02449e-09	5.26097e-08	39	34.8335	39	1.11961	0.00232544	1	0.012143	0.152762
GO:0046598	positive regulation of viral entry into host cell	0.000422688	25.9078	60	2.3159	0.000978905	7.35384e-09	5.5045e-08	9	8.03851	8	0.99521	0.000477014	0.888889	0.751164	0.968856
GO:0046755	viral budding	0.00128036	78.4772	134	1.7075	0.00218622	7.5038e-09	5.61356e-08	23	20.5428	20	0.973575	0.00119253	0.869565	0.773733	0.968856
GO:0046503	glycerolipid catabolic process	0.0032715	200.52	286	1.42629	0.00466611	7.57801e-09	5.66586e-08	45	40.1925	42	1.04497	0.00250432	0.933333	0.277352	0.968856
GO:0031125	rRNA 3'-end processing	0.000262896	16.1137	44	2.7306	0.000717863	7.60177e-09	5.68039e-08	11	9.82484	11	1.11961	0.000655894	1	0.288475	0.968856
GO:0035904	aorta development	0.00708225	434.093	557	1.28314	0.0090875	7.72153e-09	5.76661e-08	45	40.1925	44	1.09473	0.00262358	0.977778	0.0393717	0.344935
GO:0071624	positive regulation of granulocyte chemotaxis	0.0015692	96.1811	157	1.63234	0.00256147	7.81695e-09	5.83456e-08	32	28.5814	30	1.04964	0.0017888	0.9375	0.320596	0.968856
GO:0071635	negative regulation of transforming growth factor beta production	0.000720037	44.1332	87	1.9713	0.00141941	7.85607e-09	5.86043e-08	8	7.14534	8	1.11961	0.000477014	1	0.404934	0.968856
GO:1903428	positive regulation of reactive oxygen species biosynthetic process	0.00471021	288.703	390	1.35087	0.00636288	7.86675e-09	5.86507e-08	50	44.6584	46	1.03004	0.00274283	0.92	0.370055	0.968856
GO:0051452	intracellular pH reduction	0.00301544	184.826	267	1.44461	0.00435612	7.92061e-09	5.90189e-08	45	40.1925	41	1.02009	0.0024447	0.911111	0.466411	0.968856
GO:0006811	ion transport	0.118346	7253.75	7710	1.0629	0.125789	8.0121e-09	5.96668e-08	1295	1156.65	1211	1.04699	0.072208	0.935135	4.82433e-08	3.77877e-06
GO:0071787	endoplasmic reticulum tubular network assembly	0.000263527	16.1524	44	2.72406	0.000717863	8.13832e-09	6.05725e-08	4	3.57267	3	0.839708	0.00017888	0.75	0.940903	0.990507
GO:0070914	UV-damage excision repair	0.000455562	27.9228	63	2.25623	0.00102785	8.17148e-09	6.07849e-08	11	9.82484	11	1.11961	0.000655894	1	0.288475	0.968856
GO:0043369	CD4-positive or CD8-positive, alpha-beta T cell lineage commitment	0.00139424	85.4575	143	1.67335	0.00233306	8.19809e-09	6.09484e-08	14	12.5043	14	1.11961	0.000834774	1	0.205498	0.900704
GO:0006310	DNA recombination	0.0150051	919.71	1095	1.19059	0.017865	8.2877e-09	6.15798e-08	202	180.42	194	1.07527	0.0115676	0.960396	0.000430046	0.0112281
GO:0070561	vitamin D receptor signaling pathway	0.000172657	10.5827	34	3.2128	0.000554713	8.36416e-09	6.21128e-08	3	2.6795	3	1.11961	0.00017888	1	0.712508	0.968856
GO:0002479	antigen processing and presentation of exogenous peptide antigen via MHC class I, TAP-dependent	0.0034116	209.107	296	1.41554	0.00482926	8.37502e-09	6.21584e-08	71	63.4149	63	0.993458	0.00375648	0.887324	0.653872	0.968856
GO:0032844	regulation of homeostatic process	0.0497209	3047.54	3356	1.10122	0.0547534	8.61974e-09	6.39387e-08	464	414.43	444	1.07135	0.0264743	0.956897	4.36056e-07	2.74548e-05
GO:0006577	amino-acid betaine metabolic process	0.00100328	61.4937	111	1.80506	0.00181097	8.69833e-09	6.44853e-08	17	15.1838	15	0.987892	0.000894401	0.882353	0.729511	0.968856
GO:0050995	negative regulation of lipid catabolic process	0.00155924	95.5708	156	1.6323	0.00254515	8.70431e-09	6.44933e-08	22	19.6497	20	1.01783	0.00119253	0.909091	0.577591	0.968856
GO:0015959	diadenosine polyphosphate metabolic process	0.000597993	36.6528	76	2.07351	0.00123995	8.9024e-09	6.59239e-08	7	6.25217	7	1.11961	0.000417387	1	0.453389	0.968856
GO:0019852	L-ascorbic acid metabolic process	0.000620747	38.0475	78	2.05007	0.00127258	9.18145e-09	6.7952e-08	11	9.82484	11	1.11961	0.000655894	1	0.288475	0.968856
GO:2000435	negative regulation of protein neddylation	9.29024e-05	5.69426	24	4.21477	0.000391562	9.4306e-09	6.97568e-08	2	1.78633	2	1.11961	0.000119253	1	0.797743	0.968856
GO:2000392	regulation of lamellipodium morphogenesis	0.00119967	73.5316	127	1.72715	0.00207201	9.63914e-09	7.12592e-08	11	9.82484	11	1.11961	0.000655894	1	0.288475	0.968856
GO:0043951	negative regulation of cAMP-mediated signaling	0.000468339	28.7059	64	2.22951	0.00104416	9.6552e-09	7.13379e-08	7	6.25217	7	1.11961	0.000417387	1	0.453389	0.968856
GO:0014028	notochord formation	0.000544063	33.3472	71	2.12911	0.00115837	9.68442e-09	7.15136e-08	4	3.57267	4	1.11961	0.000238507	1	0.636377	0.968856
GO:0030948	negative regulation of vascular endothelial growth factor receptor signaling pathway	0.000827757	50.7357	96	1.89216	0.00156625	9.74522e-09	7.19222e-08	7	6.25217	7	1.11961	0.000417387	1	0.453389	0.968856
GO:0001885	endothelial cell development	0.00522673	320.362	426	1.32974	0.00695022	9.82379e-09	7.24614e-08	42	37.513	41	1.09295	0.0024447	0.97619	0.0521841	0.415562
GO:0010507	negative regulation of autophagy	0.00569533	349.084	459	1.31487	0.00748862	1.00897e-08	7.43814e-08	66	58.949	64	1.08568	0.00381611	0.969697	0.0226924	0.238508
GO:0097734	extracellular exosome biogenesis	0.000416093	25.5036	59	2.3134	0.000962589	1.00962e-08	7.43873e-08	5	4.46584	5	1.11961	0.000298134	1	0.568376	0.968856
GO:0090224	regulation of spindle organization	0.00206578	126.618	195	1.54007	0.00318144	1.02538e-08	7.55062e-08	37	33.0472	31	0.938053	0.00184843	0.837838	0.906339	0.973638
GO:0042181	ketone biosynthetic process	0.001678	102.85	165	1.60428	0.00269199	1.027e-08	7.55837e-08	29	25.9018	26	1.00379	0.00155029	0.896552	0.624209	0.968856
GO:0032147	activation of protein kinase activity	0.0359958	2206.29	2470	1.11953	0.0402982	1.03266e-08	7.59574e-08	315	281.348	297	1.05563	0.0177091	0.942857	0.00139463	0.0294573
GO:0051017	actin filament bundle assembly	0.00465255	285.168	385	1.35008	0.00628131	1.03425e-08	7.6032e-08	48	42.872	46	1.07296	0.00274283	0.958333	0.100681	0.628663
GO:0071559	response to transforming growth factor beta	0.0209329	1283.04	1487	1.15897	0.0242605	1.03835e-08	7.62904e-08	148	132.189	142	1.07422	0.008467	0.95946	0.00303853	0.0538868
GO:0034499	late endosome to Golgi transport	0.000140538	8.61402	30	3.4827	0.000489452	1.07004e-08	7.85751e-08	3	2.6795	3	1.11961	0.00017888	1	0.712508	0.968856
GO:1905564	positive regulation of vascular endothelial cell proliferation	0.000256848	15.743	43	2.73138	0.000701548	1.10512e-08	8.11057e-08	4	3.57267	4	1.11961	0.000238507	1	0.636377	0.968856
GO:0015696	ammonium transport	0.00483852	296.568	398	1.34202	0.0064934	1.11941e-08	8.2109e-08	50	44.6584	50	1.11961	0.00298134	1	0.00349335	0.0597777
GO:2001198	regulation of dendritic cell differentiation	0.000406936	24.9423	58	2.32536	0.000946275	1.12207e-08	8.2258e-08	9	8.03851	9	1.11961	0.000536641	1	0.361656	0.968856
GO:0071331	cellular response to hexose stimulus	0.00674398	413.359	532	1.28702	0.00867962	1.12932e-08	8.27434e-08	68	60.7354	65	1.07022	0.00387574	0.955882	0.0584157	0.448217
GO:0002711	positive regulation of T cell mediated immunity	0.00257135	157.606	233	1.47837	0.00380141	1.14587e-08	8.39095e-08	31	27.6882	31	1.11961	0.00184843	1	0.030035	0.286191
GO:0031572	G2 DNA damage checkpoint	0.00235907	144.594	217	1.50075	0.00354037	1.16336e-08	8.51425e-08	34	30.3677	32	1.05375	0.00190806	0.941176	0.280778	0.968856
GO:0003174	mitral valve development	0.00149079	91.375	150	1.64159	0.00244726	1.17107e-08	8.56592e-08	11	9.82484	11	1.11961	0.000655894	1	0.288475	0.968856
GO:2000059	negative regulation of protein ubiquitination involved in ubiquitin-dependent protein catabolic process	0.000524949	32.1757	69	2.14447	0.00112574	1.1771e-08	8.60525e-08	13	11.6112	13	1.11961	0.000775148	1	0.230096	0.951552
GO:0032959	inositol trisphosphate biosynthetic process	0.000238881	14.6417	41	2.80022	0.000668918	1.22198e-08	8.92836e-08	2	1.78633	2	1.11961	0.000119253	1	0.797743	0.968856
GO:0090168	Golgi reassembly	0.000336223	20.6081	51	2.47475	0.000832069	1.22453e-08	8.94204e-08	4	3.57267	4	1.11961	0.000238507	1	0.636377	0.968856
GO:0002708	positive regulation of lymphocyte mediated immunity	0.00631874	387.295	502	1.29617	0.00819017	1.23415e-08	9.00732e-08	76	67.8807	72	1.06068	0.00429313	0.947368	0.0805157	0.555296
GO:0031663	lipopolysaccharide-mediated signaling pathway	0.00269444	165.15	242	1.46533	0.00394825	1.2398e-08	9.04162e-08	31	27.6882	29	1.04738	0.00172917	0.935484	0.342021	0.968856
GO:0010171	body morphogenesis	0.00614745	376.796	490	1.30044	0.00799439	1.24022e-08	9.04162e-08	46	41.0857	45	1.09527	0.0026832	0.978261	0.0358163	0.324815
GO:0032677	regulation of interleukin-8 production	0.00413099	253.201	347	1.37045	0.00566133	1.25855e-08	9.1701e-08	63	56.2695	55	0.977438	0.00327947	0.873016	0.773103	0.968856
GO:0070059	intrinsic apoptotic signaling pathway in response to endoplasmic reticulum stress	0.00274947	168.523	246	1.45974	0.00401351	1.28857e-08	9.38369e-08	30	26.795	30	1.11961	0.0017888	1	0.033634	0.311025
GO:0009303	rRNA transcription	0.000879951	53.9349	100	1.85409	0.00163151	1.29483e-08	9.42403e-08	20	17.8633	20	1.11961	0.00119253	1	0.104263	0.637759
GO:1902893	regulation of pri-miRNA transcription from RNA polymerase II promoter	0.00381387	233.764	324	1.38601	0.00528609	1.30619e-08	9.50144e-08	29	25.9018	28	1.081	0.00166955	0.965517	0.168528	0.816518
GO:0009108	coenzyme biosynthetic process	0.0116922	716.652	870	1.21398	0.0141941	1.32161e-08	9.60833e-08	131	117.005	127	1.08543	0.0075726	0.969466	0.00114798	0.0252614
GO:0045591	positive regulation of regulatory T cell differentiation	0.00153181	93.8892	153	1.62958	0.00249621	1.32412e-08	9.62124e-08	12	10.718	12	1.11961	0.000715521	1	0.257638	0.968856
GO:0040015	negative regulation of multicellular organism growth	0.0010117	62.0099	111	1.79004	0.00181097	1.32636e-08	9.63223e-08	11	9.82484	11	1.11961	0.000655894	1	0.288475	0.968856
GO:0001765	membrane raft assembly	0.000717303	43.9656	86	1.95607	0.0014031	1.33062e-08	9.65782e-08	10	8.93167	10	1.11961	0.000596267	1	0.323	0.968856
GO:0006122	mitochondrial electron transport, ubiquinol to cytochrome c	0.000833423	51.083	96	1.87929	0.00156625	1.33541e-08	9.68724e-08	15	13.3975	14	1.04497	0.000834774	0.933333	0.513081	0.968856
GO:0006700	C21-steroid hormone biosynthetic process	0.000857301	52.5465	98	1.86501	0.00159888	1.36265e-08	9.8794e-08	16	14.2907	15	1.04964	0.000894401	0.9375	0.477863	0.968856
GO:0002478	antigen processing and presentation of exogenous peptide antigen	0.0100129	613.724	756	1.23182	0.0123342	1.36652e-08	9.90198e-08	167	149.159	155	1.03916	0.00924214	0.928144	0.0843345	0.563329
GO:0006334	nucleosome assembly	0.00882725	541.049	675	1.24758	0.0110127	1.37949e-08	9.99047e-08	142	126.83	122	0.96192	0.00727446	0.859155	0.922439	0.985017
GO:0042536	negative regulation of tumor necrosis factor biosynthetic process	0.000368098	22.5618	54	2.39342	0.000881014	1.38911e-08	1.00514e-07	5	4.46584	5	1.11961	0.000298134	1	0.568376	0.968856
GO:0032637	interleukin-8 production	0.000430536	26.3888	60	2.27369	0.000978905	1.38943e-08	1.00514e-07	7	6.25217	7	1.11961	0.000417387	1	0.453389	0.968856
GO:0046832	negative regulation of RNA export from nucleus	0.000159399	9.77003	32	3.27532	0.000522082	1.4523e-08	1.05004e-07	2	1.78633	2	1.11961	0.000119253	1	0.797743	0.968856
GO:0009437	carnitine metabolic process	0.000718907	44.0639	86	1.95171	0.0014031	1.46475e-08	1.05846e-07	13	11.6112	11	0.947363	0.000655894	0.846154	0.845137	0.968856
GO:0009743	response to carbohydrate	0.0157574	965.82	1142	1.18241	0.0186318	1.47081e-08	1.06226e-07	162	144.693	158	1.09197	0.00942102	0.975309	7.54867e-05	0.00265596
GO:0043923	positive regulation by host of viral transcription	0.0013708	84.0202	140	1.66627	0.00228411	1.48325e-08	1.07066e-07	16	14.2907	15	1.04964	0.000894401	0.9375	0.477863	0.968856
GO:0051342	regulation of cyclic-nucleotide phosphodiesterase activity	0.000484754	29.712	65	2.18767	0.00106048	1.48532e-08	1.07156e-07	9	8.03851	8	0.99521	0.000477014	0.888889	0.751164	0.968856
GO:0030885	regulation of myeloid dendritic cell activation	0.000176965	10.8467	34	3.13459	0.000554713	1.50057e-08	1.08197e-07	5	4.46584	5	1.11961	0.000298134	1	0.568376	0.968856
GO:2001179	regulation of interleukin-10 secretion	0.000379298	23.2483	55	2.36576	0.000897329	1.50336e-08	1.08339e-07	6	5.359	6	1.11961	0.00035776	1	0.507639	0.968856
GO:0010466	negative regulation of peptidase activity	0.0183042	1121.92	1311	1.16853	0.0213891	1.5044e-08	1.08355e-07	253	225.971	211	0.933747	0.0125812	0.833992	0.998565	1
GO:0043550	regulation of lipid kinase activity	0.00584399	358.195	468	1.30655	0.00763546	1.51431e-08	1.09009e-07	52	46.4447	51	1.09808	0.00304096	0.980769	0.02016	0.217805
GO:0061767	negative regulation of lung blood pressure	0.000186067	11.4046	35	3.06894	0.000571028	1.55501e-08	1.11878e-07	1	0.893167	1	1.11961	5.96267e-05	1	0.893167	0.968856
GO:0009218	pyrimidine ribonucleotide metabolic process	0.00175344	107.474	170	1.58178	0.00277356	1.56564e-08	1.1258e-07	24	21.436	24	1.11961	0.00143104	1	0.0663165	0.4832
GO:0002414	immunoglobulin transcytosis in epithelial cells	8.81884e-05	5.40533	23	4.25506	0.000375247	1.59695e-08	1.14769e-07	4	3.57267	4	1.11961	0.000238507	1	0.636377	0.968856
GO:1901222	regulation of NIK/NF-kappaB signaling	0.00422481	258.952	353	1.36319	0.00575922	1.59928e-08	1.14874e-07	57	50.9105	53	1.04104	0.00316022	0.929825	0.25755	0.968856
GO:0043303	mast cell degranulation	0.00179282	109.887	173	1.57434	0.00282251	1.60577e-08	1.15277e-07	17	15.1838	16	1.05375	0.000954028	0.941176	0.44431	0.968856
GO:0015986	ATP synthesis coupled proton transport	0.00100369	61.5194	110	1.78805	0.00179466	1.62117e-08	1.16319e-07	29	25.9018	26	1.00379	0.00155029	0.896552	0.624209	0.968856
GO:0061621	canonical glycolysis	0.001236	75.7583	129	1.70278	0.00210465	1.62859e-08	1.16788e-07	25	22.3292	23	1.03004	0.00137141	0.92	0.491343	0.968856
GO:0010871	negative regulation of receptor biosynthetic process	0.00033935	20.7998	51	2.45195	0.000832069	1.63069e-08	1.16875e-07	6	5.359	6	1.11961	0.00035776	1	0.507639	0.968856
GO:0050999	regulation of nitric-oxide synthase activity	0.00383719	235.193	325	1.38184	0.0053024	1.64448e-08	1.17789e-07	43	38.4062	43	1.11961	0.00256395	1	0.0077198	0.109114
GO:0006639	acylglycerol metabolic process	0.00750068	459.739	583	1.26811	0.00951169	1.64524e-08	1.17789e-07	88	78.5987	83	1.056	0.00494902	0.943182	0.0808114	0.55617
GO:1902175	regulation of oxidative stress-induced intrinsic apoptotic signaling pathway	0.00180661	110.733	174	1.57135	0.00283882	1.65743e-08	1.18598e-07	30	26.795	29	1.08229	0.00172917	0.966667	0.154533	0.789708
GO:0030512	negative regulation of transforming growth factor beta receptor signaling pathway	0.00667903	409.378	526	1.28488	0.00858173	1.66045e-08	1.18749e-07	67	59.8422	61	1.01935	0.00363723	0.910448	0.416594	0.968856
GO:1903670	regulation of sprouting angiogenesis	0.00491386	301.185	402	1.33473	0.00655866	1.68328e-08	1.20317e-07	37	33.0472	36	1.08935	0.00214656	0.972973	0.0827708	0.558845
GO:1903532	positive regulation of secretion by cell	0.0338812	2076.68	2329	1.1215	0.0379978	1.68591e-08	1.20439e-07	352	314.395	329	1.04645	0.0196172	0.934659	0.00475725	0.0752412
GO:0018146	keratan sulfate biosynthetic process	0.0022918	140.471	211	1.50208	0.00344248	1.70973e-08	1.22075e-07	29	25.9018	27	1.0424	0.00160992	0.931034	0.387912	0.968856
GO:0061086	negative regulation of histone H3-K27 methylation	0.000223228	13.6823	39	2.8504	0.000636288	1.71937e-08	1.22696e-07	4	3.57267	4	1.11961	0.000238507	1	0.636377	0.968856
GO:0071548	response to dexamethasone	0.00481659	295.223	395	1.33797	0.00644445	1.73037e-08	1.23415e-07	46	41.0857	45	1.09527	0.0026832	0.978261	0.0358163	0.324815
GO:0071072	negative regulation of phospholipid biosynthetic process	0.000329959	20.2242	50	2.47229	0.000815754	1.73822e-08	1.23907e-07	4	3.57267	4	1.11961	0.000238507	1	0.636377	0.968856
GO:0044262	cellular carbohydrate metabolic process	0.0122322	749.748	905	1.20707	0.0147651	1.75261e-08	1.24865e-07	144	128.616	137	1.06519	0.00816886	0.951389	0.0105979	0.139597
GO:0010586	miRNA metabolic process	0.00117594	72.0771	124	1.72038	0.00202307	1.75391e-08	1.2489e-07	18	16.077	18	1.11961	0.00107328	1	0.130727	0.721577
GO:0042787	protein ubiquitination involved in ubiquitin-dependent protein catabolic process	0.0141857	869.483	1036	1.19151	0.0169024	1.78499e-08	1.27018e-07	140	125.043	135	1.07963	0.00804961	0.964286	0.00187323	0.0373483
GO:2001270	regulation of cysteine-type endopeptidase activity involved in execution phase of apoptosis	0.000196105	12.0199	36	2.99504	0.000587343	1.78572e-08	1.27018e-07	4	3.57267	4	1.11961	0.000238507	1	0.636377	0.968856
GO:0006999	nuclear pore organization	0.00123823	75.895	129	1.69972	0.00210465	1.797e-08	1.27751e-07	15	13.3975	15	1.11961	0.000894401	1	0.183527	0.850234
GO:0036333	hepatocyte homeostasis	0.000111561	6.83791	26	3.80233	0.000424192	1.80552e-08	1.28218e-07	1	0.893167	1	1.11961	5.96267e-05	1	0.893167	0.968856
GO:1904772	response to tetrachloromethane	0.000111561	6.83791	26	3.80233	0.000424192	1.80552e-08	1.28218e-07	1	0.893167	1	1.11961	5.96267e-05	1	0.893167	0.968856
GO:0006707	cholesterol catabolic process	0.00061994	37.998	77	2.02642	0.00125626	1.8086e-08	1.28367e-07	12	10.718	11	1.02631	0.000655894	0.916667	0.627678	0.968856
GO:0010849	regulation of proton-transporting ATPase activity, rotational mechanism	0.000127513	7.81568	28	3.58254	0.000456822	1.81027e-08	1.28417e-07	1	0.893167	1	1.11961	5.96267e-05	1	0.893167	0.968856
GO:0034067	protein localization to Golgi apparatus	0.00168054	103.005	164	1.59215	0.00267567	1.83055e-08	1.29786e-07	23	20.5428	19	0.924896	0.00113291	0.826087	0.908584	0.9737
GO:0045079	negative regulation of chemokine biosynthetic process	0.000127602	7.82108	28	3.58007	0.000456822	1.83615e-08	1.30113e-07	3	2.6795	3	1.11961	0.00017888	1	0.712508	0.968856
GO:0015920	lipopolysaccharide transport	0.000196342	12.0344	36	2.99143	0.000587343	1.83921e-08	1.30259e-07	2	1.78633	2	1.11961	0.000119253	1	0.797743	0.968856
GO:0035437	maintenance of protein localization in endoplasmic reticulum	0.000242568	14.8677	41	2.75765	0.000668918	1.84151e-08	1.30352e-07	10	8.93167	9	1.00765	0.000536641	0.9	0.709553	0.968856
GO:0030854	positive regulation of granulocyte differentiation	0.00133876	82.0568	137	1.66958	0.00223517	1.87018e-08	1.32251e-07	8	7.14534	8	1.11961	0.000477014	1	0.404934	0.968856
GO:0050779	RNA destabilization	0.00311459	190.903	272	1.42481	0.0044377	1.87035e-08	1.32251e-07	23	20.5428	22	1.07093	0.00131179	0.956522	0.278821	0.968856
GO:0046326	positive regulation of glucose import	0.0043018	263.671	358	1.35776	0.0058408	1.88649e-08	1.33321e-07	43	38.4062	42	1.09357	0.00250432	0.976744	0.0475246	0.388674
GO:0046638	positive regulation of alpha-beta T cell differentiation	0.00535807	328.412	433	1.31846	0.00706443	1.90543e-08	1.34587e-07	39	34.8335	39	1.11961	0.00232544	1	0.012143	0.152762
GO:0060972	left/right pattern formation	0.00211117	129.4	197	1.52241	0.00321407	1.9485e-08	1.37555e-07	21	18.7565	20	1.0663	0.00119253	0.952381	0.327274	0.968856
GO:0060159	regulation of dopamine receptor signaling pathway	0.00122797	75.2661	128	1.70063	0.00208833	1.97344e-08	1.39241e-07	10	8.93167	10	1.11961	0.000596267	1	0.323	0.968856
GO:0048646	anatomical structure formation involved in morphogenesis	0.104065	6378.46	6798	1.06577	0.11091	1.97852e-08	1.39525e-07	821	733.29	787	1.07325	0.0469262	0.958587	3.17349e-12	5.79999e-10
GO:0032692	negative regulation of interleukin-1 production	0.00227001	139.135	209	1.50213	0.00340985	1.98271e-08	1.39746e-07	25	22.3292	23	1.03004	0.00137141	0.92	0.491343	0.968856
GO:0008277	regulation of G-protein coupled receptor protein signaling pathway	0.0127478	781.35	939	1.20177	0.0153199	2.0006e-08	1.40931e-07	131	117.005	127	1.08543	0.0075726	0.969466	0.00114798	0.0252614
GO:0046855	inositol phosphate dephosphorylation	0.000690741	42.3376	83	1.96043	0.00135415	2.13278e-08	1.50162e-07	9	8.03851	9	1.11961	0.000536641	1	0.361656	0.968856
GO:0006744	ubiquinone biosynthetic process	0.000795244	48.7429	92	1.88745	0.00150099	2.1625e-08	1.52173e-07	16	14.2907	14	0.97966	0.000834774	0.875	0.759606	0.968856
GO:0000725	recombinational repair	0.00636362	390.045	503	1.28959	0.00820648	2.17664e-08	1.53086e-07	86	76.8124	82	1.06754	0.00488939	0.953488	0.0402695	0.351164
GO:0014904	myotube cell development	0.00264671	162.225	237	1.46094	0.00386667	2.18503e-08	1.53594e-07	27	24.1155	27	1.11961	0.00160992	1	0.0472294	0.388674
GO:0042455	ribonucleoside biosynthetic process	0.00695433	426.252	544	1.27624	0.0088754	2.21234e-08	1.55431e-07	104	92.8894	96	1.03349	0.00572417	0.923077	0.206505	0.903991
GO:0045649	regulation of macrophage differentiation	0.00215506	132.09	200	1.51412	0.00326302	2.25027e-08	1.58011e-07	19	16.9702	18	1.06068	0.00107328	0.947368	0.382356	0.968856
GO:1902303	negative regulation of potassium ion export	7.54814e-05	4.62648	21	4.53908	0.000342617	2.25437e-08	1.58215e-07	2	1.78633	2	1.11961	0.000119253	1	0.797743	0.968856
GO:0007565	female pregnancy	0.0173914	1065.97	1248	1.17077	0.0203612	2.28024e-08	1.59945e-07	181	161.663	174	1.07631	0.0103751	0.961326	0.000721091	0.0173154
GO:0003219	cardiac right ventricle formation	0.000479866	29.4124	64	2.17595	0.00104416	2.30198e-08	1.61384e-07	4	3.57267	4	1.11961	0.000238507	1	0.636377	0.968856
GO:0071333	cellular response to glucose stimulus	0.00666866	408.743	524	1.28198	0.0085491	2.31156e-08	1.61969e-07	65	58.0559	63	1.08516	0.00375648	0.969231	0.0247404	0.250816
GO:0006691	leukotriene metabolic process	0.00206434	126.53	193	1.52533	0.00314881	2.35404e-08	1.64858e-07	30	26.795	30	1.11961	0.0017888	1	0.033634	0.311025
GO:0038202	TORC1 signaling	0.000646814	39.6452	79	1.99268	0.00128889	2.36921e-08	1.65832e-07	8	7.14534	7	0.97966	0.000417387	0.875	0.792574	0.968856
GO:0006120	mitochondrial electron transport, NADH to ubiquinone	0.00190791	116.941	181	1.54778	0.00295303	2.39633e-08	1.67641e-07	49	43.7652	37	0.845421	0.00220619	0.755102	0.998514	1
GO:2000479	regulation of cAMP-dependent protein kinase activity	0.00196075	120.18	185	1.53935	0.00301829	2.45067e-08	1.71351e-07	15	13.3975	13	0.97033	0.000775148	0.866667	0.789086	0.968856
GO:1904356	regulation of telomere maintenance via telomere lengthening	0.00549863	337.028	442	1.31147	0.00721126	2.45803e-08	1.71775e-07	60	53.59	58	1.08229	0.00345835	0.966667	0.037893	0.333534
GO:0072584	caveolin-mediated endocytosis	0.000235757	14.4502	40	2.76812	0.000652603	2.46185e-08	1.7195e-07	5	4.46584	4	0.895689	0.000238507	0.8	0.908379	0.973638
GO:0032108	negative regulation of response to nutrient levels	0.00107328	65.7847	115	1.74813	0.00187623	2.49661e-08	1.74165e-07	14	12.5043	13	1.03964	0.000775148	0.928571	0.549882	0.968856
GO:0060396	growth hormone receptor signaling pathway	0.00266477	163.332	238	1.45716	0.00388299	2.4975e-08	1.74165e-07	19	16.9702	19	1.11961	0.00113291	1	0.116748	0.683363
GO:0010866	regulation of triglyceride biosynthetic process	0.00103676	63.5463	112	1.76249	0.00182729	2.49753e-08	1.74165e-07	16	14.2907	16	1.11961	0.000954028	1	0.163905	0.803969
GO:0016578	histone deubiquitination	0.00135844	83.2631	138	1.6574	0.00225148	2.52075e-08	1.75692e-07	21	18.7565	20	1.0663	0.00119253	0.952381	0.327274	0.968856
GO:1902932	positive regulation of alcohol biosynthetic process	0.00204019	125.049	191	1.5274	0.00311618	2.52373e-08	1.75806e-07	21	18.7565	20	1.0663	0.00119253	0.952381	0.327274	0.968856
GO:0050663	cytokine secretion	0.00428728	262.78	356	1.35475	0.00580817	2.55262e-08	1.77725e-07	43	38.4062	38	0.989424	0.00226582	0.883721	0.691204	0.968856
GO:0015734	taurine transport	0.000121626	7.45483	27	3.62181	0.000440507	2.58534e-08	1.79908e-07	1	0.893167	1	1.11961	5.96267e-05	1	0.893167	0.968856
GO:0016239	positive regulation of macroautophagy	0.00550144	337.2	442	1.31079	0.00721126	2.59809e-08	1.80699e-07	57	50.9105	55	1.08033	0.00327947	0.964912	0.048697	0.395314
GO:0002921	negative regulation of humoral immune response	0.000569668	34.9166	72	2.06205	0.00117469	2.63252e-08	1.82997e-07	12	10.718	11	1.02631	0.000655894	0.916667	0.627678	0.968856
GO:0070389	chaperone cofactor-dependent protein refolding	0.000199343	12.2183	36	2.9464	0.000587343	2.66084e-08	1.84845e-07	7	6.25217	6	0.959667	0.00035776	0.857143	0.833138	0.968856
GO:0032802	low-density lipoprotein particle receptor catabolic process	0.000740638	45.3959	87	1.91647	0.00141941	2.66191e-08	1.84845e-07	10	8.93167	10	1.11961	0.000596267	1	0.323	0.968856
GO:0038189	neuropilin signaling pathway	0.000729452	44.7103	86	1.92349	0.0014031	2.72534e-08	1.89149e-07	4	3.57267	4	1.11961	0.000238507	1	0.636377	0.968856
GO:0051702	interaction with symbiont	0.00556106	340.854	446	1.30848	0.00727652	2.7393e-08	1.90018e-07	69	61.6285	65	1.05471	0.00387574	0.942029	0.126866	0.721577
GO:0034333	adherens junction assembly	0.0036651	224.645	311	1.38441	0.00507399	2.76916e-08	1.91989e-07	34	30.3677	33	1.08668	0.00196768	0.970588	0.108537	0.654556
GO:0071168	protein localization to chromatin	0.00107556	65.9244	115	1.74442	0.00187623	2.77874e-08	1.92551e-07	17	15.1838	15	0.987892	0.000894401	0.882353	0.729511	0.968856
GO:0051188	cofactor biosynthetic process	0.0138492	848.859	1011	1.19101	0.0164945	2.81764e-08	1.95144e-07	173	154.518	165	1.06784	0.00983841	0.953757	0.00355603	0.0604572
GO:1901617	organic hydroxy compound biosynthetic process	0.0137015	839.803	1001	1.19195	0.0163314	2.87855e-08	1.99257e-07	150	133.975	142	1.0599	0.008467	0.946667	0.0164768	0.191197
GO:0043408	regulation of MAPK cascade	0.080438	4930.28	5300	1.07499	0.0864699	2.89849e-08	2.00533e-07	689	615.392	645	1.04811	0.0384593	0.936139	4.9985e-05	0.00187394
GO:0032042	mitochondrial DNA metabolic process	0.000505031	30.9549	66	2.13214	0.00107679	2.94593e-08	2.03706e-07	11	9.82484	11	1.11961	0.000655894	1	0.288475	0.968856
GO:1901616	organic hydroxy compound catabolic process	0.00488407	299.36	398	1.3295	0.0064934	2.94745e-08	2.03706e-07	64	57.1627	58	1.01465	0.00345835	0.90625	0.466786	0.968856
GO:0090312	positive regulation of protein deacetylation	0.00226984	139.125	208	1.49506	0.00339354	2.99271e-08	2.06725e-07	22	19.6497	21	1.06872	0.00125216	0.954546	0.302242	0.968856
GO:0010918	positive regulation of mitochondrial membrane potential	0.000295944	18.1393	46	2.53593	0.000750494	3.0471e-08	2.10372e-07	8	7.14534	8	1.11961	0.000477014	1	0.404934	0.968856
GO:0046131	pyrimidine ribonucleoside metabolic process	0.00183678	112.582	175	1.55442	0.00285514	3.05158e-08	2.1057e-07	32	28.5814	30	1.04964	0.0017888	0.9375	0.320596	0.968856
GO:0010828	positive regulation of glucose transport	0.00457645	280.504	376	1.34044	0.00613447	3.09641e-08	2.13552e-07	47	41.9789	46	1.09579	0.00274283	0.978723	0.0325708	0.304186
GO:0014741	negative regulation of muscle hypertrophy	0.00273982	167.932	243	1.44701	0.00396456	3.10874e-08	2.1429e-07	20	17.8633	18	1.00765	0.00107328	0.9	0.637868	0.968856
GO:0002709	regulation of T cell mediated immunity	0.0042543	260.759	353	1.35374	0.00575922	3.12132e-08	2.15044e-07	52	46.4447	47	1.01196	0.00280246	0.903846	0.514025	0.968856
GO:0000028	ribosomal small subunit assembly	0.00060595	37.1405	75	2.01936	0.00122363	3.12968e-08	2.15507e-07	18	16.077	15	0.933009	0.000894401	0.833333	0.88184	0.968856
GO:0032528	microvillus organization	0.00232503	142.508	212	1.48763	0.0034588	3.18789e-08	2.19401e-07	13	11.6112	13	1.11961	0.000775148	1	0.230096	0.951552
GO:0007160	cell-matrix adhesion	0.0110168	675.252	820	1.21436	0.0133784	3.20137e-08	2.20213e-07	119	106.287	109	1.02553	0.00649931	0.915966	0.262261	0.968856
GO:0071384	cellular response to corticosteroid stimulus	0.00775844	475.538	598	1.25752	0.00975642	3.2192e-08	2.21324e-07	63	56.2695	60	1.0663	0.0035776	0.952381	0.0842875	0.563301
GO:0030300	regulation of intestinal cholesterol absorption	0.000286795	17.5785	45	2.55994	0.000734178	3.27575e-08	2.25094e-07	7	6.25217	7	1.11961	0.000417387	1	0.453389	0.968856
GO:0003221	right ventricular cardiac muscle tissue morphogenesis	0.00090985	55.7674	101	1.81109	0.00164782	3.32138e-08	2.28111e-07	3	2.6795	3	1.11961	0.00017888	1	0.712508	0.968856
GO:0030033	microvillus assembly	0.0021012	128.789	195	1.51411	0.00318144	3.32581e-08	2.28196e-07	11	9.82484	11	1.11961	0.000655894	1	0.288475	0.968856
GO:0050728	negative regulation of inflammatory response	0.0110196	675.424	820	1.21405	0.0133784	3.32609e-08	2.28196e-07	110	98.2484	102	1.03818	0.00608193	0.927273	0.156357	0.795629
GO:1990441	negative regulation of transcription from RNA polymerase II promoter in response to endoplasmic reticulum stress	0.000517791	31.7369	67	2.1111	0.00109311	3.34119e-08	2.29113e-07	5	4.46584	5	1.11961	0.000298134	1	0.568376	0.968856
GO:0008215	spermine metabolic process	0.000337196	20.6677	50	2.41923	0.000815754	3.34751e-08	2.29426e-07	7	6.25217	7	1.11961	0.000417387	1	0.453389	0.968856
GO:0000724	double-strand break repair via homologous recombination	0.00635895	389.759	501	1.28541	0.00817385	3.37572e-08	2.31229e-07	85	75.9192	81	1.06692	0.00482977	0.952941	0.0432474	0.365181
GO:0046635	positive regulation of alpha-beta T cell activation	0.00643085	394.166	506	1.28372	0.00825543	3.37733e-08	2.31229e-07	50	44.6584	49	1.09722	0.00292171	0.98	0.0244468	0.24899
GO:0006904	vesicle docking involved in exocytosis	0.00306869	188.089	267	1.41954	0.00435612	3.38447e-08	2.31598e-07	39	34.8335	38	1.0909	0.00226582	0.974359	0.0689165	0.496101
GO:0010830	regulation of myotube differentiation	0.00466634	286.014	382	1.3356	0.00623236	3.48113e-08	2.38089e-07	55	49.1242	50	1.01783	0.00298134	0.909091	0.457486	0.968856
GO:0010585	glutamine secretion	3.31674e-05	2.03293	14	6.88662	0.000228411	3.569e-08	2.43845e-07	1	0.893167	1	1.11961	5.96267e-05	1	0.893167	0.968856
GO:1903803	L-glutamine import into cell	3.31674e-05	2.03293	14	6.88662	0.000228411	3.569e-08	2.43845e-07	1	0.893167	1	1.11961	5.96267e-05	1	0.893167	0.968856
GO:0031146	SCF-dependent proteasomal ubiquitin-dependent protein catabolic process	0.00465372	285.24	381	1.33572	0.00621604	3.59073e-08	2.45202e-07	72	64.308	65	1.01076	0.00387574	0.902778	0.490899	0.968856
GO:0001712	ectodermal cell fate commitment	0.000239542	14.6822	40	2.72438	0.000652603	3.7232e-08	2.54116e-07	2	1.78633	2	1.11961	0.000119253	1	0.797743	0.968856
GO:1901739	regulation of myoblast fusion	0.00118129	72.4051	123	1.69877	0.00200675	3.86696e-08	2.63791e-07	21	18.7565	18	0.959667	0.00107328	0.857143	0.81986	0.968856
GO:0019884	antigen processing and presentation of exogenous antigen	0.0103656	635.339	775	1.21982	0.0126442	3.89343e-08	2.65452e-07	174	155.411	160	1.02953	0.00954028	0.91954	0.15619	0.795629
GO:0046339	diacylglycerol metabolic process	0.000829572	50.8469	94	1.84869	0.00153362	3.89533e-08	2.65452e-07	16	14.2907	16	1.11961	0.000954028	1	0.163905	0.803969
GO:1903923	positive regulation of protein processing in phagocytic vesicle	0.000132516	8.1223	28	3.4473	0.000456822	3.96915e-08	2.70342e-07	2	1.78633	2	1.11961	0.000119253	1	0.797743	0.968856
GO:0035338	long-chain fatty-acyl-CoA biosynthetic process	0.00149635	91.7155	148	1.61369	0.00241463	3.97476e-08	2.70584e-07	18	16.077	18	1.11961	0.00107328	1	0.130727	0.721577
GO:0051258	protein polymerization	0.00690179	423.032	538	1.27177	0.00877751	4.00406e-08	2.72322e-07	79	70.5602	74	1.04875	0.00441238	0.936709	0.138947	0.753671
GO:0031960	response to corticosteroid	0.0181085	1109.93	1292	1.16404	0.0210791	4.00443e-08	2.72322e-07	161	143.8	154	1.07093	0.00918252	0.956522	0.00321124	0.0558952
GO:0046856	phosphatidylinositol dephosphorylation	0.00153519	94.0966	151	1.60473	0.00246358	4.06232e-08	2.76116e-07	22	19.6497	22	1.11961	0.00131179	1	0.0831536	0.558845
GO:0034284	response to monosaccharide	0.0132222	810.429	967	1.1932	0.0157767	4.1045e-08	2.78839e-07	141	125.937	137	1.08785	0.00816886	0.971631	0.000485988	0.0124515
GO:0051225	spindle assembly	0.0045759	280.471	375	1.33704	0.00611815	4.13902e-08	2.80926e-07	72	64.308	65	1.01076	0.00387574	0.902778	0.490899	0.968856
GO:0000737	DNA catabolic process, endonucleolytic	0.00124505	76.3129	128	1.67731	0.00208833	4.13949e-08	2.80926e-07	19	16.9702	19	1.11961	0.00113291	1	0.116748	0.683363
GO:0031536	positive regulation of exit from mitosis	8.55966e-05	5.24647	22	4.19329	0.000358932	4.14757e-08	2.81329e-07	5	4.46584	5	1.11961	0.000298134	1	0.568376	0.968856
GO:0045542	positive regulation of cholesterol biosynthetic process	0.000391505	23.9965	55	2.292	0.000897329	4.15483e-08	2.81676e-07	5	4.46584	5	1.11961	0.000298134	1	0.568376	0.968856
GO:0051100	negative regulation of binding	0.014676	899.539	1064	1.18283	0.0173592	4.17932e-08	2.83191e-07	145	129.509	140	1.081	0.00834774	0.965517	0.00125219	0.0269242
GO:0007035	vacuolar acidification	0.00107211	65.7126	114	1.73483	0.00185992	4.18195e-08	2.83223e-07	22	19.6497	20	1.01783	0.00119253	0.909091	0.577591	0.968856
GO:0035927	RNA import into mitochondrion	0.000370746	22.7241	53	2.33232	0.000864699	4.2074e-08	2.84753e-07	5	4.46584	5	1.11961	0.000298134	1	0.568376	0.968856
GO:0030728	ovulation	0.00198996	121.971	186	1.52496	0.0030346	4.20886e-08	2.84753e-07	19	16.9702	18	1.06068	0.00107328	0.947368	0.382356	0.968856
GO:0044767	single-organism developmental process	0.505642	30992.3	31655	1.02138	0.516454	4.38782e-08	2.96708e-07	5357	4784.7	4859	1.01553	0.289726	0.907038	4.69762e-05	0.00177632
GO:0001833	inner cell mass cell proliferation	0.00060007	36.7801	74	2.01196	0.00120732	4.41928e-08	2.98681e-07	11	9.82484	11	1.11961	0.000655894	1	0.288475	0.968856
GO:2000195	negative regulation of female gonad development	0.000867672	53.1822	97	1.82392	0.00158256	4.43275e-08	2.99438e-07	5	4.46584	4	0.895689	0.000238507	0.8	0.908379	0.973638
GO:1903441	protein localization to ciliary membrane	0.000250791	15.3717	41	2.66724	0.000668918	4.44435e-08	3.00068e-07	7	6.25217	7	1.11961	0.000417387	1	0.453389	0.968856
GO:0035793	positive regulation of metanephric mesenchymal cell migration by platelet-derived growth factor receptor-beta signaling pathway	0.000212951	13.0524	37	2.83473	0.000603658	4.47852e-08	3.0222e-07	3	2.6795	3	1.11961	0.00017888	1	0.712508	0.968856
GO:0048875	chemical homeostasis within a tissue	0.00122243	74.9266	126	1.68165	0.0020557	4.57244e-08	3.08399e-07	10	8.93167	10	1.11961	0.000596267	1	0.323	0.968856
GO:1902253	regulation of intrinsic apoptotic signaling pathway by p53 class mediator	0.00155131	95.0846	152	1.59858	0.00247989	4.60873e-08	3.10688e-07	26	23.2223	26	1.11961	0.00155029	1	0.0528873	0.415562
GO:0060763	mammary duct terminal end bud growth	0.000167872	10.2894	32	3.10999	0.000522082	4.63324e-08	3.1218e-07	3	2.6795	2	0.746408	0.000119253	0.666667	0.968211	1
GO:0070170	regulation of tooth mineralization	0.0011731	71.9028	122	1.69673	0.00199044	4.65153e-08	3.13252e-07	10	8.93167	8	0.895689	0.000477014	0.8	0.91761	0.98047
GO:0071385	cellular response to glucocorticoid stimulus	0.00765026	468.907	589	1.25611	0.00960958	4.66276e-08	3.13848e-07	60	53.59	57	1.06363	0.00339872	0.95	0.104346	0.637759
GO:1904627	response to phorbol 13-acetate 12-myristate	0.00113607	69.6331	119	1.70896	0.00194149	4.67274e-08	3.14359e-07	10	8.93167	8	0.895689	0.000477014	0.8	0.91761	0.98047
GO:0006868	glutamine transport	0.000213333	13.0758	37	2.82965	0.000603658	4.67924e-08	3.14635e-07	4	3.57267	4	1.11961	0.000238507	1	0.636377	0.968856
GO:0042117	monocyte activation	0.000750587	46.0057	87	1.89107	0.00141941	4.68464e-08	3.14837e-07	8	7.14534	7	0.97966	0.000417387	0.875	0.792574	0.968856
GO:0097320	plasma membrane tubulation	0.00116147	71.1901	121	1.69968	0.00197412	4.81123e-08	3.2318e-07	13	11.6112	13	1.11961	0.000775148	1	0.230096	0.951552
GO:0051694	pointed-end actin filament capping	0.000362	22.188	52	2.34361	0.000848384	4.82993e-08	3.24271e-07	7	6.25217	7	1.11961	0.000417387	1	0.453389	0.968856
GO:1901017	negative regulation of potassium ion transmembrane transporter activity	0.00200779	123.063	187	1.51954	0.00305092	4.91048e-08	3.2951e-07	16	14.2907	15	1.04964	0.000894401	0.9375	0.477863	0.968856
GO:0007519	skeletal muscle tissue development	0.0129985	796.719	951	1.19365	0.0155156	4.9607e-08	3.32711e-07	121	108.073	117	1.0826	0.00697633	0.966942	0.00265577	0.0485344
GO:0045654	positive regulation of megakaryocyte differentiation	0.000393784	24.1362	55	2.27873	0.000897329	4.99308e-08	3.34712e-07	7	6.25217	6	0.959667	0.00035776	0.857143	0.833138	0.968856
GO:0009206	purine ribonucleoside triphosphate biosynthetic process	0.00216702	132.823	199	1.49824	0.0032467	5.02864e-08	3.36924e-07	52	46.4447	48	1.03349	0.00286208	0.923077	0.335099	0.968856
GO:0016045	detection of bacterium	0.000415329	25.4568	57	2.23909	0.000929959	5.13563e-08	3.43917e-07	12	10.718	12	1.11961	0.000715521	1	0.257638	0.968856
GO:0071816	tail-anchored membrane protein insertion into ER membrane	8.67451e-05	5.31687	22	4.13777	0.000358932	5.20297e-08	3.4825e-07	4	3.57267	4	1.11961	0.000238507	1	0.636377	0.968856
GO:0010940	positive regulation of necrotic cell death	0.000205119	12.5723	36	2.86343	0.000587343	5.29571e-08	3.54277e-07	6	5.359	5	0.933009	0.000298134	0.833333	0.872064	0.968856
GO:0006638	neutral lipid metabolic process	0.00776008	475.638	596	1.25305	0.00972379	5.30359e-08	3.54623e-07	89	79.4919	84	1.05671	0.00500865	0.94382	0.0758926	0.528677
GO:0050705	regulation of interleukin-1 alpha secretion	0.00031189	19.1167	47	2.45859	0.000766809	5.31744e-08	3.55369e-07	5	4.46584	3	0.671767	0.00017888	0.6	0.989689	1
GO:0036164	cell-abiotic substrate adhesion	3.9984e-05	2.45074	15	6.1206	0.000244726	5.36409e-08	3.58305e-07	1	0.893167	1	1.11961	5.96267e-05	1	0.893167	0.968856
GO:0003190	atrioventricular valve formation	0.000694796	42.5861	82	1.92551	0.00133784	5.3673e-08	3.58337e-07	7	6.25217	7	1.11961	0.000417387	1	0.453389	0.968856
GO:0001675	acrosome assembly	0.000706461	43.3011	83	1.91681	0.00135415	5.39035e-08	3.59693e-07	14	12.5043	12	0.959667	0.000715521	0.857143	0.81769	0.968856
GO:0034341	response to interferon-gamma	0.00956275	586.13	719	1.22669	0.0117305	5.39628e-08	3.59907e-07	140	125.043	125	0.999653	0.00745334	0.892857	0.572965	0.968856
GO:0051365	cellular response to potassium ion starvation	0.000243252	14.9096	40	2.68283	0.000652603	5.53099e-08	3.68705e-07	3	2.6795	3	1.11961	0.00017888	1	0.712508	0.968856
GO:0001568	blood vessel development	0.0634862	3891.26	4216	1.08346	0.0687844	5.59161e-08	3.72557e-07	458	409.071	445	1.08783	0.0265339	0.971616	1.65264e-10	2.24197e-08
GO:0055088	lipid homeostasis	0.00821588	503.576	627	1.2451	0.0102296	5.61735e-08	3.74082e-07	104	92.8894	97	1.04425	0.00578379	0.932692	0.121427	0.698059
GO:0043627	response to estrogen	0.00772261	473.342	593	1.2528	0.00967484	5.86215e-08	3.90187e-07	74	66.0944	72	1.08935	0.00429313	0.972973	0.0112303	0.1452
GO:0048002	antigen processing and presentation of peptide antigen	0.0106468	652.572	792	1.21366	0.0129215	5.8789e-08	3.91104e-07	177	158.091	164	1.03738	0.00977878	0.926554	0.0882391	0.583193
GO:0034021	response to silicon dioxide	0.00012686	7.77566	27	3.47237	0.000440507	5.94196e-08	3.951e-07	2	1.78633	2	1.11961	0.000119253	1	0.797743	0.968856
GO:0010756	positive regulation of plasminogen activation	0.000273281	16.7502	43	2.56713	0.000701548	6.01824e-08	3.9997e-07	6	5.359	5	0.933009	0.000298134	0.833333	0.872064	0.968856
GO:0032780	negative regulation of ATPase activity	0.000994455	60.9532	107	1.75545	0.00174571	6.04567e-08	4.0159e-07	13	11.6112	13	1.11961	0.000775148	1	0.230096	0.951552
GO:0072643	interferon-gamma secretion	0.000731812	44.855	85	1.895	0.00138678	6.06448e-08	4.02636e-07	6	5.359	6	1.11961	0.00035776	1	0.507639	0.968856
GO:0045199	maintenance of epithelial cell apical/basal polarity	0.00146907	90.0439	145	1.61033	0.00236569	6.07084e-08	4.02855e-07	12	10.718	10	0.933009	0.000596267	0.833333	0.871137	0.968856
GO:0071248	cellular response to metal ion	0.0129406	793.167	946	1.19269	0.0154341	6.10259e-08	4.04758e-07	152	135.761	136	1.00176	0.00810924	0.894737	0.540979	0.968856
GO:0098711	iron ion import across plasma membrane	0.000549058	33.6534	69	2.05031	0.00112574	6.18828e-08	4.10234e-07	8	7.14534	8	1.11961	0.000477014	1	0.404934	0.968856
GO:0043535	regulation of blood vessel endothelial cell migration	0.00781415	478.953	599	1.25065	0.00977273	6.26253e-08	4.14948e-07	62	55.3764	62	1.11961	0.00369686	1	0.000896576	0.02059
GO:0048285	organelle fission	0.0241685	1481.36	1687	1.13882	0.0275235	6.29608e-08	4.16961e-07	322	287.6	300	1.04312	0.017888	0.931677	0.0116461	0.148788
GO:0034381	plasma lipoprotein particle clearance	0.00301084	184.543	261	1.4143	0.00425823	6.38523e-08	4.22652e-07	41	36.6198	38	1.03769	0.00226582	0.926829	0.348938	0.968856
GO:0045403	negative regulation of interleukin-4 biosynthetic process	4.66124e-05	2.85701	16	5.60026	0.000261041	6.48009e-08	4.285e-07	1	0.893167	1	1.11961	5.96267e-05	1	0.893167	0.968856
GO:0060377	negative regulation of mast cell differentiation	4.66124e-05	2.85701	16	5.60026	0.000261041	6.48009e-08	4.285e-07	1	0.893167	1	1.11961	5.96267e-05	1	0.893167	0.968856
GO:0032910	regulation of transforming growth factor beta3 production	0.000472581	28.9659	62	2.14045	0.00101154	6.58249e-08	4.35053e-07	3	2.6795	3	1.11961	0.00017888	1	0.712508	0.968856
GO:0000727	double-strand break repair via break-induced replication	0.000274249	16.8096	43	2.55807	0.000701548	6.61718e-08	4.37126e-07	5	4.46584	5	1.11961	0.000298134	1	0.568376	0.968856
GO:0035461	vitamin transmembrane transport	0.00056153	34.4178	70	2.03383	0.00114205	6.72248e-08	4.43859e-07	8	7.14534	7	0.97966	0.000417387	0.875	0.792574	0.968856
GO:0051988	regulation of attachment of spindle microtubules to kinetochore	0.000618162	37.889	75	1.97946	0.00122363	6.73947e-08	4.44758e-07	13	11.6112	12	1.03349	0.000715521	0.923077	0.58814	0.968856
GO:0045727	positive regulation of translation	0.00975569	597.956	731	1.2225	0.0119263	6.79623e-08	4.48279e-07	110	98.2484	97	0.987294	0.00578379	0.881818	0.715475	0.968856
GO:0043922	negative regulation by host of viral transcription	0.000816365	50.0375	92	1.83862	0.00150099	6.80365e-08	4.48543e-07	12	10.718	12	1.11961	0.000715521	1	0.257638	0.968856
GO:0090382	phagosome maturation	0.00295928	181.383	257	1.41689	0.00419297	6.92345e-08	4.56213e-07	40	35.7267	37	1.03564	0.00220619	0.925	0.36864	0.968856
GO:0060192	negative regulation of lipase activity	0.00130778	80.1579	132	1.64675	0.00215359	6.99206e-08	4.60503e-07	15	13.3975	14	1.04497	0.000834774	0.933333	0.513081	0.968856
GO:0010899	regulation of phosphatidylcholine catabolic process	0.00021697	13.2988	37	2.78222	0.000603658	7.05973e-08	4.64507e-07	3	2.6795	2	0.746408	0.000119253	0.666667	0.968211	1
[truncated: 11,160 more rows]

## Sheet: HMM-allPeaks-downsamp
ID	name	Binom_Genome_Fraction	Binom_Expected	Binom_Observed_Region_Hits	Binom_Fold_Enrichment	Binom_Region_Set_Coverage	Binom_Raw_PValue	Binom_Adjp_BH	Hyper_Total_Genes	Hyper_Expected	Hyper_Observed_Gene_Hits	Hyper_Fold_Enrichment	Hyper_Gene_Set_Coverage	Hyper_Term_Gene_Coverage	Hyper_Raw_PValue	Hyper_Adjp_BH
GO:0008152	metabolic process	0.650298	39858.7	45011	1.12926	0.734358	0	0	9664	8731.93	9070	1.03872	0.534599	0.938535	8.25215e-64	5.4295e-60
GO:0009987	cellular process	0.863867	52949	56938	1.07534	0.928948	0	0	14773	13348.2	13468	1.00898	0.793823	0.911663	1.3101e-12	1.34685e-10
GO:0044237	cellular metabolic process	0.612306	37530.1	42597	1.13501	0.694973	0	0	8847	7993.73	8331	1.04219	0.491041	0.941675	5.83591e-65	7.67947e-61
GO:0044238	primary metabolic process	0.612108	37517.9	42716	1.13855	0.696915	0	0	8934	8072.34	8388	1.0391	0.494401	0.938885	8.99593e-57	2.36755e-53
GO:0071704	organic substance metabolic process	0.637278	39060.7	44026	1.12712	0.718288	0	0	9327	8427.43	8748	1.03804	0.51562	0.937922	7.21355e-58	2.37308e-54
GO:0034641	cellular nitrogen compound metabolic process	0.380459	23319.5	27521	1.18017	0.449007	8.27034e-263	1.81382e-259	5172	4673.17	4892	1.04683	0.288341	0.945862	2.06792e-37	1.81412e-34
GO:0006950	response to stress	0.245291	15034.6	18744	1.24672	0.30581	3.86267e-253	7.26126e-250	3269	2953.71	3020	1.02244	0.178003	0.92383	5.41727e-06	0.000181852
GO:0065007	biological regulation	0.765679	46930.8	50304	1.07188	0.820714	2.40549e-241	3.95673e-238	11658	10533.6	10635	1.00962	0.626842	0.912249	1.66183e-07	7.89457e-06
GO:0006807	nitrogen compound metabolic process	0.417766	25606.1	29675	1.1589	0.48415	6.79797e-241	9.93938e-238	5667	5120.43	5353	1.04542	0.315513	0.944592	1.69434e-39	1.85798e-36
GO:0043170	macromolecule metabolic process	0.559126	34270.5	38297	1.11749	0.624819	8.69276e-239	1.14388e-235	7605	6871.52	7152	1.04082	0.421549	0.940434	6.6168e-48	1.08838e-44
GO:0006139	nucleobase-containing compound metabolic process	0.345354	21167.8	25093	1.18543	0.409394	6.25966e-238	7.48826e-235	4564	4123.81	4321	1.04782	0.254686	0.946757	1.65667e-33	1.14737e-30
GO:0044260	cellular macromolecule metabolic process	0.522103	32001.2	36048	1.12646	0.588126	1.04234e-236	1.14301e-233	6978	6304.99	6598	1.04647	0.388895	0.945543	7.58594e-55	1.66372e-51
GO:0006996	organelle organization	0.214706	13160	16582	1.26003	0.270537	4.47614e-235	4.53089e-232	2824	2551.63	2731	1.0703	0.160969	0.967068	5.57474e-44	8.15088e-41
GO:1901360	organic cyclic compound metabolic process	0.37446	22951.8	26907	1.17233	0.43899	1.44079e-234	1.35424e-231	4980	4499.69	4709	1.04652	0.277555	0.945582	3.19305e-35	2.62609e-32
GO:0046483	heterocycle metabolic process	0.356476	21849.5	25705	1.17646	0.419379	5.82048e-227	5.10612e-224	4738	4281.03	4481	1.04671	0.264116	0.945758	1.99212e-33	1.31071e-30
GO:0051234	establishment of localization	0.333699	20453.4	24244	1.18533	0.395543	2.29241e-225	1.88537e-222	4344	3925.03	4122	1.05018	0.242956	0.948895	7.29068e-35	5.64342e-32
GO:0006810	transport	0.32504	19922.7	23649	1.18704	0.385835	1.88504e-220	1.45913e-217	4234	3825.64	4014	1.04924	0.236591	0.94804	1.53882e-32	8.80406e-30
GO:0050789	regulation of biological process	0.742717	45523.3	48839	1.07283	0.796812	5.0157e-217	3.66676e-214	11037	9972.51	10052	1.00797	0.592479	0.910755	3.87277e-05	0.0010573
GO:0044763	single-organism cellular process	0.708113	43402.4	46829	1.07895	0.764019	2.10141e-212	1.45539e-209	9965	9003.9	9213	1.02322	0.543027	0.924536	2.54885e-25	8.6001e-23
GO:0006725	cellular aromatic compound metabolic process	0.362213	22201.1	25939	1.16836	0.423197	2.38017e-212	1.56603e-209	4773	4312.65	4512	1.04622	0.265944	0.945317	5.08704e-33	3.18764e-30
GO:0090304	nucleic acid metabolic process	0.310804	19050.1	22640	1.18844	0.369373	3.17033e-209	1.98659e-206	4010	3623.24	3812	1.0521	0.224685	0.950623	2.74045e-34	2.00342e-31
GO:0002376	immune system process	0.17825	10925.5	13939	1.27582	0.227416	2.19395e-208	1.31228e-205	2329	2104.37	2135	1.01455	0.12584	0.916702	0.0109281	0.123331
GO:0050794	regulation of cellular process	0.720594	44167.3	47452	1.07437	0.774183	8.3157e-201	4.75766e-198	10477	9466.52	9539	1.00766	0.562242	0.910471	0.000174709	0.00406237
GO:0044699	single-organism process	0.814313	49911.7	52638	1.05462	0.858793	5.36139e-189	2.9396e-186	12665	11443.5	11443	0.999957	0.674467	0.903514	0.519818	0.974817
GO:0019222	regulation of metabolic process	0.503561	30864.8	34451	1.11619	0.562071	2.53286e-185	1.33319e-182	6340	5728.52	5926	1.03447	0.349287	0.9347	1.41965e-26	5.33749e-24
GO:0031323	regulation of cellular metabolic process	0.480645	29460.2	33040	1.12151	0.53905	2.79476e-184	1.41447e-181	5980	5403.24	5584	1.03345	0.329129	0.933779	3.15889e-23	7.99381e-21
GO:0080090	regulation of primary metabolic process	0.479334	29379.8	32953	1.12162	0.537631	1.31837e-183	6.42536e-181	5989	5411.37	5600	1.03486	0.330072	0.935048	3.51238e-25	1.15549e-22
GO:0033554	cellular response to stress	0.126331	7743.18	10214	1.3191	0.166642	4.04399e-183	1.90053e-180	1590	1436.65	1549	1.0782	0.0913002	0.974214	9.10742e-31	4.79378e-28
GO:0060255	regulation of macromolecule metabolic process	0.477843	29288.4	32855	1.12177	0.536032	6.1474e-183	2.78944e-180	5942	5368.91	5557	1.03503	0.327537	0.935207	3.61999e-25	1.16184e-22
GO:0010468	regulation of gene expression	0.36926	22633	26030	1.15009	0.424681	6.94638e-175	3.04691e-172	4426	3999.12	4162	1.04073	0.245314	0.940353	1.759e-23	4.53855e-21
GO:0044271	cellular nitrogen compound biosynthetic process	0.28135	17244.8	20370	1.18123	0.332338	5.12957e-168	2.17742e-165	3480	3144.36	3294	1.04759	0.194153	0.946552	2.58065e-24	7.71791e-22
GO:0051179	localization	0.422372	25888.5	29263	1.13035	0.477428	2.61571e-166	1.07563e-163	5262	4754.49	4981	1.04764	0.293587	0.946598	1.37004e-39	1.63894e-36
GO:0010556	regulation of macromolecule biosynthetic process	0.351354	21535.5	24769	1.15015	0.404108	9.59489e-162	3.82603e-159	4202	3796.73	3953	1.04116	0.232995	0.940743	1.43047e-22	3.30238e-20
GO:0006955	immune response	0.0987456	6052.42	8134	1.34393	0.132707	6.12471e-160	2.37044e-157	1489	1345.39	1325	0.984845	0.0780974	0.889859	0.970326	1
GO:0016192	vesicle-mediated transport	0.133899	8207.06	10531	1.28316	0.171814	5.7487e-156	2.16135e-153	1648	1489.05	1572	1.0557	0.0926559	0.953883	1.90126e-15	2.36025e-13
GO:1901576	organic substance biosynthetic process	0.379793	23278.6	26486	1.13778	0.432121	7.91651e-155	2.89371e-152	4746	4288.26	4505	1.05054	0.265531	0.94922	2.47889e-39	2.50921e-36
GO:0009058	biosynthetic process	0.384916	23592.6	26789	1.13548	0.437065	3.83362e-153	1.36342e-150	4832	4365.96	4588	1.05086	0.270423	0.949503	1.02456e-40	1.34822e-37
GO:2000112	regulation of cellular macromolecule biosynthetic process	0.345672	21187.2	24308	1.14729	0.396587	6.66225e-152	2.30707e-149	4101	3705.47	3860	1.0417	0.227514	0.941234	1.60544e-22	3.64241e-20
GO:0044249	cellular biosynthetic process	0.374483	22953.2	26094	1.13683	0.425726	2.6974e-149	9.10132e-147	4675	4224.11	4439	1.05087	0.261641	0.949519	3.8498e-39	3.61854e-36
GO:0009889	regulation of biosynthetic process	0.373175	22873	26011	1.13719	0.424372	3.29451e-149	1.08381e-146	4471	4039.78	4204	1.04065	0.24779	0.940282	1.13486e-23	2.9902e-21
GO:0016070	RNA metabolic process	0.281137	17231.7	20150	1.16935	0.328749	3.76053e-147	1.20695e-144	3493	3156.11	3304	1.04686	0.194742	0.945892	1.1302e-23	2.9902e-21
GO:0010467	gene expression	0.297456	18232	21176	1.16148	0.345488	2.56351e-145	8.03172e-143	3749	3387.42	3541	1.04534	0.208711	0.944519	5.50529e-24	1.57487e-21
GO:0002252	immune effector process	0.06109	3744.39	5351	1.42907	0.087302	2.93725e-144	8.98866e-142	904	816.811	833	1.01982	0.0490982	0.92146	0.0323609	0.276517
GO:0031326	regulation of cellular biosynthetic process	0.36816	22565.6	25634	1.13598	0.418221	1.74416e-143	5.21624e-141	4400	3975.63	4135	1.04009	0.243723	0.939773	1.30686e-22	3.12671e-20
GO:1902578	single-organism localization	0.226176	13863	16551	1.1939	0.270031	1.04104e-142	3.04424e-140	2766	2499.22	2624	1.04992	0.154662	0.948662	6.68807e-21	1.27548e-18
GO:0044765	single-organism transport	0.203904	12497.9	15087	1.20717	0.246146	4.93895e-142	1.41286e-139	2536	2291.41	2400	1.04739	0.141459	0.946372	3.07701e-17	4.17427e-15
GO:0051171	regulation of nitrogen compound metabolic process	0.376997	23107.2	26158	1.13203	0.42677	9.93322e-141	2.78109e-138	4508	4073.21	4245	1.04218	0.250206	0.941659	1.08364e-25	3.85393e-23
GO:0016032	viral process	0.0448079	2746.41	4131	1.50415	0.0673976	1.07385e-140	2.94391e-138	623	562.913	605	1.07477	0.0356595	0.971108	2.244e-11	1.94268e-09
GO:0044419	interspecies interaction between organisms	0.0499794	3063.39	4509	1.4719	0.0735647	1.82632e-139	4.9046e-137	691	624.355	661	1.05869	0.0389603	0.956585	8.76873e-08	4.35425e-06
GO:0044764	multi-organism cellular process	0.0456049	2795.26	4182	1.4961	0.0682297	4.2923e-139	1.12965e-136	635	573.756	613	1.0684	0.0361311	0.965354	1.16121e-09	7.9585e-08
GO:0044403	symbiosis, encompassing mutualism through parasitism	0.0498643	3056.33	4494	1.47039	0.0733199	2.64061e-138	6.81329e-136	689	622.548	659	1.05855	0.0388424	0.956459	9.8921e-08	4.8571e-06
GO:0034654	nucleobase-containing compound biosynthetic process	0.25579	15678.1	18387	1.17278	0.299985	2.3108e-134	5.84766e-132	3049	2754.93	2876	1.04395	0.169516	0.94326	5.04541e-18	7.37694e-16
GO:0002682	regulation of immune system process	0.113508	6957.28	8948	1.28614	0.145987	7.70873e-132	1.91395e-129	1423	1285.76	1305	1.01497	0.0769185	0.917077	0.0379698	0.309761
GO:0002443	leukocyte mediated immunity	0.0403153	2471.04	3739	1.51313	0.0610021	2.59999e-130	6.3358e-128	618	558.395	576	1.03153	0.0339503	0.932039	0.00687392	0.0865584
GO:0046907	intracellular transport	0.100266	6145.59	8025	1.30581	0.130929	2.90569e-130	6.952e-128	1321	1193.59	1275	1.0682	0.0751503	0.965178	6.82489e-19	1.09523e-16
GO:0018130	heterocycle biosynthetic process	0.260397	15960.5	18637	1.16769	0.304064	6.51945e-130	1.53195e-127	3115	2814.57	2938	1.04386	0.17317	0.943178	2.31031e-18	3.57663e-16
GO:1901362	organic cyclic compound biosynthetic process	0.270116	16556.2	19258	1.16319	0.314196	1.48739e-129	3.43379e-127	3241	2928.41	3059	1.04459	0.180302	0.943844	8.67229e-20	1.54214e-17
GO:0050776	regulation of immune response	0.0680234	4169.36	5755	1.38031	0.0938933	4.9786e-129	1.12954e-126	914	825.847	830	1.00503	0.0489214	0.908096	0.341607	0.974817
GO:0048518	positive regulation of biological process	0.47298	28990.4	31977	1.10302	0.521707	5.34338e-129	1.19175e-126	5433	4909	5108	1.04054	0.301073	0.94018	7.92197e-30	3.72304e-27
GO:0071702	organic substance transport	0.155587	9536.37	11762	1.23338	0.191898	1.80647e-128	3.96189e-126	2000	1807.1	1920	1.06247	0.113168	0.96	1.13618e-23	2.9902e-21
GO:0019438	aromatic compound biosynthetic process	0.261716	16041.3	18667	1.16368	0.304553	8.13538e-125	1.75497e-122	3119	2818.18	2941	1.04358	0.173347	0.94293	3.63619e-18	5.5638e-16
GO:0048522	positive regulation of cellular process	0.441597	27066.8	29986	1.10785	0.489224	3.65507e-124	7.7576e-122	4914	4440.06	4634	1.04368	0.273135	0.94302	1.53371e-30	7.47485e-28
GO:0009893	positive regulation of metabolic process	0.303424	18597.8	21317	1.14621	0.347789	2.66941e-123	5.57568e-121	3198	2889.56	3043	1.0531	0.179359	0.951532	1.16188e-27	4.63307e-25
GO:0002444	myeloid leukocyte mediated immunity	0.0325849	1997.22	3112	1.55816	0.0507725	2.79902e-122	5.75505e-120	511	461.715	478	1.03527	0.028174	0.935421	0.00608144	0.0779978
GO:0051252	regulation of RNA metabolic process	0.326928	20038.4	22763	1.13597	0.37138	1.89942e-119	3.8453e-117	3833	3463.32	3601	1.03975	0.212248	0.939473	5.03477e-19	8.17932e-17
GO:0010604	positive regulation of macromolecule metabolic process	0.289745	17759.4	20361	1.14649	0.332191	6.80913e-116	1.3576e-113	3005	2715.17	2857	1.05223	0.168396	0.950749	5.30604e-25	1.66243e-22
GO:0043933	macromolecular complex subunit organization	0.179686	11013.5	13239	1.20207	0.215995	7.88327e-116	1.5483e-113	2199	1986.91	2095	1.0544	0.123482	0.952706	1.34246e-19	2.32233e-17
GO:0001775	cell activation	0.0825046	5056.96	6683	1.32155	0.109034	9.30848e-116	1.80133e-113	1013	915.298	930	1.01606	0.0548155	0.918065	0.0577092	0.416572
GO:0002446	neutrophil mediated immunity	0.0307751	1886.3	2940	1.55861	0.0479663	1.57e-115	2.99415e-113	491	443.644	459	1.03461	0.0270541	0.934827	0.0081541	0.0989261
GO:0002275	myeloid cell activation involved in immune response	0.0326088	1998.69	3079	1.54051	0.0502341	2.30238e-115	4.32815e-113	509	459.908	475	1.03282	0.0279972	0.933202	0.0104224	0.119156
GO:0043299	leukocyte degranulation	0.0317511	1946.12	3008	1.54564	0.0490758	3.09781e-114	5.74143e-112	499	450.873	466	1.03355	0.0274667	0.933868	0.0095941	0.111923
GO:0010608	posttranscriptional regulation of gene expression	0.0396919	2432.83	3605	1.48181	0.0588159	3.62555e-114	6.62619e-112	557	503.279	541	1.07495	0.0318873	0.971275	2.39952e-10	1.82516e-08
GO:2001141	regulation of RNA biosynthetic process	0.317183	19441.1	22077	1.13558	0.360188	1.35948e-113	2.45061e-111	3704	3346.76	3474	1.03802	0.204762	0.937905	7.92133e-17	1.0529e-14
GO:0019219	regulation of nucleobase-containing compound metabolic process	0.35893	21999.9	24694	1.12246	0.402884	2.19755e-112	3.90777e-110	4229	3821.12	3975	1.04027	0.234292	0.939939	8.61986e-22	1.77232e-19
GO:1903506	regulation of nucleic acid-templated transcription	0.316837	19419.9	22022	1.13399	0.359291	7.69815e-111	1.35067e-108	3686	3330.49	3458	1.03828	0.203819	0.938144	5.84026e-17	7.84204e-15
GO:1901575	organic substance catabolic process	0.118873	7286.09	9136	1.2539	0.149055	1.15454e-110	1.99902e-108	1638	1480.02	1544	1.04323	0.0910055	0.942613	1.59569e-09	1.06587e-07
GO:0002274	myeloid leukocyte activation	0.0377495	2313.78	3439	1.48631	0.0561075	2.57729e-110	4.40448e-108	561	506.893	521	1.02783	0.0307085	0.928699	0.0208191	0.204019
GO:0031325	positive regulation of cellular metabolic process	0.284642	17446.6	19967	1.14447	0.325763	4.95161e-110	8.35363e-108	2970	2683.55	2826	1.05308	0.166568	0.951515	1.63736e-25	5.67002e-23
GO:0050896	response to stimulus	0.569614	34913.3	37619	1.0775	0.613757	2.91823e-109	4.86088e-107	7718	6973.62	6948	0.996327	0.409525	0.900233	0.905128	0.976437
GO:0006355	regulation of transcription, DNA-templated	0.31571	19350.8	21916	1.13256	0.357561	5.36947e-108	8.8321e-106	3664	3310.61	3436	1.03787	0.202523	0.937773	1.64768e-16	2.10503e-14
GO:0044710	single-organism metabolic process	0.279541	17133.9	19615	1.1448	0.32002	8.71872e-108	1.41642e-105	3518	3178.7	3321	1.04477	0.195744	0.944002	8.46986e-22	1.76913e-19
GO:0043312	neutrophil degranulation	0.029916	1833.64	2833	1.54501	0.0462206	2.67333e-107	4.29005e-105	478	431.898	446	1.03265	0.0262879	0.933054	0.0132556	0.142859
GO:0040029	regulation of gene expression, epigenetic	0.0153166	938.803	1678	1.78738	0.0273767	1.50427e-106	2.3849e-104	248	224.081	235	1.04873	0.0138512	0.947581	0.00808631	0.0982527
GO:0036230	granulocyte activation	0.0311341	1908.3	2920	1.53016	0.04764	3.21234e-106	5.03229e-104	491	443.644	458	1.03236	0.0269952	0.93279	0.0128717	0.139063
GO:0002283	neutrophil activation involved in immune response	0.0301773	1849.66	2846	1.53866	0.0464327	5.95648e-106	9.22133e-104	480	433.705	448	1.03296	0.0264057	0.933333	0.0123184	0.135647
GO:0042119	neutrophil activation	0.0311109	1906.88	2915	1.52868	0.0475585	1.34992e-105	2.06554e-103	488	440.933	456	1.03417	0.0268773	0.934426	0.00913929	0.107957
GO:0051641	cellular localization	0.172237	10556.9	12643	1.19761	0.206271	1.88489e-105	2.85095e-103	2039	1842.34	1971	1.06983	0.116173	0.96665	1.05864e-30	5.35792e-28
GO:0071840	cellular component organization or biogenesis	0.454613	27864.6	30554	1.09652	0.498491	2.3322e-105	3.48744e-103	5495	4965.02	5242	1.05579	0.308971	0.953958	5.60702e-58	2.37308e-54
GO:0032774	RNA biosynthetic process	0.233969	14340.6	16646	1.16076	0.271581	6.7741e-104	1.00158e-101	2720	2457.66	2559	1.04123	0.150831	0.940809	3.48233e-14	4.09143e-12
GO:0045321	leukocyte activation	0.0688088	4217.49	5632	1.33539	0.0918865	3.3561e-103	4.90699e-101	869	785.187	797	1.01504	0.0469763	0.917146	0.0895693	0.557974
GO:0044267	cellular protein metabolic process	0.305267	18710.7	21182	1.13208	0.345586	3.90717e-102	5.64994e-100	3731	3371.15	3537	1.0492	0.208476	0.948003	4.29191e-28	1.82185e-25
GO:0009059	macromolecule biosynthetic process	0.312557	19157.6	21643	1.12974	0.353107	4.46788e-102	6.39053e-100	3748	3386.51	3552	1.04887	0.20936	0.947705	7.40163e-28	3.04369e-25
GO:0051649	establishment of localization in cell	0.123671	7580.19	9376	1.23691	0.15297	1.89956e-101	2.68778e-99	1534	1386.05	1481	1.06851	0.0872922	0.96545	4.42881e-22	9.39979e-20
GO:1902589	single-organism organelle organization	0.129797	7955.65	9783	1.22969	0.15961	4.88299e-101	6.83566e-99	1514	1367.98	1480	1.08189	0.0872333	0.977543	1.2424e-32	7.43122e-30
GO:0002366	leukocyte activation involved in immune response	0.0411506	2522.24	3632	1.43999	0.0592564	3.56912e-100	4.94379e-98	603	544.842	549	1.00763	0.0323588	0.910448	0.308624	0.974817
GO:0009057	macromolecule catabolic process	0.0730133	4475.21	5902	1.31882	0.0962916	6.08252e-100	8.33749e-98	998	901.745	949	1.0524	0.0559354	0.950902	1.1139e-08	6.264e-07
GO:0006909	phagocytosis	0.0161143	987.693	1717	1.73839	0.028013	6.75976e-100	9.17028e-98	182	164.446	177	1.07634	0.0104326	0.972527	0.00026547	0.00586127
GO:0034645	cellular macromolecule biosynthetic process	0.305164	18704.4	21142	1.13032	0.344933	1.79756e-99	2.41368e-97	3666	3312.42	3475	1.04908	0.204821	0.9479	2.05311e-27	7.94615e-25
GO:0051246	regulation of protein metabolic process	0.237426	14552.5	16812	1.15526	0.274289	4.85266e-99	6.45012e-97	2683	2424.23	2511	1.03579	0.148002	0.935893	8.48963e-11	6.85368e-09
GO:0019538	protein metabolic process	0.339873	20831.8	23327	1.11978	0.380582	5.45868e-99	7.18308e-97	4232	3823.83	3979	1.04058	0.234528	0.940217	3.90715e-22	8.42855e-20
GO:0007599	hemostasis	0.0259662	1591.55	2487	1.56263	0.0405756	1.51957e-98	1.9798e-96	311	281.005	282	1.00354	0.0166215	0.906752	0.47179	0.974817
GO:0009056	catabolic process	0.128716	7889.37	9674	1.22621	0.157832	3.2405e-97	4.18057e-95	1757	1587.54	1652	1.0406	0.0973712	0.940239	4.43252e-09	2.68435e-07
GO:0002684	positive regulation of immune system process	0.0748424	4587.32	6002	1.30839	0.0979231	2.14252e-96	2.73723e-94	897	810.486	836	1.03148	0.049275	0.931995	0.00126158	0.0215879
GO:0006887	exocytosis	0.0568272	3483.11	4733	1.35884	0.0772193	8.94481e-96	1.13178e-93	762	688.507	716	1.03993	0.042202	0.939632	0.00017322	0.0040415
GO:0048519	negative regulation of biological process	0.4202	25755.3	28298	1.09873	0.461684	1.08455e-95	1.3592e-93	4747	4289.16	4437	1.03447	0.261523	0.934696	1.68485e-18	2.6394e-16
GO:0006793	phosphorus metabolic process	0.190454	11673.5	13729	1.17608	0.22399	1.65538e-95	2.05501e-93	2157	1948.96	2052	1.05287	0.120948	0.951321	3.76705e-18	5.69777e-16
GO:0002263	cell activation involved in immune response	0.0418418	2564.61	3654	1.42478	0.0596153	1.76636e-95	2.1723e-93	607	548.456	553	1.00829	0.0325946	0.911038	0.290098	0.974817
GO:0007596	blood coagulation	0.0257557	1578.64	2454	1.5545	0.0400372	3.54053e-95	4.31387e-93	306	276.487	277	1.00185	0.0163268	0.905229	0.509167	0.974817
GO:0034660	ncRNA metabolic process	0.0305195	1870.63	2814	1.50431	0.0459106	5.67478e-95	6.85087e-93	555	501.471	552	1.10076	0.0325357	0.994595	5.85923e-21	1.13385e-18
GO:0016043	cellular component organization	0.447056	27401.4	29948	1.09294	0.488604	6.57873e-95	7.86996e-93	5336	4821.35	5084	1.05448	0.299658	0.952774	3.93554e-53	7.39825e-50
GO:0050817	coagulation	0.0257821	1580.26	2454	1.55291	0.0400372	8.91159e-95	1.05155e-92	308	278.294	277	0.99535	0.0163268	0.899351	0.64478	0.974817
GO:0061024	membrane organization	0.092808	5688.48	7226	1.27029	0.117893	8.95004e-95	1.05155e-92	1047	946.019	1022	1.08032	0.0602381	0.976122	1.21001e-21	2.44962e-19
GO:0032268	regulation of cellular protein metabolic process	0.223773	13715.7	15875	1.15743	0.259002	3.08311e-94	3.59032e-92	2506	2264.3	2339	1.03299	0.137864	0.93336	9.01628e-09	5.20374e-07
GO:0044248	cellular catabolic process	0.105408	6460.74	8076	1.25001	0.131761	5.16266e-94	5.95925e-92	1436	1297.5	1355	1.04432	0.0798656	0.943593	7.60055e-09	4.46498e-07
GO:0019058	viral life cycle	0.0197138	1208.32	1972	1.63202	0.0321733	2.59779e-92	2.97255e-90	298	269.259	286	1.06218	0.0168572	0.959731	0.00019542	0.00450056
GO:0006796	phosphate-containing compound metabolic process	0.183617	11254.4	13233	1.1758	0.215897	4.50166e-91	5.10667e-89	2066	1866.74	1966	1.05317	0.115879	0.951597	1.38829e-17	1.9857e-15
GO:0044265	cellular macromolecule catabolic process	0.0614019	3763.51	5022	1.33439	0.0819343	5.01041e-91	5.63521e-89	854	771.634	816	1.0575	0.0480962	0.955503	5.51605e-09	3.28442e-07
GO:0006417	regulation of translation	0.0322723	1978.07	2918	1.47518	0.0476074	4.20554e-90	4.68989e-88	427	385.817	413	1.07046	0.0243428	0.967213	2.74777e-07	1.25114e-05
GO:0050778	positive regulation of immune response	0.0450943	2763.97	3853	1.39401	0.062862	1.05995e-89	1.17209e-87	593	535.807	552	1.03022	0.0325357	0.93086	0.0107419	0.122283
GO:2001242	regulation of intrinsic apoptotic signaling pathway	0.0103726	635.77	1199	1.8859	0.0195618	3.23315e-89	3.54542e-87	155	140.051	149	1.0639	0.00878227	0.96129	0.00571752	0.0740519
GO:0034248	regulation of cellular amide metabolic process	0.0354836	2174.9	3139	1.44329	0.051213	2.65366e-87	2.88591e-85	461	416.538	447	1.07313	0.0263468	0.969631	2.36965e-08	1.26244e-06
GO:0043412	macromolecule modification	0.293503	17989.7	20242	1.1252	0.33025	4.17214e-87	4.50009e-85	3414	3084.73	3239	1.05001	0.190911	0.94874	2.63807e-26	9.64289e-24
GO:0048523	negative regulation of cellular process	0.399585	24491.8	26892	1.098	0.438745	1.24337e-86	1.3302e-84	4432	4004.54	4141	1.03408	0.244076	0.934341	1.00419e-16	1.30833e-14
GO:0007049	cell cycle	0.111869	6856.76	8439	1.23076	0.137683	2.85877e-86	3.03375e-84	1344	1214.37	1314	1.08204	0.077449	0.977679	4.41463e-29	2.00318e-26
GO:0006839	mitochondrial transport	0.0153724	942.221	1598	1.69599	0.0260715	1.02929e-85	1.08356e-83	239	215.949	234	1.08359	0.0137923	0.979079	2.8626e-06	0.000103486
GO:0010638	positive regulation of organelle organization	0.0483894	2965.93	4057	1.36787	0.0661903	6.52557e-85	6.81508e-83	539	487.015	530	1.08826	0.031239	0.983302	2.14571e-14	2.56686e-12
GO:0097659	nucleic acid-templated transcription	0.228661	14015.3	16060	1.14589	0.26202	1.06086e-83	1.0992e-81	2601	2350.14	2442	1.03909	0.143935	0.93887	2.77713e-12	2.72718e-10
GO:0006351	transcription, DNA-templated	0.228621	14012.9	16056	1.1458	0.261955	1.3724e-83	1.41089e-81	2600	2349.24	2441	1.03906	0.143876	0.938846	2.90569e-12	2.81147e-10
GO:0045055	regulated exocytosis	0.050682	3106.45	4210	1.35524	0.0686865	1.81971e-83	1.85625e-81	680	614.415	636	1.03513	0.0374867	0.935294	0.00173571	0.0282327
GO:0007005	mitochondrion organization	0.0348787	2137.82	3069	1.43558	0.050071	4.61687e-83	4.67333e-81	540	487.918	527	1.0801	0.0310621	0.975926	1.41089e-11	1.25446e-09
GO:0002429	immune response-activating cell surface receptor signaling pathway	0.0221162	1355.57	2112	1.55802	0.0344574	1.26089e-82	1.26657e-80	284	256.609	266	1.0366	0.0156784	0.93662	0.0305609	0.265942
GO:0031324	negative regulation of cellular metabolic process	0.229791	14084.6	16118	1.14437	0.262966	1.46002e-82	1.45549e-80	2436	2201.05	2262	1.02769	0.133326	0.928571	2.07067e-06	7.80742e-05
GO:0006886	intracellular protein transport	0.0526512	3227.15	4340	1.34484	0.0708074	3.78039e-82	3.74031e-80	701	633.39	683	1.07832	0.040257	0.974322	5.45649e-14	6.18982e-12
GO:0010605	negative regulation of macromolecule metabolic process	0.223597	13704.9	15702	1.14572	0.256179	3.66933e-81	3.60334e-79	2372	2143.23	2215	1.03349	0.130555	0.933811	1.49351e-08	8.22304e-07
GO:0032940	secretion by cell	0.0765077	4689.39	5991	1.27757	0.0977436	5.66884e-81	5.52565e-79	948	856.567	894	1.0437	0.0526936	0.943038	4.35539e-06	0.000149251
GO:0045184	establishment of protein localization	0.107047	6561.24	8056	1.22782	0.131434	3.30643e-80	3.19921e-78	1320	1192.69	1277	1.07069	0.0752682	0.967424	2.18079e-20	4.09957e-18
GO:0045814	negative regulation of gene expression, epigenetic	0.00541511	331.909	731	2.20241	0.0119263	3.36185e-80	3.22909e-78	114	103.005	102	0.990244	0.00601202	0.894737	0.695433	0.974817
GO:0002768	immune response-regulating cell surface receptor signaling pathway	0.0261608	1603.47	2405	1.49987	0.0392378	5.33009e-80	5.08251e-78	315	284.619	293	1.02945	0.0172698	0.930159	0.0599241	0.427626
GO:0001817	regulation of cytokine production	0.0509334	3121.86	4202	1.34599	0.068556	7.08865e-80	6.71076e-78	610	551.167	566	1.02691	0.0333608	0.927869	0.019765	0.197635
GO:0009892	negative regulation of metabolic process	0.242464	14861.4	16878	1.1357	0.275366	1.42074e-78	1.3354e-76	2580	2331.16	2399	1.0291	0.1414	0.929845	2.6474e-07	1.21384e-05
GO:0033043	regulation of organelle organization	0.098674	6048.03	7464	1.23412	0.121776	2.97309e-77	2.77467e-75	1086	981.258	1052	1.07209	0.0620064	0.968692	1.27303e-17	1.84085e-15
GO:2001233	regulation of apoptotic signaling pathway	0.0327084	2004.8	2874	1.43356	0.0468895	3.58509e-77	3.32227e-75	377	340.639	365	1.07151	0.0215136	0.96817	9.22883e-07	3.78324e-05
GO:0006974	cellular response to DNA damage stimulus	0.0541997	3322.06	4407	1.32659	0.0719005	1.69513e-76	1.55988e-74	740	668.629	724	1.08281	0.0426736	0.978378	1.12997e-16	1.45778e-14
GO:0015031	protein transport	0.0994846	6097.71	7511	1.23178	0.122542	1.77664e-76	1.62353e-74	1233	1114.08	1192	1.06994	0.0702582	0.966748	1.19436e-18	1.89356e-16
GO:0048583	regulation of response to stimulus	0.348102	21336.2	23528	1.10273	0.383861	2.92256e-76	2.65227e-74	3885	3510.3	3643	1.0378	0.214724	0.937709	1.53155e-17	2.16707e-15
GO:0034470	ncRNA processing	0.0213115	1306.25	2014	1.54182	0.0328586	1.78601e-75	1.60973e-73	396	357.807	393	1.09836	0.023164	0.992424	3.30118e-14	3.91354e-12
GO:0010941	regulation of cell death	0.15227	9333.06	10985	1.177	0.179221	6.30745e-74	5.64624e-72	1599	1444.78	1495	1.03476	0.0881174	0.934959	1.93579e-06	7.36215e-05
GO:0043067	regulation of programmed cell death	0.14082	8631.26	10230	1.18523	0.166903	1.15406e-73	1.0261e-71	1485	1341.78	1392	1.03743	0.0820465	0.937374	7.93299e-07	3.29307e-05
GO:0035966	response to topologically incorrect protein	0.0108752	666.573	1182	1.77325	0.0192844	1.86379e-73	1.64602e-71	180	162.639	178	1.09445	0.0104916	0.988889	2.23452e-06	8.32975e-05
GO:0030968	endoplasmic reticulum unfolded protein response	0.00656008	402.087	813	2.02195	0.0132642	5.05171e-73	4.4317e-71	114	103.005	113	1.09703	0.00666038	0.991228	0.000121598	0.00296316
GO:0006259	DNA metabolic process	0.0547725	3357.17	4420	1.31658	0.0721126	5.55687e-73	4.84257e-71	781	705.674	763	1.08123	0.0449723	0.976953	8.70417e-17	1.14538e-14
GO:0022411	cellular component disassembly	0.0269011	1648.85	2420	1.46769	0.0394825	7.56599e-73	6.55006e-71	397	358.71	384	1.0705	0.0226335	0.967254	7.18949e-07	3.02257e-05
GO:0042981	regulation of apoptotic process	0.139306	8538.47	10110	1.18405	0.164945	6.85905e-72	5.89923e-70	1471	1329.12	1378	1.03677	0.0812213	0.936778	1.4034e-06	5.51729e-05
GO:0070727	cellular macromolecule localization	0.107793	6606.97	8020	1.21387	0.130847	9.91961e-72	8.47612e-70	1250	1129.44	1218	1.07841	0.0717906	0.9744	2.37753e-24	7.27579e-22
GO:0033036	macromolecule localization	0.18711	11468.5	13222	1.15289	0.215718	2.30801e-71	1.95943e-69	2192	1980.59	2115	1.06787	0.124661	0.964872	4.47547e-31	2.45386e-28
GO:0065003	macromolecular complex assembly	0.12272	7521.88	9006	1.19731	0.146934	4.27692e-71	3.60769e-69	1507	1361.65	1433	1.0524	0.084463	0.950896	1.37078e-12	1.3983e-10
GO:0045087	innate immune response	0.0365158	2238.16	3109	1.38909	0.0507236	1.13168e-70	9.48519e-69	629	568.334	528	0.929031	0.0311211	0.839428	1	1
GO:0030168	platelet activation	0.0134467	824.191	1378	1.67194	0.0224822	1.72794e-70	1.43911e-68	141	127.401	136	1.0675	0.00801603	0.964539	0.00524666	0.0690408
GO:0034613	cellular protein localization	0.107268	6574.8	7971	1.21236	0.130048	2.13291e-70	1.76521e-68	1239	1119.5	1207	1.07816	0.0711423	0.974173	5.80909e-24	1.62642e-21
GO:0046903	secretion	0.0856788	5251.51	6520	1.24155	0.106374	2.31099e-70	1.90065e-68	1055	953.248	987	1.03541	0.0581752	0.935545	8.91774e-05	0.00223947
GO:0035967	cellular response to topologically incorrect protein	0.00815283	499.711	942	1.88509	0.0153688	2.89401e-70	2.36536e-68	139	125.594	138	1.09878	0.00813392	0.992806	1.13947e-05	0.000358969
GO:0070887	cellular response to chemical stimulus	0.232946	14278	16153	1.13132	0.263537	4.48679e-70	3.64455e-68	2555	2308.58	2382	1.03181	0.140398	0.93229	2.16029e-08	1.16505e-06
GO:0044085	cellular component biogenesis	0.208519	12780.8	14584	1.14109	0.237939	6.70033e-70	5.40918e-68	2575	2326.65	2453	1.05431	0.144583	0.952621	5.62946e-23	1.3977e-20
GO:0043618	regulation of transcription from RNA polymerase II promoter in response to stress	0.00690522	423.242	829	1.95869	0.0135252	1.09857e-68	8.8147e-67	113	102.101	112	1.09695	0.00660144	0.99115	0.000133565	0.00322493
GO:0006401	RNA catabolic process	0.0140892	863.571	1420	1.64434	0.0231674	1.82413e-68	1.45477e-66	241	217.756	239	1.09756	0.014087	0.991701	7.51762e-09	4.43607e-07
GO:0050878	regulation of body fluid levels	0.0465206	2851.39	3803	1.33374	0.0620462	4.56828e-68	3.62132e-66	509	459.908	464	1.0089	0.0273488	0.911591	0.29701	0.974817
GO:0010256	endomembrane system organization	0.0458213	2808.53	3749	1.33486	0.0611652	1.92471e-67	1.5166e-65	506	457.197	496	1.08487	0.0292349	0.980237	2.10108e-12	2.09917e-10
GO:1901532	regulation of hematopoietic progenitor cell differentiation	0.00549632	336.886	700	2.07786	0.0114205	2.28798e-67	1.79211e-65	113	102.101	108	1.05777	0.00636567	0.955752	0.0328238	0.279746
GO:0044802	single-organism membrane organization	0.0716033	4388.78	5530	1.26003	0.0902224	8.23528e-67	6.41231e-65	816	737.299	795	1.07826	0.0468584	0.974265	4.35981e-16	5.46388e-14
GO:0051707	response to other organism	0.0547891	3358.19	4367	1.30041	0.0712479	3.25339e-66	2.51832e-64	777	702.06	671	0.955759	0.0395497	0.863578	0.999905	1
GO:0006464	cellular protein modification process	0.273573	16768.1	18681	1.11408	0.304782	4.03747e-66	3.10697e-64	3134	2831.73	2965	1.04706	0.174761	0.946075	3.20147e-21	6.28778e-19
GO:0010629	negative regulation of gene expression	0.152734	9361.55	10921	1.16658	0.178177	4.07202e-66	3.11533e-64	1488	1344.49	1403	1.04352	0.0826948	0.942876	7.65974e-09	4.47975e-07
GO:0051716	cellular response to stimulus	0.484011	29666.5	31776	1.07111	0.518428	2.06145e-65	1.56801e-63	6124	5533.35	5514	0.996502	0.325003	0.900392	0.852384	0.974817
GO:0006396	RNA processing	0.0606209	3715.63	4758	1.28053	0.0776271	1.03036e-64	7.79225e-63	893	806.872	864	1.0708	0.0509254	0.967525	4.21134e-14	4.90416e-12
GO:0043207	response to external biotic stimulus	0.0551876	3382.61	4381	1.29515	0.0714763	1.47533e-64	1.10937e-62	780	704.771	674	0.956339	0.0397265	0.864103	0.999889	1
GO:0002253	activation of immune response	0.0339997	2083.95	2885	1.38439	0.047069	2.61353e-64	1.95406e-62	442	399.37	408	1.02161	0.0240481	0.923077	0.0894983	0.557891
GO:0044281	small molecule metabolic process	0.139115	8526.75	10005	1.17337	0.163232	4.34854e-64	3.2329e-62	1777	1605.61	1654	1.03014	0.0974891	0.930782	1.29186e-05	0.000400933
GO:0006986	response to unfolded protein	0.0100424	615.528	1076	1.74809	0.017555	4.70057e-64	3.47499e-62	160	144.568	159	1.09983	0.00937168	0.99375	1.52042e-06	5.82542e-05
GO:0070647	protein modification by small protein conjugation or removal	0.0807396	4948.77	6123	1.23728	0.0998972	7.00148e-64	5.14707e-62	1011	913.491	956	1.04653	0.056348	0.945598	4.01466e-07	1.75511e-05
GO:0043434	response to peptide hormone	0.0336143	2060.32	2853	1.38474	0.0465469	1.1128e-63	8.13516e-62	367	331.604	356	1.07357	0.0209831	0.970027	5.64703e-07	2.41264e-05
GO:0010033	response to organic substance	0.249572	15297	17113	1.11872	0.2792	3.63758e-63	2.64458e-61	2753	2487.48	2570	1.03317	0.151479	0.933527	1.10782e-09	7.63232e-08
GO:0032269	negative regulation of cellular protein metabolic process	0.0953026	5841.38	7095	1.21461	0.115755	3.7102e-63	2.68256e-61	1038	937.887	963	1.02678	0.0567606	0.927746	0.00296211	0.0439441
GO:1903047	mitotic cell cycle process	0.0518868	3180.3	4135	1.30019	0.0674628	1.56885e-62	1.12811e-60	640	578.273	630	1.08945	0.0371331	0.984375	1.85551e-17	2.54341e-15
GO:0006897	endocytosis	0.0484955	2972.43	3896	1.31071	0.0635635	3.32955e-62	2.37635e-60	508	459.005	483	1.05228	0.0284687	0.950787	5.25841e-05	0.00139507
GO:1903706	regulation of hemopoiesis	0.0413497	2534.45	3394	1.33915	0.0553734	3.34086e-62	2.37635e-60	441	398.466	420	1.05404	0.0247554	0.952381	9.54625e-05	0.00238367
GO:0002757	immune response-activating signal transduction	0.0310785	1904.89	2659	1.39588	0.0433818	4.97256e-62	3.51795e-60	382	345.157	354	1.02562	0.0208653	0.926702	0.0680229	0.464994
GO:0009894	regulation of catabolic process	0.0505232	3096.72	4035	1.30299	0.0658313	6.60761e-62	4.6497e-60	564	509.603	550	1.07927	0.0324178	0.975177	8.9864e-12	8.09946e-10
GO:0000956	nuclear-transcribed mRNA catabolic process	0.0109133	668.91	1137	1.69978	0.0185502	1.00418e-61	7.02875e-60	198	178.903	196	1.09556	0.0115525	0.989899	4.24306e-07	1.83666e-05
GO:0006402	mRNA catabolic process	0.0120686	739.723	1229	1.66143	0.0200512	1.28873e-61	8.9727e-60	213	192.457	211	1.09635	0.0124366	0.99061	1.04893e-07	5.11219e-06
GO:0010558	negative regulation of macromolecule biosynthetic process	0.14651	8980.06	10457	1.16447	0.170607	1.57951e-61	1.09394e-59	1435	1296.6	1353	1.0435	0.0797477	0.942857	1.48149e-08	8.19115e-07
GO:0043620	regulation of DNA-templated transcription in response to stress	0.00781097	478.758	881	1.84018	0.0143736	1.73093e-61	1.19253e-59	119	107.523	118	1.09744	0.00695509	0.991597	7.59685e-05	0.0019336
GO:0034620	cellular response to unfolded protein	0.00736585	451.475	843	1.86721	0.0137536	2.19821e-61	1.50657e-59	121	109.33	120	1.0976	0.00707297	0.991735	6.29089e-05	0.00164904
GO:0051248	negative regulation of protein metabolic process	0.100849	6181.32	7445	1.20443	0.121466	2.83039e-61	1.9298e-59	1094	988.486	1017	1.02885	0.0599434	0.929616	0.00107844	0.0189216
GO:0038093	Fc receptor signaling pathway	0.0161905	992.365	1549	1.56092	0.0252721	3.35941e-61	2.27868e-59	184	166.254	179	1.07667	0.0105505	0.972826	0.000227931	0.0051741
GO:0002520	immune system development	0.0620619	3803.96	4826	1.26868	0.0787366	3.50821e-61	2.36741e-59	586	529.482	544	1.02742	0.0320641	0.928328	0.0199828	0.197811
GO:0012501	programmed cell death	0.0905499	5550.07	6747	1.21566	0.110078	2.45951e-60	1.65126e-58	1043	942.405	947	1.00488	0.0558175	0.907958	0.333052	0.974817
GO:0006325	chromatin organization	0.0602763	3694.52	4695	1.2708	0.0765993	3.07603e-60	2.05469e-58	693	626.162	652	1.04127	0.0384298	0.940837	0.000213496	0.00486897
GO:0002764	immune response-regulating signaling pathway	0.0351633	2155.26	2937	1.36271	0.0479174	8.75525e-60	5.8187e-58	414	374.071	382	1.0212	0.0225156	0.922705	0.102938	0.613757
GO:0044033	multi-organism metabolic process	0.00788106	483.054	880	1.82174	0.0143573	1.17956e-59	7.79993e-58	147	132.822	144	1.08416	0.00848756	0.979592	0.000248118	0.0055527
GO:0032446	protein modification by small protein conjugation	0.0644836	3952.4	4975	1.25873	0.0811675	2.45495e-59	1.61524e-57	795	718.324	771	1.07333	0.0454438	0.969811	1.2308e-13	1.37255e-11
GO:0031329	regulation of cellular catabolic process	0.0348649	2136.97	2911	1.36221	0.0474932	4.00375e-59	2.62116e-57	405	365.939	393	1.07395	0.023164	0.97037	1.20078e-07	5.78795e-06
GO:0019080	viral gene expression	0.00600548	368.094	718	1.95059	0.0117142	4.67391e-59	3.04475e-57	127	114.751	125	1.08931	0.00736768	0.984252	0.000260702	0.00577539
GO:0000278	mitotic cell cycle	0.0576171	3531.53	4501	1.27452	0.0734342	5.61004e-59	3.63658e-57	697	629.776	685	1.08769	0.0403749	0.982783	4.96487e-18	7.34075e-16
GO:0048584	positive regulation of response to stimulus	0.192153	11777.6	13376	1.13572	0.21823	9.66725e-59	6.23585e-57	2014	1819.75	1899	1.04355	0.11193	0.9429	1.07885e-11	9.65751e-10
GO:0009890	negative regulation of biosynthetic process	0.155487	9530.25	10994	1.15359	0.179368	7.16686e-58	4.60043e-56	1537	1388.76	1440	1.0369	0.0848756	0.93689	7.29386e-07	3.05669e-05
GO:0034976	response to endoplasmic reticulum stress	0.017289	1059.69	1615	1.52402	0.0263489	9.4668e-58	6.04726e-56	244	220.467	243	1.10221	0.0143228	0.995902	4.13862e-10	3.02556e-08
GO:0019637	organophosphate metabolic process	0.0790515	4845.3	5944	1.22676	0.0969768	2.18232e-57	1.3873e-55	977	882.77	923	1.04557	0.0544029	0.944729	1.10239e-06	4.4362e-05
GO:0009607	response to biotic stimulus	0.0585475	3588.55	4546	1.26681	0.0741683	7.28019e-57	4.60577e-55	818	739.106	709	0.959267	0.0417895	0.866748	0.999803	1
GO:0050853	B cell receptor signaling pathway	0.00393886	241.425	526	2.17873	0.00858173	8.16032e-57	5.13788e-55	35	31.6243	32	1.01188	0.00188612	0.914286	0.559513	0.974817
GO:0032868	response to insulin	0.0182149	1116.44	1679	1.50388	0.027393	1.22355e-56	7.66699e-55	208	187.939	205	1.09078	0.012083	0.985577	1.3015e-06	5.17413e-05
GO:0022402	cell cycle process	0.083828	5138.07	6256	1.21758	0.102067	1.63064e-56	1.01695e-54	1007	909.877	984	1.08146	0.0579983	0.97716	1.53933e-21	3.0691e-19
GO:0006915	apoptotic process	0.085604	5246.93	6374	1.21481	0.103992	2.05759e-56	1.27716e-54	915	826.75	859	1.03901	0.0506307	0.938798	5.85407e-05	0.00154068
GO:0008219	cell death	0.0950422	5825.42	7002	1.20197	0.114238	3.42359e-56	2.11507e-54	1078	974.029	980	1.00613	0.0577626	0.909091	0.28335	0.974817
GO:0006952	defense response	0.0776541	4759.65	5837	1.22635	0.0952311	3.92209e-56	2.41172e-54	1168	1055.35	998	0.945659	0.0588235	0.854452	1	1
GO:0070527	platelet aggregation	0.00303098	185.778	438	2.35765	0.007146	4.83933e-56	2.96189e-54	41	37.0456	40	1.07975	0.00235766	0.97561	0.0838276	0.535219
GO:0080134	regulation of response to stress	0.124104	7606.68	8920	1.17265	0.145531	5.9204e-56	3.60678e-54	1377	1244.19	1285	1.0328	0.0757397	0.933188	3.22767e-05	0.00090176
GO:2000113	negative regulation of cellular macromolecule biosynthetic process	0.1406	8617.8	9996	1.15993	0.163085	1.08952e-55	6.6069e-54	1351	1220.7	1279	1.04776	0.0753861	0.946706	1.39996e-09	9.39901e-08
GO:0042060	wound healing	0.0452582	2774.01	3617	1.30389	0.0590116	1.19458e-55	7.21076e-54	472	426.477	427	1.00123	0.025168	0.904661	0.506601	0.974817
GO:0016458	gene silencing	0.00998433	611.97	1036	1.6929	0.0169024	1.34146e-55	8.06041e-54	180	162.639	168	1.03296	0.00990216	0.933333	0.104686	0.621177
GO:0090150	establishment of protein localization to membrane	0.0139659	856.014	1349	1.57591	0.022009	1.6838e-55	1.00714e-53	217	196.071	215	1.09654	0.0126724	0.990783	7.21296e-08	3.66108e-06
GO:1902580	single-organism cellular localization	0.0788892	4835.36	5911	1.22245	0.0964384	2.99272e-55	1.78195e-53	880	795.126	854	1.07404	0.050336	0.970454	2.6772e-15	3.29246e-13
GO:0016072	rRNA metabolic process	0.0133639	819.11	1301	1.58831	0.0212259	3.17748e-55	1.88345e-53	259	234.02	256	1.09392	0.015089	0.988417	1.30942e-08	7.30112e-07
GO:0050851	antigen receptor-mediated signaling pathway	0.0152292	933.444	1444	1.54696	0.023559	4.50103e-55	2.65601e-53	172	155.411	161	1.03596	0.00948957	0.936047	0.0880873	0.550923
GO:0071375	cellular response to peptide hormone stimulus	0.0242309	1485.19	2116	1.42474	0.0345227	4.62883e-55	2.71923e-53	254	229.502	248	1.0806	0.0146175	0.976378	3.86597e-06	0.000134405
GO:1902582	single-organism intracellular transport	0.0497069	3046.68	3921	1.28697	0.0639714	4.69099e-55	2.7435e-53	618	558.395	599	1.07272	0.0353059	0.969256	1.15468e-10	9.1533e-09
GO:0071310	cellular response to organic substance	0.198589	12172.1	13733	1.12823	0.224055	6.77338e-55	3.94385e-53	2115	1911.01	1982	1.03715	0.116822	0.937116	3.34986e-09	2.11927e-07
GO:0031327	negative regulation of cellular biosynthetic process	0.154308	9457.99	10877	1.15003	0.177459	6.98335e-55	4.04819e-53	1516	1369.79	1419	1.03593	0.0836379	0.936016	1.69419e-06	6.46199e-05
GO:0007010	cytoskeleton organization	0.0895327	5487.73	6618	1.20596	0.107973	1.08863e-54	6.28304e-53	939	848.436	908	1.07021	0.0535188	0.966986	1.62016e-14	1.95594e-12
GO:2001235	positive regulation of apoptotic signaling pathway	0.014033	860.123	1349	1.56838	0.022009	1.84258e-54	1.0588e-52	174	157.218	169	1.07494	0.0099611	0.971264	0.000485722	0.00981814
GO:0051172	negative regulation of nitrogen compound metabolic process	0.158161	9694.17	11120	1.14708	0.181424	2.21136e-54	1.26519e-52	1562	1411.35	1467	1.03943	0.0864671	0.93918	8.91e-08	4.40777e-06
GO:0006364	rRNA processing	0.0129454	793.463	1262	1.5905	0.0205896	6.86654e-54	3.91155e-52	252	227.695	249	1.09357	0.0146764	0.988095	2.48237e-08	1.31716e-06
GO:1902036	regulation of hematopoietic stem cell differentiation	0.004859	297.823	600	2.01462	0.00978905	7.95537e-54	4.51227e-52	103	93.0659	98	1.05302	0.00577626	0.951456	0.0597643	0.426717
GO:2001243	negative regulation of intrinsic apoptotic signaling pathway	0.00653833	400.754	744	1.8565	0.0121384	1.73401e-53	9.79305e-52	94	84.9339	92	1.08319	0.00542261	0.978723	0.00433543	0.0594269
GO:0065009	regulation of molecular function	0.299878	18380.4	20137	1.09557	0.328537	1.83671e-53	1.03288e-51	3321	3000.7	3085	1.02809	0.181834	0.928937	9.89388e-09	5.68531e-07
GO:0050790	regulation of catalytic activity	0.216616	13277.1	14861	1.1193	0.242458	2.98986e-53	1.67419e-51	2271	2051.97	2112	1.02926	0.124484	0.929987	1.39535e-06	5.51393e-05
GO:0022613	ribonucleoprotein complex biogenesis	0.0283279	1736.3	2399	1.38167	0.0391399	6.78972e-53	3.78585e-51	454	410.213	446	1.08724	0.0262879	0.982379	5.7216e-12	5.22851e-10
GO:0007006	mitochondrial membrane organization	0.00917368	562.282	959	1.70555	0.0156462	7.27418e-53	4.03886e-51	124	112.04	120	1.07104	0.00707297	0.967742	0.00574079	0.0742073
GO:0048534	hematopoietic or lymphoid organ development	0.0595875	3652.29	4580	1.25401	0.074723	7.53982e-53	4.16876e-51	559	505.086	517	1.02359	0.0304727	0.924866	0.044856	0.348031
GO:0000184	nuclear-transcribed mRNA catabolic process, nonsense-mediated decay	0.00543896	333.37	646	1.93779	0.0105395	2.16079e-52	1.1897e-50	118	106.619	116	1.08798	0.0068372	0.983051	0.000569688	0.011256
GO:0034655	nucleobase-containing compound catabolic process	0.0239856	1470.15	2080	1.41482	0.0339354	3.23613e-52	1.77434e-50	358	323.472	350	1.08201	0.0206295	0.977654	1.79706e-08	9.77168e-07
GO:0051276	chromosome organization	0.0405341	2484.45	3257	1.31095	0.0531382	6.02979e-52	3.29237e-50	578	522.253	550	1.05313	0.0324178	0.951557	1.14028e-05	0.000358969
GO:0030036	actin cytoskeleton organization	0.043635	2674.52	3473	1.29855	0.0566623	6.60965e-52	3.59406e-50	417	376.781	410	1.08816	0.024166	0.983213	2.35232e-11	2.02315e-09
GO:0045935	positive regulation of nucleobase-containing compound metabolic process	0.184541	11311.1	12785	1.13031	0.208588	8.14726e-52	4.41193e-50	1753	1583.93	1687	1.06507	0.0994342	0.96235	1.36361e-22	3.20424e-20
GO:0038096	Fc-gamma receptor signaling pathway involved in phagocytosis	0.00656707	402.516	740	1.83844	0.0120732	9.41803e-52	5.07917e-50	71	64.1522	71	1.10674	0.00418484	1	0.00073541	0.0136726
GO:1901361	organic cyclic compound catabolic process	0.0302546	1854.39	2529	1.36379	0.0412608	1.0029e-51	5.38659e-50	444	401.177	428	1.06686	0.0252269	0.963964	7.87156e-07	3.27791e-05
GO:0000302	response to reactive oxygen species	0.0157294	964.104	1464	1.51851	0.0238853	1.22149e-51	6.53396e-50	183	165.35	176	1.06441	0.0103737	0.961749	0.0024538	0.0377215
GO:0030099	myeloid cell differentiation	0.0180382	1105.62	1636	1.47972	0.0266915	2.4642e-51	1.31281e-49	191	172.578	183	1.06039	0.0107863	0.958115	0.00383143	0.053579
GO:0038094	Fc-gamma receptor signaling pathway	0.00663418	406.629	744	1.82968	0.0121384	2.58057e-51	1.36926e-49	75	67.7664	73	1.07723	0.00430272	0.973333	0.0200231	0.197811
GO:0006412	translation	0.0219567	1345.79	1924	1.42965	0.0313902	5.20639e-51	2.75144e-49	372	336.121	362	1.07699	0.0213368	0.973118	1.05775e-07	5.13614e-06
GO:0019083	viral transcription	0.00556488	341.088	652	1.91153	0.0106374	5.43984e-51	2.86331e-49	113	102.101	111	1.08716	0.0065425	0.982301	0.000875662	0.0159375
GO:1900040	regulation of interleukin-2 secretion	0.000763411	46.7918	182	3.88957	0.00296934	7.80089e-51	4.08972e-49	7	6.32487	7	1.10674	0.00041259	1	0.49161	0.974817
GO:0051173	positive regulation of nitrogen compound metabolic process	0.193833	11880.6	13363	1.12478	0.218018	1.26775e-50	6.61998e-49	1867	1686.93	1794	1.06347	0.105741	0.9609	7.92375e-23	1.9309e-20
GO:0010628	positive regulation of gene expression	0.188709	11566.6	13034	1.12687	0.212651	1.36691e-50	7.10955e-49	1800	1626.39	1723	1.0594	0.101556	0.957222	3.58189e-19	5.96634e-17
GO:0008104	protein localization	0.1594	9770.09	11139	1.14011	0.181734	4.52645e-50	2.34502e-48	1805	1630.91	1747	1.07118	0.102971	0.967867	2.87373e-28	1.26052e-25
GO:0042254	ribosome biogenesis	0.0182325	1117.52	1640	1.46753	0.0267567	1.59934e-49	8.25323e-48	323	291.847	318	1.08961	0.0187434	0.98452	2.19946e-09	1.43281e-07
[truncated: 12,904 more rows]

## Sheet: Lance-allPeaks-downsamp
ID	name	Binom_Genome_Fraction	Binom_Expected	Binom_Observed_Region_Hits	Binom_Fold_Enrichment	Binom_Region_Set_Coverage	Binom_Raw_PValue	Binom_Adjp_BH	Hyper_Total_Genes	Hyper_Expected	Hyper_Observed_Gene_Hits	Hyper_Fold_Enrichment	Hyper_Gene_Set_Coverage	Hyper_Term_Gene_Coverage	Hyper_Raw_PValue	Hyper_Adjp_BH
[truncated: 13,159 more rows]

[truncated: 9 more sheets: RCL-allPeaks-downsamp, ChIPR-allUniq, HMM-allUniq, Lance-allUniq, RCL-allUniq, ChIPR-uniq-downSamp, HMM-uniq-downSamp, Lance-uniq-downSamp, RCL-uniq-downSamp]
