# Supplementary material for: Unsupervised contrastive peak caller for ATAC-seq
Source: Genome Res. 2023 Jul;33(7):1133–44. doi: 10.1101/gr.277677.123 (PMC10538491; doi:10.1101/gr.277677.123)
Supplement: Supplement 3 [file Supplemental_Table.zip › Supplemental_Table_S2.xlsx]

## Sheet: Overview
GO analysis for MCF7 data
*-allPeaks-downsamp	GO analysis using all peaks of each tool, downsampled to the smallest or second smallest number of peaks
*-allUniq	GO analysis using all unique peaks of each tool
*-uniq-downsamp	GO analysis using unique peaks of each tool, downsampled to the smallest or second smallest number of peaks

## Sheet: ChIPR-allPeaks-downsamp
ID	name	Binom_Genome_Fraction	Binom_Expected	Binom_Observed_Region_Hits	Binom_Fold_Enrichment	Binom_Region_Set_Coverage	Binom_Raw_PValue	Binom_Adjp_BH	Hyper_Total_Genes	Hyper_Expected	Hyper_Observed_Gene_Hits	Hyper_Fold_Enrichment	Hyper_Gene_Set_Coverage	Hyper_Term_Gene_Coverage	Hyper_Raw_PValue	Hyper_Adjp_BH
GO:0009987	cellular process	0.863867	47314.8	50271	1.06248	0.91784	0	0	14773	13187.7	13282	1.00715	0.792388	0.899073	6.0719e-08	3.68203e-06
GO:0065007	biological regulation	0.765679	41937	44774	1.06765	0.817476	8.94432e-191	5.88491e-187	11658	10407	10502	1.00913	0.626536	0.900841	2.47008e-06	0.000104179
GO:0044699	single-organism process	0.814313	44600.7	47125	1.0566	0.860401	6.69728e-182	2.93765e-178	12665	11305.9	11386	1.00709	0.679275	0.899013	3.53165e-05	0.00112798
GO:0008152	metabolic process	0.650298	35617.5	38770	1.08851	0.707856	8.0873e-181	2.66052e-177	9664	8626.94	8867	1.02783	0.528994	0.917529	4.84113e-30	1.59261e-26
GO:0006950	response to stress	0.245291	13434.8	16360	1.21773	0.298698	8.20701e-178	2.15992e-174	3269	2918.2	2982	1.02186	0.177902	0.912206	2.90123e-05	0.000947328
GO:0044763	single-organism cellular process	0.708113	38784.1	41680	1.07467	0.760987	8.08896e-170	1.77404e-166	9965	8895.64	9163	1.03006	0.546653	0.919518	8.80494e-37	3.86214e-33
GO:0071704	organic substance metabolic process	0.637278	34904.4	37961	1.08757	0.693086	8.28852e-167	1.55812e-163	9327	8326.1	8560	1.02809	0.510679	0.917766	1.02351e-28	1.68355e-25
GO:0044238	primary metabolic process	0.612108	33525.8	36606	1.09188	0.668346	3.43055e-164	5.64283e-161	8934	7975.27	8196	1.02768	0.488963	0.917394	6.06105e-26	6.64645e-23
GO:0050789	regulation of biological process	0.742717	40679.3	43386	1.06654	0.792134	1.16686e-161	1.70608e-158	11037	9852.6	9935	1.00836	0.59271	0.900154	4.62544e-05	0.00144233
GO:0044237	cellular metabolic process	0.612306	33536.6	36567	1.09036	0.667634	5.70317e-159	7.5048e-156	8847	7897.61	8132	1.02968	0.485145	0.919182	4.09981e-29	7.70705e-26
GO:0050794	regulation of cellular process	0.720594	39467.6	42197	1.06916	0.770426	3.57323e-155	4.27455e-152	10477	9352.69	9430	1.00827	0.562582	0.900067	0.000136678	0.00366302
GO:0050896	response to stimulus	0.569614	31198.3	34004	1.08993	0.620839	2.95456e-131	3.23992e-128	7718	6889.77	6887	0.999599	0.41087	0.89233	0.562592	0.975789
GO:0006810	transport	0.32504	17802.8	20497	1.15134	0.374231	1.45336e-130	1.47114e-127	4234	3779.64	3930	1.03978	0.234459	0.9282	6.78174e-19	2.9747e-16
GO:0051234	establishment of localization	0.333699	18277	20933	1.14532	0.382191	1.63147e-125	1.53347e-122	4344	3877.84	4038	1.0413	0.240902	0.929558	6.66138e-21	3.65238e-18
GO:0048518	positive regulation of biological process	0.47298	25905.6	28615	1.10459	0.522448	5.57972e-119	4.8949e-116	5433	4849.97	5057	1.04269	0.301694	0.930793	3.43917e-29	7.54267e-26
GO:0031323	regulation of cellular metabolic process	0.480645	26325.4	28975	1.10065	0.529021	7.78636e-114	6.4038e-111	5980	5338.27	5484	1.0273	0.327169	0.917057	3.20308e-14	5.77389e-12
GO:0019222	regulation of metabolic process	0.503561	27580.5	30227	1.09595	0.55188	9.71768e-114	7.52206e-111	6340	5659.64	5817	1.0278	0.347035	0.917508	7.75922e-16	1.79129e-13
GO:0080090	regulation of primary metabolic process	0.479334	26253.6	28875	1.09985	0.527195	1.77564e-111	1.29553e-108	5989	5346.31	5493	1.02744	0.327705	0.917181	2.22628e-14	4.06883e-12
GO:0060255	regulation of macromolecule metabolic process	0.477843	26172	28793	1.10015	0.525698	1.87059e-111	1.29553e-108	5942	5304.35	5451	1.02765	0.3252	0.917368	1.96393e-14	3.63992e-12
GO:0048523	negative regulation of cellular process	0.399585	21885.7	24453	1.1173	0.446459	4.09262e-110	2.69274e-107	4432	3956.39	4132	1.04439	0.24651	0.932311	1.35207e-24	1.11199e-21
GO:0048522	positive regulation of cellular process	0.441597	24186.7	26780	1.10722	0.488945	6.41699e-110	4.02101e-107	4914	4386.67	4588	1.0459	0.273714	0.933659	1.01283e-29	2.66556e-26
GO:0048519	negative regulation of biological process	0.4202	23014.8	25540	1.10972	0.466305	2.58758e-105	1.54772e-102	4747	4237.59	4419	1.04281	0.263632	0.930904	7.25739e-25	6.36666e-22
GO:0071702	organic substance transport	0.155587	8521.63	10394	1.21972	0.189772	1.56584e-102	8.95862e-100	2000	1785.38	1886	1.05636	0.112516	0.943	8.74813e-17	2.30233e-14
GO:0043170	macromolecule metabolic process	0.559126	30623.9	33097	1.08076	0.60428	1.2165e-101	6.66998e-99	7605	6788.89	6972	1.02697	0.415941	0.916765	3.09273e-19	1.45347e-16
GO:0044260	cellular macromolecule metabolic process	0.522103	28596.1	31079	1.08683	0.567435	9.05595e-101	4.76669e-98	6978	6229.18	6416	1.02999	0.382771	0.919461	1.02986e-20	5.42078e-18
GO:0033554	cellular response to stress	0.126331	6919.25	8616	1.24522	0.157309	2.18275e-99	1.10472e-96	1590	1419.37	1504	1.05962	0.0897268	0.945912	5.53509e-15	1.13807e-12
GO:0051179	localization	0.422372	23133.8	25578	1.10566	0.466999	1.01885e-98	4.96559e-96	5262	4697.32	4893	1.04166	0.29191	0.929875	9.75029e-27	1.28304e-23
GO:0043067	regulation of programmed cell death	0.14082	7712.83	9435	1.22329	0.172263	3.73141e-94	1.75363e-91	1485	1325.64	1386	1.04553	0.082687	0.933333	1.52491e-08	1.01345e-06
GO:0042981	regulation of apoptotic process	0.139306	7629.92	9340	1.22413	0.170528	1.1633e-93	5.27859e-91	1471	1313.14	1373	1.04558	0.0819115	0.933379	1.72913e-08	1.1434e-06
GO:0010941	regulation of cell death	0.15227	8339.96	10105	1.21164	0.184495	4.35594e-93	1.91066e-90	1599	1427.41	1492	1.04525	0.0890109	0.933083	5.01924e-09	3.75274e-07
GO:0009893	positive regulation of metabolic process	0.303424	16618.9	18803	1.13142	0.343302	7.56271e-90	3.21025e-87	3198	2854.82	2991	1.0477	0.178439	0.935272	1.21247e-19	5.90922e-17
GO:0002376	immune system process	0.17825	9762.94	11591	1.18725	0.211627	8.13279e-89	3.34435e-86	2329	2079.07	2091	1.00574	0.124746	0.89781	0.207457	0.92634
GO:0006996	organelle organization	0.214706	11759.7	13713	1.1661	0.25037	8.45591e-89	3.37186e-86	2824	2520.95	2658	1.05436	0.158573	0.941218	3.00815e-22	1.97921e-19
GO:0048583	regulation of response to stimulus	0.348102	19065.9	21299	1.11713	0.388874	4.50678e-88	1.74426e-85	3885	3468.09	3610	1.04092	0.215368	0.929215	4.28102e-18	1.70709e-15
GO:0051716	cellular response to stimulus	0.484011	26509.8	28828	1.08745	0.526337	1.19551e-87	4.49478e-85	6124	5466.82	5465	0.999667	0.326035	0.892391	0.547347	0.975789
GO:0010556	regulation of macromolecule biosynthetic process	0.351354	19244	21468	1.11557	0.391959	4.75319e-87	1.73742e-84	4202	3751.07	3842	1.02424	0.229209	0.914327	8.44389e-08	5.0051e-06
GO:0034641	cellular nitrogen compound metabolic process	0.380459	20838.1	23084	1.10778	0.421464	3.6089e-86	1.2835e-83	5172	4616.98	4755	1.02989	0.283677	0.919373	4.84228e-14	8.38415e-12
GO:0031325	positive regulation of cellular metabolic process	0.284642	15590.1	17679	1.13399	0.32278	3.08648e-85	1.06882e-82	2970	2651.28	2781	1.04893	0.165911	0.936364	4.52466e-19	2.0531e-16
GO:2000112	regulation of cellular macromolecule biosynthetic process	0.345672	18932.8	21115	1.11526	0.385514	1.79473e-84	6.0556e-82	4101	3660.91	3757	1.02625	0.224138	0.916118	1.12674e-08	7.80354e-07
GO:0010468	regulation of gene expression	0.36926	20224.7	22430	1.10904	0.409523	4.90818e-84	1.61467e-81	4426	3951.04	4044	1.02353	0.24126	0.913692	7.79967e-08	4.64416e-06
GO:0006807	nitrogen compound metabolic process	0.417766	22881.4	25127	1.09814	0.458765	6.51466e-84	2.09089e-81	5667	5058.86	5219	1.03165	0.311359	0.920946	2.04544e-17	7.08313e-15
GO:0009966	regulation of signal transduction	0.2881	15779.5	17855	1.13153	0.325994	1.20748e-83	3.78315e-81	3040	2713.77	2856	1.05241	0.170385	0.939474	2.2408e-22	1.55193e-19
GO:0031326	regulation of cellular biosynthetic process	0.36816	20164.5	22327	1.10724	0.407643	5.34176e-81	1.6347e-78	4400	3927.83	4024	1.02449	0.240067	0.914546	2.5993e-08	1.69328e-06
GO:1901360	organic cyclic compound metabolic process	0.37446	20509.6	22670	1.10534	0.413905	2.30091e-80	6.88128e-78	4980	4445.59	4574	1.02889	0.272879	0.918474	1.23139e-12	1.52209e-10
GO:0009889	regulation of biosynthetic process	0.373175	20439.2	22596	1.10552	0.412554	3.37343e-80	9.86466e-78	4471	3991.21	4092	1.02525	0.244124	0.915231	6.75652e-09	4.91211e-07
GO:0051171	regulation of nitrogen compound metabolic process	0.376997	20648.5	22802	1.1043	0.416315	1.10592e-79	3.16365e-77	4508	4024.24	4128	1.02578	0.246271	0.915705	2.70711e-09	2.0711e-07
GO:0006139	nucleobase-containing compound metabolic process	0.345354	18915.4	21006	1.11052	0.383524	8.71988e-78	2.44138e-75	4564	4074.23	4193	1.02915	0.250149	0.918712	1.22033e-11	1.30555e-09
GO:0010604	positive regulation of macromolecule metabolic process	0.289745	15869.6	17871	1.12611	0.326286	9.37851e-78	2.57108e-75	3005	2682.53	2812	1.04827	0.16776	0.935774	8.33321e-19	3.53731e-16
GO:0010605	negative regulation of macromolecule metabolic process	0.223597	12246.6	14074	1.14921	0.256961	3.97552e-76	1.06763e-73	2372	2117.46	2190	1.03426	0.130653	0.923272	5.32631e-08	3.24486e-06
GO:0001775	cell activation	0.0825046	4518.86	5746	1.27156	0.10491	1.72917e-75	4.55083e-73	1013	904.293	924	1.02179	0.0551247	0.912142	0.0204245	0.206722
GO:0044765	single-organism transport	0.203904	11168	12924	1.15723	0.235964	5.84031e-75	1.50692e-72	2536	2263.86	2353	1.03938	0.140377	0.927839	7.78019e-11	7.20982e-09
GO:2001141	regulation of RNA biosynthetic process	0.317183	17372.4	19361	1.11447	0.35349	2.24723e-73	5.68679e-71	3704	3306.52	3376	1.02101	0.201408	0.911447	1.53399e-05	0.000545561
GO:0044271	cellular nitrogen compound biosynthetic process	0.28135	15409.8	17330	1.12461	0.316408	5.90609e-73	1.46638e-70	3480	3106.55	3202	1.03072	0.191027	0.920115	1.37629e-09	1.10431e-07
GO:0031324	negative regulation of cellular metabolic process	0.229791	12585.9	14385	1.14295	0.262639	1.29216e-72	3.14879e-70	2436	2174.59	2242	1.031	0.133755	0.920361	5.91166e-07	2.87054e-05
GO:1903506	regulation of nucleic acid-templated transcription	0.316837	17353.5	19323	1.11349	0.352796	4.5913e-72	1.09849e-69	3686	3290.45	3363	1.02205	0.200632	0.912371	6.29662e-06	0.000243698
GO:0046483	heterocycle metabolic process	0.356476	19524.5	21547	1.10359	0.393402	4.81723e-72	1.13196e-69	4738	4229.56	4349	1.02824	0.259456	0.917898	1.78178e-11	1.86083e-09
GO:0002682	regulation of immune system process	0.113508	6216.97	7582	1.21957	0.138431	1.55235e-71	3.58375e-69	1423	1270.3	1275	1.0037	0.0760649	0.895994	0.357152	0.975789
GO:0051252	regulation of RNA metabolic process	0.326928	17906.2	19875	1.10995	0.362874	5.69288e-71	1.2916e-68	3833	3421.67	3497	1.02201	0.208627	0.91234	3.9488e-06	0.000159393
GO:0006355	regulation of transcription, DNA-templated	0.31571	17291.7	19239	1.11261	0.351262	1.2534e-70	2.79551e-68	3664	3270.81	3344	1.02238	0.199499	0.912664	4.99004e-06	0.000196761
GO:0016192	vesicle-mediated transport	0.133899	7333.77	8775	1.19652	0.160213	8.99365e-70	1.97246e-67	1648	1471.15	1535	1.0434	0.0915762	0.931432	1.27289e-08	8.63401e-07
GO:0090304	nucleic acid metabolic process	0.310804	17023	18943	1.11278	0.345858	2.91318e-69	6.28434e-67	4010	3579.68	3685	1.02942	0.219842	0.918953	2.72932e-10	2.39434e-08
GO:0019219	regulation of nucleobase-containing compound metabolic process	0.35893	19659	21628	1.10016	0.394881	3.07138e-68	6.51876e-66	4229	3775.18	3865	1.02379	0.230581	0.913928	1.28617e-07	7.17147e-06
GO:0006725	cellular aromatic compound metabolic process	0.362213	19838.8	21810	1.09936	0.398203	3.78268e-68	7.901e-66	4773	4260.8	4379	1.02774	0.261246	0.917452	3.24702e-11	3.2186e-09
GO:0009892	negative regulation of metabolic process	0.242464	13280	15037	1.1323	0.274543	4.1178e-67	8.46658e-65	2580	2303.14	2373	1.03034	0.14157	0.919767	4.55005e-07	2.25091e-05
GO:0051246	regulation of protein metabolic process	0.237426	13004	14734	1.13303	0.269011	5.27772e-66	1.06845e-63	2683	2395.08	2492	1.04047	0.14867	0.928811	5.01514e-12	5.84019e-10
GO:0070887	cellular response to chemical stimulus	0.232946	12758.7	14477	1.13468	0.264319	6.11481e-66	1.21916e-63	2555	2280.82	2372	1.03998	0.141511	0.928376	3.25309e-11	3.2186e-09
GO:0045321	leukocyte activation	0.0688088	3768.72	4811	1.27656	0.0878384	1.76192e-64	3.46047e-62	869	775.746	788	1.0158	0.0470111	0.906789	0.0917612	0.570127
GO:0065009	regulation of molecular function	0.299878	16424.6	18254	1.11138	0.333279	2.84379e-64	5.50314e-62	3321	2964.62	3070	1.03555	0.183152	0.92442	8.34439e-12	9.0747e-10
GO:0023051	regulation of signaling	0.324184	17755.9	19615	1.1047	0.358127	8.17394e-64	1.55885e-61	3376	3013.71	3173	1.05285	0.189297	0.93987	1.68185e-25	1.70242e-22
GO:0009058	biosynthetic process	0.384916	21082.2	23004	1.09116	0.420003	1.57395e-63	2.95881e-61	4832	4313.47	4467	1.03559	0.266496	0.924462	7.40313e-18	2.70605e-15
GO:0071840	cellular component organization or biogenesis	0.454613	24899.6	26854	1.07849	0.490296	3.48164e-63	6.4528e-61	5495	4905.32	5173	1.05457	0.308615	0.941401	1.86633e-48	2.45591e-44
GO:1901362	organic cyclic compound biosynthetic process	0.270116	14794.5	16549	1.11859	0.302149	8.7974e-63	1.60785e-60	3241	2893.2	2977	1.02896	0.177604	0.918544	4.27896e-08	2.68024e-06
GO:0010646	regulation of cell communication	0.320267	17541.4	19371	1.1043	0.353673	3.05565e-62	5.50812e-60	3326	2969.08	3130	1.0542	0.186732	0.94107	2.20737e-26	2.64062e-23
GO:1901576	organic substance biosynthetic process	0.379793	20801.6	22688	1.09068	0.414234	1.44287e-61	2.56578e-59	4746	4236.7	4387	1.03548	0.261723	0.924357	2.23446e-17	7.53931e-15
GO:0034654	nucleobase-containing compound biosynthetic process	0.25579	14009.9	15713	1.12157	0.286885	3.14343e-61	5.51525e-59	3049	2721.8	2800	1.02873	0.167045	0.918334	1.53876e-07	8.26472e-06
GO:0048584	positive regulation of response to stimulus	0.192153	10524.4	12068	1.14667	0.220336	4.57056e-61	7.82443e-59	2014	1797.87	1873	1.04179	0.111741	0.92999	1.11416e-09	8.99459e-08
GO:0046907	intracellular transport	0.100266	5491.66	6683	1.21694	0.122017	4.57847e-61	7.82443e-59	1321	1179.24	1242	1.05322	0.0740962	0.940197	3.65003e-10	3.15992e-08
GO:1902578	single-organism localization	0.226176	12387.9	14016	1.13143	0.255902	1.26454e-60	2.13334e-58	2766	2469.18	2575	1.04286	0.153621	0.930947	8.89888e-14	1.41085e-11
GO:2001233	regulation of apoptotic signaling pathway	0.0327084	1791.47	2510	1.40108	0.0458272	5.51806e-60	9.19141e-58	377	336.543	365	1.08456	0.0217754	0.96817	3.67661e-08	2.34857e-06
GO:0018130	heterocycle biosynthetic process	0.260397	14262.2	15954	1.11862	0.291285	8.02953e-60	1.32076e-57	3115	2780.72	2859	1.02815	0.170564	0.917817	1.92935e-07	1.02787e-05
GO:0044249	cellular biosynthetic process	0.374483	20510.8	22349	1.08962	0.408044	7.26982e-59	1.18103e-56	4675	4173.32	4322	1.03563	0.257845	0.924492	3.28327e-17	1.02868e-14
GO:0032268	regulation of cellular protein metabolic process	0.223773	12256.3	13845	1.12963	0.25278	2.90252e-58	4.65783e-56	2506	2237.08	2327	1.0402	0.138826	0.928571	4.1022e-11	3.99858e-09
GO:0019438	aromatic compound biosynthetic process	0.261716	14334.4	15999	1.11612	0.292107	7.90726e-58	1.25363e-55	3119	2784.29	2862	1.02791	0.170743	0.917602	2.39662e-07	1.23675e-05
GO:0016043	cellular component organization	0.447056	24485.7	26348	1.07606	0.481058	1.06559e-57	1.6693e-55	5336	4763.38	5022	1.05429	0.299606	0.941154	3.45095e-46	2.27056e-42
GO:0044093	positive regulation of molecular function	0.173874	9523.23	10944	1.14919	0.199814	5.57529e-56	8.63121e-54	1744	1556.85	1630	1.04699	0.0972438	0.934633	1.91136e-10	1.72271e-08
GO:0010467	gene expression	0.297456	16291.9	17985	1.10392	0.328367	1.16299e-55	1.77951e-53	3749	3346.69	3427	1.024	0.204451	0.91411	7.29316e-07	3.48984e-05
GO:0010942	positive regulation of cell death	0.0656321	3594.73	4536	1.26185	0.0828176	1.9174e-55	2.90013e-53	643	573.998	606	1.05575	0.0361532	0.942457	5.36301e-06	0.000209412
GO:0044085	cellular component biogenesis	0.208519	11420.8	12931	1.13223	0.236092	2.01031e-55	3.0061e-53	2575	2298.67	2400	1.04408	0.143181	0.932039	1.6548e-13	2.56182e-11
GO:0016070	RNA metabolic process	0.281137	15398.2	17060	1.10792	0.311479	2.32417e-55	3.43638e-53	3493	3118.16	3200	1.02625	0.190908	0.916118	2.109e-07	1.11009e-05
GO:0006955	immune response	0.0987456	5408.4	6525	1.20646	0.119132	9.62796e-55	1.40771e-52	1489	1329.21	1304	0.981032	0.077795	0.875756	0.986369	1
GO:0043065	positive regulation of apoptotic process	0.0605594	3316.9	4218	1.27167	0.0770116	1.23856e-54	1.79102e-52	591	527.578	558	1.05766	0.0332896	0.944162	6.22911e-06	0.000241796
GO:0010629	negative regulation of gene expression	0.152734	8365.42	9691	1.15846	0.176937	5.76672e-54	8.24829e-52	1488	1328.32	1368	1.02987	0.0816132	0.919355	0.000202788	0.00512185
GO:0002274	myeloid leukocyte activation	0.0377495	2067.58	2789	1.34892	0.0509211	1.20461e-53	1.70445e-51	561	500.798	509	1.01638	0.0303663	0.907308	0.142388	0.759834
GO:0009967	positive regulation of signal transduction	0.148148	8114.24	9413	1.16006	0.171861	4.09019e-53	5.72583e-51	1476	1317.61	1389	1.05418	0.082866	0.941057	1.25027e-11	1.31723e-09
GO:0015031	protein transport	0.0994846	5448.87	6551	1.20227	0.119607	4.17269e-53	5.77984e-51	1233	1100.68	1169	1.06207	0.0697411	0.948094	9.58286e-13	1.21251e-10
GO:0043068	positive regulation of programmed cell death	0.0611646	3350.04	4241	1.26595	0.0774315	4.62437e-53	6.33875e-51	597	532.935	563	1.05642	0.0335879	0.943049	9.08009e-06	0.000341385
GO:1902531	regulation of intracellular signal transduction	0.177517	9722.8	11110	1.14268	0.202845	1.00875e-52	1.36847e-50	1778	1587.2	1673	1.05406	0.0998091	0.940945	8.39343e-14	1.34694e-11
GO:0010558	negative regulation of macromolecule biosynthetic process	0.14651	8024.52	9311	1.16032	0.169999	1.31486e-52	1.76553e-50	1435	1281.01	1318	1.02888	0.0786302	0.918467	0.000412867	0.00947074
GO:0044764	multi-organism cellular process	0.0456049	2497.83	3275	1.31114	0.0597944	1.44456e-52	1.92009e-50	635	566.857	599	1.0567	0.0357356	0.943307	4.1691e-06	0.000166751
GO:0044403	symbiosis, encompassing mutualism through parasitism	0.0498643	2731.12	3540	1.29617	0.0646327	1.51453e-52	1.99297e-50	689	615.062	646	1.0503	0.0385395	0.937591	2.30642e-05	0.000770309
GO:0044419	interspecies interaction between organisms	0.0499794	2737.42	3546	1.29538	0.0647423	2.07628e-52	2.70513e-50	691	616.847	648	1.0505	0.0386589	0.937771	2.07511e-05	0.000701965
GO:0010033	response to organic substance	0.249572	13669.3	15226	1.11388	0.277994	2.31045e-52	2.9807e-50	2753	2457.57	2555	1.03964	0.152428	0.928079	6.89264e-12	7.75215e-10
GO:0043085	positive regulation of catalytic activity	0.142717	7816.74	9085	1.16225	0.165873	3.12932e-52	3.99794e-50	1424	1271.19	1335	1.0502	0.0796444	0.9375	8.80964e-10	7.24538e-08
GO:0009056	catabolic process	0.128716	7049.88	8263	1.17208	0.150865	5.80104e-52	7.33999e-50	1757	1568.45	1618	1.03159	0.0965279	0.920888	1.92691e-05	0.000663774
GO:0016032	viral process	0.0448079	2454.17	3220	1.31205	0.0587902	6.44649e-52	8.07898e-50	623	556.144	590	1.06088	0.0351987	0.94703	8.82273e-07	4.14069e-05
GO:0032774	RNA biosynthetic process	0.233969	12814.7	14328	1.11809	0.261598	1.22472e-51	1.52039e-49	2720	2428.11	2486	1.02384	0.148312	0.913971	4.08237e-05	0.00128837
GO:0044710	single-organism metabolic process	0.279541	15310.8	16904	1.10406	0.30863	2.98259e-51	3.66803e-49	3518	3140.48	3270	1.04124	0.195084	0.929505	1.76627e-16	4.38534e-14
GO:0007165	signal transduction	0.398049	21801.5	23528	1.07919	0.42957	3.40711e-51	4.15131e-49	4700	4195.63	4129	0.984119	0.246331	0.878511	0.999849	1
GO:0045184	establishment of protein localization	0.107047	5863.08	6975	1.18965	0.127348	6.0383e-51	7.28972e-49	1320	1178.35	1253	1.06335	0.0747524	0.949242	3.85863e-14	6.77009e-12
GO:0023056	positive regulation of signaling	0.161985	8872.08	10187	1.14821	0.185993	6.65533e-51	7.96159e-49	1606	1433.66	1514	1.05604	0.0903233	0.942715	2.03798e-13	3.04748e-11
GO:0043933	macromolecular complex subunit organization	0.179686	9841.57	11208	1.13884	0.204634	8.36731e-51	9.9194e-49	2199	1963.02	2039	1.0387	0.121644	0.92724	3.48185e-09	2.6332e-07
GO:0042221	response to chemical	0.334023	18294.8	19951	1.09053	0.364262	1.77713e-50	2.08797e-48	3981	3553.79	3466	0.975297	0.206777	0.870636	1	1
GO:2000113	negative regulation of cellular macromolecule biosynthetic process	0.1406	7700.81	8938	1.16066	0.163188	2.05016e-50	2.38744e-48	1351	1206.02	1251	1.0373	0.0746331	0.925981	1.09976e-05	0.000407654
GO:0010647	positive regulation of cell communication	0.161278	8833.36	10130	1.14679	0.184952	9.75774e-50	1.12633e-47	1599	1427.41	1508	1.05646	0.0899654	0.943089	1.48709e-13	2.32959e-11
GO:1901575	organic substance catabolic process	0.118873	6510.8	7657	1.17605	0.1398	1.1235e-49	1.28558e-47	1638	1462.22	1507	1.03062	0.0899057	0.920024	6.40999e-05	0.00186201
GO:1903706	regulation of hemopoiesis	0.0413497	2264.77	2984	1.31757	0.0544814	1.87756e-49	2.1299e-47	441	393.675	407	1.03385	0.0242811	0.922902	0.0195021	0.199711
GO:0097421	liver regeneration	0.00286747	157.054	373	2.37498	0.00681017	1.06775e-48	1.2009e-46	35	31.2441	34	1.08821	0.0020284	0.971429	0.0977613	0.597511
GO:0034645	cellular macromolecule biosynthetic process	0.305164	16714.2	18299	1.09482	0.3341	1.89997e-48	2.11879e-46	3666	3272.59	3380	1.03282	0.201647	0.921986	2.41424e-11	2.44377e-09
GO:0001890	placenta development	0.0152039	832.732	1279	1.53591	0.0233518	1.40616e-47	1.55493e-45	146	130.332	142	1.08952	0.00847154	0.972603	0.000295739	0.00707569
GO:0009890	negative regulation of biosynthetic process	0.155487	8516.17	9761	1.14617	0.178215	2.57393e-47	2.82253e-45	1537	1372.06	1408	1.02619	0.0839995	0.91607	0.000859242	0.0171835
GO:0009611	response to wounding	0.0547862	3000.7	3795	1.26471	0.0692885	5.37368e-47	5.84399e-45	561	500.798	523	1.04433	0.0312015	0.932264	0.000758309	0.0155915
GO:0006839	mitochondrial transport	0.0153724	841.962	1287	1.52857	0.0234978	6.39095e-47	6.89332e-45	239	213.352	224	1.04991	0.0133636	0.937238	0.0120974	0.140503
GO:0036230	granulocyte activation	0.0311341	1705.24	2319	1.35992	0.0423399	7.47144e-47	7.99323e-45	491	438.31	445	1.01526	0.0265481	0.906314	0.180905	0.852852
GO:0042119	neutrophil activation	0.0311109	1703.97	2317	1.35976	0.0423034	8.82664e-47	9.36691e-45	488	435.632	443	1.01691	0.0264288	0.907787	0.154085	0.793275
GO:0009059	macromolecule biosynthetic process	0.312557	17119.1	18683	1.09136	0.341111	1.10156e-46	1.15963e-44	3748	3345.79	3458	1.03354	0.2063	0.922625	4.59703e-12	5.4011e-10
GO:1902679	negative regulation of RNA biosynthetic process	0.128175	7020.25	8164	1.16292	0.149057	1.11134e-46	1.16064e-44	1210	1080.15	1102	1.02023	0.0657439	0.910744	0.0183875	0.192798
GO:0006351	transcription, DNA-templated	0.228621	12521.8	13942	1.11342	0.254551	1.82168e-46	1.88752e-44	2600	2320.99	2373	1.02241	0.14157	0.912692	0.000160857	0.00416676
GO:0097659	nucleic acid-templated transcription	0.228661	12524	13944	1.11338	0.254587	1.89545e-46	1.94861e-44	2601	2321.88	2374	1.02245	0.14163	0.912726	0.000156533	0.00410323
GO:1903507	negative regulation of nucleic acid-templated transcription	0.127202	6966.99	8104	1.1632	0.147961	1.94361e-46	1.98264e-44	1194	1065.87	1090	1.02264	0.065028	0.912898	0.00978386	0.121002
GO:0045935	positive regulation of nucleobase-containing compound metabolic process	0.184541	10107.5	11423	1.13015	0.208559	2.04937e-46	2.07444e-44	1753	1564.88	1662	1.06206	0.0991529	0.948089	7.72422e-18	2.74711e-15
GO:0006357	regulation of transcription from RNA polymerase II promoter	0.208314	11409.5	12782	1.12029	0.233372	2.78128e-46	2.7938e-44	1970	1758.6	1847	1.05027	0.11019	0.937563	2.82655e-13	4.17917e-11
GO:0031327	negative regulation of cellular biosynthetic process	0.154308	8451.59	9677	1.14499	0.176681	3.38215e-46	3.37164e-44	1516	1353.32	1388	1.02563	0.0828064	0.915567	0.00118054	0.0226124
GO:0051253	negative regulation of RNA metabolic process	0.13307	7288.37	8442	1.15828	0.154133	4.24226e-46	4.19729e-44	1259	1123.89	1146	1.01967	0.0683689	0.910246	0.0190635	0.195676
GO:0051173	positive regulation of nitrogen compound metabolic process	0.193833	10616.4	11944	1.12505	0.218072	1.2113e-45	1.18951e-43	1867	1666.65	1764	1.05841	0.105238	0.944831	7.98673e-17	2.18953e-14
GO:0001817	regulation of cytokine production	0.0509334	2789.68	3546	1.27112	0.0647423	1.29716e-45	1.26439e-43	610	544.54	564	1.03574	0.0336475	0.92459	0.00435409	0.0651825
GO:0033036	macromolecule localization	0.18711	10248.2	11557	1.12771	0.211006	1.57075e-45	1.51981e-43	2192	1956.77	2080	1.06298	0.12409	0.948905	5.29462e-23	3.87066e-20
GO:0007154	cell communication	0.436811	23924.6	25564	1.06852	0.466743	2.26285e-45	2.17349e-43	5177	4621.44	4562	0.987137	0.272163	0.881205	0.999146	1
GO:0045892	negative regulation of transcription, DNA-templated	0.124778	6834.21	7936	1.16122	0.144894	1.94867e-44	1.85816e-42	1150	1026.59	1057	1.02962	0.0630593	0.91913	0.00118744	0.0226254
GO:0002252	immune effector process	0.06109	3345.96	4155	1.2418	0.0758613	1.96846e-44	1.86352e-42	904	806.99	812	1.00621	0.0484429	0.89823	0.313181	0.975789
GO:0050790	regulation of catalytic activity	0.216616	11864.3	13221	1.11435	0.241387	3.91516e-44	3.67997e-42	2271	2027.29	2113	1.04228	0.126059	0.930427	4.58052e-11	4.43199e-09
GO:0002275	myeloid cell activation involved in immune response	0.0326088	1786.02	2391	1.33873	0.0436545	6.47757e-44	6.04527e-42	509	454.378	466	1.02558	0.027801	0.915521	0.0497347	0.380057
GO:0006886	intracellular protein transport	0.0526512	2883.76	3634	1.26016	0.066349	1.01323e-43	9.3895e-42	701	625.774	661	1.05629	0.0394344	0.942939	1.57558e-06	6.88808e-05
GO:0032269	negative regulation of cellular protein metabolic process	0.0953026	5219.82	6194	1.18663	0.113089	1.18024e-43	1.08607e-41	1038	926.61	969	1.04575	0.0578093	0.933526	2.31812e-06	9.84004e-05
GO:0060548	negative regulation of cell death	0.0937386	5134.16	6099	1.18793	0.111354	1.88645e-43	1.72388e-41	924	824.844	861	1.04383	0.0513662	0.931818	2.01563e-05	0.000685367
GO:0051248	negative regulation of protein metabolic process	0.100849	5523.59	6518	1.18003	0.119005	2.33589e-43	2.11986e-41	1094	976.601	1024	1.04853	0.0610906	0.936015	2.49381e-07	1.28188e-05
GO:0009968	negative regulation of signal transduction	0.124741	6832.2	7919	1.15907	0.144584	2.52709e-43	2.27767e-41	1158	1033.73	1103	1.06701	0.0658036	0.952504	5.68463e-14	9.71481e-12
GO:1901700	response to oxygen-containing compound	0.141976	7776.15	8915	1.14645	0.162769	7.56666e-43	6.77345e-41	1426	1272.97	1329	1.04401	0.0792865	0.931978	8.85689e-08	5.15698e-06
GO:0022607	cellular component assembly	0.195727	10720.2	12008	1.12013	0.21924	8.05204e-43	7.15925e-41	2321	2071.93	2159	1.04202	0.128803	0.930203	3.5325e-11	3.46897e-09
GO:1902589	single-organism organelle organization	0.129797	7109.12	8203	1.15387	0.149769	1.55195e-42	1.37061e-40	1514	1351.53	1442	1.06694	0.0860279	0.952444	5.20463e-18	2.01435e-15
GO:0008219	cell death	0.0950422	5205.56	6164	1.18412	0.112541	1.90986e-42	1.67545e-40	1078	962.317	985	1.02357	0.0587639	0.913729	0.0106953	0.128178
GO:0006974	cellular response to DNA damage stimulus	0.0541997	2968.57	3716	1.25178	0.0678461	2.17397e-42	1.89452e-40	740	660.589	700	1.05966	0.0417611	0.945946	1.51603e-07	8.17603e-06
GO:0012501	programmed cell death	0.0905499	4959.51	5896	1.18883	0.107648	2.88945e-42	2.50147e-40	1043	931.073	951	1.0214	0.0567355	0.911793	0.0207122	0.208532
GO:0023052	signaling	0.430642	23586.7	25162	1.06679	0.459404	3.61873e-42	3.11234e-40	5085	4539.32	4478	0.986492	0.267152	0.880629	0.999425	1
GO:0006461	protein complex assembly	0.0955978	5235.99	6193	1.18277	0.113071	3.94056e-42	3.36713e-40	1105	986.42	1026	1.04012	0.0612099	0.928507	1.96214e-05	0.000670645
GO:0070271	protein complex biogenesis	0.0956128	5236.81	6193	1.18259	0.113071	4.6557e-42	3.95254e-40	1106	987.313	1026	1.03918	0.0612099	0.927667	3.03265e-05	0.000978103
GO:0051172	negative regulation of nitrogen compound metabolic process	0.158161	8662.65	9839	1.1358	0.179639	5.04773e-42	4.25789e-40	1562	1394.38	1430	1.02555	0.085312	0.915493	0.00103016	0.0201424
GO:0046903	secretion	0.0856788	4692.72	5604	1.19419	0.102317	5.2306e-42	4.38404e-40	1055	941.786	976	1.03633	0.0582269	0.925118	0.000157086	0.00410953
GO:0044700	single organism signaling	0.430426	23574.8	25143	1.06652	0.459057	8.25503e-42	6.87519e-40	5081	4535.75	4475	0.986607	0.266973	0.880732	0.999363	1
GO:0030155	regulation of cell adhesion	0.0766198	4196.54	5062	1.20623	0.0924212	8.46363e-42	7.00459e-40	653	582.925	619	1.06189	0.0369288	0.947933	2.97531e-07	1.51166e-05
GO:0044248	cellular catabolic process	0.105408	5773.27	6766	1.17195	0.123533	9.80349e-42	8.06275e-40	1436	1281.9	1324	1.03284	0.0789882	0.922006	6.32368e-05	0.001841
GO:0002684	positive regulation of immune system process	0.0748424	4099.19	4955	1.20877	0.0904676	9.90332e-42	8.09427e-40	897	800.741	806	1.00657	0.048085	0.898551	0.302735	0.975789
GO:0010648	negative regulation of cell communication	0.136692	7486.78	8591	1.14749	0.156853	1.28286e-41	1.04205e-39	1258	1123	1195	1.06411	0.0712922	0.94992	7.78373e-14	1.28033e-11
GO:0023057	negative regulation of signaling	0.136893	7497.79	8602	1.14727	0.157054	1.42935e-41	1.15391e-39	1262	1126.57	1199	1.06429	0.0715308	0.950079	5.94209e-14	9.89772e-12
GO:0050878	regulation of body fluid levels	0.0465206	2547.98	3236	1.27003	0.0590824	2.4984e-41	2.00466e-39	509	454.378	470	1.03438	0.0280396	0.923379	0.0114432	0.135293
GO:0032879	regulation of localization	0.256753	14062.6	15447	1.09844	0.282029	3.06836e-41	2.44707e-39	2574	2297.78	2407	1.04753	0.143599	0.93512	1.47632e-15	3.23782e-13
GO:0001892	embryonic placenta development	0.010896	596.787	948	1.58851	0.0173084	1.09024e-40	8.64249e-39	89	79.4492	87	1.09504	0.00519031	0.977528	0.00275196	0.0451366
GO:0051649	establishment of localization in cell	0.123671	6773.6	7820	1.15448	0.142776	1.22885e-40	9.68288e-39	1534	1369.38	1447	1.05668	0.0863262	0.943285	3.95887e-13	5.66248e-11
GO:1902105	regulation of leukocyte differentiation	0.0281229	1540.32	2081	1.35102	0.0379946	1.71064e-40	1.3399e-38	250	223.172	232	1.03956	0.0138408	0.928	0.0380062	0.31855
GO:0019538	protein metabolic process	0.339873	18615.2	20091	1.07928	0.366818	2.99146e-40	2.32927e-38	4232	3777.86	3895	1.03101	0.232371	0.920369	5.97779e-12	6.84015e-10
GO:0022407	regulation of cell-cell adhesion	0.0443567	2429.46	3092	1.27271	0.0564532	3.98046e-40	3.08111e-38	398	355.29	376	1.05829	0.0224317	0.944724	0.000176034	0.00450034
GO:0071310	cellular response to organic substance	0.198589	10876.9	12127	1.11493	0.221413	4.26217e-40	3.27987e-38	2115	1888.04	1967	1.04182	0.117349	0.930024	3.79706e-10	3.26572e-08
GO:0051641	cellular localization	0.172237	9433.58	10618	1.12555	0.193862	5.07165e-40	3.8801e-38	2039	1820.19	1937	1.06417	0.115559	0.949975	3.29407e-22	2.06413e-19
GO:0051254	positive regulation of RNA metabolic process	0.162392	8894.35	10050	1.12993	0.183491	7.08309e-40	5.38765e-38	1489	1329.21	1417	1.06604	0.0845364	0.951645	3.04595e-17	9.77602e-15
GO:0043069	negative regulation of programmed cell death	0.0855368	4684.94	5568	1.18849	0.10166	1.10525e-39	8.35861e-38	846	755.214	789	1.04474	0.0470708	0.932624	3.13847e-05	0.00100976
GO:0044707	single-multicellular organism process	0.516002	28262	29796	1.05428	0.54401	1.20977e-39	9.09676e-38	5541	4946.38	5082	1.02742	0.303186	0.917163	4.70468e-13	6.58282e-11
GO:2001235	positive regulation of apoptotic signaling pathway	0.014033	768.6	1157	1.50533	0.0211243	1.23078e-39	9.2022e-38	174	155.328	169	1.08802	0.0100823	0.971264	0.000102509	0.0028161
GO:0002444	myeloid leukocyte mediated immunity	0.0325849	1784.71	2355	1.31954	0.0429972	1.83056e-39	1.36092e-37	511	456.163	468	1.02595	0.0279203	0.915851	0.0467458	0.362053
GO:0045785	positive regulation of cell adhesion	0.0450446	2467.14	3128	1.26787	0.0571105	1.96448e-39	1.45228e-37	379	338.329	355	1.04927	0.0211789	0.936675	0.00200372	0.0346934
GO:0030968	endoplasmic reticulum unfolded protein response	0.00656008	359.302	633	1.76175	0.0115572	2.7887e-39	2.05009e-37	114	101.766	111	1.09073	0.00662212	0.973684	0.00122988	0.0233049
GO:0042127	regulation of cell proliferation	0.169702	9294.73	10456	1.12494	0.190904	5.55068e-39	4.05786e-37	1559	1391.7	1459	1.04836	0.0870421	0.935856	6.31338e-10	5.25808e-08
GO:0010638	positive regulation of organelle organization	0.0483894	2650.34	3328	1.25569	0.0607621	6.67187e-39	4.85056e-37	539	481.159	514	1.06825	0.0306646	0.953618	2.29635e-07	1.19912e-05
GO:0043299	leukocyte degranulation	0.0317511	1739.04	2298	1.32142	0.0419565	7.01076e-39	5.06893e-37	499	445.451	457	1.02593	0.0272641	0.915832	0.0491556	0.376069
GO:0071822	protein complex subunit organization	0.10783	5905.98	6870	1.16323	0.125431	8.0728e-39	5.80491e-37	1292	1153.35	1205	1.04478	0.0718888	0.932662	2.31705e-07	1.20039e-05
GO:0065003	macromolecular complex assembly	0.12272	6721.5	7738	1.15123	0.141279	9.85695e-39	7.04933e-37	1507	1345.28	1393	1.03547	0.0831046	0.924353	9.65783e-06	0.000362072
GO:0032502	developmental process	0.509777	27921	29436	1.05426	0.537438	1.12995e-38	8.03729e-37	5444	4859.79	4999	1.02865	0.298234	0.918259	8.05097e-14	1.30793e-11
GO:0043066	negative regulation of apoptotic process	0.0843473	4619.79	5480	1.1862	0.100053	3.10569e-38	2.19719e-36	834	744.502	777	1.04365	0.0463549	0.931655	5.5227e-05	0.00165543
GO:0050776	regulation of immune response	0.0680234	3725.71	4508	1.20997	0.0823063	3.15384e-38	2.21933e-36	914	815.917	817	1.00133	0.0487412	0.893873	0.47967	0.975789
GO:0010628	positive regulation of gene expression	0.188709	10335.8	11531	1.11564	0.210531	3.55279e-38	2.48676e-36	1800	1606.84	1698	1.05673	0.101301	0.943333	2.48398e-15	5.27204e-13
GO:0031328	positive regulation of cellular biosynthetic process	0.191005	10461.6	11658	1.11437	0.21285	6.22338e-38	4.33299e-36	1814	1619.34	1716	1.05969	0.102374	0.945976	4.51449e-17	1.35014e-14
GO:0035556	intracellular signal transduction	0.154471	8460.54	9563	1.13031	0.1746	7.05858e-38	4.88862e-36	1518	1355.1	1437	1.06044	0.0857296	0.94664	1.01655e-14	1.97017e-12
GO:0009891	positive regulation of biosynthetic process	0.194553	10655.9	11859	1.11291	0.21652	7.5119e-38	5.17534e-36	1844	1646.12	1742	1.05825	0.103926	0.944685	1.57672e-16	3.99002e-14
GO:0010608	posttranscriptional regulation of gene expression	0.0396919	2173.96	2783	1.28015	0.0508116	9.69186e-38	6.64245e-36	557	497.227	520	1.0458	0.0310225	0.933573	0.000529289	0.0117254
GO:0033043	regulation of organelle organization	0.098674	5404.48	6317	1.16885	0.115335	1.3055e-37	8.9011e-36	1086	969.459	1027	1.05935	0.0612695	0.945672	2.00379e-10	1.78161e-08
GO:0002283	neutrophil activation involved in immune response	0.0301773	1652.84	2187	1.32317	0.0399299	2.34761e-37	1.59238e-35	480	428.49	439	1.02453	0.0261902	0.914583	0.0640863	0.459847
GO:0002446	neutrophil mediated immunity	0.0307751	1685.58	2223	1.31883	0.0405872	3.69684e-37	2.4947e-35	491	438.31	449	1.02439	0.0267868	0.91446	0.0627745	0.451147
GO:0002366	leukocyte activation involved in immune response	0.0411506	2253.86	2862	1.26982	0.0522539	1.58948e-36	1.06714e-34	603	538.291	544	1.01061	0.0324544	0.902156	0.245667	0.975789
GO:2001242	regulation of intrinsic apoptotic signaling pathway	0.0103726	568.12	891	1.56833	0.0162677	1.71815e-36	1.14767e-34	155	138.367	149	1.07685	0.00888915	0.96129	0.00168632	0.0303146
GO:0043312	neutrophil degranulation	0.029916	1638.53	2162	1.31947	0.0394734	2.82824e-36	1.87964e-34	478	426.705	438	1.02647	0.0261305	0.916318	0.0494697	0.378252
GO:0001701	in utero embryonic development	0.035951	1969.07	2536	1.28792	0.0463019	5.66398e-36	3.74534e-34	313	279.411	299	1.07011	0.017838	0.955272	5.14598e-05	0.00157479
GO:0032940	secretion by cell	0.0765077	4190.4	4982	1.18891	0.0909605	1.69702e-35	1.11655e-33	948	846.268	881	1.04104	0.0525594	0.929325	5.30128e-05	0.00160367
GO:0002263	cell activation involved in immune response	0.0418418	2291.72	2894	1.26281	0.0528382	2.1532e-35	1.40965e-33	607	541.861	548	1.01133	0.032693	0.902801	0.228266	0.954835
GO:0048585	negative regulation of response to stimulus	0.152044	8327.59	9383	1.12674	0.171313	2.46489e-35	1.60572e-33	1439	1284.58	1360	1.05871	0.0811359	0.945101	3.16218e-13	4.62346e-11
GO:0006986	response to unfolded protein	0.0100424	550.032	861	1.56536	0.01572	4.70093e-35	3.04727e-33	160	142.83	156	1.09221	0.00930676	0.975	8.45133e-05	0.00236619
GO:0044767	single-organism developmental process	0.505642	27694.5	29133	1.05194	0.531906	4.82822e-35	3.11444e-33	5357	4782.13	4917	1.0282	0.293342	0.917864	3.4721e-13	5.02081e-11
GO:0007166	cell surface receptor signaling pathway	0.209598	11479.9	12665	1.10323	0.231236	5.29012e-35	3.39574e-33	2143	1913.03	1981	1.03553	0.118184	0.924405	9.31845e-08	5.37813e-06
GO:0006915	apoptotic process	0.085604	4688.62	5512	1.17561	0.100637	7.49687e-35	4.7889e-33	915	816.809	847	1.03696	0.050531	0.925683	0.000341566	0.00803238
GO:0002443	leukocyte mediated immunity	0.0403153	2208.11	2795	1.26579	0.0510306	7.97467e-35	5.0695e-33	618	551.681	557	1.00964	0.0332299	0.901294	0.265275	0.975789
GO:0007005	mitochondrion organization	0.0348787	1910.34	2459	1.2872	0.044896	9.20355e-35	5.82257e-33	540	482.051	503	1.04346	0.0300083	0.931481	0.0011881	0.0226254
GO:0070201	regulation of establishment of protein localization	0.0790873	4331.69	5125	1.18314	0.0935714	1.08063e-34	6.80385e-33	803	716.828	758	1.05744	0.0452213	0.94396	1.47315e-07	8.01041e-06
GO:0080134	regulation of response to stress	0.124104	6797.27	7759	1.14149	0.141663	1.19109e-34	7.46358e-33	1377	1229.23	1268	1.03154	0.0756473	0.920842	0.0001667	0.00429278
GO:0032880	regulation of protein localization	0.0988619	5414.77	6288	1.16127	0.114805	1.27585e-34	7.95683e-33	1008	899.829	952	1.05798	0.0567951	0.944444	2.41692e-09	1.89311e-07
GO:0032075	positive regulation of nuclease activity	0.000963326	52.7623	164	3.10828	0.00299429	1.40534e-34	8.72303e-33	15	13.3903	15	1.12021	0.000894881	1	0.182055	0.852852
GO:0010557	positive regulation of macromolecule biosynthetic process	0.179594	9836.57	10945	1.11268	0.199832	2.46227e-34	1.52118e-32	1677	1497.04	1586	1.05943	0.0946188	0.945736	1.13408e-15	2.52939e-13
GO:0031400	negative regulation of protein modification process	0.062641	3430.91	4142	1.20726	0.075624	2.50572e-34	1.54078e-32	612	546.325	580	1.06164	0.0346021	0.947712	7.90055e-07	3.75319e-05
GO:0006402	mRNA catabolic process	0.0120686	661.011	993	1.50224	0.01813	6.44044e-34	3.94185e-32	213	190.143	204	1.07288	0.0121704	0.957746	0.000500502	0.0111809
GO:1902532	negative regulation of intracellular signal transduction	0.0502109	2750.1	3389	1.23232	0.0618758	7.05616e-34	4.29871e-32	493	440.095	468	1.06341	0.0279203	0.94929	5.02802e-06	0.000197504
GO:1903827	regulation of cellular protein localization	0.0583623	3196.56	3880	1.2138	0.0708404	7.74804e-34	4.69846e-32	598	533.827	573	1.07338	0.0341845	0.958194	3.31769e-09	2.52356e-07
GO:0035966	response to topologically incorrect protein	0.0108752	595.645	910	1.52776	0.0166146	1.64456e-33	9.92695e-32	180	160.684	173	1.07665	0.010321	0.961111	0.000730255	0.0151329
GO:0034660	ncRNA metabolic process	0.0305195	1671.58	2177	1.30236	0.0397473	1.74774e-33	1.05016e-31	555	495.442	522	1.0536	0.0311419	0.940541	4.97045e-05	0.00152818
GO:0043434	response to peptide hormone	0.0336143	1841.09	2369	1.28674	0.0432528	1.98149e-33	1.1852e-31	367	327.616	353	1.07748	0.0210595	0.961853	9.29364e-07	4.30616e-05
GO:0051726	regulation of cell cycle	0.104482	5722.57	6599	1.15315	0.120483	2.29399e-33	1.36591e-31	1142	1019.45	1087	1.06626	0.0648491	0.951839	1.7287e-13	2.64511e-11
GO:0050863	regulation of T cell activation	0.0305873	1675.3	2180	1.30126	0.0398021	2.45141e-33	1.45307e-31	308	274.948	289	1.05111	0.0172414	0.938312	0.00375918	0.0584717
GO:1903037	regulation of leukocyte cell-cell adhesion	0.0334113	1829.97	2355	1.28691	0.0429972	2.8758e-33	1.69698e-31	323	288.338	304	1.05432	0.0181363	0.941176	0.00163483	0.0296318
GO:0000956	nuclear-transcribed mRNA catabolic process	0.0109133	597.733	911	1.52409	0.0166329	3.2651e-33	1.9181e-31	198	176.752	189	1.06929	0.0112755	0.954546	0.00147815	0.0270528
GO:0044267	cellular protein metabolic process	0.305267	16719.8	18017	1.07759	0.328952	3.28066e-33	1.91867e-31	3731	3330.62	3455	1.03734	0.206121	0.926025	1.35966e-14	2.59302e-12
GO:0002520	immune system development	0.0620619	3399.19	4093	1.20411	0.0747293	4.55771e-33	2.65376e-31	586	523.115	542	1.0361	0.032335	0.924915	0.0047382	0.0698991
GO:0006887	exocytosis	0.0568272	3112.48	3776	1.21318	0.0689416	9.05889e-33	5.25136e-31	762	680.228	707	1.03936	0.0421787	0.927821	0.000501309	0.0111809
GO:1902680	positive regulation of RNA biosynthetic process	0.158461	8679.04	9708	1.11856	0.177247	1.0475e-32	6.04564e-31	1435	1281.01	1366	1.06635	0.0814939	0.951916	8.5818e-17	2.30233e-14
GO:0046902	regulation of mitochondrial membrane permeability	0.00550031	301.258	528	1.75265	0.00964014	1.58543e-32	9.11034e-31	73	65.1662	72	1.10487	0.00429543	0.986301	0.00242976	0.0407303
GO:0030036	actin cytoskeleton organization	0.043635	2389.93	2975	1.24481	0.0543171	1.99931e-32	1.14387e-30	417	372.251	395	1.06111	0.0235652	0.947242	5.47834e-05	0.00164588
GO:0048534	hematopoietic or lymphoid organ development	0.0595875	3263.66	3933	1.20509	0.0718081	5.07504e-32	2.89101e-30	559	499.012	516	1.03404	0.0307839	0.923077	0.00886672	0.112406
GO:0044281	small molecule metabolic process	0.139115	7619.44	8584	1.12659	0.156725	5.97753e-32	3.39044e-30	1777	1586.31	1641	1.03448	0.0979	0.923466	2.76266e-06	0.000115409
GO:0051247	positive regulation of protein metabolic process	0.153962	8432.65	9437	1.1191	0.172299	6.15393e-32	3.47552e-30	1576	1406.88	1465	1.04131	0.0874001	0.929569	1.27415e-07	7.13471e-06
GO:0045934	negative regulation of nucleobase-containing compound metabolic process	0.148143	8113.97	9103	1.12189	0.166201	6.19104e-32	3.48153e-30	1419	1266.72	1293	1.02074	0.0771388	0.911205	0.00949339	0.117741
GO:0014846	esophagus smooth muscle contraction	0.000902448	49.428	152	3.07518	0.00277519	1.0645e-31	5.96072e-30	2	1.78538	2	1.12021	0.000119318	1	0.796887	0.975789
GO:0031098	stress-activated protein kinase signaling cascade	0.0131235	718.786	1050	1.4608	0.0191707	1.48142e-31	8.26014e-30	131	116.942	125	1.0689	0.00745734	0.954198	0.0100927	0.122972
GO:0006987	activation of signaling protein activity involved in unfolded protein response	0.000712547	39.0269	132	3.38228	0.00241004	1.50863e-31	8.37642e-30	8	7.1415	8	1.12021	0.00047727	1	0.403199	0.975789
GO:0045893	positive regulation of transcription, DNA-templated	0.157536	8628.4	9633	1.11643	0.175878	2.01669e-31	1.11399e-29	1414	1262.26	1346	1.06634	0.0803007	0.951909	1.49401e-16	3.85484e-14
GO:0097205	renal filtration	0.00133478	73.1071	193	2.63996	0.00352376	2.02328e-31	1.11399e-29	9	8.03419	8	0.995744	0.00047727	0.888889	0.749491	0.975789
GO:0003094	glomerular filtration	0.00130412	71.4281	190	2.66002	0.00346899	2.37347e-31	1.30136e-29	8	7.1415	7	0.980186	0.000417611	0.875	0.791117	0.975789
GO:0010948	negative regulation of cell cycle process	0.0241787	1324.29	1761	1.32977	0.0321521	3.09814e-31	1.69164e-29	299	266.914	280	1.04903	0.0167044	0.936455	0.00607142	0.083834
GO:2001243	negative regulation of intrinsic apoptotic signaling pathway	0.00653833	358.111	597	1.66708	0.0108999	4.163e-31	2.26367e-29	94	83.9127	91	1.08446	0.00542895	0.968085	0.00705563	0.0949336
GO:0090150	establishment of protein localization to membrane	0.0139659	764.928	1103	1.44197	0.0201384	4.2037e-31	2.2764e-29	217	193.713	207	1.06859	0.0123494	0.953917	0.000995218	0.0195756
GO:0042060	wound healing	0.0452582	2478.84	3060	1.23445	0.055869	4.44826e-31	2.39896e-29	472	421.349	439	1.04189	0.0261902	0.930085	0.00335627	0.0534043
GO:0007599	hemostasis	0.0259662	1422.19	1872	1.31628	0.0341787	4.81016e-31	2.58355e-29	311	277.626	283	1.01936	0.0168834	0.909968	0.185009	0.866075
GO:0045055	regulated exocytosis	0.050682	2775.91	3386	1.21978	0.061821	6.56097e-31	3.50958e-29	680	607.028	628	1.03455	0.0374657	0.923529	0.00363172	0.0568099
GO:0007596	blood coagulation	0.0257557	1410.66	1855	1.31499	0.0338683	1.41308e-30	7.52823e-29	306	273.163	278	1.01771	0.0165851	0.908497	0.211952	0.942256
GO:0051128	regulation of cellular component organization	0.238971	13088.7	14241	1.08804	0.26001	1.47139e-30	7.80726e-29	2368	2113.89	2256	1.06723	0.13459	0.952703	1.51584e-28	2.21633e-25
GO:0050817	coagulation	0.0257821	1412.11	1856	1.31434	0.0338866	1.70388e-30	9.00456e-29	308	274.948	279	1.01474	0.0166448	0.905844	0.259169	0.975789
GO:0032868	response to insulin	0.0182149	997.648	1375	1.37824	0.0251045	2.09423e-30	1.10232e-28	208	185.679	201	1.08251	0.0119914	0.966346	7.84386e-05	0.00222451
GO:0009057	macromolecule catabolic process	0.0730133	3999.01	4711	1.17804	0.0860127	2.32371e-30	1.21823e-28	998	890.903	915	1.02705	0.0545878	0.916834	0.00536754	0.07669
GO:0034620	cellular response to unfolded protein	0.00736585	403.435	652	1.61612	0.0119041	2.44007e-30	1.27416e-28	121	108.015	118	1.09244	0.00703973	0.975207	0.000653632	0.0138505
GO:1901652	response to peptide	0.0425415	2330.04	2884	1.23775	0.0526556	5.41644e-30	2.81719e-28	435	388.319	419	1.07901	0.024997	0.963218	4.47166e-08	2.7756e-06
GO:0071375	cellular response to peptide hormone stimulus	0.0242309	1327.15	1753	1.32087	0.032006	8.35186e-30	4.32686e-28	254	226.743	246	1.08493	0.014676	0.968504	6.10877e-06	0.000237826
GO:0045746	negative regulation of Notch signaling pathway	0.00281664	154.27	314	2.03539	0.00573296	9.91513e-30	5.1166e-28	33	29.4587	32	1.08627	0.00190908	0.969697	0.117051	0.666786
GO:0051345	positive regulation of hydrolase activity	0.0750546	4110.82	4823	1.17325	0.0880575	1.05198e-29	5.40741e-28	724	646.306	668	1.03357	0.039852	0.922652	0.00353728	0.0558118
GO:0044092	negative regulation of molecular function	0.10442	5719.21	6541	1.14369	0.119425	1.17327e-29	6.00743e-28	1135	1013.2	1045	1.03138	0.0623434	0.920705	0.000667771	0.0140821
GO:0048856	anatomical structure development	0.488717	26767.5	28084	1.04918	0.512753	1.19668e-29	6.10355e-28	5084	4538.43	4670	1.02899	0.278606	0.918568	5.01923e-13	6.84973e-11
GO:0000184	nuclear-transcribed mRNA catabolic process, nonsense-mediated decay	0.00543896	297.897	511	1.71536	0.00932976	1.72344e-29	8.75626e-28	118	105.337	111	1.05376	0.00662212	0.940678	0.0537327	0.399925
GO:0045786	negative regulation of cell cycle	0.0502855	2754.19	3346	1.21488	0.0610907	1.93631e-29	9.79994e-28	558	498.12	530	1.064	0.0316191	0.949821	9.22681e-07	4.29031e-05
GO:0007015	actin filament organization	0.0190172	1041.59	1419	1.36234	0.0259079	2.36175e-29	1.19074e-27	199	177.645	186	1.04703	0.0110965	0.934673	0.0292342	0.267149
GO:0032270	positive regulation of cellular protein metabolic process	0.146106	8002.39	8940	1.11717	0.163225	3.07477e-29	1.54431e-27	1486	1326.53	1379	1.03955	0.0822694	0.927995	9.59162e-07	4.40532e-05
GO:0030097	hemopoiesis	0.0535256	2931.65	3537	1.20649	0.064578	3.92006e-29	1.96137e-27	511	456.163	470	1.03033	0.0280396	0.919765	0.0233617	0.227334
GO:0032869	cellular response to insulin stimulus	0.0134227	735.176	1055	1.43503	0.019262	3.98379e-29	1.98571e-27	148	132.118	144	1.08994	0.00859086	0.972973	0.000247764	0.0060827
GO:0006793	phosphorus metabolic process	0.190454	10431.4	11466	1.09919	0.209344	5.07818e-29	2.52165e-27	2157	1925.53	2024	1.05114	0.120749	0.93834	5.51185e-15	1.13807e-12
GO:0070727	cellular macromolecule localization	0.107793	5903.94	6723	1.13873	0.122747	9.39755e-29	4.64896e-27	1250	1115.86	1194	1.07003	0.0712326	0.9552	2.04155e-16	4.97495e-14
GO:0006401	RNA catabolic process	0.0140892	771.681	1096	1.42028	0.0200106	1.07276e-28	5.27329e-27	241	215.138	231	1.07373	0.0137812	0.958506	0.000176129	0.00450034
GO:0090559	regulation of membrane permeability	0.00625441	342.56	566	1.65226	0.0103339	1.07397e-28	5.27329e-27	81	72.3077	79	1.09255	0.00471304	0.975309	0.00577138	0.0809654
GO:0008104	protein localization	0.1594	8730.48	9691	1.11002	0.176937	1.10731e-28	5.41679e-27	1805	1611.3	1720	1.06746	0.102613	0.952909	9.01735e-22	5.1591e-19
GO:0000122	negative regulation of transcription from RNA polymerase II promoter	0.0983928	5389.07	6174	1.14565	0.112724	1.42593e-28	6.94956e-27	796	710.58	748	1.05266	0.0446247	0.939698	1.80347e-06	7.78092e-05
GO:0007006	mitochondrial membrane organization	0.00917368	502.452	767	1.52652	0.0140038	2.13523e-28	1.03681e-26	124	110.693	117	1.05697	0.00698007	0.943548	0.0373447	0.313605
GO:0002768	immune response-regulating cell surface receptor signaling pathway	0.0261608	1432.85	1862	1.2995	0.0339961	2.32241e-28	1.12355e-26	315	281.197	290	1.03131	0.017301	0.920635	0.0593423	0.430714
GO:0097190	apoptotic signaling pathway	0.0263268	1441.95	1872	1.29825	0.0341787	2.55439e-28	1.23126e-26	296	264.236	278	1.05209	0.0165851	0.939189	0.00377505	0.0585979
GO:0008154	actin polymerization or depolymerization	0.00378471	207.292	384	1.85246	0.00701101	2.79435e-28	1.342e-26	43	38.3856	40	1.04206	0.00238635	0.930233	0.308182	0.975789
GO:0034613	cellular protein localization	0.107268	5875.2	6685	1.13783	0.122054	2.86509e-28	1.37097e-26	1239	1106.04	1183	1.06958	0.0705763	0.954802	4.55623e-16	1.07063e-13
GO:0035967	cellular response to topologically incorrect protein	0.00815283	446.538	696	1.55866	0.0127075	3.61204e-28	1.72213e-26	139	124.084	134	1.07992	0.00799427	0.964029	0.00192692	0.0334517
GO:0006796	phosphate-containing compound metabolic process	0.183617	10056.9	11061	1.09984	0.20195	3.67303e-28	1.74489e-26	2066	1844.29	1940	1.05189	0.115738	0.939013	9.06044e-15	1.83425e-12
GO:2001234	negative regulation of apoptotic signaling pathway	0.0195153	1068.87	1442	1.34909	0.0263278	3.70086e-28	1.75178e-26	208	185.679	202	1.0879	0.0120511	0.971154	2.12597e-05	0.000713665
GO:0060341	regulation of cellular localization	0.0884827	4846.29	5589	1.15325	0.102043	4.26336e-28	2.01081e-26	884	789.136	841	1.06572	0.050173	0.951357	1.63929e-10	1.48768e-08
GO:0044265	cellular macromolecule catabolic process	0.0614019	3363.04	3994	1.18761	0.0729218	4.62816e-28	2.17507e-26	854	762.355	779	1.02183	0.0464742	0.912178	0.031323	0.280394
GO:0043409	negative regulation of MAPK cascade	0.0164422	900.555	1244	1.38137	0.0227128	5.50901e-28	2.57982e-26	153	136.581	146	1.06896	0.00871018	0.954248	0.00540954	0.077145
GO:0051049	regulation of transport	0.180338	9877.28	10869	1.1004	0.198444	7.17245e-28	3.34689e-26	1841	1643.44	1718	1.04537	0.102494	0.933188	2.60832e-10	2.30355e-08
GO:0007159	leukocyte cell-cell adhesion	0.0259178	1419.54	1842	1.2976	0.0336309	8.65502e-28	4.02443e-26	259	231.206	235	1.01641	0.0140198	0.907336	0.257413	0.975789
GO:1901988	negative regulation of cell cycle phase transition	0.0150409	823.807	1151	1.39717	0.0210148	1.24498e-27	5.76853e-26	207	184.786	195	1.05527	0.0116335	0.942029	0.00976247	0.12093
GO:1901361	organic cyclic compound catabolic process	0.0302546	1657.07	2109	1.27273	0.0385058	1.3986e-27	6.45759e-26	444	396.353	420	1.05966	0.0250567	0.945946	4.94255e-05	0.00152316
GO:0006417	regulation of translation	0.0322723	1767.59	2233	1.26331	0.0407698	1.47163e-27	6.77106e-26	427	381.178	399	1.04676	0.0238038	0.934426	0.00188044	0.0329489
GO:0030162	regulation of proteolysis	0.0610506	3343.8	3966	1.18607	0.0724106	1.73386e-27	7.94978e-26	747	666.838	680	1.01974	0.0405679	0.910308	0.0607036	0.439867
GO:0009725	response to hormone	0.0795174	4355.24	5055	1.16067	0.0922934	1.85577e-27	8.4792e-26	780	696.297	737	1.05846	0.0439685	0.944872	1.31354e-07	7.26257e-06
GO:0070486	leukocyte aggregation	0.0233549	1279.17	1679	1.31257	0.0306549	1.8649e-27	8.49142e-26	228	203.533	206	1.01212	0.0122897	0.903509	0.344412	0.975789
GO:1903829	positive regulation of cellular protein localization	0.0382652	2095.82	2598	1.23961	0.0474339	1.96838e-27	8.93168e-26	398	355.29	386	1.08644	0.0230283	0.969849	6.19736e-09	4.53062e-07
GO:0002429	immune response-activating cell surface receptor signaling pathway	0.0221162	1211.33	1600	1.32087	0.0292125	2.61567e-27	1.18281e-25	284	253.523	263	1.03738	0.0156902	0.926056	0.0365034	0.311712
GO:0065008	regulation of biological quality	0.329878	18067.8	19258	1.06588	0.351609	2.79331e-27	1.25881e-25	3593	3207.43	3340	1.04133	0.19926	0.929585	6.28153e-17	1.79693e-14
GO:0044712	single-organism catabolic process	0.0585212	3205.26	3813	1.18961	0.0696171	2.86405e-27	1.28628e-25	798	712.365	743	1.043	0.0443265	0.931078	0.000101898	0.0028161
GO:0097435	supramolecular fiber organization	0.0338345	1853.15	2324	1.25408	0.0424312	4.66328e-27	2.08721e-25	371	331.187	352	1.06284	0.0209999	0.948787	8.86444e-05	0.00247394
GO:1902582	single-organism intracellular transport	0.0497069	2722.5	3283	1.20588	0.0599405	6.12108e-27	2.73042e-25	618	551.681	588	1.06583	0.0350794	0.951456	9.81176e-08	5.61361e-06
GO:0051223	regulation of protein transport	0.0748137	4097.62	4771	1.16433	0.0871081	6.77918e-27	3.01376e-25	760	678.443	716	1.05536	0.0427157	0.942105	8.89503e-07	4.1507e-05
GO:0032870	cellular response to hormone stimulus	0.0589898	3230.93	3836	1.18728	0.0700371	7.06243e-27	3.12911e-25	548	489.193	521	1.06502	0.0310822	0.95073	7.54322e-07	3.59642e-05
GO:0035791	platelet-derived growth factor receptor-beta signaling pathway	0.000551924	30.2294	106	3.50651	0.00193533	7.22458e-27	3.19021e-25	6	5.35613	6	1.12021	0.000357952	1	0.506007	0.975789
GO:0006952	defense response	0.0776541	4253.19	4935	1.1603	0.0901024	1.07256e-26	4.72034e-25	1168	1042.66	994	0.953331	0.0593008	0.851027	0.999998	1
GO:0051272	positive regulation of cellular component movement	0.0542491	2971.28	3551	1.19511	0.0648336	1.20804e-26	5.29887e-25	450	401.709	413	1.02811	0.0246391	0.917778	0.0443512	0.353066
GO:0045619	regulation of lymphocyte differentiation	0.0170618	934.491	1274	1.36331	0.0232605	1.33294e-26	5.82729e-25	153	136.581	147	1.07628	0.00876984	0.960784	0.00196825	0.0341241
GO:0046700	heterocycle catabolic process	0.0271278	1485.82	1906	1.2828	0.0347994	1.6712e-26	7.28189e-25	403	359.753	382	1.06184	0.0227896	0.947891	5.92166e-05	0.00173548
GO:0019058	viral life cycle	0.0197138	1079.75	1442	1.3355	0.0263278	1.69794e-26	7.37401e-25	298	266.021	282	1.06007	0.0168238	0.946309	0.000797182	0.0161885
GO:0061024	membrane organization	0.092808	5083.18	5814	1.14377	0.106151	2.86714e-26	1.24108e-24	1047	934.644	1010	1.08062	0.0602553	0.964661	1.24524e-18	5.12066e-16
GO:0034976	response to endoplasmic reticulum stress	0.017289	946.935	1286	1.35807	0.0234796	2.96822e-26	1.28062e-24	244	217.816	235	1.07889	0.0140198	0.963115	4.6983e-05	0.00145814
GO:0044802	single-organism membrane organization	0.0716033	3921.79	4570	1.16528	0.0834383	5.25185e-26	2.25507e-24	816	728.433	789	1.08315	0.0470708	0.966912	1.00308e-15	2.27577e-13
GO:0032535	regulation of cellular component size	0.0349543	1914.48	2382	1.2442	0.0434902	5.26108e-26	2.25507e-24	323	288.338	310	1.07513	0.0184942	0.959752	8.9717e-06	0.000338277
GO:0044270	cellular nitrogen compound catabolic process	0.0271908	1489.27	1904	1.27848	0.0347629	7.63511e-26	3.26203e-24	405	361.539	382	1.05659	0.0227896	0.94321	0.000242777	0.00598852
GO:1901653	cellular response to peptide	0.0303549	1662.57	2099	1.26251	0.0383232	7.66049e-26	3.26228e-24	297	265.128	288	1.08627	0.0171817	0.969697	6.01803e-07	2.9112e-05
GO:1902455	negative regulation of stem cell population maintenance	0.000755037	41.3541	125	3.02267	0.00228223	9.43154e-26	4.00354e-24	6	5.35613	6	1.12021	0.000357952	1	0.506007	0.975789
GO:0051707	response to other organism	0.0547891	3000.85	3572	1.19033	0.065217	9.9562e-26	4.21266e-24	777	693.619	675	0.973158	0.0402697	0.868726	0.986467	1
GO:0002757	immune response-activating signal transduction	0.0310785	1702.2	2142	1.25837	0.0391083	1.07842e-25	4.54837e-24	382	341.007	359	1.05276	0.0214175	0.939791	0.000899867	0.0179297
GO:0034248	regulation of cellular amide metabolic process	0.0354836	1943.47	2410	1.24005	0.0440014	1.3786e-25	5.79586e-24	461	411.529	431	1.04731	0.0257129	0.934924	0.00109954	0.0211842
GO:1901701	cellular response to oxygen-containing compound	0.0947631	5190.27	5917	1.14002	0.108032	1.405e-25	5.88803e-24	891	795.385	838	1.05358	0.049994	0.940516	2.62221e-07	1.33743e-05
GO:0036498	IRE1-mediated unfolded protein response	0.00287785	157.623	305	1.935	0.00556864	1.42045e-25	5.93387e-24	58	51.7759	57	1.1009	0.00340055	0.982759	0.0109358	0.129527
GO:0035413	positive regulation of catenin import into nucleus	0.0024191	132.497	269	2.03024	0.00491136	1.43167e-25	5.96183e-24	11	9.81957	11	1.12021	0.000656246	1	0.286776	0.975789
GO:0043412	macromolecule modification	0.293503	16075.5	17187	1.06914	0.313797	1.91594e-25	7.95326e-24	3414	3047.64	3168	1.03949	0.188999	0.927944	1.0181e-14	1.97017e-12
GO:1900101	regulation of endoplasmic reticulum unfolded protein response	0.00241589	132.321	268	2.02538	0.0048931	2.43769e-25	1.00873e-23	23	20.5318	21	1.0228	0.00125283	0.913044	0.545136	0.975789
GO:0051348	negative regulation of transferase activity	0.0347366	1902.56	2362	1.24148	0.043125	2.4478e-25	1.00974e-23	360	321.368	342	1.0642	0.0204033	0.95	7.81351e-05	0.00222451
GO:0002683	negative regulation of immune system process	0.037686	2064.1	2541	1.23104	0.0463932	2.53706e-25	1.04328e-23	401	357.968	370	1.03361	0.0220737	0.922693	0.0261161	0.245869
GO:1901991	negative regulation of mitotic cell cycle phase transition	0.0147133	805.861	1114	1.38237	0.0203392	2.59449e-25	1.06358e-23	199	177.645	187	1.05266	0.0111562	0.939698	0.0154787	0.169596
GO:0048646	anatomical structure formation involved in morphogenesis	0.104065	5699.75	6450	1.13163	0.117763	3.47992e-25	1.42212e-23	821	732.897	788	1.07519	0.0470111	0.959805	8.19419e-13	1.05713e-10
GO:0014831	gastro-intestinal system smooth muscle contraction	0.00129302	70.8201	174	2.45693	0.00317686	3.50365e-25	1.42739e-23	6	5.35613	6	1.12021	0.000357952	1	0.506007	0.975789
GO:1902107	positive regulation of leukocyte differentiation	0.0163488	895.439	1218	1.36023	0.022238	3.60618e-25	1.46462e-23	132	117.835	121	1.02686	0.00721871	0.916667	0.230816	0.964116
GO:0035412	regulation of catenin import into nucleus	0.00433969	237.689	413	1.73756	0.00754049	3.8021e-25	1.53944e-23	24	21.4245	24	1.12021	0.00143181	1	0.0654671	0.462168
GO:0002764	immune response-regulating signaling pathway	0.0351633	1925.93	2385	1.23836	0.0435449	4.77485e-25	1.92737e-23	414	369.573	387	1.04716	0.0230879	0.934783	0.00201467	0.0348371
GO:0051249	regulation of lymphocyte activation	0.0410605	2248.92	2742	1.21925	0.050063	4.80736e-25	1.93321e-23	400	357.075	373	1.0446	0.0222527	0.9325	0.00400331	0.0611842
GO:0042325	regulation of phosphorylation	0.151501	8297.85	9172	1.10535	0.167461	4.81869e-25	1.93321e-23	1466	1308.68	1374	1.04991	0.0819711	0.937244	6.13735e-10	5.14404e-08
GO:0002521	leukocyte differentiation	0.0317401	1738.44	2176	1.2517	0.0397291	5.07037e-25	2.02799e-23	301	268.699	276	1.02717	0.0164658	0.916944	0.0977488	0.597511
GO:0045944	positive regulation of transcription from RNA polymerase II promoter	0.12842	7033.67	7850	1.11606	0.143324	5.45915e-25	2.17688e-23	1098	980.171	1051	1.07226	0.0627014	0.957195	1.76208e-15	3.80118e-13
GO:0033365	protein localization to organelle	0.0483579	2648.61	3179	1.20025	0.0580417	5.99166e-25	2.382e-23	590	526.686	563	1.06895	0.0335879	0.954237	4.29768e-08	2.68024e-06
GO:0009792	embryo development ending in birth or egg hatching	0.0696678	3815.77	4441	1.16385	0.0810831	6.57046e-25	2.60424e-23	560	499.905	537	1.0742	0.0320368	0.958929	6.93112e-09	5.01135e-07
GO:0031399	regulation of protein modification process	0.172946	9472.43	10388	1.09666	0.189662	8.62004e-25	3.40634e-23	1722	1537.21	1615	1.05061	0.0963489	0.937863	7.98592e-12	8.83081e-10
GO:0007275	multicellular organism development	0.46771	25617	26811	1.04661	0.489511	8.65928e-25	3.4116e-23	4728	4220.63	4345	1.02947	0.259217	0.918993	2.43242e-12	2.90984e-10
GO:0040017	positive regulation of locomotion	0.056233	3079.94	3646	1.18379	0.0665681	8.75194e-25	3.43781e-23	470	419.563	429	1.02249	0.0255936	0.912766	0.0859249	0.553444
GO:0032836	glomerular basement membrane development	0.00150025	82.1701	191	2.32445	0.00348725	8.94933e-25	3.50489e-23	10	8.92688	10	1.12021	0.000596588	1	0.321271	0.975789
GO:0031329	regulation of cellular catabolic process	0.0348649	1909.58	2364	1.23797	0.0431615	9.05362e-25	3.53521e-23	405	361.539	377	1.04277	0.0224914	0.930864	0.00541112	0.077145
GO:0043207	response to external biotic stimulus	0.0551876	3022.68	3582	1.18504	0.0653996	1.24554e-24	4.84914e-23	780	696.297	677	0.972287	0.040389	0.867949	0.988764	1
GO:0033993	response to lipid	0.0875578	4795.63	5483	1.14333	0.100108	1.29036e-24	5.00879e-23	833	743.609	773	1.03953	0.0461162	0.927971	0.000261099	0.00639814
GO:0080135	regulation of cellular response to stress	0.0667107	3653.81	4262	1.16645	0.0778149	1.52113e-24	5.88723e-23	621	554.359	595	1.07331	0.035497	0.958132	1.70193e-09	1.34106e-07
GO:0043009	chordate embryonic development	0.069278	3794.42	4412	1.16276	0.0805536	1.7944e-24	6.92449e-23	555	495.442	532	1.07379	0.0317385	0.958559	1.00674e-08	7.04667e-07
GO:0033157	regulation of intracellular protein transport	0.0362878	1987.52	2446	1.23068	0.0446587	2.38394e-24	9.1726e-23	372	332.08	358	1.07805	0.0213578	0.962366	6.30041e-07	3.0258e-05
GO:0007049	cell cycle	0.111869	6127.15	6886	1.12385	0.125723	2.60138e-24	9.98006e-23	1344	1199.77	1283	1.06937	0.0765422	0.954613	2.9142e-17	9.587e-15
GO:0043062	extracellular structure organization	0.0315512	1728.09	2157	1.2482	0.0393821	2.8884e-24	1.1049e-22	308	274.948	298	1.08384	0.0177783	0.967533	8.84211e-07	4.14069e-05
GO:0042326	negative regulation of phosphorylation	0.0527468	2889	3432	1.18796	0.0626609	3.09834e-24	1.18177e-22	447	399.031	425	1.06508	0.025355	0.950783	7.90815e-06	0.000301633
GO:0030198	extracellular matrix organization	0.0315492	1727.98	2156	1.2477	0.0393639	3.53768e-24	1.34544e-22	307	274.055	297	1.08372	0.0177186	0.967427	9.60808e-07	4.40532e-05
GO:0002253	activation of immune response	0.0339997	1862.2	2305	1.23778	0.0420843	3.79425e-24	1.43886e-22	442	394.568	408	1.03404	0.0243408	0.923077	0.0187675	0.193391
GO:0022409	positive regulation of cell-cell adhesion	0.027429	1502.31	1902	1.26605	0.0347264	5.00589e-24	1.89289e-22	240	214.245	224	1.04553	0.0133636	0.933333	0.0209722	0.209034
GO:0043618	regulation of transcription from RNA polymerase II promoter in response to stress	0.00690522	378.206	589	1.55735	0.0107539	5.14019e-24	1.9381e-22	113	100.874	103	1.02108	0.00614485	0.911504	0.320988	0.975789
GO:0009607	response to biotic stimulus	0.0585475	3206.7	3772	1.17629	0.0688686	6.33924e-24	2.38337e-22	818	730.219	712	0.97505	0.042477	0.870416	0.98284	1
GO:0051403	stress-activated MAPK cascade	0.0101479	555.81	806	1.45013	0.0147158	9.13131e-24	3.42333e-22	101	90.1615	95	1.05367	0.00566758	0.940594	0.0733065	0.498031
GO:1900102	negative regulation of endoplasmic reticulum unfolded protein response	0.000686377	37.5936	114	3.03243	0.00208139	9.52515e-24	3.55219e-22	9	8.03419	7	0.871276	0.000417611	0.777778	0.936805	0.998135
GO:0045862	positive regulation of proteolysis	0.0326207	1786.67	2217	1.24086	0.0404776	9.52901e-24	3.55219e-22	377	336.543	349	1.03701	0.0208209	0.925729	0.0185065	0.193256
GO:1904951	positive regulation of establishment of protein localization	0.0471626	2583.14	3093	1.19738	0.0564715	9.98715e-24	3.71246e-22	511	456.163	484	1.06102	0.0288748	0.947162	8.20108e-06	0.000311003
GO:0031100	animal organ regeneration	0.00847276	464.062	694	1.49549	0.0126709	1.01073e-23	3.74655e-22	81	72.3077	76	1.05106	0.00453407	0.938272	0.120963	0.686395
GO:0019439	aromatic compound catabolic process	0.028504	1561.19	1965	1.25866	0.0358767	1.05033e-23	3.88238e-22	415	370.466	394	1.06353	0.0235056	0.949398	2.74347e-05	0.000904796
GO:0006613	cotranslational protein targeting to membrane	0.00452172	247.659	420	1.69588	0.00766829	1.13417e-23	4.18056e-22	98	87.4834	93	1.06306	0.00554826	0.94898	0.0409734	0.335408
GO:0001819	positive regulation of cytokine production	0.033094	1812.59	2245	1.23856	0.0409888	1.14271e-23	4.20024e-22	386	344.577	357	1.03605	0.0212982	0.924871	0.0200461	0.204327
GO:0022411	cellular component disassembly	0.0269011	1473.4	1866	1.26646	0.0340691	1.18646e-23	4.34894e-22	397	354.397	374	1.05531	0.0223124	0.942066	0.000386288	0.00891783
GO:0050865	regulation of cell activation	0.0500321	2740.31	3262	1.19038	0.0595571	1.48704e-23	5.43554e-22	500	446.344	468	1.04852	0.0279203	0.936	0.000498535	0.0111568
GO:0034655	nucleobase-containing compound catabolic process	0.0239856	1313.71	1685	1.28262	0.0307645	1.49992e-23	5.46744e-22	358	319.582	341	1.06702	0.0203436	0.952514	3.71158e-05	0.00117973
GO:1900153	positive regulation of nuclear-transcribed mRNA catabolic process, deadenylation-dependent decay	0.00191545	104.911	222	2.11608	0.00405324	1.70154e-23	6.18525e-22	16	14.283	16	1.12021	0.00095454	1	0.162503	0.808153
GO:0051338	regulation of transferase activity	0.104188	5706.5	6427	1.12626	0.117343	2.19841e-23	7.96938e-22	995	888.224	947	1.06617	0.0564968	0.951759	7.53415e-12	8.40185e-10
GO:0009894	regulation of catabolic process	0.0505232	2767.21	3288	1.1882	0.0600318	2.70348e-23	9.77338e-22	564	503.476	531	1.05467	0.0316788	0.941489	2.99553e-05	0.000970892
GO:0045604	regulation of epidermal cell differentiation	0.00752001	411.879	627	1.52229	0.0114477	2.99774e-23	1.08075e-21	57	50.8832	55	1.08091	0.00328123	0.964912	0.0476349	0.367268
GO:0010256	endomembrane system organization	0.0458213	2509.68	3007	1.19816	0.0549013	3.08155e-23	1.10793e-21	506	451.7	492	1.08922	0.0293521	0.972332	8.41753e-12	9.0792e-10
GO:0009888	tissue development	0.179135	9811.41	10706	1.09118	0.195468	3.41254e-23	1.22358e-21	1625	1450.62	1462	1.00785	0.0872211	0.899692	0.181113	0.852852
GO:0006364	rRNA processing	0.0129454	709.033	984	1.38781	0.0179657	5.1699e-23	1.84866e-21	252	224.957	240	1.06687	0.0143181	0.952381	0.000555582	0.0121339
GO:0016072	rRNA metabolic process	0.0133639	731.951	1011	1.38124	0.0184587	5.19779e-23	1.8536e-21	259	231.206	247	1.06831	0.0147357	0.953668	0.000343156	0.00803238
GO:1900106	positive regulation of hyaluranon cable assembly	0.00033924	18.5805	75	4.03649	0.00136934	6.6677e-23	2.37136e-21	3	2.67806	3	1.12021	0.000178976	1	0.711362	0.975789
GO:0034470	ncRNA processing	0.0213115	1167.25	1513	1.29621	0.0276241	6.91629e-23	2.45314e-21	396	353.504	373	1.05515	0.0222527	0.941919	0.000409114	0.00941178
GO:0070647	protein modification by small protein conjugation or removal	0.0807396	4422.19	5059	1.144	0.0923664	7.11808e-23	2.51792e-21	1011	902.507	924	1.02381	0.0551247	0.913947	0.0124017	0.143278
GO:2000377	regulation of reactive oxygen species metabolic process	0.0140267	768.257	1052	1.36933	0.0192072	8.89337e-23	3.13748e-21	161	143.723	149	1.03672	0.00888915	0.925466	0.107065	0.631499
GO:2000147	positive regulation of cell motility	0.0533134	2920.03	3447	1.18047	0.0629348	9.05655e-23	3.1865e-21	440	392.783	404	1.02856	0.0241021	0.918182	0.0436066	0.348403
GO:0006605	protein targeting	0.0314462	1722.34	2135	1.23959	0.0389805	1.01664e-22	3.56745e-21	392	349.934	372	1.06306	0.0221931	0.94898	5.26082e-05	0.00159509
GO:0030168	platelet activation	0.0134467	736.491	1014	1.3768	0.0185135	1.12416e-22	3.93425e-21	141	125.869	134	1.0646	0.00799427	0.950355	0.01242	0.143364
GO:1903533	regulation of protein targeting	0.0292001	1599.32	1997	1.24866	0.0364609	1.28484e-22	4.48466e-21	300	267.806	287	1.07167	0.0171221	0.956667	4.90407e-05	0.00151485
GO:1902533	positive regulation of intracellular signal transduction	0.0977247	5352.48	6039	1.12826	0.110259	1.57914e-22	5.49734e-21	949	847.161	888	1.04821	0.052977	0.935722	1.9133e-06	8.20102e-05
GO:0034329	cell junction assembly	0.0142294	779.36	1063	1.36394	0.0194081	1.68754e-22	5.85919e-21	135	120.513	128	1.06213	0.00763632	0.948148	0.0185201	0.193256
GO:0051050	positive regulation of transport	0.0930975	5099.04	5770	1.13159	0.105348	1.87663e-22	6.49859e-21	961	857.873	900	1.04911	0.0536929	0.936524	1.0314e-06	4.68007e-05
GO:0071705	nitrogen compound transport	0.0424897	2327.2	2798	1.2023	0.0510854	2.02366e-22	6.98933e-21	525	468.661	499	1.06473	0.0297697	0.950476	1.45276e-06	6.41506e-05
GO:0015711	organic anion transport	0.0352944	1933.11	2365	1.22342	0.0431798	2.12372e-22	7.31573e-21	418	373.144	388	1.03981	0.0231476	0.92823	0.00828929	0.107086
GO:0006469	negative regulation of protein kinase activity	0.0272962	1495.04	1878	1.25615	0.0342882	2.30092e-22	7.90545e-21	247	220.494	234	1.06125	0.0139601	0.947368	0.00180935	0.0320447
GO:0001933	negative regulation of protein phosphorylation	0.0487363	2669.34	3170	1.18756	0.0578773	2.32672e-22	7.97327e-21	410	366.002	390	1.06557	0.0232669	0.951219	1.61508e-05	0.000572253
GO:0043433	negative regulation of sequence-specific DNA binding transcription factor activity	0.0150472	824.149	1114	1.3517	0.0203392	2.50159e-22	8.55024e-21	139	124.084	136	1.09604	0.00811359	0.978417	0.000123693	0.00334226
GO:0051239	regulation of multicellular organismal process	0.303348	16614.7	17659	1.06286	0.322415	2.51644e-22	8.57872e-21	2776	2478.1	2600	1.04919	0.155113	0.936599	5.91669e-18	2.22451e-15
GO:0032069	regulation of nuclease activity	0.00162945	89.2468	195	2.18495	0.00356028	2.57381e-22	8.75161e-21	26	23.2099	26	1.12021	0.00155113	1	0.0521538	0.389938
GO:0060711	labyrinthine layer development	0.00603228	330.394	520	1.57388	0.00949407	2.8369e-22	9.62134e-21	48	42.849	47	1.09688	0.00280396	0.979167	0.0289788	0.26648
GO:0008064	regulation of actin polymerization or depolymerization	0.0141712	776.172	1056	1.36052	0.0192803	4.76985e-22	1.61353e-20	160	142.83	150	1.0502	0.00894881	0.9375	0.0365802	0.311794
GO:0035023	regulation of Rho protein signal transduction	0.014594	799.329	1083	1.35489	0.0197732	4.79485e-22	1.61783e-20	130	116.049	127	1.09436	0.00757666	0.976923	0.00028621	0.00687269
GO:1903898	negative regulation of PERK-mediated unfolded protein response	0.000552935	30.2848	97	3.20293	0.00177101	4.84518e-22	1.63063e-20	5	4.46344	4	0.89617	0.000238635	0.8	0.907648	0.980039
GO:0016055	Wnt signaling pathway	0.0389803	2134.99	2583	1.20984	0.04716	4.9506e-22	1.66186e-20	345	307.977	334	1.08449	0.019926	0.968116	1.46336e-07	7.99021e-06
GO:0030948	negative regulation of vascular endothelial growth factor receptor signaling pathway	0.000827757	45.3371	124	2.73507	0.00226397	5.04514e-22	1.68929e-20	7	6.24881	7	1.12021	0.000417611	1	0.451688	0.975789
GO:0009790	embryo development	0.115758	6340.18	7069	1.11495	0.129065	5.11304e-22	1.70768e-20	905	807.883	866	1.07194	0.0516645	0.956906	8.1636e-13	1.05713e-10
GO:0006614	SRP-dependent cotranslational protein targeting to membrane	0.00423484	231.946	392	1.69005	0.00715707	5.77093e-22	1.92252e-20	92	82.1273	87	1.05933	0.00519031	0.945652	0.0609871	0.440677
GO:0006909	phagocytosis	0.0161143	882.595	1179	1.33583	0.021526	5.87059e-22	1.95078e-20	182	162.469	170	1.04635	0.010142	0.934066	0.0388804	0.323686
GO:0002694	regulation of leukocyte activation	0.046733	2559.61	3045	1.18963	0.0555951	6.7504e-22	2.2375e-20	464	414.207	433	1.04537	0.0258322	0.93319	0.00167823	0.0302933
GO:0016042	lipid catabolic process	0.0184091	1008.29	1323	1.31213	0.0241551	7.11797e-22	2.3534e-20	263	234.777	247	1.05206	0.0147357	0.939164	0.00623837	0.085869
GO:2000646	positive regulation of receptor catabolic process	0.000345297	18.9123	74	3.9128	0.00135108	7.23852e-22	2.38726e-20	5	4.46344	5	1.12021	0.000298294	1	0.566853	0.975789
GO:0061014	positive regulation of mRNA catabolic process	0.00245333	134.371	259	1.9275	0.00472878	9.08977e-22	2.99031e-20	25	22.3172	25	1.12021	0.00149147	1	0.0584327	0.424581
GO:0045655	regulation of monocyte differentiation	0.00244107	133.7	258	1.92969	0.00471052	9.41551e-22	3.08974e-20	18	16.0684	16	0.995744	0.00095454	0.888889	0.696583	0.975789
GO:1903708	positive regulation of hemopoiesis	0.01957	1071.87	1394	1.30053	0.0254514	1.12684e-21	3.68856e-20	165	147.293	152	1.03195	0.00906813	0.921212	0.142511	0.759834
GO:0046649	lymphocyte activation	0.0347749	1904.66	2325	1.22069	0.0424495	1.30556e-21	4.263e-20	348	310.655	317	1.02042	0.0189118	0.910919	0.153023	0.788421
GO:0006464	cellular protein modification process	0.273573	14983.9	15979	1.06641	0.291742	1.38674e-21	4.51687e-20	3134	2797.68	2908	1.03943	0.173488	0.927888	2.02104e-13	3.04748e-11
GO:0030335	positive regulation of cell migration	0.0519278	2844.14	3349	1.17751	0.0611455	1.49866e-21	4.86936e-20	422	376.714	388	1.02996	0.0231476	0.919431	0.0391874	0.324523
GO:0051336	regulation of hydrolase activity	0.114547	6273.87	6989	1.11399	0.127604	1.88694e-21	6.11582e-20	1171	1045.34	1077	1.03029	0.0642525	0.919727	0.000836408	0.0168292
GO:1903758	negative regulation of transcription from RNA polymerase II promoter by histone modification	0.000228817	12.5326	59	4.70774	0.00107721	1.96034e-21	6.3381e-20	2	1.78538	2	1.12021	0.000119318	1	0.796887	0.975789
GO:0030832	regulation of actin filament length	0.014313	783.938	1060	1.35215	0.0193533	2.32156e-21	7.4876e-20	161	143.723	151	1.05063	0.00900847	0.937888	0.0346062	0.299791
GO:0045637	regulation of myeloid cell differentiation	0.0237916	1303.09	1653	1.26853	0.0301802	2.34932e-21	7.55859e-20	238	212.46	218	1.02608	0.0130056	0.915966	0.142923	0.759834
GO:0036294	cellular response to decreased oxygen levels	0.0165359	905.686	1200	1.32496	0.0219094	3.08853e-21	9.91269e-20	190	169.611	177	1.04357	0.0105596	0.931579	0.046089	0.361927
GO:0050870	positive regulation of T cell activation	0.020359	1115.08	1439	1.29049	0.026273	3.4459e-21	1.10328e-19	201	179.43	187	1.04219	0.0111562	0.930348	0.046647	0.361927
GO:0060713	labyrinthine layer morphogenesis	0.00354887	194.375	339	1.74405	0.00618941	3.46418e-21	1.10643e-19	21	18.7464	21	1.12021	0.00125283	1	0.0920678	0.570127
GO:0007346	regulation of mitotic cell cycle	0.0568741	3115.05	3636	1.16724	0.0663855	3.63789e-21	1.1591e-19	641	572.213	614	1.07303	0.0366305	0.957878	1.08958e-09	8.85049e-08
GO:0070487	monocyte aggregation	0.00044579	24.4164	84	3.44031	0.00153366	3.74332e-21	1.18982e-19	3	2.67806	3	1.12021	0.000178976	1	0.711362	0.975789
GO:0007010	cytoskeleton organization	0.0895327	4903.8	5541	1.12994	0.101167	4.19629e-21	1.33058e-19	939	838.234	894	1.06653	0.0533349	0.952077	2.32341e-11	2.37006e-09
GO:0008593	regulation of Notch signaling pathway	0.0089007	487.5	706	1.4482	0.01289	6.86361e-21	2.17111e-19	72	64.2735	70	1.08909	0.00417611	0.972222	0.0130207	0.148346
GO:2000345	regulation of hepatocyte proliferation	0.00176759	96.8127	202	2.0865	0.00368808	6.97382e-21	2.20068e-19	14	12.4976	14	1.12021	0.000835223	1	0.203958	0.912577
GO:0001932	regulation of protein phosphorylation	0.140729	7707.87	8475	1.09953	0.154735	7.26491e-21	2.28706e-19	1341	1197.09	1255	1.04837	0.0748717	0.935869	1.11195e-08	7.7419e-07
GO:0032386	regulation of intracellular transport	0.0488262	2674.26	3155	1.17977	0.0576035	9.03159e-21	2.83644e-19	511	456.163	489	1.07198	0.0291731	0.956947	9.18831e-08	5.32639e-06
GO:0040029	regulation of gene expression, epigenetic	0.0153166	838.908	1119	1.33388	0.0204305	9.83519e-21	3.08146e-19	248	221.387	226	1.02084	0.0134829	0.91129	0.19975	0.912577
GO:0010822	positive regulation of mitochondrion organization	0.0137143	751.147	1017	1.35393	0.0185682	1.03372e-20	3.23104e-19	174	155.328	166	1.06871	0.00990335	0.954023	0.00313466	0.0503651
GO:0031331	positive regulation of cellular catabolic process	0.0246748	1351.46	1701	1.25864	0.0310566	1.09205e-20	3.40528e-19	287	256.201	266	1.03825	0.0158692	0.926829	0.0320883	0.284535
GO:0048513	animal organ development	0.308522	16898.1	17904	1.05953	0.326888	1.09553e-20	3.40805e-19	2936	2620.93	2671	1.0191	0.159349	0.909741	0.000524277	0.011634
GO:0072594	establishment of protein localization to organelle	0.0285455	1563.47	1937	1.23891	0.0353654	1.24473e-20	3.86308e-19	365	325.831	347	1.06497	0.0207016	0.950685	5.62097e-05	0.00167724
GO:0045859	regulation of protein kinase activity	0.0835239	4574.69	5184	1.13319	0.0946486	1.41618e-20	4.38482e-19	772	689.155	735	1.06652	0.0438492	0.952072	1.52759e-09	1.21828e-07
GO:1903894	regulation of IRE1-mediated unfolded protein response	0.00109877	60.1805	145	2.40942	0.00264739	1.51449e-20	4.6782e-19	12	10.7122	12	1.12021	0.000715905	1	0.255983	0.975789
GO:0034116	positive regulation of heterotypic cell-cell adhesion	0.000811617	44.4531	119	2.67698	0.00217268	1.68352e-20	5.18815e-19	12	10.7122	11	1.02686	0.000656246	0.916667	0.625495	0.975789
GO:0050778	positive regulation of immune response	0.0450943	2469.86	2929	1.1859	0.0534772	1.99465e-20	6.13262e-19	593	529.364	542	1.02387	0.032335	0.913997	0.0477284	0.367501
GO:0048878	chemical homeostasis	0.0858655	4702.94	5317	1.13057	0.0970769	2.05725e-20	6.31034e-19	925	825.736	857	1.03786	0.0511276	0.926486	0.000227362	0.00562379
GO:1903897	regulation of PERK-mediated unfolded protein response	0.000814144	44.5915	119	2.66867	0.00217268	2.12631e-20	6.50701e-19	10	8.92688	9	1.00819	0.000536929	0.9	0.707685	0.975789
GO:0043547	positive regulation of GTPase activity	0.0444228	2433.08	2888	1.18697	0.0527286	2.41953e-20	7.38713e-19	405	361.539	366	1.01234	0.0218351	0.903704	0.264056	0.975789
GO:0038093	Fc receptor signaling pathway	0.0161905	886.771	1169	1.31827	0.0213434	4.39097e-20	1.33752e-18	184	164.255	170	1.03498	0.010142	0.923913	0.100704	0.612932
GO:0043122	regulation of I-kappaB kinase/NF-kappaB signaling	0.0214063	1172.45	1494	1.27426	0.0272772	4.43628e-20	1.3482e-18	242	216.03	234	1.08318	0.0139601	0.966942	1.66028e-05	0.000584161
GO:0045047	protein targeting to ER	0.00476399	260.928	421	1.61347	0.00768655	4.495e-20	1.3629e-18	101	90.1615	96	1.06476	0.00572724	0.950495	0.0333928	0.291004
GO:0045580	regulation of T cell differentiation	0.0147572	808.266	1078	1.33372	0.019682	5.13763e-20	1.55416e-18	126	112.479	122	1.08465	0.00727837	0.968254	0.00166669	0.0301263
GO:0043086	negative regulation of catalytic activity	0.0771568	4225.95	4804	1.13678	0.0877107	6.06599e-20	1.83079e-18	863	770.39	789	1.02416	0.0470708	0.914253	0.0184807	0.193256
GO:1900103	positive regulation of endoplasmic reticulum unfolded protein response	0.00188127	103.039	208	2.01865	0.00379763	6.64057e-20	1.99962e-18	13	11.6049	13	1.12021	0.000775564	1	0.228496	0.954835
GO:0071593	lymphocyte aggregation	0.0227957	1248.54	1578	1.26387	0.0288109	6.69375e-20	2.01103e-18	222	198.177	200	1.0092	0.0119317	0.900901	0.396409	0.975789
GO:0072134	nephrogenic mesenchyme morphogenesis	0.000313772	17.1856	67	3.89862	0.00122328	7.02356e-20	2.10531e-18	2	1.78538	2	1.12021	0.000119318	1	0.796887	0.975789
GO:0030029	actin filament-based process	0.052889	2896.78	3382	1.1675	0.061748	8.67334e-20	2.59392e-18	490	437.417	459	1.04934	0.0273834	0.936735	0.000455173	0.0103091
GO:0032501	multicellular organismal process	0.562051	30784.1	31831	1.03401	0.581165	8.78138e-20	2.62028e-18	6553	5849.78	5762	0.984994	0.343754	0.879292	0.999993	1
GO:0010821	regulation of mitochondrion organization	0.0187571	1027.34	1327	1.29168	0.0242282	8.92538e-20	2.65722e-18	238	212.46	226	1.06373	0.0134829	0.94958	0.00141772	0.0262387
GO:0033673	negative regulation of kinase activity	0.0291567	1596.94	1965	1.23048	0.0358767	9.30296e-20	2.76338e-18	264	235.67	251	1.06505	0.0149744	0.950758	0.000599352	0.0129505
GO:0045616	regulation of keratinocyte differentiation	0.00510356	279.527	443	1.58482	0.00808822	1.00802e-19	2.9875e-18	38	33.9221	37	1.09073	0.00220737	0.973684	0.0743226	0.500517
GO:0033559	unsaturated fatty acid metabolic process	0.0069661	381.54	570	1.49394	0.010407	1.07832e-19	3.18867e-18	114	101.766	106	1.0416	0.00632383	0.929825	0.12531	0.70619
GO:0051495	positive regulation of cytoskeleton organization	0.0173914	952.543	1241	1.30283	0.022658	1.10733e-19	3.26711e-18	188	167.825	178	1.06063	0.0106193	0.946809	0.00690607	0.0932072
GO:0006629	lipid metabolic process	0.0994089	5444.73	6086	1.11778	0.111117	1.12344e-19	3.30724e-18	1214	1083.72	1139	1.05101	0.0679513	0.938221	9.80789e-09	6.93881e-07
GO:0071453	cellular response to oxygen levels	0.017761	972.79	1264	1.29936	0.0230779	1.13742e-19	3.34092e-18	206	183.894	193	1.04952	0.0115141	0.936893	0.0201909	0.205426
GO:0032986	protein-DNA complex disassembly	0.00160591	87.9575	185	2.10329	0.0033777	1.30248e-19	3.81723e-18	20	17.8538	19	1.0642	0.00113352	0.95	0.351425	0.975789
GO:0030833	regulation of actin filament polymerization	0.012225	669.577	913	1.36355	0.0166694	1.63493e-19	4.7809e-18	141	125.869	132	1.04871	0.00787495	0.93617	0.0548843	0.407805
GO:2000036	regulation of stem cell population maintenance	0.00300111	164.374	292	1.77644	0.00533129	1.64809e-19	4.8087e-18	23	20.5318	22	1.07151	0.00131249	0.956522	0.276413	0.975789
GO:0051056	regulation of small GTPase mediated signal transduction	0.0368068	2015.95	2423	1.20192	0.0442387	1.71253e-19	4.98565e-18	313	279.411	302	1.08084	0.0180169	0.964856	2.0286e-06	8.66698e-05
GO:0008202	steroid metabolic process	0.0173779	951.804	1237	1.29964	0.0225849	2.6109e-19	7.5843e-18	229	204.425	212	1.03705	0.0126477	0.925764	0.0590302	0.428686
GO:0042110	T cell activation	0.0227134	1244.03	1567	1.25961	0.02861	2.80604e-19	8.13318e-18	220	196.391	198	1.00819	0.0118124	0.9	0.414436	0.975789
GO:1903039	positive regulation of leukocyte cell-cell adhesion	0.0220474	1207.56	1526	1.2637	0.0278615	2.84869e-19	8.23868e-18	210	187.464	196	1.04553	0.0116931	0.933333	0.0299614	0.270785
GO:0051090	regulation of sequence-specific DNA binding transcription factor activity	0.0402833	2206.36	2628	1.1911	0.0479816	2.87751e-19	8.30376e-18	385	343.685	366	1.06493	0.0218351	0.950649	3.55651e-05	0.00113318
GO:0009719	response to endogenous stimulus	0.155249	8503.13	9266	1.08972	0.169177	3.02651e-19	8.71464e-18	1444	1289.04	1353	1.04962	0.0807183	0.936981	1.064e-09	8.69642e-08
GO:1900180	regulation of protein localization to nucleus	0.0226583	1241.02	1563	1.25945	0.028537	3.25239e-19	9.3446e-18	221	197.284	213	1.07966	0.0127073	0.963801	9.11021e-05	0.00253449
GO:1902905	positive regulation of supramolecular fiber organization	0.0149659	819.697	1084	1.32244	0.0197915	4.18217e-19	1.19898e-17	164	146.401	156	1.06557	0.00930676	0.951219	0.00626141	0.0859165
GO:0043620	regulation of DNA-templated transcription in response to stress	0.00781097	427.815	623	1.45624	0.0113746	4.20546e-19	1.20304e-17	119	106.23	109	1.02608	0.0065028	0.915966	0.256885	0.975789
GO:0070482	response to oxygen levels	0.0329907	1806.93	2189	1.21145	0.0399664	4.52913e-19	1.29282e-17	367	327.616	340	1.0378	0.020284	0.926431	0.0177495	0.186554
GO:0006636	unsaturated fatty acid biosynthetic process	0.00336869	184.507	317	1.71809	0.00578773	4.85073e-19	1.38162e-17	52	46.4198	47	1.0125	0.00280396	0.903846	0.509517	0.975789
GO:1903896	positive regulation of IRE1-mediated unfolded protein response	0.0010069	55.1492	133	2.41164	0.00242829	5.08297e-19	1.44464e-17	8	7.1415	8	1.12021	0.00047727	1	0.403199	0.975789
GO:0003272	endocardial cushion formation	0.00224088	122.736	233	1.89839	0.00425408	5.16128e-19	1.46373e-17	17	15.1757	17	1.12021	0.0010142	1	0.145049	0.759834
GO:0031579	membrane raft organization	0.00171622	93.9992	192	2.04257	0.0035055	5.20144e-19	1.47195e-17	22	19.6391	22	1.12021	0.00131249	1	0.0821768	0.536924
GO:1900026	positive regulation of substrate adhesion-dependent cell spreading	0.0039292	215.206	357	1.65888	0.00651805	5.59085e-19	1.57875e-17	34	30.3514	30	0.988423	0.00178976	0.882353	0.701374	0.975789
GO:0071456	cellular response to hypoxia	0.0161635	885.293	1158	1.30804	0.0211426	5.98246e-19	1.68572e-17	183	163.362	170	1.04063	0.010142	0.928962	0.0645611	0.462168
GO:1901990	regulation of mitotic cell cycle phase transition	0.0306585	1679.2	2047	1.21904	0.0373738	6.10277e-19	1.71595e-17	393	350.826	372	1.06035	0.0221931	0.946565	0.000110842	0.00302609
GO:0060669	embryonic placenta morphogenesis	0.00393647	215.604	357	1.65581	0.00651805	7.29027e-19	2.04547e-17	26	23.2099	25	1.07713	0.00149147	0.961538	0.215405	0.944524
GO:0043627	response to estrogen	0.00772261	422.975	615	1.45399	0.0112286	9.53824e-19	2.6705e-17	74	66.0589	69	1.04452	0.00411645	0.932432	0.180698	0.852852
GO:0045618	positive regulation of keratinocyte differentiation	0.00106123	58.1245	137	2.35701	0.00250132	9.66558e-19	2.69719e-17	15	13.3903	15	1.12021	0.000894881	1	0.182055	0.852852
GO:0045930	negative regulation of mitotic cell cycle	0.0246784	1351.66	1682	1.2444	0.0307097	9.67455e-19	2.69719e-17	279	249.06	266	1.06802	0.0158692	0.953405	0.000216591	0.00541848
GO:0006366	transcription from RNA polymerase II promoter	0.0875097	4792.99	5383	1.1231	0.0982819	9.85228e-19	2.74093e-17	824	735.575	772	1.04952	0.0460566	0.936893	5.17229e-06	0.000202566
GO:0051130	positive regulation of cellular component organization	0.133633	7319.23	8026	1.09656	0.146537	1.02008e-18	2.83192e-17	1215	1084.62	1163	1.07227	0.0693831	0.957202	4.77345e-17	1.39586e-14
GO:1901028	regulation of mitochondrial outer membrane permeabilization involved in apoptotic signaling pathway	0.00359678	196.999	332	1.68528	0.0060616	1.06715e-18	2.95633e-17	46	41.0636	46	1.12021	0.0027443	1	0.00536167	0.07669
GO:0006820	anion transport	0.0444249	2433.2	2866	1.17788	0.052327	1.24443e-18	3.44022e-17	538	480.266	495	1.03068	0.0295311	0.920074	0.0191049	0.195948
GO:0051174	regulation of phosphorus metabolic process	0.177593	9726.97	10515	1.08102	0.191981	1.4346e-18	3.95764e-17	1715	1530.96	1607	1.04967	0.0958716	0.937026	2.2264e-11	2.28884e-09
GO:0006897	endocytosis	0.0484955	2656.14	3105	1.16899	0.0566906	1.677e-18	4.61666e-17	508	453.485	473	1.04303	0.0282186	0.931102	0.00182321	0.0320744
GO:0035860	glial cell-derived neurotrophic factor receptor signaling pathway	0.00171235	93.7869	190	2.02587	0.00346899	1.75593e-18	4.82385e-17	5	4.46344	5	1.12021	0.000298294	1	0.566853	0.975789
GO:1990542	mitochondrial transmembrane transport	0.00463354	253.784	404	1.59191	0.00737617	1.97534e-18	5.4153e-17	83	74.0931	75	1.01224	0.00447441	0.903614	0.460836	0.975789
GO:0006612	protein targeting to membrane	0.0075403	412.99	601	1.45524	0.010973	1.9804e-18	5.41789e-17	134	119.62	127	1.06169	0.00757666	0.947761	0.0197732	0.201702
GO:0030098	lymphocyte differentiation	0.0243745	1335.02	1660	1.24343	0.030308	2.12168e-18	5.79236e-17	220	196.391	199	1.01328	0.0118721	0.904546	0.330144	0.975789
GO:0048545	response to steroid hormone	0.0386591	2117.39	2520	1.19014	0.0460098	2.26429e-18	6.16889e-17	336	299.943	315	1.0502	0.0187925	0.9375	0.00298803	0.0484229
GO:0060710	chorio-allantoic fusion	0.00171803	94.0984	190	2.01916	0.00346899	2.4234e-18	6.58874e-17	7	6.24881	7	1.12021	0.000417611	1	0.451688	0.975789
GO:0071214	cellular response to abiotic stimulus	0.0241414	1322.25	1645	1.24409	0.0300341	2.53073e-18	6.86637e-17	276	246.382	262	1.06339	0.0156306	0.949275	0.000638705	0.0136165
GO:0019220	regulation of phosphate metabolic process	0.176215	9651.46	10431	1.08077	0.190447	2.59887e-18	7.03674e-17	1701	1518.46	1593	1.04909	0.0950364	0.936508	4.73686e-11	4.54981e-09
GO:1902236	negative regulation of endoplasmic reticulum stress-induced intrinsic apoptotic signaling pathway	0.00124038	67.9369	151	2.22265	0.00275693	2.72644e-18	7.36699e-17	19	16.9611	18	1.06125	0.00107386	0.947368	0.379795	0.975789
GO:0002763	positive regulation of myeloid leukocyte differentiation	0.00642992	352.173	526	1.49358	0.00960362	2.76857e-18	7.46549e-17	50	44.6344	45	1.00819	0.00268464	0.9	0.548499	0.975789
GO:0071900	regulation of protein serine/threonine kinase activity	0.0533685	2923.05	3388	1.15906	0.0618575	3.19968e-18	8.61033e-17	486	433.846	465	1.07181	0.0277413	0.95679	2.06639e-07	1.09204e-05
GO:0010506	regulation of autophagy	0.0237328	1299.87	1619	1.24551	0.0295594	3.22079e-18	8.64947e-17	294	262.45	280	1.06687	0.0167044	0.952381	0.000192687	0.00488548
GO:0036003	positive regulation of transcription from RNA polymerase II promoter in response to stress	0.00162292	88.8888	182	2.0475	0.00332293	3.29501e-18	8.83076e-17	24	21.4245	24	1.12021	0.00143181	1	0.0654671	0.462168
GO:1903707	negative regulation of hemopoiesis	0.0138139	756.599	1004	1.32699	0.0183309	3.46948e-18	9.27944e-17	135	120.513	125	1.03723	0.00745734	0.925926	0.130358	0.712369
GO:0071901	negative regulation of protein serine/threonine kinase activity	0.0127408	697.829	936	1.3413	0.0170893	3.51416e-18	9.37989e-17	124	110.693	117	1.05697	0.00698007	0.943548	0.0373447	0.313605
GO:0071496	cellular response to external stimulus	0.0268696	1471.68	1808	1.22853	0.0330102	4.83626e-18	1.28827e-16	281	250.845	264	1.05244	0.0157499	0.939502	0.00446401	0.0664501
GO:0036293	response to decreased oxygen levels	0.0314299	1721.44	2083	1.21003	0.0380311	5.15255e-18	1.36975e-16	343	306.192	318	1.03856	0.0189715	0.927114	0.0192609	0.197395
GO:1901532	regulation of hematopoietic progenitor cell differentiation	0.00549632	301.039	461	1.53136	0.00841686	5.89099e-18	1.56289e-16	113	100.874	98	0.971512	0.00584656	0.867257	0.848207	0.975789
GO:0006954	inflammatory response	0.0336968	1845.61	2218	1.20177	0.0404959	6.36536e-18	1.68535e-16	461	411.529	400	0.971985	0.0238635	0.867679	0.963522	1
GO:0030041	actin filament polymerization	0.00243984	133.633	244	1.8259	0.00445491	6.76036e-18	1.78634e-16	26	23.2099	23	0.990957	0.00137215	0.884615	0.697171	0.975789
GO:0071364	cellular response to epidermal growth factor stimulus	0.00435735	238.656	382	1.60063	0.00697449	7.29027e-18	1.9225e-16	38	33.9221	37	1.09073	0.00220737	0.973684	0.0743226	0.500517
GO:0019080	viral gene expression	0.00600548	328.926	495	1.5049	0.00903763	7.434e-18	1.95648e-16	127	113.371	121	1.06729	0.00721871	0.952756	0.0133897	0.150981
GO:0061013	regulation of mRNA catabolic process	0.00330553	181.047	307	1.69569	0.00560516	9.27343e-18	2.43571e-16	31	27.6733	31	1.12021	0.00184942	1	0.0295389	0.267149
GO:0046578	regulation of Ras protein signal transduction	0.0247226	1354.08	1674	1.23626	0.0305636	1.0646e-17	2.79066e-16	213	190.143	206	1.0834	0.0122897	0.967136	5.19487e-05	0.00158239
GO:0009415	response to water	0.000831472	45.5406	114	2.50326	0.00208139	1.18264e-17	3.09391e-16	14	12.4976	14	1.12021	0.000835223	1	0.203958	0.912577
GO:1900024	regulation of substrate adhesion-dependent cell spreading	0.00590443	323.392	487	1.50591	0.00889157	1.21286e-17	3.16666e-16	49	43.7417	44	1.00591	0.00262498	0.897959	0.56825	0.975789
GO:0000077	DNA damage checkpoint	0.00983522	538.685	746	1.38485	0.0136203	1.23074e-17	3.207e-16	143	127.654	137	1.07321	0.00817325	0.958042	0.0042033	0.063577
GO:0031347	regulation of defense response	0.0548362	3003.43	3464	1.15335	0.0632451	1.5546e-17	4.04289e-16	733	654.34	653	0.997952	0.0389572	0.89086	0.594031	0.975789
GO:0006259	DNA metabolic process	0.0547725	2999.95	3460	1.15335	0.0631721	1.61955e-17	4.20349e-16	781	697.189	731	1.0485	0.0436105	0.935979	1.41336e-05	0.000506767
GO:0043549	regulation of kinase activity	0.0911772	4993.87	5572	1.11577	0.101733	1.66423e-17	4.31095e-16	831	741.824	793	1.06899	0.0473094	0.954272	6.40971e-11	5.98194e-09
GO:1901987	regulation of cell cycle phase transition	0.0332659	1822.01	2187	1.20032	0.0399299	1.72869e-17	4.46912e-16	419	374.036	398	1.06407	0.0237442	0.949881	2.11439e-05	0.000711593
GO:0050851	antigen receptor-mediated signaling pathway	0.0152292	834.119	1087	1.30317	0.0198463	1.8566e-17	4.7904e-16	172	153.542	160	1.04206	0.0095454	0.930233	0.0641599	0.459847
GO:0050764	regulation of phagocytosis	0.00515521	282.356	435	1.54061	0.00794216	1.92424e-17	4.95521e-16	68	60.7028	60	0.988423	0.00357953	0.882353	0.695505	0.975789
GO:0040012	regulation of locomotion	0.103348	5660.48	6269	1.1075	0.114458	2.1025e-17	5.40367e-16	839	748.965	783	1.04544	0.0467128	0.933254	2.53026e-05	0.000840801
GO:0044773	mitotic DNA damage checkpoint	0.00711204	389.534	566	1.45302	0.0103339	2.47035e-17	6.33671e-16	100	89.2688	96	1.0754	0.00572724	0.96	0.0137315	0.154043
GO:0045088	regulation of innate immune response	0.0300142	1643.91	1990	1.21053	0.0363331	2.47834e-17	6.34484e-16	416	371.358	375	1.00981	0.022372	0.901442	0.312734	0.975789
GO:0071396	cellular response to lipid	0.0563421	3085.91	3549	1.15006	0.0647971	2.52879e-17	6.46144e-16	485	432.954	450	1.03937	0.0268464	0.927835	0.0050851	0.0736137
GO:0098602	single organism cell adhesion	0.0437427	2395.83	2808	1.17204	0.051268	2.55118e-17	6.5007e-16	390	348.148	361	1.03692	0.0215368	0.925641	0.0170194	0.18149
GO:0006066	alcohol metabolic process	0.0206763	1132.46	1423	1.25655	0.0259809	2.55404e-17	6.5007e-16	271	241.918	252	1.04167	0.015034	0.929889	0.0242513	0.231921
GO:0032271	regulation of protein polymerization	0.0152419	834.816	1086	1.30089	0.019828	3.02609e-17	7.68733e-16	182	162.469	171	1.05251	0.0102016	0.93956	0.0206492	0.208377
GO:0034114	regulation of heterotypic cell-cell adhesion	0.00164977	90.3594	181	2.00311	0.00330467	3.0979e-17	7.85458e-16	20	17.8538	19	1.0642	0.00113352	0.95	0.351425	0.975789
GO:0044774	mitotic DNA integrity checkpoint	0.00757466	414.872	595	1.43418	0.0108634	4.42954e-17	1.12093e-15	107	95.5176	103	1.07834	0.00614485	0.962617	0.00792881	0.102895
GO:0031570	DNA integrity checkpoint	0.0103611	567.489	775	1.36566	0.0141498	5.99753e-17	1.51481e-15	152	135.689	146	1.07599	0.00871018	0.960526	0.00212569	0.0362801
GO:0042327	positive regulation of phosphorylation	0.1005	5504.46	6096	1.10746	0.1113	6.48885e-17	1.63576e-15	967	863.229	901	1.04375	0.0537525	0.931748	1.33531e-05	0.000483295
GO:0043280	positive regulation of cysteine-type endopeptidase activity involved in apoptotic process	0.0102875	563.455	770	1.36657	0.0140585	6.54917e-17	1.64781e-15	118	105.337	111	1.05376	0.00662212	0.940678	0.0537327	0.399925
GO:0009896	positive regulation of catabolic process	0.0319495	1749.91	2101	1.20063	0.0383597	6.83064e-17	1.71535e-15	348	310.655	323	1.03974	0.0192698	0.928161	0.0154943	0.169625
GO:0097191	extrinsic apoptotic signaling pathway	0.00848848	464.923	653	1.40454	0.0119224	8.47399e-17	2.12399e-15	95	84.8054	90	1.06125	0.00536929	0.947368	0.050087	0.382306
GO:0002761	regulation of myeloid leukocyte differentiation	0.0136629	748.329	983	1.31359	0.0179475	9.25858e-17	2.31623e-15	110	98.1957	99	1.00819	0.00590622	0.9	0.478571	0.975789
GO:0007093	mitotic cell cycle checkpoint	0.0107306	587.724	797	1.35608	0.0145515	1.01018e-16	2.52238e-15	149	133.011	141	1.06007	0.00841188	0.946309	0.0168069	0.179369
GO:0072040	negative regulation of mesenchymal cell apoptotic process involved in nephron morphogenesis	0.00054269	29.7237	85	2.85967	0.00155192	1.06141e-16	2.64529e-15	4	3.57075	4	1.12021	0.000238635	1	0.635012	0.975789
GO:2000145	regulation of cell motility	0.0965841	5290.01	5867	1.10907	0.107119	1.08989e-16	2.71112e-15	772	689.155	723	1.04911	0.0431333	0.936528	1.22692e-05	0.000445996
GO:0016310	phosphorylation	0.120139	6580.16	7213	1.09617	0.131694	1.18466e-16	2.94131e-15	1259	1123.89	1181	1.05081	0.070457	0.938046	5.87772e-09	4.34522e-07
GO:0048731	system development	0.42623	23345	24296	1.04074	0.443592	1.209e-16	2.99608e-15	4138	3693.94	3802	1.02925	0.226823	0.918801	1.56784e-10	1.43272e-08
GO:0050900	leukocyte migration	0.0264945	1451.13	1769	1.21905	0.0322981	1.5033e-16	3.71841e-15	301	268.699	260	0.967625	0.0155113	0.863787	0.954123	1
GO:0032956	regulation of actin cytoskeleton organization	0.0300834	1647.7	1985	1.20471	0.0362418	1.51586e-16	3.74243e-15	288	257.094	274	1.06576	0.0163465	0.951389	0.000289014	0.00692739
GO:0006413	translational initiation	0.00749001	410.236	586	1.42845	0.0106991	1.55933e-16	3.84255e-15	143	127.654	132	1.03404	0.00787495	0.923077	0.147239	0.768246
GO:0010831	positive regulation of myotube differentiation	0.00238926	130.862	235	1.79578	0.00429059	1.5752e-16	3.87441e-15	32	28.566	31	1.08521	0.00184942	0.96875	0.127968	0.707807
GO:0042254	ribosome biogenesis	0.0182325	998.61	1265	1.26676	0.0230962	1.63583e-16	4.01603e-15	323	288.338	307	1.06472	0.0183152	0.950464	0.000160569	0.00416676
GO:0009628	response to abiotic stimulus	0.102921	5637.06	6226	1.10448	0.113673	1.75111e-16	4.29103e-15	1098	980.171	1027	1.04778	0.0612695	0.935337	3.69605e-07	1.85437e-05
GO:0070646	protein modification by small protein removal	0.022225	1217.29	1509	1.23964	0.0275511	1.88547e-16	4.6117e-15	306	273.163	263	0.962797	0.0156902	0.859477	0.972947	1
GO:2001056	positive regulation of cysteine-type endopeptidase activity	0.011315	619.731	832	1.34252	0.0151905	2.01159e-16	4.91103e-15	128	114.264	119	1.04145	0.00709939	0.929688	0.10808	0.636731
GO:0070255	regulation of mucus secretion	0.00067715	37.0882	97	2.61539	0.00177101	2.0717e-16	5.04844e-15	9	8.03419	9	1.12021	0.000536929	1	0.359912	0.975789
GO:0019216	regulation of lipid metabolic process	0.0354747	1942.99	2305	1.18632	0.0420843	2.28048e-16	5.54691e-15	364	324.938	351	1.08021	0.0209402	0.964286	3.70621e-07	1.85437e-05
GO:0060429	epithelium development	0.115086	6303.4	6918	1.0975	0.126308	2.47468e-16	6.00818e-15	1050	937.322	924	0.985787	0.0551247	0.88	0.920324	0.989976
GO:0010950	positive regulation of endopeptidase activity	0.0121193	663.787	882	1.32874	0.0161034	2.69512e-16	6.53132e-15	142	126.762	130	1.02555	0.00775564	0.915493	0.232848	0.971171
GO:0038095	Fc-epsilon receptor signaling pathway	0.0114249	625.754	838	1.33918	0.0153001	2.70665e-16	6.5472e-15	123	109.801	115	1.04735	0.00686076	0.934959	0.0782726	0.524969
GO:0044033	multi-organism metabolic process	0.00788106	431.654	610	1.41317	0.0111373	2.78355e-16	6.72087e-15	147	131.225	141	1.07449	0.00841188	0.959184	0.00311217	0.0500648
GO:0001666	response to hypoxia	0.0308534	1689.87	2028	1.20009	0.0370269	2.79292e-16	6.73113e-15	335	299.05	310	1.03661	0.0184942	0.925373	0.0270057	0.251143
GO:0045682	regulation of epidermis development	0.00986521	540.327	738	1.36584	0.0134743	3.15222e-16	7.58319e-15	78	69.6296	75	1.07713	0.00447441	0.961538	0.0263195	0.245869
GO:0042592	homeostatic process	0.130446	7144.67	7790	1.09032	0.142229	3.18951e-16	7.65891e-15	1427	1273.87	1316	1.03308	0.0785109	0.922214	5.93495e-05	0.00173551
GO:0006468	protein phosphorylation	0.100693	5515.03	6093	1.1048	0.111245	3.23812e-16	7.76146e-15	952	849.839	901	1.0602	0.0537525	0.946429	1.60587e-09	1.27299e-07
GO:0010952	positive regulation of peptidase activity	0.0142655	781.336	1016	1.30034	0.01855	3.44004e-16	8.23044e-15	164	146.401	151	1.03141	0.00900847	0.920732	0.148417	0.774085
GO:0072076	nephrogenic mesenchyme development	0.000422447	23.1379	72	3.11178	0.00131456	3.55294e-16	8.48515e-15	3	2.67806	3	1.12021	0.000178976	1	0.711362	0.975789
GO:0016050	vesicle organization	0.0267321	1464.14	1779	1.21504	0.0324807	3.6588e-16	8.72212e-15	320	285.66	308	1.0782	0.0183749	0.9625	3.74948e-06	0.000151814
GO:0090205	positive regulation of cholesterol metabolic process	0.000452965	24.8093	75	3.02305	0.00136934	3.86741e-16	9.20277e-15	6	5.35613	6	1.12021	0.000357952	1	0.506007	0.975789
GO:0050852	T cell receptor signaling pathway	0.0117352	642.748	856	1.33178	0.0156287	4.44161e-16	1.055e-14	141	125.869	131	1.04076	0.0078153	0.929078	0.0982044	0.59994
GO:0045087	innate immune response	0.0365158	2000.01	2363	1.1815	0.0431433	4.57108e-16	1.0838e-14	629	561.501	525	0.934994	0.0313208	0.834658	0.999997	1
GO:0051270	regulation of cellular component movement	0.104927	5746.94	6332	1.1018	0.115609	4.66185e-16	1.10333e-14	843	752.536	792	1.05244	0.0472497	0.939502	9.88393e-07	4.51606e-05
GO:0015804	neutral amino acid transport	0.00225361	123.432	223	1.80666	0.0040715	4.90227e-16	1.15815e-14	36	32.1368	36	1.12021	0.00214772	1	0.0167276	0.178667
GO:0030334	regulation of cell migration	0.0922412	5052.14	5604	1.10923	0.102317	5.44212e-16	1.28338e-14	717	640.057	672	1.04991	0.0400907	0.937238	1.83968e-05	0.000636331
GO:0031397	negative regulation of protein ubiquitination	0.00871203	477.167	662	1.38736	0.0120867	5.5527e-16	1.30712e-14	138	123.191	133	1.07963	0.00793461	0.963768	0.00208778	0.0359596
GO:0035794	positive regulation of mitochondrial membrane permeability	0.00170354	93.3046	181	1.93988	0.00330467	5.61286e-16	1.31892e-14	20	17.8538	20	1.12021	0.00119318	1	0.103149	0.615269
GO:2000736	regulation of stem cell differentiation	0.0120332	659.07	874	1.32611	0.0159573	5.67814e-16	1.33188e-14	141	125.869	127	1.00899	0.00757666	0.900709	0.445298	0.975789
GO:0072599	establishment of protein localization to endoplasmic reticulum	0.00543518	297.69	446	1.4982	0.008143	5.83662e-16	1.36662e-14	105	93.7322	100	1.06687	0.00596587	0.952381	0.0252808	0.240543
GO:1903047	mitotic cell cycle process	0.0518868	2841.89	3267	1.14959	0.0596484	6.14704e-16	1.43675e-14	640	571.32	614	1.0747	0.0366305	0.959375	4.1033e-10	3.50619e-08
GO:0010035	response to inorganic substance	0.0429164	2350.57	2740	1.16567	0.0500265	6.18198e-16	1.44235e-14	479	427.598	443	1.03602	0.0264288	0.924843	0.0103112	0.125403
GO:0021502	neural fold elevation formation	0.000539285	29.5372	83	2.81002	0.0015154	6.19701e-16	1.4433e-14	3	2.67806	3	1.12021	0.000178976	1	0.711362	0.975789
GO:0006281	DNA repair	0.0333269	1825.35	2171	1.18936	0.0396378	6.84174e-16	1.59064e-14	497	443.666	468	1.05485	0.0279203	0.94165	8.41622e-05	0.00236619
GO:1904589	regulation of protein import	0.0196981	1078.88	1349	1.25036	0.0246298	6.85966e-16	1.592e-14	174	155.328	169	1.08802	0.0100823	0.971264	0.000102509	0.0028161
GO:0016197	endosomal transport	0.0195694	1071.84	1341	1.25112	0.0244838	7.05704e-16	1.63492e-14	252	224.957	240	1.06687	0.0143181	0.952381	0.000555582	0.0121339
GO:0042306	regulation of protein import into nucleus	0.0195052	1068.32	1337	1.2515	0.0244107	7.16901e-16	1.65794e-14	171	152.65	166	1.08746	0.00990335	0.97076	0.00013295	0.00357769
GO:0030838	positive regulation of actin filament polymerization	0.00631803	346.045	504	1.45646	0.00920195	8.7931e-16	2.02997e-14	73	65.1662	69	1.05883	0.00411645	0.945206	0.0960286	0.591315
GO:0051347	positive regulation of transferase activity	0.0724866	3970.16	4462	1.12388	0.0814665	9.11885e-16	2.10149e-14	676	603.457	645	1.06884	0.0384799	0.954142	4.56333e-09	3.43136e-07
GO:0032329	serine transport	0.000451372	24.7221	74	2.99328	0.00135108	9.88318e-16	2.27365e-14	11	9.81957	11	1.12021	0.000656246	1	0.286776	0.975789
GO:0000302	response to reactive oxygen species	0.0157294	861.517	1103	1.2803	0.0201384	1.01266e-15	2.32557e-14	183	163.362	166	1.01615	0.00990335	0.907104	0.312109	0.975789
GO:1905069	allantois development	0.000461935	25.3007	75	2.96435	0.00136934	1.04014e-15	2.38452e-14	2	1.78538	2	1.12021	0.000119318	1	0.796887	0.975789
GO:0051701	interaction with host	0.0118449	648.757	860	1.32561	0.0157017	1.04705e-15	2.39619e-14	153	136.581	140	1.02503	0.00835222	0.915033	0.226182	0.954835
GO:0016125	sterol metabolic process	0.00969104	530.788	723	1.36213	0.0132004	1.06865e-15	2.44138e-14	130	116.049	123	1.05989	0.00733803	0.946154	0.0256072	0.243174
GO:0051222	positive regulation of protein transport	0.0439596	2407.71	2798	1.1621	0.0510854	1.08335e-15	2.47066e-14	476	424.919	449	1.05667	0.0267868	0.943277	6.84877e-05	0.00198073
GO:0048193	Golgi vesicle transport	0.0271423	1486.61	1798	1.20946	0.0328276	1.15286e-15	2.62466e-14	328	292.802	314	1.0724	0.0187328	0.957317	1.75005e-05	0.000612187
GO:0044282	small molecule catabolic process	0.0247212	1354.01	1652	1.22008	0.0301619	1.16222e-15	2.64139e-14	346	308.87	325	1.05222	0.0193891	0.939306	0.0017405	0.0310764
GO:0045656	negative regulation of monocyte differentiation	0.000904351	49.5322	115	2.32172	0.00209965	1.43647e-15	3.25905e-14	7	6.24881	6	0.960182	0.000357952	0.857143	0.831914	0.975789
GO:0019752	carboxylic acid metabolic process	0.0633728	3470.99	3930	1.13224	0.0717533	1.54126e-15	3.49077e-14	837	747.18	775	1.03723	0.0462355	0.925926	0.000555409	0.0121339
GO:0070849	response to epidermal growth factor	0.00470227	257.548	394	1.52981	0.00719359	1.57089e-15	3.55177e-14	42	37.4929	41	1.09354	0.00244601	0.97619	0.0512333	0.388576
GO:1901739	regulation of myoblast fusion	0.00118129	64.7007	138	2.1329	0.00251958	1.63982e-15	3.70127e-14	21	18.7464	20	1.06687	0.00119318	0.952381	0.324767	0.975789
GO:0051599	response to hydrostatic pressure	0.000283162	15.5091	56	3.61079	0.00102244	1.6441e-15	3.70458e-14	6	5.35613	6	1.12021	0.000357952	1	0.506007	0.975789
GO:0071495	cellular response to endogenous stimulus	0.122569	6713.22	7324	1.09098	0.13372	2.02273e-15	4.54994e-14	1074	958.747	1015	1.05867	0.0605536	0.945065	4.20779e-10	3.54937e-08
GO:0015825	L-serine transport	0.000448569	24.5686	73	2.97128	0.00133282	2.19814e-15	4.93606e-14	10	8.92688	10	1.12021	0.000596588	1	0.321271	0.975789
GO:1901030	positive regulation of mitochondrial outer membrane permeabilization involved in apoptotic signaling pathway	0.00311796	170.774	283	1.65716	0.00516697	2.39629e-15	5.37186e-14	37	33.0294	37	1.12021	0.00220737	1	0.014929	0.164653
GO:0048732	gland development	0.0556439	3047.67	3477	1.14087	0.0634825	2.44949e-15	5.48178e-14	396	353.504	381	1.07778	0.02273	0.962121	3.02013e-07	1.52854e-05
GO:0010867	positive regulation of triglyceride biosynthetic process	0.000544309	29.8124	82	2.75054	0.00149714	2.86496e-15	6.40067e-14	11	9.81957	11	1.12021	0.000656246	1	0.286776	0.975789
GO:0001842	neural fold formation	0.000685777	37.5607	95	2.52924	0.00173449	2.97832e-15	6.64266e-14	7	6.24881	7	1.12021	0.000417611	1	0.451688	0.975789
GO:0010564	regulation of cell cycle process	0.060996	3340.81	3787	1.13356	0.0691424	3.01736e-15	6.71835e-14	689	615.062	650	1.0568	0.0387782	0.943396	1.54391e-06	6.7721e-05
GO:0008637	apoptotic mitochondrial changes	0.00485741	266.045	403	1.51478	0.00735791	3.04491e-15	6.76823e-14	59	52.6686	58	1.10123	0.00346021	0.983051	0.00990637	0.121494
GO:0038066	p38MAPK cascade	0.000687175	37.6373	95	2.52409	0.00173449	3.35212e-15	7.43854e-14	6	5.35613	6	1.12021	0.000357952	1	0.506007	0.975789
GO:0072595	maintenance of protein localization in organelle	0.00146995	80.5108	160	1.98731	0.00292125	3.72599e-15	8.25425e-14	31	27.6733	30	1.08408	0.00178976	0.967742	0.139815	0.75372
GO:1902337	regulation of apoptotic process involved in morphogenesis	0.00124483	68.1807	142	2.0827	0.00259261	3.94576e-15	8.72642e-14	10	8.92688	10	1.12021	0.000596588	1	0.321271	0.975789
GO:0003014	renal system process	0.0122431	670.567	880	1.31232	0.0160669	4.44237e-15	9.80825e-14	102	91.0542	98	1.07628	0.00584656	0.960784	0.011756	0.138122
GO:0022613	ribonucleoprotein complex biogenesis	0.0283279	1551.55	1862	1.20009	0.0339961	4.66441e-15	1.02812e-13	454	405.28	432	1.06593	0.0257726	0.951542	4.95899e-06	0.000196552
GO:0006596	polyamine biosynthetic process	0.000680029	37.2459	94	2.52377	0.00171624	4.6873e-15	1.03144e-13	13	11.6049	13	1.12021	0.000775564	1	0.228496	0.954835
GO:0070268	cornification	0.00366509	200.741	320	1.5941	0.00584251	5.0476e-15	1.10887e-13	112	99.981	90	0.900171	0.00536929	0.803571	0.998369	1
GO:1902686	mitochondrial outer membrane permeabilization involved in programmed cell death	0.00156591	85.7664	167	1.94715	0.00304906	5.25167e-15	1.15178e-13	18	16.0684	18	1.12021	0.00107386	1	0.12947	0.707807
GO:0052547	regulation of peptidase activity	0.0328146	1797.29	2129	1.18456	0.0388709	5.43852e-15	1.19077e-13	409	365.109	371	1.01613	0.0221334	0.907091	0.193223	0.899089
GO:0031424	keratinization	0.00513053	281.004	420	1.49464	0.00766829	5.56655e-15	1.21678e-13	225	200.855	124	0.617362	0.00739769	0.551111	1	1
GO:0000288	nuclear-transcribed mRNA catabolic process, deadenylation-dependent decay	0.00432069	236.649	365	1.54237	0.00666411	5.68726e-15	1.24111e-13	67	59.8101	65	1.08677	0.00387782	0.970149	0.0202476	0.205426
GO:0043124	negative regulation of I-kappaB kinase/NF-kappaB signaling	0.00565558	309.762	455	1.46887	0.00830732	5.96287e-15	1.2991e-13	54	48.2051	53	1.09947	0.00316191	0.981482	0.0162014	0.175178
GO:0060142	regulation of syncytium formation by plasma membrane fusion	0.00171166	93.749	178	1.89869	0.0032499	6.18984e-15	1.34632e-13	27	24.1026	26	1.07872	0.00155113	0.962963	0.197871	0.911369
GO:1902807	negative regulation of cell cycle G1/S phase transition	0.00795843	435.891	606	1.39026	0.0110642	6.3153e-15	1.37134e-13	101	90.1615	97	1.07585	0.0057869	0.960396	0.0127075	0.145533
GO:0007044	cell-substrate junction assembly	0.00364376	199.572	318	1.59341	0.00580599	6.44257e-15	1.39667e-13	41	36.6002	37	1.01092	0.00220737	0.902439	0.546875	0.975789
GO:0006082	organic acid metabolic process	0.0784811	4298.49	4792	1.11481	0.0874916	6.55101e-15	1.41784e-13	965	861.444	899	1.0436	0.0536332	0.931606	1.46608e-05	0.000522821
GO:0072136	metanephric mesenchymal cell proliferation involved in metanephros development	0.000718002	39.3257	97	2.46658	0.00177101	6.74996e-15	1.45778e-13	3	2.67806	3	1.12021	0.000178976	1	0.711362	0.975789
GO:0009605	response to external stimulus	0.173518	9503.75	10193	1.07252	0.186102	6.75769e-15	1.45778e-13	1788	1596.13	1615	1.01182	0.0963489	0.903244	0.0685574	0.478339
GO:0030705	cytoskeleton-dependent intracellular transport	0.0114576	627.543	829	1.32103	0.0151357	6.93903e-15	1.49344e-13	149	133.011	142	1.06759	0.00847154	0.95302	0.00716859	0.0960605
GO:0042035	regulation of cytokine biosynthetic process	0.00900275	493.09	673	1.36486	0.0122875	6.94572e-15	1.49344e-13	96	85.698	90	1.0502	0.00536929	0.9375	0.0984366	0.600522
GO:0098542	defense response to other organism	0.0227811	1247.74	1526	1.22301	0.0278615	7.10481e-15	1.52458e-13	418	373.144	346	0.927257	0.0206419	0.827751	0.999981	1
GO:0042129	regulation of T cell proliferation	0.0144335	790.535	1015	1.28394	0.0185317	7.11368e-15	1.52458e-13	149	133.011	135	1.01496	0.00805393	0.90604	0.357126	0.975789
GO:0010830	regulation of myotube differentiation	0.00466634	255.58	388	1.51811	0.00708404	7.24277e-15	1.54972e-13	55	49.0978	53	1.07948	0.00316191	0.963636	0.0562365	0.415703
GO:1902903	regulation of supramolecular fiber organization	0.0288446	1579.85	1890	1.19632	0.0345073	8.12793e-15	1.73629e-13	289	257.987	271	1.05044	0.0161675	0.937716	0.00552383	0.0779079
GO:0019083	viral transcription	0.00556488	304.794	448	1.46985	0.00817951	8.66456e-15	1.84792e-13	113	100.874	107	1.06073	0.00638349	0.946903	0.0345368	0.299387
GO:0048016	inositol phosphate-mediated signaling	0.00308415	168.922	278	1.64573	0.00507568	9.03483e-15	1.92378e-13	20	17.8538	20	1.12021	0.00119318	1	0.103149	0.615269
GO:0003100	regulation of systemic arterial blood pressure by endothelin	0.000688232	37.6951	94	2.49369	0.00171624	9.30668e-15	1.97846e-13	5	4.46344	5	1.12021	0.000298294	1	0.566853	0.975789
GO:0045542	positive regulation of cholesterol biosynthetic process	0.000391505	21.4431	66	3.07791	0.00120502	9.43842e-15	2.00323e-13	5	4.46344	5	1.12021	0.000298294	1	0.566853	0.975789
GO:1990440	positive regulation of transcription from RNA polymerase II promoter in response to endoplasmic reticulum stress	0.000472626	25.8862	74	2.85867	0.00135108	9.5171e-15	2.01668e-13	11	9.81957	11	1.12021	0.000656246	1	0.286776	0.975789
GO:0045937	positive regulation of phosphate metabolic process	0.114021	6245.05	6822	1.09238	0.124555	9.94037e-15	2.10298e-13	1093	975.708	1021	1.04642	0.0609116	0.934126	8.50894e-07	4.02767e-05
GO:0043254	regulation of protein complex assembly	0.036669	2008.4	2354	1.17208	0.042979	1.02575e-14	2.1666e-13	389	347.256	366	1.05398	0.0218351	0.940874	0.000608979	0.013094
GO:0030217	T cell differentiation	0.0163685	896.521	1133	1.26377	0.0206861	1.06987e-14	2.25615e-13	129	115.157	120	1.04206	0.00715905	0.930233	0.102841	0.615269
GO:0007254	JNK cascade	0.0082785	453.422	625	1.37841	0.0114112	1.10541e-14	2.32738e-13	81	72.3077	77	1.06489	0.00459372	0.950617	0.0558064	0.414422
GO:0007257	activation of JUN kinase activity	0.00371814	203.646	322	1.58117	0.00587902	1.11791e-14	2.34994e-13	36	32.1368	35	1.08909	0.00208806	0.972222	0.08927	0.567032
GO:0002181	cytoplasmic translation	0.00176305	96.564	181	1.8744	0.00330467	1.12424e-14	2.35947e-13	43	38.3856	43	1.12021	0.00256533	1	0.00754344	0.0992641
GO:0051251	positive regulation of lymphocyte activation	0.0274735	1504.75	1806	1.2002	0.0329737	1.16886e-14	2.44921e-13	262	233.884	242	1.0347	0.0144374	0.923664	0.0580087	0.424581
GO:0007167	enzyme linked receptor protein signaling pathway	0.083738	4586.42	5089	1.10958	0.0929141	1.22471e-14	2.56216e-13	706	630.238	669	1.0615	0.0399117	0.947592	1.17644e-07	6.6441e-06
GO:0051259	protein oligomerization	0.0410451	2248.08	2611	1.16143	0.0476712	1.26266e-14	2.63735e-13	490	437.417	447	1.02191	0.0266675	0.912245	0.0869016	0.559461
GO:0008610	lipid biosynthetic process	0.0496442	2719.06	3115	1.14562	0.0568732	1.33532e-14	2.7847e-13	577	515.081	546	1.06003	0.0325737	0.946274	3.1805e-06	0.000130788
GO:0030855	epithelial cell differentiation	0.0614829	3367.48	3804	1.12963	0.0694528	1.37007e-14	2.85266e-13	648	578.462	538	0.930053	0.0320964	0.830247	1	1
GO:0015669	gas transport	0.00112967	61.8733	131	2.11723	0.00239178	1.38374e-14	2.87657e-13	20	17.8538	16	0.89617	0.00095454	0.8	0.944246	1
GO:1901741	positive regulation of myoblast fusion	0.00114252	62.5769	132	2.1094	0.00241004	1.43186e-14	2.97191e-13	19	16.9611	19	1.12021	0.00113352	1	0.115563	0.664101
GO:0008643	carbohydrate transport	0.00562951	308.334	451	1.4627	0.00823428	1.44388e-14	2.99212e-13	83	74.0931	79	1.06623	0.00471304	0.951807	0.0484874	0.371822
GO:1903726	negative regulation of phospholipid metabolic process	0.000716182	39.226	96	2.44736	0.00175275	1.45029e-14	3.00069e-13	9	8.03419	9	1.12021	0.000536929	1	0.359912	0.975789
GO:0032273	positive regulation of protein polymerization	0.00798608	437.405	605	1.38316	0.011046	1.60668e-14	3.31905e-13	97	86.5907	93	1.07402	0.00554826	0.958763	0.017291	0.183198
GO:2000121	regulation of removal of superoxide radicals	0.000867541	47.5161	109	2.29396	0.0019901	1.6167e-14	3.33451e-13	10	8.92688	10	1.12021	0.000596588	1	0.321271	0.975789
GO:2000116	regulation of cysteine-type endopeptidase activity	0.0206872	1133.06	1395	1.23118	0.0254697	1.68859e-14	3.47733e-13	231	206.211	213	1.03292	0.0127073	0.922078	0.0850609	0.548147
GO:0032147	activation of protein kinase activity	0.0359958	1971.53	2311	1.17219	0.0421939	1.74736e-14	3.59273e-13	315	281.197	305	1.08465	0.0181959	0.968254	4.92847e-07	2.42898e-05
GO:1903426	regulation of reactive oxygen species biosynthetic process	0.00630209	345.172	495	1.43407	0.00903763	1.75086e-14	3.59433e-13	73	65.1662	70	1.07418	0.00417611	0.958904	0.0389634	0.323686
GO:0043281	regulation of cysteine-type endopeptidase activity involved in apoptotic process	0.0188915	1034.71	1285	1.2419	0.0234613	1.96806e-14	4.03391e-13	203	181.216	189	1.04296	0.0112755	0.931034	0.0423617	0.339636
GO:0070972	protein localization to endoplasmic reticulum	0.00653809	358.098	510	1.42419	0.0093115	2.10845e-14	4.31494e-13	124	110.693	119	1.07504	0.00709939	0.959677	0.00625037	0.0859165
GO:0031401	positive regulation of protein modification process	0.121032	6629.04	7213	1.08809	0.131694	2.14131e-14	4.37538e-13	1182	1055.16	1105	1.04724	0.0659229	0.934856	1.79638e-07	9.60919e-06
GO:0045595	regulation of cell differentiation	0.202906	11113.4	11830	1.06448	0.21599	2.16641e-14	4.41981e-13	1672	1492.57	1572	1.05321	0.0937836	0.940191	1.23766e-12	1.52209e-10
GO:0000278	mitotic cell cycle	0.0576171	3155.75	3576	1.13317	0.06529	2.20983e-14	4.50142e-13	697	622.203	668	1.0736	0.039852	0.958393	1.35823e-10	1.24985e-08
GO:0006690	icosanoid metabolic process	0.00629697	344.892	494	1.43233	0.00901937	2.23504e-14	4.54573e-13	101	90.1615	93	1.03148	0.00554826	0.920792	0.23101	0.964116
GO:0001816	cytokine production	0.0126099	690.656	897	1.29877	0.0163773	2.2907e-14	4.65175e-13	131	116.942	120	1.02615	0.00715905	0.91603	0.23981	0.975789
GO:0002696	positive regulation of leukocyte activation	0.0302509	1656.87	1968	1.18778	0.0359314	2.43542e-14	4.938e-13	294	262.45	272	1.03639	0.0162272	0.92517	0.0379842	0.31855
GO:0008286	insulin receptor signaling pathway	0.00817734	447.881	616	1.37536	0.0112468	2.49421e-14	5.04944e-13	82	73.2004	81	1.10655	0.00483236	0.987805	0.000967708	0.0191202
GO:0000075	cell cycle checkpoint	0.0145192	795.229	1015	1.27636	0.0185317	2.75702e-14	5.57292e-13	200	178.538	188	1.053	0.0112158	0.94	0.0146255	0.162686
GO:0022402	cell cycle process	0.083828	4591.34	5087	1.10796	0.0928776	2.79262e-14	5.63621e-13	1007	898.937	961	1.06904	0.0573321	0.95432	5.0492e-13	6.84973e-11
GO:0045639	positive regulation of myeloid cell differentiation	0.00955189	523.167	703	1.34374	0.0128353	3.3642e-14	6.7794e-13	83	74.0931	76	1.02574	0.00453407	0.915663	0.321388	0.975789
GO:2001267	regulation of cysteine-type endopeptidase activity involved in apoptotic signaling pathway	0.00141	77.2269	152	1.96823	0.00277519	3.66478e-14	7.37384e-13	23	20.5318	23	1.12021	0.00137215	1	0.0733479	0.498031
GO:0022408	negative regulation of cell-cell adhesion	0.0147896	810.041	1030	1.27154	0.0188056	4.24235e-14	8.52291e-13	145	129.44	142	1.09704	0.00847154	0.97931	7.02445e-05	0.00202045
GO:0060143	positive regulation of syncytium formation by plasma membrane fusion	0.00167288	91.6252	172	1.87721	0.00314035	4.40337e-14	8.83292e-13	25	22.3172	25	1.12021	0.00149147	1	0.0584327	0.424581
GO:1904837	beta-catenin-TCF complex assembly	0.00467144	255.86	384	1.50082	0.00701101	4.4982e-14	9.0094e-13	43	38.3856	39	1.01601	0.00232669	0.906977	0.503898	0.975789
GO:0050867	positive regulation of cell activation	0.0309156	1693.28	2004	1.1835	0.0365887	4.61915e-14	9.2376e-13	304	271.377	281	1.03546	0.0167641	0.924342	0.0394059	0.326127
GO:0090316	positive regulation of intracellular protein transport	0.0258877	1417.9	1703	1.20107	0.0310931	5.36511e-14	1.07131e-12	259	231.206	250	1.08129	0.0149147	0.965251	1.41862e-05	0.000507272
GO:2000134	negative regulation of G1/S transition of mitotic cell cycle	0.00784457	429.655	592	1.37785	0.0108086	5.77305e-14	1.15102e-12	97	86.5907	93	1.07402	0.00554826	0.958763	0.017291	0.183198
GO:0050793	regulation of developmental process	0.271635	14877.8	15654	1.05218	0.285808	6.15632e-14	1.22558e-12	2362	2108.53	2219	1.05239	0.132383	0.939458	3.41212e-17	1.04419e-14
GO:0001934	positive regulation of protein phosphorylation	0.0968455	5304.32	5825	1.09816	0.106352	6.21721e-14	1.23583e-12	924	824.844	861	1.04383	0.0513662	0.931818	2.01563e-05	0.000685367
GO:0097084	vascular smooth muscle cell development	0.000712304	39.0136	94	2.40942	0.00171624	6.45864e-14	1.28189e-12	8	7.1415	8	1.12021	0.00047727	1	0.403199	0.975789
GO:0006521	regulation of cellular amino acid metabolic process	0.0025783	141.216	238	1.68536	0.00434537	6.90948e-14	1.3693e-12	60	53.5613	54	1.00819	0.00322157	0.9	0.532217	0.975789
GO:0014015	positive regulation of gliogenesis	0.00607065	332.496	476	1.4316	0.00869073	7.00712e-14	1.38657e-12	50	44.6344	48	1.0754	0.00286362	0.96	0.0844218	0.544562
GO:1903747	regulation of establishment of protein localization to mitochondrion	0.0107453	588.529	776	1.31854	0.0141681	7.04959e-14	1.39288e-12	128	114.264	123	1.07645	0.00733803	0.960938	0.00459298	0.0678329
GO:0090322	regulation of superoxide metabolic process	0.00199105	109.052	195	1.78814	0.00356028	7.66277e-14	1.51176e-12	29	25.888	28	1.08158	0.00167045	0.965517	0.166571	0.819097
GO:0046822	regulation of nucleocytoplasmic transport	0.0235228	1288.37	1559	1.21006	0.028464	7.84759e-14	1.5459e-12	215	191.928	209	1.08895	0.0124687	0.972093	1.15489e-05	0.000425693
GO:1900182	positive regulation of protein localization to nucleus	0.0135387	741.53	950	1.28113	0.017345	8.10956e-14	1.59374e-12	131	116.942	127	1.08601	0.00757666	0.969466	0.00108986	0.0210285
GO:0032446	protein modification by small protein conjugation	0.0644836	3531.83	3964	1.12236	0.0723741	8.11464e-14	1.59374e-12	795	709.687	741	1.04412	0.0442071	0.932075	6.89787e-05	0.00199055
GO:0031668	cellular response to extracellular stimulus	0.0194249	1063.92	1311	1.23223	0.023936	8.23151e-14	1.61428e-12	208	185.679	196	1.05558	0.0116931	0.942308	0.00920529	0.114926
GO:1902036	regulation of hematopoietic stem cell differentiation	0.004859	266.132	395	1.48422	0.00721185	8.70728e-14	1.70505e-12	103	91.9468	89	0.967951	0.00530963	0.864078	0.863303	0.975789
GO:1905710	positive regulation of membrane permeability	0.0018197	99.6667	182	1.82609	0.00332293	8.75162e-14	1.71118e-12	22	19.6391	21	1.06929	0.00125283	0.954546	0.29978	0.975789
GO:0006801	superoxide metabolic process	0.0032921	180.312	288	1.59723	0.00525826	8.78503e-14	1.71517e-12	34	30.3514	31	1.02137	0.00184942	0.911765	0.497064	0.975789
GO:0022603	regulation of anatomical structure morphogenesis	0.118935	6514.17	7079	1.08671	0.129247	9.12709e-14	1.77931e-12	958	855.195	915	1.06993	0.0545878	0.955115	9.25736e-13	1.1827e-10
GO:0002431	Fc receptor mediated stimulatory signaling pathway	0.00680251	372.58	523	1.40372	0.00954885	9.61064e-14	1.8708e-12	73	65.1662	69	1.05883	0.00411645	0.945206	0.0960286	0.591315
GO:0009991	response to extracellular stimulus	0.0433661	2375.2	2734	1.15106	0.0499169	9.92212e-14	1.92858e-12	448	399.924	421	1.0527	0.0251163	0.939732	0.000336443	0.00796267
GO:0001818	negative regulation of cytokine production	0.021056	1153.26	1409	1.22176	0.0257253	9.94323e-14	1.92984e-12	239	213.352	221	1.03584	0.0131846	0.924686	0.0613093	0.442065
GO:0032787	monocarboxylic acid metabolic process	0.0369879	2025.86	2359	1.16444	0.0430702	1.00063e-13	1.93921e-12	494	440.988	456	1.03404	0.0272044	0.923077	0.0134275	0.151278
GO:0043488	regulation of mRNA stability	0.0112274	614.934	805	1.30908	0.0146976	1.01644e-13	1.96696e-12	151	134.796	139	1.03119	0.00829257	0.92053	0.164078	0.815372
GO:0006868	glutamine transport	0.000213333	11.6845	45	3.85126	0.000821603	1.02806e-13	1.98653e-12	4	3.57075	4	1.12021	0.000238635	1	0.635012	0.975789
GO:0043436	oxoacid metabolic process	0.0774689	4243.05	4710	1.11005	0.0859944	1.08329e-13	2.09018e-12	948	846.268	882	1.04222	0.052619	0.93038	3.20299e-05	0.001028
GO:1905477	positive regulation of protein localization to membrane	0.0116791	639.675	833	1.30222	0.0152088	1.10387e-13	2.12677e-12	111	99.0884	108	1.08994	0.00644314	0.972973	0.00160775	0.0292216
GO:0010563	negative regulation of phosphorus metabolic process	0.0673927	3691.17	4129	1.11862	0.0753866	1.18393e-13	2.27769e-12	577	515.081	542	1.05226	0.032335	0.939341	5.58938e-05	0.0016716
GO:0038096	Fc-gamma receptor signaling pathway involved in phagocytosis	0.00656707	359.685	507	1.40957	0.00925672	1.20912e-13	2.32274e-12	71	63.3808	67	1.0571	0.00399714	0.943662	0.109401	0.642972
GO:0045936	negative regulation of phosphate metabolic process	0.0673828	3690.62	4128	1.11851	0.0753684	1.24811e-13	2.39415e-12	576	514.188	541	1.05214	0.0322754	0.939236	5.90232e-05	0.00173458
GO:0061418	regulation of transcription from RNA polymerase II promoter in response to hypoxia	0.004769	261.203	388	1.48544	0.00708404	1.2847e-13	2.46076e-12	78	69.6296	70	1.00532	0.00417611	0.897436	0.538066	0.975789
GO:1901722	regulation of cell proliferation involved in kidney development	0.00242772	132.969	226	1.69965	0.00412627	1.28833e-13	2.46411e-12	13	11.6049	10	0.861702	0.000596588	0.769231	0.957197	1
GO:1902580	single-organism cellular localization	0.0788892	4320.84	4789	1.10835	0.0874368	1.45843e-13	2.78541e-12	880	785.565	843	1.07311	0.0502923	0.957955	6.661e-13	8.87251e-11
GO:1901615	organic hydroxy compound metabolic process	0.0363876	1992.99	2321	1.16458	0.0423764	1.52138e-13	2.90143e-12	412	367.787	382	1.03864	0.0227896	0.927184	0.0107384	0.128507
GO:0052548	regulation of endopeptidase activity	0.0301319	1650.35	1950	1.18156	0.0356028	1.70307e-13	3.24323e-12	379	338.329	343	1.01381	0.020463	0.905013	0.245563	0.975789
GO:2000027	regulation of organ morphogenesis	0.0342683	1876.91	2195	1.16948	0.0400759	1.7511e-13	3.32987e-12	249	222.279	238	1.07072	0.0141988	0.955823	0.00026837	0.00653978
GO:0032507	maintenance of protein location in cell	0.00556357	304.722	440	1.44394	0.00803345	1.81889e-13	3.45378e-12	82	73.2004	78	1.06557	0.00465338	0.951219	0.0520303	0.389938
GO:0044783	G1 DNA damage checkpoint	0.00545781	298.93	433	1.4485	0.00790564	1.82269e-13	3.45601e-12	72	64.2735	68	1.05798	0.0040568	0.944444	0.102526	0.615269
GO:1903146	regulation of mitophagy	0.002886	158.069	258	1.6322	0.00471052	1.83866e-13	3.48128e-12	47	41.9563	46	1.09638	0.0027443	0.978723	0.0318938	0.283001
GO:0045651	positive regulation of macrophage differentiation	0.00140215	76.7974	149	1.94017	0.00272042	1.86617e-13	3.5283e-12	12	10.7122	10	0.93351	0.000596588	0.833333	0.869828	0.975789
GO:0048568	embryonic organ development	0.0569973	3121.8	3524	1.12884	0.0643406	1.87e-13	3.53046e-12	418	373.144	400	1.07197	0.0238635	0.956938	1.41264e-06	6.25889e-05
GO:0038094	Fc-gamma receptor signaling pathway	0.00663418	363.361	510	1.40356	0.0093115	1.95379e-13	3.68336e-12	75	66.9516	69	1.03059	0.00411645	0.92	0.292924	0.975789
GO:2000644	regulation of receptor catabolic process	0.000939963	51.4827	112	2.17549	0.00204488	1.99063e-13	3.74745e-12	9	8.03419	9	1.12021	0.000536929	1	0.359912	0.975789
GO:0000715	nucleotide-excision repair, DNA damage recognition	0.00117596	64.4086	131	2.03389	0.00239178	2.19606e-13	4.12829e-12	23	20.5318	21	1.0228	0.00125283	0.913044	0.545136	0.975789
GO:0014070	response to organic cyclic compound	0.0944671	5174.06	5677	1.0972	0.10365	2.24087e-13	4.2065e-12	899	802.526	822	1.02426	0.0490395	0.914349	0.0159947	0.174196
GO:0071383	cellular response to steroid hormone stimulus	0.0244886	1341.26	1611	1.20111	0.0294134	2.5407e-13	4.76255e-12	199	177.645	187	1.05266	0.0111562	0.939698	0.0154787	0.169596
GO:0016236	macroautophagy	0.00933476	511.274	682	1.33392	0.0124518	2.9269e-13	5.47868e-12	150	133.903	144	1.0754	0.00859086	0.96	0.00247764	0.0414205
GO:0031571	mitotic G1 DNA damage checkpoint	0.00532601	291.711	423	1.45007	0.00772307	2.95485e-13	5.52313e-12	71	63.3808	67	1.0571	0.00399714	0.943662	0.109401	0.642972
GO:0016337	single organismal cell-cell adhesion	0.0412221	2257.77	2601	1.15202	0.0474886	2.97427e-13	5.54615e-12	365	325.831	336	1.03121	0.0200453	0.920548	0.0451039	0.358191
GO:0090066	regulation of anatomical structure size	0.0503625	2758.4	3135	1.13653	0.0572383	2.97559e-13	5.54615e-12	435	388.319	416	1.07128	0.024818	0.956322	1.12079e-06	5.03363e-05
GO:0006914	autophagy	0.0166162	910.087	1134	1.24604	0.0207044	3.01017e-13	5.60266e-12	248	221.387	235	1.06149	0.0140198	0.947581	0.0016981	0.0304017
GO:0045605	negative regulation of epidermal cell differentiation	0.00238031	130.372	221	1.69515	0.00403498	3.02445e-13	5.62129e-12	12	10.7122	11	1.02686	0.000656246	0.916667	0.625495	0.975789
GO:0090200	positive regulation of release of cytochrome c from mitochondria	0.00171479	93.9206	172	1.83133	0.00314035	3.2264e-13	5.98819e-12	29	25.888	28	1.08158	0.00167045	0.965517	0.166571	0.819097
GO:1905312	positive regulation of cardiac neural crest cell migration involved in outflow tract morphogenesis	0.00108266	59.2981	123	2.07426	0.00224571	3.23875e-13	6.00263e-12	3	2.67806	3	1.12021	0.000178976	1	0.711362	0.975789
GO:1901796	regulation of signal transduction by p53 class mediator	0.0125152	685.471	881	1.28525	0.0160851	3.30369e-13	6.11439e-12	175	156.22	169	1.0818	0.0100823	0.965714	0.000343058	0.00803238
GO:0008630	intrinsic apoptotic signaling pathway in response to DNA damage	0.00438917	240.399	360	1.49751	0.00657282	3.51369e-13	6.49391e-12	69	61.5955	65	1.05527	0.00387782	0.942029	0.124349	0.70259
GO:0034097	response to cytokine	0.0752281	4120.32	4571	1.10938	0.0834566	3.5211e-13	6.49849e-12	900	803.419	821	1.02188	0.0489798	0.912222	0.0272976	0.253679
GO:0015849	organic acid transport	0.0232174	1271.64	1533	1.20553	0.0279893	3.53633e-13	6.51744e-12	277	247.274	259	1.04742	0.0154516	0.935018	0.0103654	0.125945
GO:0008285	negative regulation of cell proliferation	0.080511	4409.67	4874	1.1053	0.0889887	3.61897e-13	6.66042e-12	656	585.603	632	1.07923	0.0377043	0.963415	1.25126e-11	1.31723e-09
GO:0051704	multi-organism process	0.138359	7578.09	8164	1.07732	0.149057	3.73852e-13	6.87083e-12	1669	1489.9	1506	1.01081	0.0898461	0.902337	0.0969321	0.59632
GO:0010524	positive regulation of calcium ion transport into cytosol	0.00422995	231.679	349	1.5064	0.00637199	3.90607e-13	7.16875e-12	52	46.4198	49	1.05558	0.00292328	0.942308	0.176627	0.852852
GO:0030522	intracellular receptor signaling pathway	0.0204709	1121.21	1367	1.21921	0.0249585	3.93019e-13	7.20298e-12	177	158.006	170	1.07591	0.010142	0.960452	0.00091952	0.0182503
GO:0006595	polyamine metabolic process	0.000771642	42.2636	97	2.29512	0.00177101	4.08893e-13	7.48349e-12	17	15.1757	16	1.05432	0.00095454	0.941176	0.441756	0.975789
GO:1901564	organonitrogen compound metabolic process	0.144825	7932.2	8528	1.07511	0.155703	4.13615e-13	7.55938e-12	1837	1639.87	1699	1.03606	0.10136	0.924878	6.03965e-07	2.9112e-05
GO:0045649	regulation of macrophage differentiation	0.00215506	118.035	204	1.7283	0.0037246	4.41484e-13	8.05753e-12	19	16.9611	17	1.00229	0.0010142	0.894737	0.66582	0.975789
GO:1903321	negative regulation of protein modification by small protein conjugation or removal	0.0099448	544.687	719	1.32002	0.0131274	4.59273e-13	8.3706e-12	149	133.011	142	1.06759	0.00847154	0.95302	0.00716859	0.0960605
GO:1904628	cellular response to phorbol 13-acetate 12-myristate	0.00102709	56.2548	118	2.0976	0.00215443	4.75429e-13	8.65308e-12	8	7.1415	6	0.840159	0.000357952	0.75	0.954308	1
GO:1901222	regulation of NIK/NF-kappaB signaling	0.00422481	231.397	348	1.50391	0.00635373	5.13171e-13	9.3271e-12	57	50.8832	53	1.0416	0.00316191	0.929825	0.253895	0.975789
GO:0034101	erythrocyte homeostasis	0.00658877	360.873	504	1.39661	0.00920195	5.58961e-13	1.01453e-11	77	68.737	68	0.989278	0.0040568	0.883117	0.689367	0.975789
GO:1902338	negative regulation of apoptotic process involved in morphogenesis	0.000837874	45.8912	102	2.22265	0.0018623	6.6723e-13	1.20835e-11	6	5.35613	6	1.12021	0.000357952	1	0.506007	0.975789
GO:0016567	protein ubiquitination	0.0578055	3166.07	3561	1.12474	0.0650162	6.67583e-13	1.20835e-11	712	635.594	660	1.0384	0.0393748	0.926966	0.00101183	0.0198135
GO:0060706	cell differentiation involved in embryonic placenta development	0.00364596	199.693	308	1.54237	0.00562341	6.78509e-13	1.22644e-11	27	24.1026	27	1.12021	0.00161079	1	0.0465493	0.361927
GO:2000981	negative regulation of inner ear receptor cell differentiation	0.000506654	27.7499	73	2.63064	0.00133282	7.08336e-13	1.2786e-11	4	3.57075	4	1.12021	0.000238635	1	0.635012	0.975789
GO:0016579	protein deubiquitination	0.0214011	1172.16	1420	1.21144	0.0259261	7.41005e-13	1.33574e-11	290	258.88	248	0.957975	0.0147954	0.855172	0.982089	1
GO:0009617	response to bacterium	0.0398851	2184.55	2516	1.15173	0.0459367	8.02479e-13	1.44457e-11	516	460.627	441	0.957391	0.0263095	0.854651	0.997357	1
GO:0006412	translation	0.0219567	1202.59	1453	1.20823	0.0265286	8.08395e-13	1.45323e-11	372	332.08	345	1.03891	0.0205823	0.927419	0.0143402	0.159917
GO:0035313	wound healing, spreading of epidermal cells	0.00126333	69.1937	136	1.9655	0.00248307	8.31464e-13	1.49267e-11	10	8.92688	10	1.12021	0.000596588	1	0.321271	0.975789
GO:0045814	negative regulation of gene expression, epigenetic	0.00541511	296.591	426	1.43632	0.00777784	8.73506e-13	1.566e-11	114	101.766	98	0.96299	0.00584656	0.859649	0.898752	0.979935
GO:0045608	negative regulation of auditory receptor cell differentiation	0.000499124	27.3375	72	2.63374	0.00131456	9.57286e-13	1.71387e-11	3	2.67806	3	1.12021	0.000178976	1	0.711362	0.975789
GO:0051291	protein heterooligomerization	0.0085469	468.123	628	1.34153	0.0114659	9.68385e-13	1.73138e-11	121	108.015	109	1.00912	0.0065028	0.900826	0.458247	0.975789
GO:1904672	regulation of somatic stem cell population maintenance	0.000965225	52.8664	112	2.11855	0.00204488	9.96246e-13	1.77878e-11	6	5.35613	6	1.12021	0.000357952	1	0.506007	0.975789
GO:0046942	carboxylic acid transport	0.0228572	1251.91	1506	1.20296	0.0274963	1.00303e-12	1.78846e-11	270	241.026	252	1.04553	0.015034	0.933333	0.0147529	0.16355
GO:0048608	reproductive structure development	0.0512978	2809.63	3180	1.13182	0.0580599	1.06329e-12	1.89335e-11	415	370.466	387	1.04463	0.0230879	0.93253	0.00337853	0.0534995
GO:0002085	inhibition of neuroepithelial cell differentiation	0.000522422	28.6136	74	2.58618	0.00135108	1.09286e-12	1.94337e-11	4	3.57075	4	1.12021	0.000238635	1	0.635012	0.975789
GO:0072216	positive regulation of metanephros development	0.00204078	111.776	194	1.73562	0.00354202	1.12513e-12	1.99806e-11	14	12.4976	14	1.12021	0.000835223	1	0.203958	0.912577
GO:0002758	innate immune response-activating signal transduction	0.0171445	939.021	1160	1.23533	0.0211791	1.21029e-12	2.14638e-11	225	200.855	212	1.05549	0.0126477	0.942222	0.00693074	0.0933486
GO:0006997	nucleus organization	0.0105745	579.178	755	1.30357	0.0137847	1.23937e-12	2.19501e-11	145	129.44	137	1.05841	0.00817325	0.944828	0.0216232	0.214824
GO:1901264	carbohydrate derivative transport	0.00357895	196.022	302	1.54064	0.00551387	1.26778e-12	2.2423e-11	54	48.2051	51	1.05798	0.0030426	0.944444	0.154722	0.794684
GO:0043604	amide biosynthetic process	0.0312781	1713.13	2006	1.17095	0.0366252	1.31749e-12	2.3271e-11	462	412.422	431	1.04505	0.0257129	0.9329	0.00184826	0.0324716
GO:0010632	regulation of epithelial cell migration	0.0288504	1580.16	1862	1.17836	0.0339961	1.3456e-12	2.37356e-11	185	165.147	179	1.08388	0.0106789	0.967568	0.000150413	0.00396652
GO:0044242	cellular lipid catabolic process	0.0124773	683.397	873	1.27744	0.0159391	1.40287e-12	2.47127e-11	171	152.65	162	1.06125	0.00966472	0.947368	0.00916273	0.114504
GO:0033077	T cell differentiation in thymus	0.00647786	354.799	494	1.39234	0.00901937	1.45435e-12	2.55853e-11	46	41.0636	41	0.99845	0.00244601	0.891304	0.628008	0.975789
GO:0061458	reproductive system development	0.0515829	2825.25	3194	1.13052	0.0583155	1.49461e-12	2.62585e-11	418	373.144	390	1.04517	0.0232669	0.933014	0.00292426	0.0476241
GO:0006325	chromatin organization	0.0602763	3301.39	3697	1.11983	0.0674992	1.5844e-12	2.77988e-11	693	618.633	629	1.01676	0.0375253	0.907648	0.106955	0.631499
GO:0061572	actin filament bundle organization	0.00501655	274.762	398	1.44853	0.00726662	1.63773e-12	2.86963e-11	51	45.5271	48	1.05432	0.00286362	0.941176	0.18851	0.879646
GO:0034243	regulation of transcription elongation from RNA polymerase II promoter	0.00143201	78.4328	148	1.88697	0.00270216	1.64837e-12	2.88443e-11	26	23.2099	24	1.03404	0.00143181	0.923077	0.460945	0.975789
GO:0046331	lateral inhibition	0.000440858	24.1463	66	2.73334	0.00120502	1.70175e-12	2.97388e-11	2	1.78538	2	1.12021	0.000119318	1	0.796887	0.975789
GO:0002218	activation of innate immune response	0.0177853	974.119	1197	1.2288	0.0218546	1.845e-12	3.21994e-11	242	216.03	226	1.04615	0.0134829	0.933884	0.0189668	0.195293
GO:0010811	positive regulation of cell-substrate adhesion	0.014459	791.936	994	1.25515	0.0181483	1.86453e-12	3.24972e-11	107	95.5176	102	1.06787	0.00608519	0.953271	0.0219473	0.216515
GO:0043129	surfactant homeostasis	0.00103849	56.8791	117	2.057	0.00213617	1.98038e-12	3.4441e-11	8	7.1415	8	1.12021	0.00047727	1	0.403199	0.975789
GO:0015807	L-amino acid transport	0.00400624	219.426	330	1.50393	0.00602509	1.98129e-12	3.4441e-11	60	53.5613	58	1.08287	0.00346021	0.966667	0.0370092	0.311794
GO:0006414	translational elongation	0.00540462	296.016	423	1.42898	0.00772307	2.04453e-12	3.54933e-11	112	99.981	104	1.0402	0.00620451	0.928571	0.13843	0.751486
GO:0061383	trabecula morphogenesis	0.00603223	330.391	464	1.4044	0.00847164	2.08472e-12	3.61435e-11	47	41.9563	46	1.09638	0.0027443	0.978723	0.0318938	0.283001
GO:0031589	cell-substrate adhesion	0.0162034	887.476	1100	1.23947	0.0200836	2.18548e-12	3.78404e-11	163	145.508	148	1.01713	0.00882949	0.907976	0.315161	0.975789
GO:1902235	regulation of endoplasmic reticulum stress-induced intrinsic apoptotic signaling pathway	0.00248943	136.349	225	1.65018	0.00410801	2.22212e-12	3.84243e-11	31	27.6733	29	1.04794	0.0017301	0.935484	0.33891	0.975789
GO:0009755	hormone-mediated signaling pathway	0.019702	1079.1	1312	1.21583	0.0239543	2.27218e-12	3.92384e-11	167	149.079	156	1.04643	0.00930676	0.934132	0.0467383	0.362053
GO:0032957	inositol trisphosphate metabolic process	0.000433483	23.7423	65	2.73773	0.00118676	2.3253e-12	4.0103e-11	4	3.57075	4	1.12021	0.000238635	1	0.635012	0.975789
GO:0010243	response to organonitrogen compound	0.0850869	4660.29	5118	1.09821	0.0934436	2.52282e-12	4.34526e-11	802	715.936	756	1.05596	0.045102	0.942643	3.23547e-07	1.63125e-05
GO:0033674	positive regulation of kinase activity	0.0601025	3291.87	3683	1.11882	0.0672436	2.5749e-12	4.42916e-11	538	480.266	516	1.0744	0.0307839	0.959108	1.25086e-08	8.52852e-07
GO:0051493	regulation of cytoskeleton organization	0.0444574	2434.98	2775	1.13964	0.0506655	2.70528e-12	4.64736e-11	450	401.709	428	1.06545	0.0255339	0.951111	6.4789e-06	0.000250017
GO:1903749	positive regulation of establishment of protein localization to mitochondrion	0.00974521	533.755	700	1.31146	0.0127805	2.83536e-12	4.86447e-11	115	102.659	110	1.07151	0.00656246	0.956522	0.0122932	0.14215
GO:0043603	cellular amide metabolic process	0.0458542	2511.48	2856	1.13718	0.0521444	2.86607e-12	4.91076e-11	673	600.779	626	1.04198	0.0373464	0.930163	0.000486042	0.0109705
GO:0032984	macromolecular complex disassembly	0.0118195	647.363	829	1.28058	0.0151357	3.17989e-12	5.44137e-11	191	170.503	177	1.0381	0.0105596	0.926702	0.0741694	0.500517
GO:0006457	protein folding	0.0142688	781.514	980	1.25398	0.0178927	3.21792e-12	5.49929e-11	226	201.748	220	1.09047	0.0131249	0.973451	4.37244e-06	0.000174355
GO:0043487	regulation of RNA stability	0.0119377	653.838	836	1.2786	0.0152636	3.45813e-12	5.90214e-11	160	142.83	147	1.0292	0.00876984	0.91875	0.173934	0.850855
GO:0001676	long-chain fatty acid metabolic process	0.00593206	324.905	456	1.40349	0.00832557	3.48628e-12	5.94248e-11	96	85.698	90	1.0502	0.00536929	0.9375	0.0984366	0.600522
GO:0045638	negative regulation of myeloid cell differentiation	0.00916978	502.238	663	1.32009	0.0121049	3.55009e-12	6.04341e-11	87	77.6638	78	1.00433	0.00465338	0.896552	0.540701	0.975789
GO:0000165	MAPK cascade	0.0390077	2136.49	2454	1.14861	0.0448047	3.87549e-12	6.58883e-11	366	326.724	343	1.04982	0.020463	0.937159	0.00213449	0.0363831
GO:0001503	ossification	0.0309504	1695.18	1980	1.16801	0.0361505	3.93138e-12	6.67523e-11	249	222.279	242	1.08872	0.0144374	0.971888	2.41746e-06	0.000102287
GO:1901698	response to nitrogen compound	0.0924358	5062.8	5533	1.09287	0.101021	3.99827e-12	6.78006e-11	914	815.917	855	1.0479	0.0510082	0.935449	3.45668e-06	0.000141262
GO:0009743	response to carbohydrate	0.0157574	863.05	1070	1.23979	0.0195359	4.08579e-12	6.91955e-11	162	144.615	154	1.06489	0.00918745	0.950617	0.00716852	0.0960605
GO:0043087	regulation of GTPase activity	0.055144	3020.29	3392	1.12307	0.0619306	4.42688e-12	7.48756e-11	477	425.812	435	1.02158	0.0259516	0.91195	0.0939902	0.581484
GO:1901186	positive regulation of ERBB signaling pathway	0.0030836	168.892	265	1.56905	0.00483833	4.7915e-12	8.09388e-11	39	34.8148	37	1.06277	0.00220737	0.948718	0.195607	0.907615
GO:0072384	organelle transport along microtubule	0.00538104	294.725	419	1.42166	0.00765003	4.98207e-12	8.40501e-11	66	58.9174	63	1.06929	0.0037585	0.954546	0.0662379	0.46529
GO:1903313	positive regulation of mRNA metabolic process	0.00405507	222.1	331	1.49032	0.00604334	5.09966e-12	8.59236e-11	52	46.4198	48	1.03404	0.00286362	0.923077	0.331101	0.975789
GO:2000273	positive regulation of receptor activity	0.00541554	296.614	421	1.41935	0.00768655	5.47113e-12	9.20648e-11	47	41.9563	44	1.04871	0.00262498	0.93617	0.242684	0.975789
GO:1901031	regulation of response to reactive oxygen species	0.00398333	218.171	326	1.49424	0.00595206	5.47827e-12	9.2067e-11	34	30.3514	31	1.02137	0.00184942	0.911765	0.497064	0.975789
GO:1903320	regulation of protein modification by small protein conjugation or removal	0.0235945	1292.3	1541	1.19245	0.0281353	5.63281e-12	9.45435e-11	289	257.987	275	1.06595	0.0164062	0.951557	0.00027024	0.00656104
GO:0001707	mesoderm formation	0.010219	559.703	727	1.2989	0.0132734	5.91745e-12	9.91946e-11	67	59.8101	63	1.05333	0.0037585	0.940299	0.141	0.759171
GO:0031032	actomyosin structure organization	0.00905682	496.051	654	1.31841	0.0119406	6.07518e-12	1.01709e-10	96	85.698	90	1.0502	0.00536929	0.9375	0.0984366	0.600522
GO:0030879	mammary gland development	0.0185607	1016.59	1238	1.2178	0.0226032	6.42234e-12	1.07384e-10	120	107.123	113	1.05487	0.00674144	0.941667	0.0476703	0.367268
GO:0045061	thymic T cell selection	0.00237795	130.243	215	1.65077	0.00392543	6.45463e-12	1.07787e-10	19	16.9611	18	1.06125	0.00107386	0.947368	0.379795	0.975789
GO:0001889	liver development	0.0152998	837.986	1040	1.24107	0.0189881	6.51272e-12	1.0862e-10	123	109.801	120	1.09289	0.00715905	0.97561	0.000544706	0.0120046
GO:1900740	positive regulation of protein insertion into mitochondrial membrane involved in apoptotic signaling pathway	0.00277656	152.075	243	1.5979	0.00443665	6.60898e-12	1.10086e-10	29	25.888	29	1.12021	0.0017301	1	0.0370817	0.311794
GO:1902172	regulation of keratinocyte apoptotic process	0.000532577	29.1698	73	2.50259	0.00133282	6.74943e-12	1.12283e-10	6	5.35613	5	0.93351	0.000298294	0.833333	0.871085	0.975789
GO:0006970	response to osmotic stress	0.00636316	348.517	482	1.38301	0.00880028	6.77726e-12	1.12603e-10	65	58.0247	63	1.08574	0.0037585	0.969231	0.0241008	0.230649
GO:0032088	negative regulation of NF-kappaB transcription factor activity	0.00678387	371.56	509	1.3699	0.00929324	7.02126e-12	1.1651e-10	74	66.0589	72	1.08994	0.00429543	0.972973	0.0108887	0.129435
GO:0051017	actin filament bundle assembly	0.00465255	254.825	370	1.45198	0.0067554	7.19363e-12	1.1922e-10	48	42.849	45	1.0502	0.00268464	0.9375	0.22811	0.954835
GO:0032388	positive regulation of intracellular transport	0.0302692	1657.88	1936	1.16776	0.0353472	7.25936e-12	1.20158e-10	305	272.27	293	1.07614	0.01748	0.960656	1.19354e-05	0.000435062
GO:0007043	cell-cell junction assembly	0.00859707	470.87	624	1.32521	0.0113929	8.10393e-12	1.33969e-10	75	66.9516	73	1.09034	0.00435509	0.973333	0.00995296	0.121494
GO:0031396	regulation of protein ubiquitination	0.0206911	1133.27	1365	1.20447	0.0249219	8.35751e-12	1.37988e-10	263	234.777	249	1.06058	0.014855	0.946768	0.00146533	0.0268556
GO:0006342	chromatin silencing	0.00356994	195.529	297	1.51896	0.00542258	8.5311e-12	1.40678e-10	97	86.5907	81	0.935435	0.00483236	0.835051	0.971541	1
GO:2001053	regulation of mesenchymal cell apoptotic process	0.00282881	154.937	246	1.58775	0.00449143	8.95711e-12	1.47518e-10	12	10.7122	12	1.12021	0.000715905	1	0.255983	0.975789
GO:0090208	positive regulation of triglyceride metabolic process	0.000928053	50.8304	106	2.08537	0.00193533	9.53069e-12	1.5669e-10	19	16.9611	18	1.06125	0.00107386	0.947368	0.379795	0.975789
GO:0006631	fatty acid metabolic process	0.0229896	1259.16	1502	1.19285	0.0274233	9.53786e-12	1.5669e-10	309	275.841	290	1.05133	0.017301	0.938511	0.00356077	0.055981
GO:0045860	positive regulation of protein kinase activity	0.056777	3109.73	3480	1.11907	0.0635373	9.79665e-12	1.60741e-10	505	450.807	484	1.07363	0.0288748	0.958416	5.12826e-08	3.13874e-06
GO:0043408	regulation of MAPK cascade	0.080438	4405.67	4839	1.09836	0.0883497	1.00831e-11	1.65154e-10	689	615.062	641	1.04217	0.0382413	0.930334	0.000393325	0.00906437
GO:0061008	hepaticobiliary system development	0.0156932	859.532	1062	1.23556	0.0193898	1.00907e-11	1.65154e-10	126	112.479	123	1.09354	0.00733803	0.97619	0.000413837	0.00947074
GO:0051281	positive regulation of release of sequestered calcium ion into cytosol	0.00332655	182.198	280	1.53679	0.00511219	1.02501e-11	1.67554e-10	38	33.9221	35	1.03178	0.00208806	0.921053	0.406435	0.975789
GO:0032970	regulation of actin filament-based process	0.035778	1959.6	2258	1.15228	0.0412262	1.04606e-11	1.70783e-10	329	293.694	315	1.07254	0.0187925	0.957447	1.62689e-05	0.000573949
GO:0030099	myeloid cell differentiation	0.0180382	987.971	1204	1.21866	0.0219824	1.05759e-11	1.72451e-10	191	170.503	174	1.02051	0.0103806	0.910995	0.245497	0.975789
GO:0016458	gene silencing	0.00998433	546.852	710	1.29834	0.0129631	1.11095e-11	1.80858e-10	180	160.684	160	0.995744	0.0095454	0.888889	0.623556	0.975789
GO:0048875	chemical homeostasis within a tissue	0.00122243	66.9539	129	1.9267	0.00235526	1.11189e-11	1.80858e-10	10	8.92688	10	1.12021	0.000596588	1	0.321271	0.975789
GO:0045408	regulation of interleukin-6 biosynthetic process	0.000968423	53.0415	109	2.05499	0.0019901	1.14329e-11	1.85736e-10	16	14.283	16	1.12021	0.00095454	1	0.162503	0.808153
GO:0070257	positive regulation of mucus secretion	0.000573865	31.4312	76	2.41798	0.0013876	1.2333e-11	2.00112e-10	6	5.35613	6	1.12021	0.000357952	1	0.506007	0.975789
GO:0002220	innate immune response activating cell surface receptor signaling pathway	0.00734367	402.22	543	1.35001	0.00991401	1.25489e-11	2.03363e-10	123	109.801	112	1.02003	0.00668178	0.910569	0.320156	0.975789
GO:0010970	transport along microtubule	0.00973631	533.268	694	1.30141	0.0126709	1.26969e-11	2.05509e-10	128	114.264	122	1.0677	0.00727837	0.953125	0.0124819	0.143826
GO:0060070	canonical Wnt signaling pathway	0.0137043	750.599	939	1.251	0.0171441	1.42927e-11	2.31053e-10	94	83.9127	93	1.1083	0.00554826	0.989362	0.000279057	0.00672549
GO:0007595	lactation	0.00436446	239.046	349	1.45997	0.00637199	1.48109e-11	2.39136e-10	42	37.4929	38	1.01353	0.00226703	0.904762	0.525243	0.975789
GO:0019048	modulation by virus of host morphology or physiology	0.00309106	169.301	263	1.55345	0.00480181	1.50604e-11	2.42868e-10	36	32.1368	35	1.08909	0.00208806	0.972222	0.08927	0.567032
GO:0002697	regulation of immune effector process	0.0261894	1434.42	1690	1.17818	0.0308557	1.50903e-11	2.43052e-10	362	323.153	318	0.984054	0.0189715	0.878453	0.834287	0.975789
GO:0031667	response to nutrient levels	0.0409421	2242.44	2557	1.14027	0.0466853	1.65219e-11	2.65785e-10	417	372.251	394	1.05843	0.0235056	0.944844	0.000118966	0.00322778
GO:0002223	stimulatory C-type lectin receptor signaling pathway	0.00721669	395.265	534	1.35099	0.00974968	1.65706e-11	2.66243e-10	120	107.123	110	1.02686	0.00656246	0.916667	0.247088	0.975789
GO:0045647	negative regulation of erythrocyte differentiation	0.00113998	62.4378	122	1.95394	0.00222746	1.6741e-11	2.68652e-10	8	7.1415	8	1.12021	0.00047727	1	0.403199	0.975789
GO:0045582	positive regulation of T cell differentiation	0.00916416	501.93	657	1.30895	0.0119954	1.7421e-11	2.79224e-10	73	65.1662	69	1.05883	0.00411645	0.945206	0.0960286	0.591315
GO:0033601	positive regulation of mammary gland epithelial cell proliferation	0.00107795	59.0401	117	1.9817	0.00213617	1.85856e-11	2.97528e-10	7	6.24881	7	1.12021	0.000417611	1	0.451688	0.975789
GO:0006633	fatty acid biosynthetic process	0.0085194	466.616	616	1.32014	0.0112468	1.97849e-11	3.16342e-10	109	97.303	97	0.996886	0.0057869	0.889908	0.612857	0.975789
GO:0032845	negative regulation of homeostatic process	0.0136948	750.075	937	1.24921	0.0171076	1.9823e-11	3.16567e-10	140	124.976	131	1.0482	0.0078153	0.935714	0.0579567	0.424581
GO:0032844	regulation of homeostatic process	0.0497209	2723.26	3066	1.12586	0.0559785	2.00763e-11	3.20223e-10	464	414.207	444	1.07193	0.0264885	0.956897	3.73709e-07	1.86274e-05
GO:0090184	positive regulation of kidney development	0.00627733	343.816	473	1.37574	0.00863596	2.12797e-11	3.39007e-10	40	35.7075	38	1.0642	0.00226703	0.95	0.181873	0.852852
GO:0051258	protein polymerization	0.00690179	378.018	513	1.35708	0.00936627	2.18303e-11	3.47358e-10	79	70.5223	74	1.04931	0.00441475	0.936709	0.136061	0.74046
GO:0002831	regulation of response to biotic stimulus	0.0112538	616.38	786	1.27519	0.0143507	2.38215e-11	3.78583e-10	153	136.581	136	0.995744	0.00811359	0.888889	0.623425	0.975789
GO:0045684	positive regulation of epidermis development	0.00400769	219.505	324	1.47605	0.00591554	2.38701e-11	3.78899e-10	36	32.1368	36	1.12021	0.00214772	1	0.0167276	0.178667
GO:0090288	negative regulation of cellular response to growth factor stimulus	0.0190176	1041.61	1259	1.2087	0.0229866	2.39935e-11	3.80398e-10	129	115.157	127	1.10285	0.00757666	0.984496	5.70363e-05	0.00169041
GO:0010575	positive regulation of vascular endothelial growth factor production	0.00339946	186.192	283	1.51994	0.00516697	2.40754e-11	3.81238e-10	27	24.1026	27	1.12021	0.00161079	1	0.0465493	0.361927
GO:0006109	regulation of carbohydrate metabolic process	0.0152512	835.326	1031	1.23425	0.0188238	2.47895e-11	3.92074e-10	176	157.113	166	1.05656	0.00990335	0.943182	0.0145041	0.161471
GO:0010810	regulation of cell-substrate adhesion	0.024961	1367.14	1614	1.18057	0.0294681	2.54955e-11	4.02755e-10	185	165.147	177	1.07177	0.0105596	0.956757	0.0014247	0.0262939
GO:0043623	cellular protein complex assembly	0.0337621	1849.18	2133	1.15348	0.038944	2.8623e-11	4.51618e-10	408	364.217	375	1.02961	0.022372	0.919118	0.0441764	0.351887
GO:0001704	formation of primary germ layer	0.0164692	902.036	1104	1.2239	0.0201567	3.03317e-11	4.78006e-10	115	102.659	110	1.07151	0.00656246	0.956522	0.0122932	0.14215
GO:0010939	regulation of necrotic cell death	0.00104887	57.4476	114	1.98442	0.00208139	3.06758e-11	4.8285e-10	27	24.1026	25	1.03723	0.00149147	0.925926	0.434586	0.975789
GO:0060687	regulation of branching involved in prostate gland morphogenesis	0.00186178	101.972	175	1.71616	0.00319512	3.14553e-11	4.94528e-10	7	6.24881	7	1.12021	0.000417611	1	0.451688	0.975789
GO:0030947	regulation of vascular endothelial growth factor receptor signaling pathway	0.00329111	180.257	275	1.5256	0.0050209	3.16167e-11	4.96473e-10	26	23.2099	26	1.12021	0.00155113	1	0.0521538	0.389938
GO:0046456	icosanoid biosynthetic process	0.00317412	173.85	267	1.53581	0.00487484	3.19507e-11	5.0112e-10	41	36.6002	36	0.983601	0.00214772	0.878049	0.726197	0.975789
GO:0034504	protein localization to nucleus	0.0182789	1001.15	1213	1.2116	0.0221468	3.24396e-11	5.08129e-10	171	152.65	163	1.0678	0.00972438	0.953216	0.00386786	0.0595764
GO:0070830	bicellular tight junction assembly	0.0036465	199.723	299	1.49708	0.00545909	3.24749e-11	5.08129e-10	32	28.566	32	1.12021	0.00190908	1	0.0263638	0.245869
GO:0007160	cell-matrix adhesion	0.0110168	603.401	770	1.2761	0.0140585	3.32888e-11	5.20246e-10	119	106.23	107	1.00725	0.00638349	0.89916	0.483433	0.975789
GO:2001269	positive regulation of cysteine-type endopeptidase activity involved in apoptotic signaling pathway	0.00133718	73.2387	136	1.85694	0.00248307	3.52155e-11	5.49704e-10	18	16.0684	18	1.12021	0.00107386	1	0.12947	0.707807
GO:1902202	regulation of hepatocyte growth factor receptor signaling pathway	0.000599067	32.8115	77	2.34674	0.00140585	3.53882e-11	5.51746e-10	4	3.57075	4	1.12021	0.000238635	1	0.635012	0.975789
GO:1903038	negative regulation of leukocyte cell-cell adhesion	0.0104142	570.398	732	1.28331	0.0133647	3.91336e-11	6.09419e-10	104	92.8395	101	1.0879	0.00602553	0.971154	0.00298129	0.0483733
GO:0015671	oxygen transport	0.000791477	43.35	93	2.14533	0.00169798	4.03365e-11	6.27409e-10	15	13.3903	11	0.821489	0.000656246	0.733333	0.983075	1
GO:0045742	positive regulation of epidermal growth factor receptor signaling pathway	0.00271728	148.828	235	1.579	0.00429059	4.13999e-11	6.4319e-10	37	33.0294	35	1.05966	0.00208806	0.945946	0.225696	0.954835
GO:0002262	myeloid cell homeostasis	0.00892729	488.957	639	1.30686	0.0116668	4.15697e-11	6.45066e-10	95	84.8054	86	1.01409	0.00513065	0.905263	0.425082	0.975789
GO:0006337	nucleosome disassembly	0.00114461	62.6915	121	1.93009	0.0022092	4.20244e-11	6.51353e-10	18	16.0684	17	1.05798	0.0010142	0.944444	0.409903	0.975789
GO:1903845	negative regulation of cellular response to transforming growth factor beta stimulus	0.00674797	369.593	501	1.35554	0.00914718	4.30313e-11	6.66175e-10	69	61.5955	68	1.10398	0.0040568	0.985507	0.00364371	0.0568099
GO:0045834	positive regulation of lipid metabolic process	0.0128218	702.265	880	1.25309	0.0160669	4.47431e-11	6.91692e-10	128	114.264	122	1.0677	0.00727837	0.953125	0.0124819	0.143826
GO:1900076	regulation of cellular response to insulin stimulus	0.00665614	364.563	495	1.35779	0.00903763	4.47847e-11	6.91692e-10	67	59.8101	67	1.12021	0.00399714	1	0.000490583	0.0110163
GO:0048332	mesoderm morphogenesis	0.0107504	588.809	752	1.27716	0.0137299	4.8606e-11	7.49831e-10	69	61.5955	65	1.05527	0.00387782	0.942029	0.124349	0.70259
GO:0048869	cellular developmental process	0.368537	20185.1	20916	1.03621	0.381881	5.45518e-11	8.40571e-10	3543	3162.79	3226	1.01998	0.192459	0.910528	5.90541e-05	0.00173458
GO:0031669	cellular response to nutrient levels	0.0171305	938.257	1141	1.21609	0.0208322	5.63461e-11	8.67203e-10	179	159.791	170	1.06389	0.010142	0.949721	0.00543641	0.0772663
GO:0061097	regulation of protein tyrosine kinase activity	0.00786414	430.727	571	1.32567	0.0104252	5.66778e-11	8.71289e-10	74	66.0589	67	1.01425	0.00399714	0.905405	0.453407	0.975789
GO:0009615	response to virus	0.0162557	890.34	1088	1.22201	0.0198645	5.76585e-11	8.85331e-10	262	233.884	230	0.983393	0.0137215	0.877863	0.812601	0.975789
GO:0048705	skeletal system morphogenesis	0.0285771	1565.2	1823	1.16471	0.033284	6.04486e-11	9.2709e-10	208	185.679	201	1.08251	0.0119914	0.966346	7.84386e-05	0.00222451
GO:0090504	epiboly	0.00240081	131.494	212	1.61224	0.00387066	6.48829e-11	9.9394e-10	24	21.4245	24	1.12021	0.00143181	1	0.0654671	0.462168
GO:0071168	protein localization to chromatin	0.00107556	58.9096	115	1.95214	0.00209965	6.49842e-11	9.94334e-10	17	15.1757	17	1.12021	0.0010142	1	0.145049	0.759834
GO:0090199	regulation of release of cytochrome c from mitochondria	0.00316922	173.582	265	1.52666	0.00483833	6.60906e-11	1.01009e-09	45	40.1709	43	1.07042	0.00256533	0.955556	0.124952	0.705076
GO:1902110	positive regulation of mitochondrial membrane permeability involved in apoptotic process	0.00141794	77.6619	141	1.81556	0.00257435	6.86321e-11	1.04771e-09	16	14.283	16	1.12021	0.00095454	1	0.162503	0.808153
GO:0031929	TOR signaling	0.0025172	137.869	220	1.59571	0.00401672	6.93196e-11	1.05698e-09	25	22.3172	24	1.0754	0.00143181	0.96	0.234293	0.971654
GO:1905475	regulation of protein localization to membrane	0.0165047	903.98	1102	1.21905	0.0201201	7.19183e-11	1.09534e-09	153	136.581	144	1.05432	0.00859086	0.941176	0.0277657	0.257483
GO:0090096	positive regulation of metanephric cap mesenchymal cell proliferation	0.0004496	24.625	63	2.55837	0.00115024	7.3737e-11	1.12174e-09	1	0.892688	1	1.12021	5.96588e-05	1	0.892688	0.975789
GO:0042789	mRNA transcription from RNA polymerase II promoter	0.000825809	45.2304	95	2.10036	0.00173449	7.44676e-11	1.13155e-09	19	16.9611	18	1.06125	0.00107386	0.947368	0.379795	0.975789
GO:0042992	negative regulation of transcription factor import into nucleus	0.0032175	176.226	268	1.52077	0.0048931	7.46947e-11	1.13369e-09	37	33.0294	36	1.08994	0.00214772	0.972973	0.0814742	0.536924
GO:2000707	positive regulation of dense core granule biogenesis	0.000311563	17.0646	50	2.93004	0.000912892	7.60969e-11	1.15364e-09	2	1.78538	2	1.12021	0.000119318	1	0.796887	0.975789
GO:0000185	activation of MAPKKK activity	0.00239179	131.001	211	1.61068	0.0038524	7.7666e-11	1.17607e-09	18	16.0684	18	1.12021	0.00107386	1	0.12947	0.707807
GO:0043491	protein kinase B signaling	0.00396278	217.045	318	1.46513	0.00580599	7.82382e-11	1.18338e-09	46	41.0636	43	1.04716	0.00256533	0.934783	0.257969	0.975789
GO:0001765	membrane raft assembly	0.000717303	39.2874	86	2.189	0.00157017	8.09596e-11	1.22313e-09	10	8.92688	10	1.12021	0.000596588	1	0.321271	0.975789
GO:0030835	negative regulation of actin filament depolymerization	0.00227983	124.869	203	1.62571	0.00370634	8.30333e-11	1.2527e-09	35	31.2441	33	1.0562	0.00196874	0.942857	0.259483	0.975789
GO:0044003	modification by symbiont of host morphology or physiology	0.0036062	197.515	294	1.48849	0.0053678	8.31072e-11	1.2527e-09	47	41.9563	43	1.02487	0.00256533	0.914894	0.422282	0.975789
GO:0038202	TORC1 signaling	0.000646814	35.4266	80	2.25819	0.00146063	8.80991e-11	1.32643e-09	8	7.1415	8	1.12021	0.00047727	1	0.403199	0.975789
GO:0032233	positive regulation of actin filament bundle assembly	0.00543115	297.469	414	1.39174	0.00755875	9.00832e-11	1.35475e-09	55	49.0978	53	1.07948	0.00316191	0.963636	0.0562365	0.415703
GO:0031086	nuclear-transcribed mRNA catabolic process, deadenylation-independent decay	0.000635519	34.808	79	2.26959	0.00144237	9.14962e-11	1.37443e-09	8	7.1415	8	1.12021	0.00047727	1	0.403199	0.975789
GO:1904582	positive regulation of intracellular mRNA localization	0.000397684	21.7816	58	2.6628	0.00105896	9.35343e-11	1.40344e-09	2	1.78538	2	1.12021	0.000119318	1	0.796887	0.975789
GO:1904627	response to phorbol 13-acetate 12-myristate	0.00113607	62.2236	119	1.91246	0.00217268	1.02752e-10	1.53999e-09	10	8.92688	7	0.784149	0.000417611	0.7	0.983684	1
GO:0090501	RNA phosphodiester bond hydrolysis	0.00724904	397.037	530	1.33489	0.00967665	1.0417e-10	1.55927e-09	133	118.728	122	1.02756	0.00727837	0.917293	0.22206	0.954835
GO:0046340	diacylglycerol catabolic process	7.52006e-05	4.11881	23	5.58413	0.00041993	1.04275e-10	1.55927e-09	3	2.67806	2	0.746808	0.000119318	0.666667	0.967936	1
GO:0042770	signal transduction in response to DNA damage	0.00731491	400.645	534	1.33285	0.00974968	1.09735e-10	1.63827e-09	97	86.5907	93	1.07402	0.00554826	0.958763	0.017291	0.183198
GO:0060465	pharynx development	0.000335698	18.3865	52	2.82816	0.000949408	1.09807e-10	1.63827e-09	2	1.78538	2	1.12021	0.000119318	1	0.796887	0.975789
GO:0072133	metanephric mesenchyme morphogenesis	0.000758485	41.543	89	2.14236	0.00162495	1.10502e-10	1.64677e-09	3	2.67806	3	1.12021	0.000178976	1	0.711362	0.975789
GO:0031529	ruffle organization	0.00149596	81.9353	146	1.78189	0.00266564	1.11152e-10	1.65459e-09	22	19.6391	20	1.01838	0.00119318	0.909091	0.574637	0.975789
GO:0009445	putrescine metabolic process	0.000367464	20.1264	55	2.73273	0.00100418	1.11952e-10	1.66461e-09	7	6.24881	7	1.12021	0.000417611	1	0.451688	0.975789
GO:0043407	negative regulation of MAP kinase activity	0.00799919	438.123	577	1.31698	0.0105348	1.16766e-10	1.73423e-09	72	64.2735	67	1.04242	0.00399714	0.930556	0.201532	0.912577
GO:0044319	wound healing, spreading of cells	0.00237529	130.097	209	1.60649	0.00381589	1.17136e-10	1.73775e-09	23	20.5318	23	1.12021	0.00137215	1	0.0733479	0.498031
GO:0034614	cellular response to reactive oxygen species	0.0105499	577.828	736	1.27374	0.0134378	1.19882e-10	1.7765e-09	120	107.123	111	1.0362	0.00662212	0.925	0.158317	0.808153
GO:0045589	regulation of regulatory T cell differentiation	0.0029262	160.271	247	1.54114	0.00450969	1.22728e-10	1.81663e-09	25	22.3172	24	1.0754	0.00143181	0.96	0.234293	0.971654
GO:0030218	erythrocyte differentiation	0.00598834	327.988	449	1.36895	0.00819777	1.23633e-10	1.82796e-09	69	61.5955	60	0.974098	0.00357953	0.869565	0.798102	0.975789
GO:0034622	cellular macromolecular complex assembly	0.0619832	3394.88	3758	1.10696	0.068613	1.25706e-10	1.85653e-09	825	736.467	753	1.02245	0.044923	0.912727	0.0299933	0.270886
GO:0003342	proepicardium development	0.000456045	24.978	63	2.52222	0.00115024	1.28146e-10	1.89044e-09	2	1.78538	2	1.12021	0.000119318	1	0.796887	0.975789
GO:0006913	nucleocytoplasmic transport	0.0226147	1238.63	1465	1.18276	0.0267477	1.33627e-10	1.96909e-09	282	251.738	265	1.05268	0.0158096	0.939716	0.00422268	0.063577
GO:0045428	regulation of nitric oxide biosynthetic process	0.0046987	257.353	365	1.41829	0.00666411	1.41524e-10	2.08312e-09	54	48.2051	51	1.05798	0.0030426	0.944444	0.154722	0.794684
GO:0070663	regulation of leukocyte proliferation	0.0222177	1216.88	1441	1.18417	0.0263095	1.42496e-10	2.09509e-09	209	186.572	188	1.00765	0.0112158	0.899521	0.428308	0.975789
GO:0070561	vitamin D receptor signaling pathway	0.000172657	9.45661	35	3.70112	0.000639024	1.43865e-10	2.11286e-09	3	2.67806	3	1.12021	0.000178976	1	0.711362	0.975789
GO:0043903	regulation of symbiosis, encompassing mutualism through parasitism	0.0150582	824.751	1011	1.22582	0.0184587	1.46947e-10	2.15571e-09	218	194.606	200	1.02772	0.0119317	0.917431	0.139299	0.75372
GO:0042130	negative regulation of T cell proliferation	0.00527188	288.746	402	1.39223	0.00733965	1.59235e-10	2.33338e-09	54	48.2051	52	1.07872	0.00310225	0.962963	0.0610595	0.440677
GO:0030856	regulation of epithelial cell differentiation	0.0190683	1044.39	1252	1.19879	0.0228588	1.67572e-10	2.45282e-09	132	117.835	127	1.07778	0.00757666	0.962121	0.00336074	0.0534106
GO:0042274	ribosomal small subunit biogenesis	0.00384236	210.45	308	1.46353	0.00562341	1.69894e-10	2.48404e-09	71	63.3808	65	1.02555	0.00387782	0.915493	0.349308	0.975789
GO:0009299	mRNA transcription	0.00106833	58.5134	113	1.93118	0.00206314	1.7227e-10	2.51598e-09	25	22.3172	24	1.0754	0.00143181	0.96	0.234293	0.971654
GO:0007569	cell aging	0.00645765	353.692	478	1.35146	0.00872725	1.72475e-10	2.51618e-09	66	58.9174	61	1.03535	0.00363918	0.924242	0.275072	0.975789
GO:0051683	establishment of Golgi localization	0.000681351	37.3182	82	2.19732	0.00149714	1.82639e-10	2.66151e-09	8	7.1415	8	1.12021	0.00047727	1	0.403199	0.975789
GO:0072655	establishment of protein localization to mitochondrion	0.00480218	263.02	371	1.41054	0.00677366	1.85852e-10	2.70534e-09	68	60.7028	63	1.03784	0.0037585	0.926471	0.248676	0.975789
GO:0009126	purine nucleoside monophosphate metabolic process	0.0148141	811.386	995	1.2263	0.0181666	1.8958e-10	2.75655e-09	250	223.172	220	0.985787	0.0131249	0.88	0.778408	0.975789
GO:0032944	regulation of mononuclear cell proliferation	0.0212381	1163.23	1381	1.18721	0.0252141	1.90684e-10	2.76956e-09	201	179.43	181	1.00875	0.0107982	0.900497	0.414089	0.975789
GO:0009167	purine ribonucleoside monophosphate metabolic process	0.0147986	810.533	994	1.22635	0.0181483	1.91829e-10	2.78063e-09	249	222.279	219	0.985247	0.0130653	0.879518	0.785111	0.975789
GO:0045444	fat cell differentiation	0.0139261	762.745	941	1.2337	0.0171806	1.9187e-10	2.78063e-09	104	92.8395	95	1.02327	0.00566758	0.913462	0.309717	0.975789
GO:0060674	placenta blood vessel development	0.00311857	170.807	259	1.51633	0.00472878	1.98546e-10	2.87422e-09	31	27.6733	29	1.04794	0.0017301	0.935484	0.33891	0.975789
GO:0044839	cell cycle G2/M phase transition	0.0105033	575.277	731	1.27069	0.0133465	2.03308e-10	2.93992e-09	136	121.406	127	1.04608	0.00757666	0.933824	0.0717924	0.497253
GO:0031334	positive regulation of protein complex assembly	0.0204902	1122.27	1336	1.19044	0.0243925	2.04032e-10	2.94715e-09	214	191.035	203	1.06263	0.0121107	0.948598	0.00293625	0.0477603
GO:0072643	interferon-gamma secretion	0.000731812	40.0821	86	2.1456	0.00157017	2.08179e-10	3.00376e-09	6	5.35613	6	1.12021	0.000357952	1	0.506007	0.975789
GO:0043297	apical junction assembly	0.00459382	251.608	357	1.41887	0.00651805	2.1261e-10	3.06433e-09	41	36.6002	41	1.12021	0.00244601	1	0.00947112	0.117576
GO:0045683	negative regulation of epidermis development	0.00272658	149.337	232	1.55353	0.00423582	2.20613e-10	3.17621e-09	16	14.283	14	0.980186	0.000835223	0.875	0.757487	0.975789
GO:0090502	RNA phosphodiester bond hydrolysis, endonucleolytic	0.003658	200.352	295	1.47241	0.00538606	2.24498e-10	3.22861e-09	70	62.4881	64	1.02419	0.00381816	0.914286	0.364363	0.975789
GO:0071216	cellular response to biotic stimulus	0.0154068	843.847	1030	1.2206	0.0188056	2.28978e-10	3.28358e-09	176	157.113	160	1.01838	0.0095454	0.909091	0.286781	0.975789
GO:1901208	negative regulation of heart looping	0.000261077	14.2995	44	3.07704	0.000803345	2.2907e-10	3.28358e-09	1	0.892688	1	1.12021	5.96588e-05	1	0.892688	0.975789
GO:1901211	negative regulation of cardiac chamber formation	0.000261077	14.2995	44	3.07704	0.000803345	2.2907e-10	3.28358e-09	1	0.892688	1	1.12021	5.96588e-05	1	0.892688	0.975789
GO:0046686	response to cadmium ion	0.00334584	183.255	274	1.49518	0.00500265	2.30845e-10	3.30543e-09	58	51.7759	51	0.985014	0.0030426	0.87931	0.719403	0.975789
GO:1901207	regulation of heart looping	0.000272571	14.929	45	3.01427	0.000821603	2.72159e-10	3.89276e-09	2	1.78538	2	1.12021	0.000119318	1	0.796887	0.975789
GO:1902459	positive regulation of stem cell population maintenance	0.00103912	56.9134	110	1.93276	0.00200836	2.83471e-10	4.05015e-09	6	5.35613	6	1.12021	0.000357952	1	0.506007	0.975789
GO:0034284	response to monosaccharide	0.0132222	724.193	896	1.23724	0.016359	3.07305e-10	4.38592e-09	141	125.869	133	1.05665	0.00793461	0.943262	0.027676	0.257013
GO:0000028	ribosomal small subunit assembly	0.00060595	33.1885	75	2.25982	0.00136934	3.19903e-10	4.56078e-09	18	16.0684	16	0.995744	0.00095454	0.888889	0.696583	0.975789
GO:0051412	response to corticosterone	0.00213423	116.894	190	1.6254	0.00346899	3.25603e-10	4.63703e-09	18	16.0684	16	0.995744	0.00095454	0.888889	0.696583	0.975789
GO:0000086	G2/M transition of mitotic cell cycle	0.0104536	572.553	726	1.268	0.0132552	3.27276e-10	4.65146e-09	134	119.62	125	1.04497	0.00745734	0.932836	0.0797174	0.533572
GO:0030512	negative regulation of transforming growth factor beta receptor signaling pathway	0.00667903	365.817	490	1.33947	0.00894634	3.27324e-10	4.65146e-09	67	59.8101	66	1.10349	0.00393748	0.985075	0.00445747	0.0664279
GO:0007088	regulation of mitotic nuclear division	0.0134279	735.46	908	1.2346	0.0165781	3.45074e-10	4.89842e-09	166	148.186	157	1.05948	0.00936642	0.945783	0.0125868	0.144655
GO:0050792	regulation of viral process	0.0126101	690.666	858	1.24228	0.0156652	3.56171e-10	5.05049e-09	190	169.611	174	1.02588	0.0103806	0.91579	0.180838	0.852852
GO:0009887	animal organ morphogenesis	0.119305	6534.44	7007	1.07232	0.127933	3.60131e-10	5.10114e-09	858	765.926	823	1.07452	0.0490992	0.959207	4.22014e-13	5.97127e-11
GO:0050670	regulation of lymphocyte proliferation	0.0211664	1159.31	1373	1.18433	0.025068	3.70854e-10	5.24739e-09	200	178.538	180	1.00819	0.0107386	0.9	0.42363	0.975789
GO:0044801	single-organism membrane fusion	0.0113903	623.857	783	1.25509	0.0142959	3.83396e-10	5.41901e-09	139	124.084	135	1.08798	0.00805393	0.971223	0.000546451	0.0120046
GO:0051457	maintenance of protein location in nucleus	0.00100692	55.1501	107	1.94016	0.00195359	3.99044e-10	5.63414e-09	16	14.283	15	1.0502	0.000894881	0.9375	0.47534	0.975789
GO:1990266	neutrophil migration	0.00596853	326.902	444	1.3582	0.00810648	4.06654e-10	5.73544e-09	71	63.3808	53	0.836215	0.00316191	0.746479	0.999874	1
GO:0043277	apoptotic cell clearance	0.00212752	116.527	189	1.62195	0.00345073	4.23204e-10	5.96247e-09	27	24.1026	25	1.03723	0.00149147	0.925926	0.434586	0.975789
GO:0097345	mitochondrial outer membrane permeabilization	0.00132499	72.571	131	1.80513	0.00239178	4.39753e-10	6.18285e-09	14	12.4976	14	1.12021	0.000835223	1	0.203958	0.912577
GO:0032007	negative regulation of TOR signaling	0.00410651	224.917	323	1.43608	0.00589728	4.39832e-10	6.18285e-09	42	37.4929	40	1.06687	0.00238635	0.952381	0.15686	0.80129
GO:0008203	cholesterol metabolic process	0.00825054	451.891	588	1.3012	0.0107356	4.40256e-10	6.18285e-09	112	99.981	107	1.0702	0.00638349	0.955357	0.0153165	0.168238
GO:0038061	NIK/NF-kappaB signaling	0.00491722	269.321	376	1.3961	0.00686495	4.42357e-10	6.20573e-09	85	75.8785	76	1.0016	0.00453407	0.894118	0.570601	0.975789
GO:0045185	maintenance of protein location	0.00658679	360.765	483	1.33882	0.00881854	4.6146e-10	6.46682e-09	90	80.3419	86	1.07042	0.00513065	0.955556	0.0292378	0.267149
GO:0002832	negative regulation of response to biotic stimulus	0.00223031	122.156	196	1.6045	0.00357854	4.6866e-10	6.56075e-09	44	39.2783	38	0.967456	0.00226703	0.863636	0.812199	0.975789
GO:1901079	positive regulation of relaxation of muscle	0.000171758	9.40737	34	3.61419	0.000620766	4.72334e-10	6.60514e-09	3	2.67806	3	1.12021	0.000178976	1	0.711362	0.975789
GO:2000378	negative regulation of reactive oxygen species metabolic process	0.0033574	183.888	273	1.4846	0.00498439	4.77592e-10	6.67159e-09	49	43.7417	45	1.02877	0.00268464	0.918367	0.384221	0.975789
GO:0022612	gland morphogenesis	0.0176262	965.407	1160	1.20157	0.0211791	4.79972e-10	6.69772e-09	96	85.698	95	1.10854	0.00566758	0.989583	0.000226477	0.00561244
GO:0010866	regulation of triglyceride biosynthetic process	0.00103676	56.7845	109	1.91954	0.0019901	4.9053e-10	6.83781e-09	16	14.283	16	1.12021	0.00095454	1	0.162503	0.808153
GO:0035878	nail development	0.00116767	63.9545	119	1.8607	0.00217268	4.9153e-10	6.84448e-09	10	8.92688	10	1.12021	0.000596588	1	0.321271	0.975789
GO:0051693	actin filament capping	0.00193388	105.92	175	1.65219	0.00319512	4.95912e-10	6.8982e-09	32	28.566	30	1.0502	0.00178976	0.9375	0.317531	0.975789
GO:0009446	putrescine biosynthetic process	0.000309034	16.9261	48	2.83586	0.000876376	5.05704e-10	7.02699e-09	5	4.46344	5	1.12021	0.000298294	1	0.566853	0.975789
GO:0002237	response to molecule of bacterial origin	0.0289484	1585.53	1831	1.15482	0.0334301	5.2914e-10	7.34488e-09	317	282.982	291	1.02833	0.0173607	0.917981	0.0807487	0.536924
GO:0090398	cellular senescence	0.00343716	188.257	278	1.4767	0.00507568	5.48427e-10	7.60459e-09	32	28.566	29	1.01519	0.0017301	0.90625	0.545578	0.975789
GO:0060445	branching involved in salivary gland morphogenesis	0.00400943	219.601	316	1.43898	0.00576948	5.49875e-10	7.61664e-09	17	15.1757	17	1.12021	0.0010142	1	0.145049	0.759834
GO:0023014	signal transduction by protein phosphorylation	0.0438932	2404.07	2702	1.12393	0.0493327	5.61952e-10	7.77574e-09	407	363.324	382	1.0514	0.0227896	0.938575	0.000850703	0.0170646
GO:0048008	platelet-derived growth factor receptor signaling pathway	0.00455954	249.731	352	1.40952	0.00642676	5.68224e-10	7.85426e-09	33	29.4587	31	1.05232	0.00184942	0.939394	0.297174	0.975789
GO:1903900	regulation of viral life cycle	0.0115665	633.511	792	1.25018	0.0144602	5.85026e-10	8.07803e-09	182	162.469	166	1.02173	0.00990335	0.912088	0.237372	0.975789
GO:0021557	oculomotor nerve development	0.00053235	29.1574	68	2.33217	0.00124153	5.95613e-10	8.2156e-09	4	3.57075	4	1.12021	0.000238635	1	0.635012	0.975789
GO:0046634	regulation of alpha-beta T cell activation	0.00866952	474.838	613	1.29097	0.0111921	6.00558e-10	8.27512e-09	76	67.8443	73	1.07599	0.00435509	0.960526	0.0308293	0.277675
GO:0071482	cellular response to light stimulus	0.00729741	399.686	527	1.31853	0.00962188	6.08925e-10	8.38164e-09	93	83.02	90	1.08408	0.00536929	0.967742	0.007679	0.100147
GO:0060840	artery development	0.013164	721.004	889	1.233	0.0162312	6.55695e-10	9.01598e-09	76	67.8443	74	1.09073	0.00441475	0.973684	0.00909503	0.1142
GO:0006888	ER to Golgi vesicle-mediated transport	0.0125899	689.56	854	1.23847	0.0155922	6.61423e-10	9.08525e-09	175	156.22	167	1.069	0.00996301	0.954286	0.00292116	0.0476241
GO:0071345	cellular response to cytokine stimulus	0.0665791	3646.6	4006	1.09856	0.0731409	6.637e-10	9.10702e-09	806	719.506	730	1.01458	0.0435509	0.905707	0.121396	0.688556
GO:0043401	steroid hormone mediated signaling pathway	0.0168077	920.574	1109	1.20468	0.0202479	6.85417e-10	9.39521e-09	130	116.049	123	1.05989	0.00733803	0.946154	0.0256072	0.243174
GO:0071634	regulation of transforming growth factor beta production	0.00317746	174.032	260	1.49398	0.00474704	6.92841e-10	9.48709e-09	28	24.9953	26	1.0402	0.00155113	0.928571	0.409172	0.975789
GO:0007266	Rho protein signal transduction	0.00577674	316.398	430	1.35905	0.00785087	7.00979e-10	9.58855e-09	61	54.454	60	1.10185	0.00357953	0.983607	0.00812358	0.105215
GO:0071472	cellular response to salt stress	0.000838906	45.9477	93	2.02404	0.00169798	7.09851e-10	9.69982e-09	8	7.1415	8	1.12021	0.00047727	1	0.403199	0.975789
GO:0001525	angiogenesis	0.0380012	2081.36	2358	1.13291	0.043052	7.23197e-10	9.87194e-09	292	260.665	281	1.07801	0.0167641	0.962329	1.07081e-05	0.000398045
GO:0060213	positive regulation of nuclear-transcribed mRNA poly(A) tail shortening	0.00108375	59.358	112	1.88686	0.00204488	7.30358e-10	9.95936e-09	11	9.81957	11	1.12021	0.000656246	1	0.286776	0.975789
GO:0070925	organelle assembly	0.0499859	2737.78	3052	1.11477	0.0557229	7.32693e-10	9.98085e-09	665	593.637	628	1.05788	0.0374657	0.944361	1.47007e-06	6.46977e-05
GO:0035357	peroxisome proliferator activated receptor signaling pathway	0.000691018	37.8477	81	2.14015	0.00147889	7.56557e-10	1.02953e-08	8	7.1415	8	1.12021	0.00047727	1	0.403199	0.975789
GO:0010574	regulation of vascular endothelial growth factor production	0.0039345	215.496	310	1.43854	0.00565993	8.16311e-10	1.10969e-08	33	29.4587	33	1.12021	0.00196874	1	0.0235298	0.227334
GO:0001501	skeletal system development	0.0625803	3427.59	3775	1.10136	0.0689233	8.18643e-10	1.11171e-08	463	413.315	445	1.07666	0.0265481	0.961123	4.88112e-08	3.00143e-06
GO:0042990	regulation of transcription factor import into nucleus	0.00800001	438.169	570	1.30087	0.010407	8.28675e-10	1.12418e-08	88	78.5565	84	1.06929	0.00501133	0.954546	0.0338549	0.294446
GO:0006884	cell volume homeostasis	0.00154418	84.5762	146	1.72625	0.00266564	8.49319e-10	1.151e-08	17	15.1757	16	1.05432	0.00095454	0.941176	0.441756	0.975789
GO:0002281	macrophage activation involved in immune response	0.000944414	51.7265	101	1.95258	0.00184404	8.70126e-10	1.17798e-08	12	10.7122	11	1.02686	0.000656246	0.916667	0.625495	0.975789
GO:0001944	vasculature development	0.0653698	3580.37	3934	1.09877	0.0718263	8.8655e-10	1.19898e-08	481	429.383	463	1.07829	0.027622	0.962578	1.206e-08	8.26549e-07
GO:0009314	response to radiation	0.0370584	2029.72	2301	1.13365	0.0420113	9.61973e-10	1.29965e-08	423	377.607	396	1.04871	0.0236249	0.93617	0.0012751	0.0240387
GO:0060672	epithelial cell morphogenesis involved in placental branching	0.000402031	22.0196	56	2.54318	0.00102244	9.70996e-10	1.3105e-08	3	2.67806	3	1.12021	0.000178976	1	0.711362	0.975789
GO:0040015	negative regulation of multicellular organism growth	0.0010117	55.4116	106	1.91296	0.00193533	9.99414e-10	1.34747e-08	11	9.81957	10	1.01838	0.000596588	0.909091	0.666217	0.975789
GO:0060147	regulation of posttranscriptional gene silencing	0.00659639	361.291	481	1.33134	0.00878202	1.00439e-09	1.35141e-08	109	97.303	99	1.01744	0.00590622	0.908257	0.368538	0.975789
GO:0060966	regulation of gene silencing by RNA	0.00659639	361.291	481	1.33134	0.00878202	1.00439e-09	1.35141e-08	109	97.303	99	1.01744	0.00590622	0.908257	0.368538	0.975789
GO:0042026	protein refolding	0.000551821	30.2238	69	2.28297	0.00125979	1.04945e-09	1.41059e-08	21	18.7464	21	1.12021	0.00125283	1	0.0920678	0.570127
GO:0043161	proteasome-mediated ubiquitin-dependent protein catabolic process	0.0221968	1215.74	1428	1.1746	0.0260722	1.09041e-09	1.46416e-08	299	266.914	283	1.06027	0.0168834	0.946488	0.00074917	0.0154694
GO:0072075	metanephric mesenchyme development	0.00224132	122.76	195	1.58847	0.00356028	1.09434e-09	1.46793e-08	14	12.4976	14	1.12021	0.000835223	1	0.203958	0.912577
GO:0051220	cytoplasmic sequestering of protein	0.00156531	85.7336	147	1.71461	0.0026839	1.14304e-09	1.5317e-08	39	34.8148	38	1.09149	0.00226703	0.974359	0.0677667	0.473324
GO:0032677	regulation of interleukin-8 production	0.00413099	226.258	322	1.42315	0.00587902	1.14761e-09	1.53625e-08	63	56.2393	60	1.06687	0.00357953	0.952381	0.0825336	0.537654
GO:0042593	glucose homeostasis	0.0164866	902.989	1087	1.20378	0.0198463	1.15938e-09	1.55043e-08	171	152.65	162	1.06125	0.00966472	0.947368	0.00916273	0.114504
GO:0021555	midbrain-hindbrain boundary morphogenesis	0.000601033	32.9192	73	2.21755	0.00133282	1.1819e-09	1.57895e-08	4	3.57075	4	1.12021	0.000238635	1	0.635012	0.975789
GO:0046185	aldehyde catabolic process	0.000460736	25.235	61	2.41728	0.00111373	1.19155e-09	1.59023e-08	11	9.81957	11	1.12021	0.000656246	1	0.286776	0.975789
GO:2001236	regulation of extrinsic apoptotic signaling pathway	0.0162079	887.722	1070	1.20533	0.0195359	1.21717e-09	1.62277e-08	152	135.689	147	1.08336	0.00876984	0.967105	0.000666056	0.0140684
GO:0060964	regulation of gene silencing by miRNA	0.00643391	352.392	470	1.33374	0.00858118	1.23798e-09	1.64885e-08	106	94.6249	96	1.01453	0.00572724	0.90566	0.406465	0.975789
GO:0042542	response to hydrogen peroxide	0.00950483	520.589	662	1.27164	0.0120867	1.24287e-09	1.65368e-08	109	97.303	96	0.986609	0.00572724	0.880734	0.721414	0.975789
GO:0055114	oxidation-reduction process	0.0738874	4046.89	4417	1.09146	0.0806449	1.2745e-09	1.69406e-08	927	827.522	855	1.03321	0.0510082	0.92233	0.00114874	0.0220355
GO:2000705	regulation of dense core granule biogenesis	0.000361262	19.7867	52	2.62803	0.000949408	1.28147e-09	1.7016e-08	3	2.67806	3	1.12021	0.000178976	1	0.711362	0.975789
GO:2000021	regulation of ion homeostasis	0.0213535	1169.55	1377	1.17738	0.025141	1.28384e-09	1.70303e-08	201	179.43	189	1.05333	0.0112755	0.940299	0.0138156	0.154592
GO:0010899	regulation of phosphatidylcholine catabolic process	0.00021697	11.8837	38	3.19766	0.000693798	1.32374e-09	1.75418e-08	3	2.67806	3	1.12021	0.000178976	1	0.711362	0.975789
GO:1902652	secondary alcohol metabolic process	0.00855752	468.704	603	1.28653	0.0110095	1.329e-09	1.75939e-08	117	104.445	111	1.06277	0.00662212	0.948718	0.0265324	0.247037
GO:0032673	regulation of interleukin-4 production	0.00309864	169.715	253	1.49073	0.00461923	1.39295e-09	1.8422e-08	26	23.2099	24	1.03404	0.00143181	0.923077	0.460945	0.975789
GO:0048284	organelle fusion	0.0113675	622.61	776	1.24637	0.0141681	1.40754e-09	1.85963e-08	139	124.084	135	1.08798	0.00805393	0.971223	0.000546451	0.0120046
GO:0060416	response to growth hormone	0.00385146	210.948	303	1.43637	0.00553212	1.44215e-09	1.90343e-08	33	29.4587	31	1.05232	0.00184942	0.939394	0.297174	0.975789
GO:0090630	activation of GTPase activity	0.00927289	507.885	647	1.27391	0.0118128	1.46369e-09	1.92993e-08	90	80.3419	80	0.995744	0.0047727	0.888889	0.628495	0.975789
GO:0007179	transforming growth factor beta receptor signaling pathway	0.0100351	549.632	694	1.26266	0.0126709	1.48278e-09	1.95314e-08	93	83.02	86	1.0359	0.00513065	0.924731	0.206111	0.920955
GO:0043551	regulation of phosphatidylinositol 3-kinase activity	0.00492664	269.837	373	1.38231	0.00681017	1.50119e-09	1.97542e-08	43	38.3856	42	1.09416	0.00250567	0.976744	0.0466344	0.361927
GO:0015695	organic cation transport	0.00113858	62.3612	115	1.8441	0.00209965	1.53156e-09	2.01336e-08	23	20.5318	21	1.0228	0.00125283	0.913044	0.545136	0.975789
GO:0009161	ribonucleoside monophosphate metabolic process	0.0162643	890.81	1072	1.2034	0.0195724	1.59342e-09	2.09179e-08	261	232.992	230	0.98716	0.0137215	0.881226	0.763069	0.975789
GO:0044255	cellular lipid metabolic process	0.0808108	4426.09	4809	1.08651	0.0878019	1.59439e-09	2.09179e-08	985	879.298	923	1.0497	0.055065	0.937056	5.44656e-07	2.66436e-05
GO:0003006	developmental process involved in reproduction	0.0702651	3848.49	4208	1.09342	0.076829	1.5985e-09	2.09508e-08	629	561.501	575	1.02404	0.0343038	0.914149	0.0411547	0.335408
GO:0044766	multi-organism transport	0.00414558	227.058	322	1.41814	0.00587902	1.62121e-09	2.12274e-08	71	63.3808	67	1.0571	0.00399714	0.943662	0.109401	0.642972
GO:0006919	activation of cysteine-type endopeptidase activity involved in apoptotic process	0.00678076	371.389	491	1.32207	0.0089646	1.62706e-09	2.12828e-08	81	72.3077	76	1.05106	0.00453407	0.938272	0.120963	0.686395
GO:0051607	defense response to virus	0.00894299	489.817	626	1.27803	0.0114294	1.68997e-09	2.20837e-08	177	158.006	152	0.96199	0.00906813	0.858757	0.939168	0.998135
GO:0033197	response to vitamin E	0.000880856	48.2454	95	1.9691	0.00173449	1.78561e-09	2.33103e-08	12	10.7122	12	1.12021	0.000715905	1	0.255983	0.975789
GO:0072593	reactive oxygen species metabolic process	0.00959345	525.443	666	1.2675	0.0121597	1.78943e-09	2.33371e-08	101	90.1615	93	1.03148	0.00554826	0.920792	0.23101	0.964116
GO:0048872	homeostasis of number of cells	0.0181278	992.879	1183	1.19148	0.021599	1.79451e-09	2.33802e-08	188	167.825	172	1.02487	0.0102613	0.914894	0.193968	0.902237
GO:0051384	response to glucocorticoid	0.0167927	919.754	1103	1.19923	0.0201384	1.82615e-09	2.37689e-08	146	130.332	135	1.03581	0.00805393	0.924658	0.1291	0.707807
GO:0010498	proteasomal protein catabolic process	0.0234018	1281.74	1496	1.16717	0.0273137	1.89794e-09	2.46788e-08	310	276.733	293	1.05878	0.01748	0.945161	0.000824665	0.0166247
GO:0010594	regulation of endothelial cell migration	0.0197653	1082.56	1280	1.18238	0.02337	2.01299e-09	2.61489e-08	126	112.479	123	1.09354	0.00733803	0.97619	0.000413837	0.00947074
GO:0006335	DNA replication-dependent nucleosome assembly	0.000399503	21.8812	55	2.51358	0.00100418	2.01955e-09	2.62084e-08	32	28.566	26	0.910173	0.00155113	0.8125	0.950434	1
GO:0045621	positive regulation of lymphocyte differentiation	0.0103671	567.814	713	1.25569	0.0130178	2.08027e-09	2.69698e-08	84	74.9858	79	1.05353	0.00471304	0.940476	0.100976	0.613456
GO:0045687	positive regulation of glial cell differentiation	0.00475773	260.586	361	1.38534	0.00659108	2.15742e-09	2.79425e-08	33	29.4587	32	1.08627	0.00190908	0.969697	0.117051	0.666786
GO:0019674	NAD metabolic process	0.00494391	270.783	373	1.37749	0.00681017	2.17294e-09	2.81157e-08	68	60.7028	61	1.0049	0.00363918	0.897059	0.552047	0.975789
GO:0002478	antigen processing and presentation of exogenous peptide antigen	0.0100129	548.419	691	1.25998	0.0126162	2.19899e-09	2.84248e-08	167	149.079	151	1.01289	0.00900847	0.904192	0.371444	0.975789
GO:1903725	regulation of phospholipid metabolic process	0.00703581	385.358	506	1.31306	0.00923847	2.20269e-09	2.84448e-08	65	58.0247	63	1.08574	0.0037585	0.969231	0.0241008	0.230649
GO:0097062	dendritic spine maintenance	0.00102786	56.2967	106	1.88288	0.00193533	2.25125e-09	2.90433e-08	8	7.1415	8	1.12021	0.00047727	1	0.403199	0.975789
GO:0033209	tumor necrosis factor-mediated signaling pathway	0.00714926	391.572	513	1.3101	0.00936627	2.28335e-09	2.94286e-08	128	114.264	118	1.0327	0.00703973	0.921875	0.177937	0.852852
GO:0021558	trochlear nerve development	0.000335244	18.3616	49	2.66861	0.000894634	2.32042e-09	2.98772e-08	3	2.67806	3	1.12021	0.000178976	1	0.711362	0.975789
GO:0051496	positive regulation of stress fiber assembly	0.00487083	266.78	368	1.37941	0.00671888	2.38903e-09	3.07305e-08	47	41.9563	46	1.09638	0.0027443	0.978723	0.0318938	0.283001
GO:0070373	negative regulation of ERK1 and ERK2 cascade	0.00771098	422.338	548	1.29754	0.0100053	2.40059e-09	3.0849e-08	59	52.6686	57	1.08224	0.00340055	0.966102	0.0402752	0.331238
GO:0006626	protein targeting to mitochondrion	0.0036449	199.635	288	1.44263	0.00525826	2.40944e-09	3.09326e-08	55	49.0978	51	1.03874	0.0030426	0.927273	0.283051	0.975789
GO:0043647	inositol phosphate metabolic process	0.00474809	260.057	360	1.38431	0.00657282	2.44798e-09	3.13967e-08	54	48.2051	50	1.03723	0.00298294	0.925926	0.298493	0.975789
GO:2000249	regulation of actin cytoskeleton reorganization	0.00310479	170.053	252	1.48189	0.00460098	2.4773e-09	3.17247e-08	34	30.3514	32	1.05432	0.00190908	0.941176	0.27783	0.975789
GO:0055085	transmembrane transport	0.105896	5800.01	6226	1.07345	0.113673	2.47838e-09	3.17247e-08	1197	1068.55	1109	1.03786	0.0661616	0.926483	2.72724e-05	0.000901702
GO:1902229	regulation of intrinsic apoptotic signaling pathway in response to DNA damage	0.00291192	159.489	239	1.49854	0.00436362	2.51495e-09	3.21615e-08	37	33.0294	37	1.12021	0.00220737	1	0.014929	0.164653
GO:0098781	ncRNA transcription	0.00496659	272.025	374	1.37487	0.00682843	2.52943e-09	3.23153e-08	92	82.1273	89	1.08368	0.00530963	0.967391	0.00835502	0.107577
GO:0043123	positive regulation of I-kappaB kinase/NF-kappaB signaling	0.0153074	838.4	1012	1.20706	0.0184769	2.58358e-09	3.29751e-08	185	165.147	179	1.08388	0.0106789	0.967568	0.000150413	0.00396652
GO:1901723	negative regulation of cell proliferation involved in kidney development	0.00146187	80.0681	138	1.72353	0.00251958	2.61955e-09	3.34018e-08	6	5.35613	5	0.93351	0.000298294	0.833333	0.871085	0.975789
GO:0044772	mitotic cell cycle phase transition	0.0231319	1266.95	1478	1.16658	0.0269851	2.64738e-09	3.3724e-08	260	232.099	245	1.05558	0.0146164	0.942308	0.00372554	0.058017
GO:0051651	maintenance of location in cell	0.00739808	405.2	528	1.30306	0.00964014	2.69733e-09	3.43271e-08	100	89.2688	96	1.0754	0.00572724	0.96	0.0137315	0.154043
GO:0050801	ion homeostasis	0.0606008	3319.17	3650	1.09967	0.0666411	2.767e-09	3.51599e-08	642	573.106	593	1.03471	0.0353776	0.923676	0.00446985	0.0664619
GO:0010038	response to metal ion	0.0297867	1631.45	1869	1.14561	0.0341239	2.76811e-09	3.51599e-08	329	293.694	307	1.0453	0.0183152	0.933131	0.00774922	0.100862
GO:0048598	embryonic morphogenesis	0.0764711	4188.4	4556	1.08777	0.0831827	2.79677e-09	3.54874e-08	550	490.978	527	1.07337	0.0314402	0.958182	1.45937e-08	9.74813e-07
GO:0006694	steroid biosynthetic process	0.00870077	476.55	609	1.27794	0.011119	2.79929e-09	3.54874e-08	114	101.766	108	1.06125	0.00644314	0.947368	0.0323519	0.286102
GO:0072049	comma-shaped body morphogenesis	0.000483631	26.4889	62	2.3406	0.00113199	2.86219e-09	3.62499e-08	5	4.46344	5	1.12021	0.000298294	1	0.566853	0.975789
GO:1902106	negative regulation of leukocyte differentiation	0.0102441	561.078	704	1.25473	0.0128535	2.92707e-09	3.70359e-08	87	77.6638	83	1.06871	0.00495168	0.954023	0.0364077	0.311097
GO:1902267	regulation of polyamine transmembrane transport	0.000274364	15.0272	43	2.86147	0.000785087	2.98096e-09	3.76816e-08	5	4.46344	5	1.12021	0.000298294	1	0.566853	0.975789
GO:0044770	cell cycle phase transition	0.0232799	1275.07	1486	1.16543	0.0271311	2.98787e-09	3.77326e-08	267	238.348	251	1.05308	0.0149744	0.940075	0.00499198	0.0728265
GO:0003333	amino acid transmembrane transport	0.0056945	311.894	420	1.34661	0.00766829	3.07942e-09	3.88515e-08	66	58.9174	64	1.08627	0.00381816	0.969697	0.0220943	0.217131
GO:1903670	regulation of sprouting angiogenesis	0.00491386	269.137	370	1.37477	0.0067554	3.08345e-09	3.88651e-08	37	33.0294	35	1.05966	0.00208806	0.945946	0.225696	0.954835
GO:0030104	water homeostasis	0.00688094	376.876	495	1.31343	0.00903763	3.14366e-09	3.9586e-08	66	58.9174	64	1.08627	0.00381816	0.969697	0.0220943	0.217131
GO:0072330	monocarboxylic acid biosynthetic process	0.0139633	764.787	930	1.21603	0.0169798	3.14927e-09	3.96188e-08	172	153.542	155	1.00949	0.00924711	0.901163	0.418224	0.975789
GO:0097403	cellular response to raffinose	0.00039373	21.565	54	2.50406	0.000985923	3.18103e-09	3.99801e-08	1	0.892688	1	1.12021	5.96588e-05	1	0.892688	0.975789
GO:0009636	response to toxic substance	0.0146109	800.256	969	1.21086	0.0176918	3.19235e-09	4.00841e-08	209	186.572	188	1.00765	0.0112158	0.899521	0.428308	0.975789
GO:0042886	amide transport	0.0091622	501.823	637	1.26937	0.0116302	3.21297e-09	4.03045e-08	100	89.2688	96	1.0754	0.00572724	0.96	0.0137315	0.154043
GO:0032496	response to lipopolysaccharide	0.0279317	1529.85	1759	1.14979	0.0321155	3.35264e-09	4.20166e-08	299	266.914	276	1.03404	0.0164658	0.923077	0.0481867	0.370812
GO:0009653	anatomical structure morphogenesis	0.246319	13491.1	14079	1.04357	0.257052	3.35882e-09	4.2054e-08	1978	1765.74	1876	1.06245	0.11192	0.948433	2.27512e-20	1.15147e-17
GO:0046949	fatty-acyl-CoA biosynthetic process	0.00213233	116.79	185	1.58404	0.0033777	3.45183e-09	4.31775e-08	30	26.7806	30	1.12021	0.00178976	1	0.0330962	0.288802
GO:0090263	positive regulation of canonical Wnt signaling pathway	0.0116132	636.064	787	1.2373	0.0143689	3.46132e-09	4.3255e-08	122	108.908	113	1.03757	0.00674144	0.92623	0.144296	0.759834
GO:0051235	maintenance of location	0.0108278	593.051	739	1.2461	0.0134925	3.50147e-09	4.37153e-08	144	128.547	138	1.07354	0.00823291	0.958333	0.00390053	0.0599616
GO:0050868	negative regulation of T cell activation	0.00926779	507.606	643	1.26673	0.0117398	3.64989e-09	4.5525e-08	97	86.5907	94	1.08557	0.00560792	0.969072	0.00546384	0.0772816
GO:0043900	regulation of multi-organism process	0.0215761	1181.74	1384	1.17115	0.0252688	3.65471e-09	4.5542e-08	289	257.987	259	1.00393	0.0154516	0.896194	0.470489	0.975789
GO:1903825	organic acid transmembrane transport	0.00897711	491.685	625	1.27114	0.0114112	3.69481e-09	4.59981e-08	105	93.7322	102	1.08821	0.00608519	0.971429	0.00273143	0.0450412
GO:0010990	regulation of SMAD protein complex assembly	0.00105162	57.5981	107	1.8577	0.00195359	3.77465e-09	4.69477e-08	6	5.35613	6	1.12021	0.000357952	1	0.506007	0.975789
GO:0055082	cellular chemical homeostasis	0.0606363	3321.11	3649	1.09873	0.0666228	3.78992e-09	4.7093e-08	637	568.642	582	1.02349	0.0347214	0.913658	0.043945	0.350256
GO:0071072	negative regulation of phospholipid biosynthetic process	0.000329959	18.0722	48	2.65601	0.000876376	3.8682e-09	4.80204e-08	4	3.57075	4	1.12021	0.000238635	1	0.635012	0.975789
GO:0006921	cellular component disassembly involved in execution phase of apoptosis	0.00133449	73.0912	128	1.75124	0.002337	3.90145e-09	4.83876e-08	26	23.2099	24	1.03404	0.00143181	0.923077	0.460945	0.975789
GO:1903025	regulation of RNA polymerase II regulatory region sequence-specific DNA binding	0.000631366	34.5805	74	2.13993	0.00135108	3.92881e-09	4.8681e-08	10	8.92688	10	1.12021	0.000596588	1	0.321271	0.975789
GO:0043467	regulation of generation of precursor metabolites and energy	0.0100212	548.872	689	1.2553	0.0125796	3.99329e-09	4.94334e-08	122	108.908	117	1.0743	0.00698007	0.959016	0.00727923	0.0973449
GO:0035767	endothelial cell chemotaxis	0.00118647	64.9844	117	1.80043	0.00213617	4.06517e-09	5.02759e-08	10	8.92688	10	1.12021	0.000596588	1	0.321271	0.975789
GO:0061098	positive regulation of protein tyrosine kinase activity	0.00491163	269.015	369	1.37167	0.00673714	4.08064e-09	5.04199e-08	43	38.3856	39	1.01601	0.00232669	0.906977	0.503898	0.975789
GO:0019884	antigen processing and presentation of exogenous antigen	0.0103656	567.734	710	1.25059	0.0129631	4.11306e-09	5.07727e-08	174	155.328	155	0.99789	0.00924711	0.890805	0.592473	0.975789
GO:0071426	ribonucleoprotein complex export from nucleus	0.00631002	345.606	458	1.32521	0.00836209	4.20834e-09	5.19002e-08	125	111.586	118	1.05748	0.00703973	0.944	0.0351004	0.302084
GO:0090305	nucleic acid phosphodiester bond hydrolysis	0.0168343	922.034	1101	1.1941	0.0201019	4.24402e-09	5.22913e-08	277	247.274	250	1.01102	0.0149147	0.902527	0.339172	0.975789
GO:0009123	nucleoside monophosphate metabolic process	0.0170721	935.054	1115	1.19244	0.0203575	4.41707e-09	5.43725e-08	275	245.489	244	0.993934	0.0145567	0.887273	0.659614	0.975789
GO:0010389	regulation of G2/M transition of mitotic cell cycle	0.0136948	750.078	912	1.21587	0.0166511	4.52874e-09	5.56951e-08	192	171.396	180	1.0502	0.0107386	0.9375	0.022845	0.22384
GO:0048514	blood vessel morphogenesis	0.0533105	2919.87	3227	1.10519	0.058918	4.65931e-09	5.72472e-08	376	335.651	363	1.08148	0.0216561	0.965426	1.41012e-07	7.73156e-06
GO:0015770	sucrose transport	0.000142495	7.80459	29	3.71576	0.000529477	4.67318e-09	5.73641e-08	3	2.67806	3	1.12021	0.000178976	1	0.711362	0.975789
GO:0071550	death-inducing signaling complex assembly	0.000279215	15.2929	43	2.81177	0.000785087	4.89953e-09	6.00865e-08	8	7.1415	8	1.12021	0.00047727	1	0.403199	0.975789
GO:0035904	aorta development	0.00708225	387.902	506	1.30445	0.00923847	4.95715e-09	6.07366e-08	45	40.1709	44	1.09532	0.00262498	0.977778	0.0385938	0.322039
GO:0017148	negative regulation of translation	0.0122494	670.912	824	1.22818	0.0150445	5.01124e-09	6.13423e-08	143	127.654	137	1.07321	0.00817325	0.958042	0.0042033	0.063577
GO:0030163	protein catabolic process	0.0477413	2614.84	2906	1.11135	0.0530573	5.02485e-09	6.14517e-08	621	554.359	554	0.999352	0.033051	0.892109	0.551392	0.975789
GO:0007178	transmembrane receptor protein serine/threonine kinase signaling pathway	0.0225063	1232.69	1437	1.16574	0.0262365	5.0883e-09	6.21699e-08	189	168.718	176	1.04316	0.0104999	0.931217	0.0484077	0.371822
GO:0030154	cell differentiation	0.363977	19935.4	20581	1.03239	0.375765	5.42574e-09	6.62313e-08	3468	3095.84	3156	1.01943	0.188283	0.910035	0.000111617	0.00304093
GO:2000974	negative regulation of pro-B cell differentiation	0.000323205	17.7022	47	2.65503	0.000858118	5.62744e-09	6.86297e-08	3	2.67806	3	1.12021	0.000178976	1	0.711362	0.975789
GO:0016569	covalent chromatin modification	0.0448969	2459.05	2741	1.11466	0.0500447	5.65207e-09	6.88663e-08	471	420.456	436	1.03697	0.0260112	0.92569	0.00914769	0.114504
GO:0002711	positive regulation of T cell mediated immunity	0.00257135	140.835	214	1.5195	0.00390718	5.75794e-09	7.00914e-08	31	27.6733	29	1.04794	0.0017301	0.935484	0.33891	0.975789
GO:0007029	endoplasmic reticulum organization	0.00289755	158.702	236	1.48707	0.00430885	5.81422e-09	7.07111e-08	40	35.7075	40	1.12021	0.00238635	1	0.0106124	0.127416
GO:0031536	positive regulation of exit from mitosis	8.55966e-05	4.68821	22	4.69262	0.000401672	5.91634e-09	7.18865e-08	5	4.46344	5	1.12021	0.000298294	1	0.566853	0.975789
GO:0003198	epithelial to mesenchymal transition involved in endocardial cushion formation	0.00144085	78.9165	135	1.71067	0.00246481	5.93796e-09	7.20825e-08	12	10.7122	12	1.12021	0.000715905	1	0.255983	0.975789
GO:0002690	positive regulation of leukocyte chemotaxis	0.00701299	384.108	501	1.30432	0.00914718	5.94367e-09	7.20825e-08	89	79.4492	71	0.893653	0.00423577	0.797753	0.997485	1
GO:0010713	negative regulation of collagen metabolic process	0.000540966	29.6293	66	2.22753	0.00120502	5.9489e-09	7.20825e-08	8	7.1415	8	1.12021	0.00047727	1	0.403199	0.975789
GO:0034383	low-density lipoprotein particle clearance	0.00162213	88.8454	148	1.66582	0.00270216	6.01627e-09	7.28317e-08	25	22.3172	23	1.03059	0.00137215	0.92	0.488202	0.975789
GO:0009309	amine biosynthetic process	0.00155247	85.0301	143	1.68176	0.00261087	6.07187e-09	7.34372e-08	23	20.5318	22	1.07151	0.00131249	0.956522	0.276413	0.975789
GO:0002688	regulation of leukocyte chemotaxis	0.00850843	466.015	594	1.27464	0.0108452	6.10758e-09	7.37484e-08	108	96.4103	87	0.902393	0.00519031	0.805556	0.997735	1
GO:0060696	regulation of phospholipid catabolic process	0.000291959	15.9909	44	2.75157	0.000803345	6.1088e-09	7.37484e-08	6	5.35613	5	0.93351	0.000298294	0.833333	0.871085	0.975789
GO:0032328	alanine transport	0.000663654	36.349	76	2.09084	0.0013876	6.35142e-09	7.66071e-08	10	8.92688	10	1.12021	0.000596588	1	0.321271	0.975789
GO:0042771	intrinsic apoptotic signaling pathway in response to DNA damage by p53 class mediator	0.00156776	85.8679	144	1.67699	0.00262913	6.39096e-09	7.70134e-08	29	25.888	26	1.00433	0.00155113	0.896552	0.620912	0.975789
GO:0006643	membrane lipid metabolic process	0.0163042	892.999	1067	1.19485	0.0194811	6.48547e-09	7.80808e-08	209	186.572	196	1.05053	0.0116931	0.937799	0.0171591	0.182477
GO:0006518	peptide metabolic process	0.0333893	1828.76	2073	1.13355	0.0378485	6.61969e-09	7.96239e-08	516	460.627	477	1.03554	0.0284572	0.924419	0.00871147	0.11108
GO:0009746	response to hexose	0.0128679	704.787	860	1.22023	0.0157017	6.85128e-09	8.23343e-08	136	121.406	128	1.05432	0.00763632	0.941176	0.0373899	0.313785
GO:0001516	prostaglandin biosynthetic process	0.00122558	67.1265	119	1.77277	0.00217268	6.93916e-09	8.33143e-08	18	16.0684	16	0.995744	0.00095454	0.888889	0.696583	0.975789
GO:2000353	positive regulation of endothelial cell apoptotic process	0.00176719	96.7909	158	1.63238	0.00288474	6.99179e-09	8.38696e-08	14	12.4976	14	1.12021	0.000835223	1	0.203958	0.912577
GO:0010800	positive regulation of peptidyl-threonine phosphorylation	0.00355232	194.564	279	1.43398	0.00509394	7.1153e-09	8.51962e-08	30	26.7806	29	1.08287	0.0017301	0.966667	0.15266	0.787015
GO:0098771	inorganic ion homeostasis	0.0584548	3201.63	3518	1.09882	0.0642311	7.11533e-09	8.51962e-08	615	549.003	568	1.0346	0.0338862	0.923577	0.00547355	0.0772816
GO:0072364	regulation of cellular ketone metabolic process by regulation of transcription from RNA polymerase II promoter	0.000392342	21.4889	53	2.46638	0.000967665	7.19747e-09	8.61014e-08	2	1.78538	2	1.12021	0.000119318	1	0.796887	0.975789
GO:1904035	regulation of epithelial cell apoptotic process	0.00712061	390.003	507	1.29999	0.00925672	7.26954e-09	8.68845e-08	71	63.3808	62	0.978214	0.00369884	0.873239	0.772489	0.975789
GO:0009749	response to glucose	0.0126436	692.505	846	1.22165	0.0154461	7.48851e-09	8.94204e-08	131	116.942	123	1.0518	0.00733803	0.938931	0.050062	0.382306
GO:0044406	adhesion of symbiont to host	0.000450022	24.6482	58	2.35311	0.00105896	7.49576e-09	8.94258e-08	10	8.92688	10	1.12021	0.000596588	1	0.321271	0.975789
GO:0010991	negative regulation of SMAD protein complex assembly	0.000973642	53.3274	100	1.87521	0.00182578	7.54472e-09	8.98839e-08	5	4.46344	5	1.12021	0.000298294	1	0.566853	0.975789
GO:2000026	regulation of multicellular organismal development	0.225234	12336.3	12893	1.04513	0.235398	7.54782e-09	8.98839e-08	1820	1624.69	1721	1.05928	0.102673	0.945604	6.83639e-17	1.91405e-14
GO:0044711	single-organism biosynthetic process	0.10194	5583.36	5988	1.07247	0.109328	8.02767e-09	9.55119e-08	1170	1044.44	1095	1.0484	0.0653263	0.935897	1.00916e-07	5.74873e-06
GO:0060337	type I interferon signaling pathway	0.00234778	128.59	198	1.53977	0.00361505	8.04002e-09	9.55724e-08	62	55.3466	50	0.903397	0.00298294	0.806452	0.986839	1
GO:0060670	branching involved in labyrinthine layer morphogenesis	0.0014905	81.6362	138	1.69043	0.00251958	8.15668e-09	9.68716e-08	12	10.7122	12	1.12021	0.000715905	1	0.255983	0.975789
GO:0032287	peripheral nervous system myelin maintenance	0.000498524	27.3047	62	2.27068	0.00113199	8.4877e-09	1.00712e-07	7	6.24881	7	1.12021	0.000417611	1	0.451688	0.975789
GO:0061180	mammary gland epithelium development	0.00917886	502.735	634	1.2611	0.0115755	8.58517e-09	1.01777e-07	54	48.2051	53	1.09947	0.00316191	0.981482	0.0162014	0.175178
GO:0015837	amine transport	0.000656649	35.9653	75	2.08534	0.00136934	8.81539e-09	1.04412e-07	8	7.1415	8	1.12021	0.00047727	1	0.403199	0.975789
GO:0090002	establishment of protein localization to plasma membrane	0.00345506	189.237	272	1.43735	0.00496613	8.87016e-09	1.04966e-07	43	38.3856	42	1.09416	0.00250567	0.976744	0.0466344	0.361927
GO:0033619	membrane protein proteolysis	0.00238106	130.413	200	1.53359	0.00365157	9.07615e-09	1.07307e-07	36	32.1368	36	1.12021	0.00214772	1	0.0167276	0.178667
GO:0046777	protein autophosphorylation	0.0198642	1087.98	1277	1.17373	0.0233153	9.26804e-09	1.09478e-07	197	175.859	192	1.09178	0.0114545	0.974619	1.33687e-05	0.000483295
GO:2001046	positive regulation of integrin-mediated signaling pathway	0.000184431	10.1015	33	3.26684	0.000602509	9.28984e-09	1.09637e-07	6	5.35613	6	1.12021	0.000357952	1	0.506007	0.975789
GO:0014909	smooth muscle cell migration	0.000732753	40.1336	81	2.01826	0.00147889	9.3755e-09	1.10549e-07	11	9.81957	10	1.01838	0.000596588	0.909091	0.666217	0.975789
GO:2000978	negative regulation of forebrain neuron differentiation	0.000264939	14.511	41	2.82545	0.000748571	9.5897e-09	1.12973e-07	2	1.78538	2	1.12021	0.000119318	1	0.796887	0.975789
GO:0050663	cytokine secretion	0.00428728	234.818	326	1.38831	0.00595206	1.00431e-08	1.18147e-07	43	38.3856	40	1.04206	0.00238635	0.930233	0.308182	0.975789
GO:0007498	mesoderm development	0.0180372	987.916	1168	1.18229	0.0213252	1.00469e-08	1.18147e-07	121	108.015	109	1.00912	0.0065028	0.900826	0.458247	0.975789
GO:0007169	transmembrane receptor protein tyrosine kinase signaling pathway	0.060841	3332.32	3651	1.09563	0.0666594	1.01896e-08	1.19719e-07	513	457.949	490	1.06999	0.0292328	0.955166	2.13278e-07	1.11814e-05
GO:0042092	type 2 immune response	0.00116677	63.9051	114	1.78389	0.00208139	1.02059e-08	1.19803e-07	11	9.81957	11	1.12021	0.000656246	1	0.286776	0.975789
GO:0097494	regulation of vesicle size	0.000431279	23.6216	56	2.37071	0.00102244	1.0459e-08	1.22665e-07	4	3.57075	3	0.840159	0.000178976	0.75	0.940412	0.998135
GO:0030593	neutrophil chemotaxis	0.00552266	302.481	405	1.33892	0.00739442	1.06278e-08	1.24534e-07	62	55.3466	44	0.794989	0.00262498	0.709677	0.999984	1
GO:0002064	epithelial cell development	0.023792	1303.11	1508	1.15723	0.0275328	1.08718e-08	1.27279e-07	175	156.22	170	1.08821	0.010142	0.971429	9.39683e-05	0.00260871
GO:0032780	negative regulation of ATPase activity	0.000994455	54.4673	101	1.85432	0.00184404	1.09241e-08	1.27778e-07	13	11.6049	12	1.03404	0.000715905	0.923077	0.585836	0.975789
GO:0033387	putrescine biosynthetic process from ornithine	0.000276762	15.1585	42	2.77071	0.000766829	1.09619e-08	1.28106e-07	3	2.67806	3	1.12021	0.000178976	1	0.711362	0.975789
GO:0001568	blood vessel development	0.0634862	3477.2	3801	1.09312	0.069398	1.14068e-08	1.33188e-07	458	408.851	441	1.07863	0.0263095	0.962882	2.32379e-08	1.52133e-06
GO:0048268	clathrin coat assembly	0.00169598	92.8906	152	1.63633	0.00277519	1.1419e-08	1.33211e-07	17	15.1757	16	1.05432	0.00095454	0.941176	0.441756	0.975789
GO:0032966	negative regulation of collagen biosynthetic process	0.000514699	28.1906	63	2.23479	0.00115024	1.14773e-08	1.33773e-07	7	6.24881	7	1.12021	0.000417611	1	0.451688	0.975789
GO:1901836	regulation of transcription of nuclear large rRNA transcript from RNA polymerase I promoter	0.000749065	41.027	82	1.99868	0.00149714	1.15281e-08	1.34246e-07	12	10.7122	12	1.12021	0.000715905	1	0.255983	0.975789
GO:0044262	cellular carbohydrate metabolic process	0.0122322	669.97	819	1.22244	0.0149532	1.15787e-08	1.34717e-07	144	128.547	131	1.01908	0.0078153	0.909722	0.307858	0.975789
GO:0006900	membrane budding	0.00806521	441.74	564	1.27677	0.0102974	1.16355e-08	1.35178e-07	108	96.4103	106	1.09947	0.00632383	0.981482	0.000450068	0.0102111
GO:0006998	nuclear envelope organization	0.00574821	314.835	419	1.33085	0.00765003	1.1639e-08	1.35178e-07	86	76.7712	84	1.09416	0.00501133	0.976744	0.00363922	0.0568099
GO:0003158	endothelium development	0.0120521	660.107	808	1.22404	0.0147523	1.18e-08	1.36928e-07	88	78.5565	86	1.09475	0.00513065	0.977273	0.00302129	0.0488418
GO:0007635	chemosensory behavior	0.00154273	84.4968	141	1.6687	0.00257435	1.21166e-08	1.40477e-07	17	15.1757	16	1.05432	0.00095454	0.941176	0.441756	0.975789
GO:0015920	lipopolysaccharide transport	0.000196342	10.7538	34	3.16166	0.000620766	1.22395e-08	1.41778e-07	2	1.78538	2	1.12021	0.000119318	1	0.796887	0.975789
GO:0002076	osteoblast development	0.00304523	166.791	244	1.46291	0.00445491	1.22978e-08	1.42328e-07	17	15.1757	16	1.05432	0.00095454	0.941176	0.441756	0.975789
GO:0070306	lens fiber cell differentiation	0.00374325	205.021	290	1.41449	0.00529477	1.24201e-08	1.43617e-07	26	23.2099	25	1.07713	0.00149147	0.961538	0.215405	0.944524
GO:0042401	cellular biogenic amine biosynthetic process	0.00152944	83.7692	140	1.67126	0.0025561	1.24466e-08	1.43797e-07	22	19.6391	21	1.06929	0.00125283	0.954546	0.29978	0.975789
GO:0031960	response to corticosteroid	0.0181085	991.823	1171	1.18066	0.0213799	1.24882e-08	1.44151e-07	161	143.723	149	1.03672	0.00888915	0.925466	0.107065	0.631499
GO:0045995	regulation of embryonic development	0.0181281	992.892	1172	1.18039	0.0213982	1.28448e-08	1.48138e-07	119	106.23	117	1.10139	0.00698007	0.983193	0.000153625	0.00403504
GO:0045977	positive regulation of mitotic cell cycle, embryonic	0.000257409	14.0986	40	2.83717	0.000730313	1.28869e-08	1.48233e-07	1	0.892688	1	1.12021	5.96588e-05	1	0.892688	0.975789
GO:0061106	negative regulation of stomach neuroendocrine cell differentiation	0.000257409	14.0986	40	2.83717	0.000730313	1.28869e-08	1.48233e-07	1	0.892688	1	1.12021	5.96588e-05	1	0.892688	0.975789
GO:2000227	negative regulation of pancreatic A cell differentiation	0.000257409	14.0986	40	2.83717	0.000730313	1.28869e-08	1.48233e-07	1	0.892688	1	1.12021	5.96588e-05	1	0.892688	0.975789
GO:0030330	DNA damage response, signal transduction by p53 class mediator	0.00648398	355.134	465	1.30936	0.00848989	1.29946e-08	1.49342e-07	85	75.8785	81	1.0675	0.00483236	0.952941	0.0420522	0.338342
GO:0045606	positive regulation of epidermal cell differentiation	0.00229114	125.488	193	1.53799	0.00352376	1.32587e-08	1.52244e-07	23	20.5318	23	1.12021	0.00137215	1	0.0733479	0.498031
GO:0048002	antigen processing and presentation of peptide antigen	0.0106468	583.134	722	1.23814	0.0131822	1.33661e-08	1.53343e-07	177	158.006	161	1.01895	0.00960506	0.909605	0.278137	0.975789
GO:0031123	RNA 3'-end processing	0.00520527	285.098	384	1.34691	0.00701101	1.35991e-08	1.557e-07	107	95.5176	98	1.02599	0.00584656	0.915888	0.275875	0.975789
GO:0006684	sphingomyelin metabolic process	0.00079033	43.2871	85	1.96363	0.00155192	1.36018e-08	1.557e-07	13	11.6049	13	1.12021	0.000775564	1	0.228496	0.954835
GO:0007030	Golgi organization	0.00942186	516.045	647	1.25377	0.0118128	1.36071e-08	1.557e-07	96	85.698	95	1.10854	0.00566758	0.989583	0.000226477	0.00561244
GO:0090287	regulation of cellular response to growth factor stimulus	0.0361188	1978.26	2226	1.12523	0.040642	1.36927e-08	1.56545e-07	242	216.03	236	1.09244	0.0140795	0.975207	1.03868e-06	4.68082e-05
GO:0072329	monocarboxylic acid catabolic process	0.00772454	423.081	542	1.28108	0.00989575	1.4543e-08	1.66121e-07	109	97.303	108	1.10993	0.00644314	0.990826	5.77766e-05	0.0017085
GO:0043691	reverse cholesterol transport	0.000947615	51.9018	97	1.86891	0.00177101	1.45602e-08	1.66173e-07	17	15.1757	15	0.988423	0.000894881	0.882353	0.727213	0.975789
GO:0042102	positive regulation of T cell proliferation	0.00910111	498.477	627	1.25783	0.0114477	1.46025e-08	1.66511e-07	96	85.698	85	0.991855	0.00507099	0.885417	0.667105	0.975789
GO:0071806	protein transmembrane transport	0.00384226	210.444	296	1.40655	0.00540432	1.46426e-08	1.66824e-07	63	56.2393	60	1.06687	0.00357953	0.952381	0.0825336	0.537654
GO:0060968	regulation of gene silencing	0.00795089	435.478	556	1.27676	0.0101514	1.46793e-08	1.67098e-07	131	116.942	118	1.00905	0.00703973	0.900763	0.451557	0.975789
GO:1903428	positive regulation of reactive oxygen species biosynthetic process	0.00471021	257.983	352	1.36443	0.00642676	1.51854e-08	1.7271e-07	50	44.6344	47	1.053	0.00280396	0.94	0.201039	0.912577
GO:0002687	positive regulation of leukocyte migration	0.0095601	523.616	655	1.25092	0.0119589	1.52206e-08	1.7296e-07	123	109.801	101	0.919849	0.00602553	0.821138	0.99438	1
GO:1903901	negative regulation of viral life cycle	0.00475739	260.567	355	1.36241	0.00648153	1.53105e-08	1.73831e-07	87	77.6638	76	0.978576	0.00453407	0.873563	0.779814	0.975789
GO:0048524	positive regulation of viral process	0.00742316	406.574	523	1.28636	0.00954885	1.56154e-08	1.77079e-07	104	92.8395	98	1.05558	0.00584656	0.942308	0.0610832	0.440677
GO:0007265	Ras protein signal transduction	0.0151802	831.434	995	1.19673	0.0181666	1.56235e-08	1.77079e-07	155	138.367	149	1.07685	0.00888915	0.96129	0.00168632	0.0303146
GO:1901888	regulation of cell junction assembly	0.0105606	578.417	716	1.23786	0.0130726	1.57884e-08	1.78795e-07	82	73.2004	80	1.09289	0.0047727	0.97561	0.00526545	0.0759738
GO:0043043	peptide biosynthetic process	0.0245343	1343.77	1549	1.15273	0.0282814	1.6256e-08	1.83932e-07	392	349.934	363	1.03734	0.0216561	0.92602	0.0156653	0.170787
GO:0051444	negative regulation of ubiquitin-protein transferase activity	0.00456012	249.763	342	1.3693	0.00624418	1.70717e-08	1.92995e-07	84	74.9858	79	1.05353	0.00471304	0.940476	0.100976	0.613456
GO:1903362	regulation of cellular protein catabolic process	0.0233684	1279.91	1480	1.15633	0.0270216	1.74304e-08	1.96881e-07	269	240.133	249	1.03693	0.014855	0.925651	0.0433581	0.346628
GO:0046626	regulation of insulin receptor signaling pathway	0.00570696	312.576	415	1.32768	0.007577	1.75236e-08	1.97764e-07	49	43.7417	49	1.12021	0.00292328	1	0.00381071	0.0590638
GO:0072125	negative regulation of glomerular mesangial cell proliferation	0.00101793	55.7528	102	1.8295	0.0018623	1.7688e-08	1.99449e-07	4	3.57075	4	1.12021	0.000238635	1	0.635012	0.975789
GO:1903364	positive regulation of cellular protein catabolic process	0.0166323	910.965	1081	1.18665	0.0197367	1.80365e-08	2.03204e-07	195	174.074	179	1.0283	0.0106789	0.917949	0.150874	0.785966
GO:0000338	protein deneddylation	0.000473717	25.9459	59	2.27396	0.00107721	1.81014e-08	2.0376e-07	10	8.92688	9	1.00819	0.000536929	0.9	0.707685	0.975789
GO:0045058	T cell selection	0.00493814	270.467	366	1.35322	0.00668237	1.83099e-08	2.05932e-07	38	33.9221	37	1.09073	0.00220737	0.973684	0.0743226	0.500517
GO:0042347	negative regulation of NF-kappaB import into nucleus	0.00192412	105.386	167	1.58465	0.00304906	1.84355e-08	2.07167e-07	18	16.0684	17	1.05798	0.0010142	0.944444	0.409903	0.975789
GO:0045576	mast cell activation	0.00212691	116.493	181	1.55374	0.00330467	1.85131e-08	2.07862e-07	22	19.6391	22	1.12021	0.00131249	1	0.0821768	0.536924
GO:0051794	regulation of catagen	0.000939508	51.4578	96	1.86561	0.00175275	1.86339e-08	2.09039e-07	4	3.57075	4	1.12021	0.000238635	1	0.635012	0.975789
GO:0051795	positive regulation of catagen	0.000874146	47.8778	91	1.90067	0.00166146	1.88283e-08	2.11041e-07	3	2.67806	3	1.12021	0.000178976	1	0.711362	0.975789
GO:0071322	cellular response to carbohydrate stimulus	0.0082581	452.304	574	1.26906	0.01048	1.88743e-08	2.11376e-07	76	67.8443	70	1.03178	0.00417611	0.921053	0.279821	0.975789
GO:1905039	carboxylic acid transmembrane transport	0.00851914	466.602	590	1.26446	0.0107721	1.93774e-08	2.16825e-07	96	85.698	93	1.08521	0.00554826	0.96875	0.00595156	0.0830504
GO:0030952	establishment or maintenance of cytoskeleton polarity	0.000546812	29.9494	65	2.17032	0.00118676	1.9755e-08	2.20863e-07	8	7.1415	8	1.12021	0.00047727	1	0.403199	0.975789
GO:0006301	postreplication repair	0.00326014	178.561	257	1.43928	0.00469226	1.98002e-08	2.2118e-07	53	47.3125	51	1.07794	0.0030426	0.962264	0.0662629	0.46529
GO:0051241	negative regulation of multicellular organismal process	0.123638	6771.77	7199	1.06309	0.131438	1.9837e-08	2.21404e-07	1039	927.503	974	1.05013	0.0581076	0.93744	2.04291e-07	1.08398e-05
GO:1902975	mitotic DNA replication initiation	6.14353e-05	3.36487	18	5.34938	0.000328641	1.99819e-08	2.22832e-07	1	0.892688	1	1.12021	5.96588e-05	1	0.892688	0.975789
GO:0016570	histone modification	0.0324501	1777.33	2010	1.13091	0.0366983	2.00208e-08	2.23077e-07	352	314.226	325	1.03429	0.0193891	0.923296	0.0327199	0.288802
GO:0090207	regulation of triglyceride metabolic process	0.00248186	135.934	205	1.50809	0.00374286	2.0154e-08	2.24371e-07	33	29.4587	32	1.08627	0.00190908	0.969697	0.117051	0.666786
GO:0070059	intrinsic apoptotic signaling pathway in response to endoplasmic reticulum stress	0.00274947	150.591	223	1.48083	0.0040715	2.02526e-08	2.25279e-07	30	26.7806	29	1.08287	0.0017301	0.966667	0.15266	0.787015
GO:0030262	apoptotic nuclear changes	0.00127891	70.0471	121	1.72741	0.0022092	2.07673e-08	2.30808e-07	24	21.4245	22	1.02686	0.00131249	0.916667	0.516292	0.975789
GO:0060712	spongiotrophoblast layer development	0.00184168	100.87	161	1.59611	0.00293951	2.09053e-08	2.32146e-07	12	10.7122	12	1.12021	0.000715905	1	0.255983	0.975789
GO:0071391	cellular response to estrogen stimulus	0.00141752	77.6388	131	1.6873	0.00239178	2.09887e-08	2.32876e-07	13	11.6049	12	1.03404	0.000715905	0.923077	0.585836	0.975789
GO:1902231	positive regulation of intrinsic apoptotic signaling pathway in response to DNA damage	0.000231654	12.6879	37	2.91616	0.00067554	2.22806e-08	2.46873e-07	7	6.24881	7	1.12021	0.000417611	1	0.451688	0.975789
GO:0042116	macrophage activation	0.00317403	173.845	251	1.44382	0.00458272	2.22878e-08	2.46873e-07	36	32.1368	30	0.93351	0.00178976	0.833333	0.915183	0.98643
GO:0010387	COP9 signalosome assembly	0.000383771	21.0195	51	2.42632	0.00093115	2.25066e-08	2.49087e-07	3	2.67806	3	1.12021	0.000178976	1	0.711362	0.975789
GO:0001678	cellular glucose homeostasis	0.00849694	465.386	588	1.26347	0.0107356	2.25978e-08	2.49886e-07	81	72.3077	75	1.03723	0.00447441	0.925926	0.220375	0.954835
GO:0034143	regulation of toll-like receptor 4 signaling pathway	0.00114446	62.6835	111	1.7708	0.00202662	2.26894e-08	2.50689e-07	18	16.0684	17	1.05798	0.0010142	0.944444	0.409903	0.975789
GO:0048469	cell maturation	0.0145293	795.782	954	1.19882	0.017418	2.27579e-08	2.51234e-07	146	130.332	136	1.04349	0.00811359	0.931507	0.0767105	0.515741
GO:0090068	positive regulation of cell cycle process	0.0238769	1307.76	1508	1.15312	0.0275328	2.32579e-08	2.56477e-07	259	231.206	241	1.04236	0.0143778	0.930502	0.0251211	0.239369
GO:1905330	regulation of morphogenesis of an epithelium	0.0226866	1242.57	1438	1.15728	0.0262548	2.32718e-08	2.56477e-07	178	158.898	168	1.05728	0.0100227	0.94382	0.0128516	0.147056
GO:0042307	positive regulation of protein import into nucleus	0.01219	667.657	813	1.21769	0.0148436	2.36618e-08	2.60557e-07	98	87.4834	95	1.08592	0.00566758	0.969388	0.00501474	0.0728355
GO:0045657	positive regulation of monocyte differentiation	0.00113233	62.0188	110	1.77366	0.00200836	2.41308e-08	2.65499e-07	9	8.03419	8	0.995744	0.00047727	0.888889	0.749491	0.975789
GO:0042476	odontogenesis	0.0163272	894.256	1061	1.18646	0.0193716	2.49396e-08	2.74169e-07	108	96.4103	105	1.08909	0.00626417	0.972222	0.00209769	0.0359889
GO:0006691	leukotriene metabolic process	0.00206434	113.066	176	1.55661	0.00321338	2.54308e-08	2.79336e-07	30	26.7806	27	1.00819	0.00161079	0.9	0.595567	0.975789
GO:0051343	positive regulation of cyclic-nucleotide phosphodiesterase activity	0.000329383	18.0406	46	2.5498	0.00083986	2.60631e-08	2.86042e-07	5	4.46344	4	0.89617	0.000238635	0.8	0.907648	0.980039
GO:0030853	negative regulation of granulocyte differentiation	0.000712893	39.0459	78	1.99765	0.00142411	2.61024e-08	2.86234e-07	8	7.1415	8	1.12021	0.00047727	1	0.403199	0.975789
GO:0051276	chromosome organization	0.0405341	2220.09	2476	1.11527	0.0452064	2.66058e-08	2.91512e-07	578	515.974	531	1.02912	0.0316788	0.918685	0.0207317	0.208569
GO:0032006	regulation of TOR signaling	0.00846053	463.392	585	1.26243	0.0106808	2.71545e-08	2.97276e-07	88	78.5565	85	1.08202	0.00507099	0.965909	0.0116738	0.137402
GO:0045992	negative regulation of embryonic development	0.00488019	267.293	361	1.35058	0.00659108	2.74651e-08	3.00427e-07	26	23.2099	26	1.12021	0.00155113	1	0.0521538	0.389938
GO:0051240	positive regulation of multicellular organismal process	0.182564	9999.24	10494	1.04948	0.191598	2.75704e-08	3.01328e-07	1470	1312.25	1387	1.05696	0.0827467	0.943537	9.84983e-13	1.23442e-10
GO:0090181	regulation of cholesterol metabolic process	0.00353288	193.5	274	1.41602	0.00500265	2.77473e-08	3.0301e-07	53	47.3125	53	1.12021	0.00316191	1	0.0024168	0.0406165
GO:1903573	negative regulation of response to endoplasmic reticulum stress	0.0031526	172.671	249	1.44205	0.0045462	2.78011e-08	3.03345e-07	40	35.7075	37	1.0362	0.00220737	0.925	0.36499	0.975789
GO:0007588	excretion	0.00348722	190.999	271	1.41886	0.00494787	2.78604e-08	3.0374e-07	45	40.1709	42	1.04553	0.00250567	0.933333	0.273975	0.975789
GO:0034144	negative regulation of toll-like receptor 4 signaling pathway	0.000701494	38.4216	77	2.00408	0.00140585	2.80545e-08	3.05604e-07	8	7.1415	7	0.980186	0.000417611	0.875	0.791117	0.975789
GO:0015758	glucose transport	0.00379449	207.828	291	1.4002	0.00531303	2.83722e-08	3.08809e-07	47	41.9563	46	1.09638	0.0027443	0.978723	0.0318938	0.283001
GO:0060338	regulation of type I interferon-mediated signaling pathway	0.00247929	135.793	204	1.50228	0.0037246	2.8555e-08	3.10541e-07	45	40.1709	36	0.89617	0.00214772	0.8	0.981081	1
GO:0090183	regulation of kidney development	0.00936	512.657	640	1.2484	0.011685	2.87275e-08	3.12159e-07	54	48.2051	51	1.05798	0.0030426	0.944444	0.154722	0.794684
GO:0055072	iron ion homeostasis	0.00702679	384.864	496	1.28877	0.00905589	2.87852e-08	3.12528e-07	86	76.7712	81	1.05508	0.00483236	0.94186	0.0892841	0.567032
GO:0097296	activation of cysteine-type endopeptidase activity involved in apoptotic signaling pathway	0.000922595	50.5314	94	1.86023	0.00171624	2.94866e-08	3.1988e-07	13	11.6049	13	1.12021	0.000775564	1	0.228496	0.954835
GO:1903427	negative regulation of reactive oxygen species biosynthetic process	0.00119149	65.2588	114	1.74689	0.00208139	2.95405e-08	3.202e-07	22	19.6391	22	1.12021	0.00131249	1	0.0821768	0.536924
GO:0044283	small molecule biosynthetic process	0.0353628	1936.86	2176	1.12347	0.0397291	2.96941e-08	3.21601e-07	429	382.963	391	1.02099	0.0233266	0.911422	0.115288	0.664101
GO:0035295	tube development	0.0798911	4375.72	4724	1.07959	0.08625	2.99556e-08	3.24166e-07	546	487.408	528	1.08328	0.0314998	0.967033	6.26812e-11	5.89159e-09
GO:0051169	nuclear transport	0.023689	1297.47	1495	1.15224	0.0272955	3.12351e-08	3.37734e-07	289	257.987	272	1.05432	0.0162272	0.941176	0.00284596	0.046464
GO:1904591	positive regulation of protein import	0.0123122	674.351	819	1.2145	0.0149532	3.13831e-08	3.39056e-07	100	89.2688	97	1.08661	0.0057869	0.97	0.00422091	0.063577
GO:0006733	oxidoreduction coenzyme metabolic process	0.00860077	471.073	593	1.25883	0.0108269	3.16132e-08	3.41261e-07	125	111.586	116	1.03956	0.00692042	0.928	0.125131	0.705482
GO:2000454	positive regulation of CD8-positive, alpha-beta cytotoxic T cell extravasation	6.34508e-05	3.47527	18	5.17946	0.000328641	3.22148e-08	3.47471e-07	1	0.892688	1	1.12021	5.96588e-05	1	0.892688	0.975789
GO:0022406	membrane docking	0.0133445	730.891	881	1.20538	0.0160851	3.2588e-08	3.51208e-07	168	149.972	163	1.08687	0.00972438	0.970238	0.000172184	0.00442533
GO:0030472	mitotic spindle organization in nucleus	0.000175252	9.59876	31	3.22959	0.000565993	3.27937e-08	3.53136e-07	1	0.892688	1	1.12021	5.96588e-05	1	0.892688	0.975789
GO:0034340	response to type I interferon	0.00261817	143.4	213	1.48536	0.00388892	3.29534e-08	3.54565e-07	67	59.8101	55	0.919577	0.00328123	0.820896	0.975636	1
GO:1903391	regulation of adherens junction organization	0.00739054	404.787	518	1.27968	0.00945756	3.36891e-08	3.62186e-07	57	50.8832	55	1.08091	0.00328123	0.964912	0.0476349	0.367268
GO:0060396	growth hormone receptor signaling pathway	0.00266477	145.952	216	1.47994	0.00394369	3.46475e-08	3.72185e-07	19	16.9611	19	1.12021	0.00113352	1	0.115563	0.664101
GO:0046824	positive regulation of nucleocytoplasmic transport	0.0140501	769.54	923	1.19942	0.016852	3.50285e-08	3.75971e-07	119	106.23	116	1.09197	0.00692042	0.97479	0.000783766	0.0159653
GO:0002685	regulation of leukocyte migration	0.0138672	759.521	912	1.20076	0.0166511	3.52036e-08	3.77542e-07	168	149.972	141	0.940178	0.00841188	0.839286	0.987845	1
GO:0071636	positive regulation of transforming growth factor beta production	0.00200227	109.666	171	1.55928	0.00312209	3.54593e-08	3.79974e-07	17	15.1757	16	1.05432	0.00095454	0.941176	0.441756	0.975789
GO:0046794	transport of virus	0.00402057	220.211	305	1.38504	0.00556864	3.55651e-08	3.80798e-07	67	59.8101	63	1.05333	0.0037585	0.940299	0.141	0.759171
GO:0042339	keratan sulfate metabolic process	0.00242786	132.976	200	1.50403	0.00365157	3.56352e-08	3.81238e-07	34	30.3514	32	1.05432	0.00190908	0.941176	0.27783	0.975789
GO:0015838	amino-acid betaine transport	0.000460366	25.2147	57	2.26059	0.0010407	3.7639e-08	4.02349e-07	6	5.35613	6	1.12021	0.000357952	1	0.506007	0.975789
GO:0090281	negative regulation of calcium ion import	0.00165884	90.8562	147	1.61794	0.0026839	3.76937e-08	4.02607e-07	23	20.5318	19	0.925393	0.00113352	0.826087	0.907204	0.980039
GO:0009119	ribonucleoside metabolic process	0.0228955	1254.01	1447	1.1539	0.0264191	3.8446e-08	4.10309e-07	351	313.333	312	0.995744	0.0186135	0.888889	0.632608	0.975789
GO:0034551	mitochondrial respiratory chain complex III assembly	0.00030086	16.4784	43	2.60947	0.000785087	3.86842e-08	4.12516e-07	9	8.03419	8	0.995744	0.00047727	0.888889	0.749491	0.975789
GO:1905331	negative regulation of morphogenesis of an epithelium	0.00380842	208.591	291	1.39507	0.00531303	3.88076e-08	4.13351e-07	18	16.0684	18	1.12021	0.00107386	1	0.12947	0.707807
GO:1901657	glycosyl compound metabolic process	0.0264621	1449.35	1656	1.14258	0.030235	3.88253e-08	4.13351e-07	396	353.504	354	1.0014	0.0211192	0.893939	0.50852	0.975789
GO:0060343	trabecula formation	0.00272944	149.494	220	1.47163	0.00401672	3.94689e-08	4.19863e-07	24	21.4245	23	1.07354	0.00137215	0.958333	0.254605	0.975789
GO:0055080	cation homeostasis	0.0574756	3147.99	3445	1.09435	0.0628983	3.96139e-08	4.21065e-07	601	536.505	555	1.03447	0.0331106	0.923461	0.00617475	0.0851714
GO:0042536	negative regulation of tumor necrosis factor biosynthetic process	0.000368098	20.1611	49	2.43043	0.000894634	3.9676e-08	4.21385e-07	5	4.46344	5	1.12021	0.000298294	1	0.566853	0.975789
GO:0033598	mammary gland epithelial cell proliferation	0.00229895	125.916	191	1.51689	0.00348725	4.00349e-08	4.24854e-07	12	10.7122	12	1.12021	0.000715905	1	0.255983	0.975789
GO:0072365	regulation of cellular ketone metabolic process by negative regulation of transcription from RNA polymerase II promoter	0.000301266	16.5007	43	2.60596	0.000785087	4.01241e-08	4.25458e-07	1	0.892688	1	1.12021	5.96588e-05	1	0.892688	0.975789
GO:1905456	regulation of lymphoid progenitor cell differentiation	0.00053361	29.2264	63	2.15559	0.00115024	4.07162e-08	4.31389e-07	8	7.1415	7	0.980186	0.000417611	0.875	0.791117	0.975789
GO:0046496	nicotinamide nucleotide metabolic process	0.00764524	418.738	533	1.27287	0.00973143	4.10339e-08	4.34404e-07	108	96.4103	99	1.02686	0.00590622	0.916667	0.26515	0.975789
GO:0007431	salivary gland development	0.0062473	342.171	446	1.30344	0.008143	4.11192e-08	4.34958e-07	34	30.3514	34	1.12021	0.0020284	1	0.0210003	0.209034
GO:0060348	bone development	0.0244026	1336.56	1535	1.14847	0.0280258	4.12373e-08	4.35856e-07	166	148.186	159	1.07298	0.00948574	0.957831	0.00210615	0.0360401
GO:0044205	'de novo' UMP biosynthetic process	0.000301714	16.5252	43	2.60209	0.000785087	4.17698e-08	4.41131e-07	3	2.67806	3	1.12021	0.000178976	1	0.711362	0.975789
GO:0019751	polyol metabolic process	0.00793989	434.875	551	1.26703	0.0100601	4.31787e-08	4.55644e-07	94	83.9127	85	1.01296	0.00507099	0.904255	0.439009	0.975789
GO:0097530	granulocyte migration	0.00692329	379.195	488	1.28694	0.00890982	4.33335e-08	4.56461e-07	78	69.6296	60	0.861702	0.00357953	0.769231	0.999532	1
GO:0008625	extrinsic apoptotic signaling pathway via death domain receptors	0.00294351	161.219	234	1.45144	0.00427233	4.33595e-08	4.56461e-07	33	29.4587	32	1.08627	0.00190908	0.969697	0.117051	0.666786
GO:0072358	cardiovascular system development	0.066942	3666.48	3984	1.0866	0.0727392	4.33601e-08	4.56461e-07	490	437.417	472	1.07906	0.0281589	0.963265	5.93411e-09	4.3624e-07
GO:0034227	tRNA thio-modification	0.000168105	9.20728	30	3.25829	0.000547735	4.47419e-08	4.7063e-07	5	4.46344	5	1.12021	0.000298294	1	0.566853	0.975789
GO:0006811	ion transport	0.118346	6481.9	6890	1.06296	0.125797	4.50075e-08	4.72876e-07	1295	1156.03	1194	1.03284	0.0712326	0.922008	0.00014684	0.00388786
GO:0032753	positive regulation of interleukin-4 production	0.00225877	123.715	188	1.51962	0.00343247	4.50272e-08	4.72876e-07	21	18.7464	19	1.01353	0.00113352	0.904762	0.604679	0.975789
GO:0043535	regulation of blood vessel endothelial cell migration	0.00781415	427.989	543	1.26873	0.00991401	4.57854e-08	4.80455e-07	62	55.3466	60	1.08408	0.00357953	0.967742	0.0312113	0.279585
GO:1900077	negative regulation of cellular response to insulin stimulus	0.00386238	211.546	294	1.38977	0.0053678	4.60308e-08	4.82645e-07	32	28.566	32	1.12021	0.00190908	1	0.0263638	0.245869
GO:0021783	preganglionic parasympathetic fiber development	0.00275046	150.645	221	1.46702	0.00403498	4.63093e-08	4.85178e-07	16	14.283	16	1.12021	0.00095454	1	0.162503	0.808153
GO:0032784	regulation of DNA-templated transcription, elongation	0.00242254	132.685	199	1.49979	0.00363331	4.66426e-08	4.87941e-07	43	38.3856	39	1.01601	0.00232669	0.906977	0.503898	0.975789
GO:0006091	generation of precursor metabolites and energy	0.0275116	1506.84	1716	1.13881	0.0313305	4.66471e-08	4.87941e-07	368	328.509	325	0.989318	0.0193891	0.883152	0.755974	0.975789
GO:1902445	regulation of mitochondrial membrane permeability involved in programmed necrotic cell death	0.000140455	7.69284	27	3.50976	0.000492962	4.81339e-08	5.03093e-07	3	2.67806	3	1.12021	0.000178976	1	0.711362	0.975789
GO:0090662	ATP hydrolysis coupled transmembrane transport	0.0050191	274.901	368	1.33866	0.00671888	4.83216e-08	5.04654e-07	76	67.8443	70	1.03178	0.00417611	0.921053	0.279821	0.975789
GO:0006308	DNA catabolic process	0.00151027	82.7192	136	1.64412	0.00248307	4.90401e-08	5.11752e-07	27	24.1026	26	1.07872	0.00155113	0.962963	0.197871	0.911369
GO:0010212	response to ionizing radiation	0.0124653	682.735	826	1.20984	0.015081	4.91397e-08	5.12384e-07	148	132.118	138	1.04452	0.00823291	0.932432	0.0693078	0.482296
GO:0015749	monosaccharide transport	0.00422281	231.287	317	1.37059	0.00578773	5.0213e-08	5.23161e-07	55	49.0978	53	1.07948	0.00316191	0.963636	0.0562365	0.415703
GO:0035461	vitamin transmembrane transport	0.00056153	30.7555	65	2.11344	0.00118676	5.06947e-08	5.27762e-07	8	7.1415	8	1.12021	0.00047727	1	0.403199	0.975789
GO:0018012	N-terminal peptidyl-alanine trimethylation	0.000178836	9.795	31	3.16488	0.000565993	5.09054e-08	5.27868e-07	1	0.892688	1	1.12021	5.96588e-05	1	0.892688	0.975789
GO:0018013	N-terminal peptidyl-glycine methylation	0.000178836	9.795	31	3.16488	0.000565993	5.09054e-08	5.27868e-07	1	0.892688	1	1.12021	5.96588e-05	1	0.892688	0.975789
GO:0018016	N-terminal peptidyl-proline dimethylation	0.000178836	9.795	31	3.16488	0.000565993	5.09054e-08	5.27868e-07	1	0.892688	1	1.12021	5.96588e-05	1	0.892688	0.975789
GO:0035572	N-terminal peptidyl-serine dimethylation	0.000178836	9.795	31	3.16488	0.000565993	5.09054e-08	5.27868e-07	1	0.892688	1	1.12021	5.96588e-05	1	0.892688	0.975789
GO:0035573	N-terminal peptidyl-serine trimethylation	0.000178836	9.795	31	3.16488	0.000565993	5.09054e-08	5.27868e-07	1	0.892688	1	1.12021	5.96588e-05	1	0.892688	0.975789
GO:2001184	positive regulation of interleukin-12 secretion	0.000159617	8.74236	29	3.31718	0.000529477	5.12551e-08	5.31075e-07	3	2.67806	3	1.12021	0.000178976	1	0.711362	0.975789
GO:0043001	Golgi to plasma membrane protein transport	0.00198545	108.745	169	1.55409	0.00308557	5.21e-08	5.39405e-07	25	22.3172	24	1.0754	0.00143181	0.96	0.234293	0.971654
GO:0007028	cytoplasm organization	0.00148417	81.2894	134	1.64843	0.00244655	5.29546e-08	5.47822e-07	10	8.92688	9	1.00819	0.000536929	0.9	0.707685	0.975789
GO:0051260	protein homooligomerization	0.0255251	1398.03	1599	1.14375	0.0291943	5.30286e-08	5.48157e-07	296	264.236	272	1.02938	0.0162272	0.918919	0.080729	0.536924
GO:0060482	lobar bronchus development	0.000304417	16.6732	43	2.57899	0.000785087	5.31361e-08	5.48837e-07	5	4.46344	5	1.12021	0.000298294	1	0.566853	0.975789
GO:0043153	entrainment of circadian clock by photoperiod	0.00133021	72.857	123	1.68824	0.00224571	5.32341e-08	5.49418e-07	18	16.0684	18	1.12021	0.00107386	1	0.12947	0.707807
GO:0071478	cellular response to radiation	0.0124246	680.507	823	1.20939	0.0150262	5.48116e-08	5.65256e-07	149	133.011	142	1.06759	0.00847154	0.95302	0.00716859	0.0960605
GO:0045943	positive regulation of transcription from RNA polymerase I promoter	0.00117902	64.5758	112	1.73439	0.00204488	5.49819e-08	5.66568e-07	22	19.6391	22	1.12021	0.00131249	1	0.0821768	0.536924
GO:0006508	proteolysis	0.0995402	5451.91	5828	1.06898	0.106407	5.50627e-08	5.66956e-07	1237	1104.26	1104	0.999769	0.0658633	0.892482	0.532873	0.975789
GO:0015879	carnitine transport	0.000272362	14.9175	40	2.68141	0.000730313	5.60329e-08	5.76495e-07	5	4.46344	5	1.12021	0.000298294	1	0.566853	0.975789
GO:0043619	regulation of transcription from RNA polymerase II promoter in response to oxidative stress	0.00104405	57.1835	102	1.78373	0.0018623	5.78109e-08	5.94323e-07	11	9.81957	11	1.12021	0.000656246	1	0.286776	0.975789
GO:0051093	negative regulation of developmental process	0.107925	5911.19	6300	1.06578	0.115024	5.81613e-08	5.97459e-07	855	763.248	798	1.04553	0.0476077	0.933333	2.03764e-05	0.000691066
GO:0019725	cellular homeostasis	0.073209	4009.73	4337	1.08162	0.0791842	5.85875e-08	6.01368e-07	772	689.155	707	1.02589	0.0421787	0.915803	0.0173647	0.183684
GO:0030216	keratinocyte differentiation	0.0101009	553.239	682	1.23274	0.0124518	5.92041e-08	6.07223e-07	266	237.455	165	0.694869	0.00984369	0.620301	1	1
GO:0032786	positive regulation of DNA-templated transcription, elongation	0.000805493	44.1176	84	1.904	0.00153366	5.93092e-08	6.07827e-07	24	21.4245	23	1.07354	0.00137215	0.958333	0.254605	0.975789
GO:0048625	myoblast fate commitment	0.000950648	52.0679	95	1.82454	0.00173449	5.9374e-08	6.08018e-07	5	4.46344	5	1.12021	0.000298294	1	0.566853	0.975789
GO:0014054	positive regulation of gamma-aminobutyric acid secretion	0.000316813	17.3522	44	2.53571	0.000803345	5.97459e-08	6.1135e-07	4	3.57075	4	1.12021	0.000238635	1	0.635012	0.975789
GO:0006693	prostaglandin metabolic process	0.00184518	101.062	159	1.57329	0.002903	6.05957e-08	6.19564e-07	29	25.888	27	1.04296	0.00161079	0.931034	0.38474	0.975789
GO:1902749	regulation of cell cycle G2/M phase transition	0.0146176	800.62	954	1.19158	0.017418	6.10782e-08	6.24012e-07	202	180.323	190	1.05367	0.0113352	0.940594	0.0130472	0.148519
GO:2001244	positive regulation of intrinsic apoptotic signaling pathway	0.00356721	195.379	274	1.4024	0.00500265	6.13884e-08	6.26378e-07	54	48.2051	51	1.05798	0.0030426	0.944444	0.154722	0.794684
GO:0010634	positive regulation of epithelial cell migration	0.0187226	1025.46	1198	1.16826	0.0218729	6.1405e-08	6.26378e-07	115	102.659	109	1.06177	0.0065028	0.947826	0.0302938	0.273038
GO:0071378	cellular response to growth hormone stimulus	0.00268701	147.17	216	1.46769	0.00394369	6.28346e-08	6.40465e-07	20	17.8538	19	1.0642	0.00113352	0.95	0.351425	0.975789
GO:0034249	negative regulation of cellular amide metabolic process	0.0130688	715.788	861	1.20287	0.01572	6.3445e-08	6.46187e-07	154	137.474	147	1.06929	0.00876984	0.954546	0.00503851	0.0731001
GO:0043405	regulation of MAP kinase activity	0.0405998	2223.69	2472	1.11166	0.0451334	6.56036e-08	6.67585e-07	333	297.265	317	1.06639	0.0189118	0.951952	8.23273e-05	0.0023198
GO:0010876	lipid localization	0.0253114	1386.33	1585	1.14331	0.0289387	6.56475e-08	6.67585e-07	295	263.343	271	1.02908	0.0161675	0.918644	0.0836699	0.543978
GO:0050891	multicellular organismal water homeostasis	0.00640312	350.705	454	1.29453	0.00828906	6.59842e-08	6.70491e-07	62	55.3466	60	1.08408	0.00357953	0.967742	0.0312113	0.279585
GO:0010887	negative regulation of cholesterol storage	0.000456601	25.0085	56	2.23924	0.00102244	6.64956e-08	6.75166e-07	6	5.35613	6	1.12021	0.000357952	1	0.506007	0.975789
GO:0061430	bone trabecula morphogenesis	0.00135033	73.9589	124	1.67661	0.00226397	6.74983e-08	6.84819e-07	11	9.81957	11	1.12021	0.000656246	1	0.286776	0.975789
GO:0001916	positive regulation of T cell mediated cytotoxicity	0.000967423	52.9867	96	1.81177	0.00175275	6.94564e-08	7.04142e-07	14	12.4976	13	1.0402	0.000775564	0.928571	0.547481	0.975789
GO:1903050	regulation of proteolysis involved in cellular protein catabolic process	0.0208198	1140.32	1321	1.15845	0.0241186	6.96193e-08	7.0525e-07	241	215.138	222	1.0319	0.0132442	0.921162	0.0873051	0.561509
GO:0034138	toll-like receptor 3 signaling pathway	0.000782712	42.8699	82	1.91276	0.00149714	7.00468e-08	7.09035e-07	11	9.81957	11	1.12021	0.000656246	1	0.286776	0.975789
GO:0009651	response to salt stress	0.00160603	87.9639	142	1.6143	0.00259261	7.14895e-08	7.23083e-07	21	18.7464	20	1.06687	0.00119318	0.952381	0.324767	0.975789
GO:0021915	neural tube development	0.020468	1121.05	1300	1.15962	0.0237352	7.26648e-08	7.34406e-07	155	138.367	153	1.10576	0.00912779	0.987097	4.13025e-06	0.000166208
GO:0007565	female pregnancy	0.0173914	952.543	1118	1.1737	0.0204123	7.43345e-08	7.50704e-07	181	161.577	173	1.0707	0.010321	0.955801	0.00190381	0.0332258
GO:0001954	positive regulation of cell-matrix adhesion	0.00594667	325.705	425	1.30486	0.00775958	7.46651e-08	7.53464e-07	46	41.0636	45	1.09586	0.00268464	0.978261	0.0350903	0.302084
GO:1902969	mitotic DNA replication	0.000191993	10.5157	32	3.04308	0.000584251	7.48065e-08	7.54313e-07	5	4.46344	5	1.12021	0.000298294	1	0.566853	0.975789
GO:0031124	mRNA 3'-end processing	0.00386977	211.951	293	1.3824	0.00534955	7.58365e-08	7.64114e-07	77	68.737	72	1.04747	0.00429543	0.935065	0.15269	0.787015
GO:0006890	retrograde vesicle-mediated transport, Golgi to ER	0.0069098	378.457	485	1.28152	0.00885505	7.60002e-08	7.65178e-07	81	72.3077	80	1.10638	0.0047727	0.987654	0.00107253	0.0208163
GO:0042594	response to starvation	0.0166022	909.321	1071	1.1778	0.0195541	7.63671e-08	7.68283e-07	171	152.65	164	1.07436	0.00978403	0.959064	0.00144978	0.0266821
GO:0050730	regulation of peptidyl-tyrosine phosphorylation	0.0260527	1426.93	1627	1.14021	0.0297055	7.91546e-08	7.95719e-07	229	204.425	216	1.05662	0.0128863	0.943231	0.00547225	0.0772816
GO:1902603	carnitine transmembrane transport	0.000233469	12.7873	36	2.81529	0.000657282	7.92789e-08	7.9636e-07	4	3.57075	4	1.12021	0.000238635	1	0.635012	0.975789
GO:0072109	glomerular mesangium development	0.000388491	21.2781	50	2.34984	0.000912892	7.94075e-08	7.97043e-07	8	7.1415	8	1.12021	0.00047727	1	0.403199	0.975789
GO:0060716	labyrinthine layer blood vessel development	0.00214564	117.519	179	1.52316	0.00326815	7.94725e-08	7.97088e-07	21	18.7464	20	1.06687	0.00119318	0.952381	0.324767	0.975789
GO:0060319	primitive erythrocyte differentiation	0.000192688	10.5537	32	3.03211	0.000584251	8.09675e-08	8.11464e-07	2	1.78538	2	1.12021	0.000119318	1	0.796887	0.975789
GO:0061448	connective tissue development	0.0294882	1615.1	1827	1.1312	0.0333571	8.19003e-08	8.20187e-07	196	174.967	192	1.09735	0.0114545	0.979592	2.98423e-06	0.000123506
GO:0071219	cellular response to molecule of bacterial origin	0.0136418	747.175	894	1.19651	0.0163225	8.24294e-08	8.24858e-07	155	138.367	139	1.00458	0.00829257	0.896774	0.49963	0.975789
GO:1902583	multi-organism intracellular transport	0.00384287	210.478	291	1.38257	0.00531303	8.28167e-08	8.28105e-07	65	58.0247	61	1.05128	0.00363918	0.938461	0.159477	0.808153
GO:2000060	positive regulation of protein ubiquitination involved in ubiquitin-dependent protein catabolic process	0.00592258	324.386	423	1.304	0.00772307	8.54819e-08	8.54105e-07	91	81.2346	84	1.03404	0.00501133	0.923077	0.22635	0.954835
GO:0051893	regulation of focal adhesion assembly	0.00717538	393.003	501	1.2748	0.00914718	8.55761e-08	8.54397e-07	54	48.2051	52	1.07872	0.00310225	0.962963	0.0610595	0.440677
GO:0002011	morphogenesis of an epithelial sheet	0.0060509	331.414	431	1.30049	0.00786913	8.62763e-08	8.60736e-07	46	41.0636	45	1.09586	0.00268464	0.978261	0.0350903	0.302084
GO:0006338	chromatin remodeling	0.0149538	819.033	972	1.18677	0.0177466	8.90252e-08	8.87487e-07	163	145.508	153	1.05149	0.00912779	0.93865	0.0309417	0.278306
GO:0032543	mitochondrial translation	0.00494101	270.624	361	1.33395	0.00659108	8.93389e-08	8.8994e-07	107	95.5176	99	1.03646	0.00590622	0.925234	0.176058	0.852852
GO:0097011	cellular response to granulocyte macrophage colony-stimulating factor stimulus	0.000633495	34.6972	70	2.01746	0.00127805	9.00878e-08	8.96721e-07	9	8.03419	9	1.12021	0.000536929	1	0.359912	0.975789
GO:0030834	regulation of actin filament depolymerization	0.00381593	209.002	289	1.38276	0.00527651	9.03414e-08	8.98111e-07	49	43.7417	46	1.05163	0.0027443	0.938775	0.214233	0.944524
GO:0050687	negative regulation of defense response to virus	0.000787705	43.1434	82	1.90064	0.00149714	9.0364e-08	8.98111e-07	24	21.4245	22	1.02686	0.00131249	0.916667	0.516292	0.975789
GO:0010888	negative regulation of lipid storage	0.00133028	72.8607	122	1.67443	0.00222746	9.11764e-08	9.05502e-07	17	15.1757	16	1.05432	0.00095454	0.941176	0.441756	0.975789
GO:0071470	cellular response to osmotic stress	0.00268656	147.145	215	1.46114	0.00392543	9.2091e-08	9.13896e-07	28	24.9953	28	1.12021	0.00167045	1	0.0415468	0.335408
GO:0046627	negative regulation of insulin receptor signaling pathway	0.00383238	209.903	290	1.38159	0.00529477	9.22593e-08	9.14876e-07	30	26.7806	30	1.12021	0.00178976	1	0.0330962	0.288802
GO:0048844	artery morphogenesis	0.0108772	595.753	727	1.2203	0.0132734	9.25638e-08	9.17204e-07	58	51.7759	57	1.1009	0.00340055	0.982759	0.0109358	0.129527
GO:0034375	high-density lipoprotein particle remodeling	0.000815147	44.6464	84	1.88145	0.00153366	9.63116e-08	9.53622e-07	17	15.1757	15	0.988423	0.000894881	0.882353	0.727213	0.975789
GO:0006399	tRNA metabolic process	0.0106172	581.517	711	1.22266	0.0129813	9.77648e-08	9.67284e-07	189	168.718	176	1.04316	0.0104999	0.931217	0.0484077	0.371822
GO:1904220	regulation of serine C-palmitoyltransferase activity	0.000278405	15.2485	40	2.62321	0.000730313	9.80183e-08	9.69063e-07	4	3.57075	4	1.12021	0.000238635	1	0.635012	0.975789
GO:0032479	regulation of type I interferon production	0.00765454	419.247	530	1.26417	0.00967665	9.93351e-08	9.81344e-07	123	109.801	119	1.08378	0.00709939	0.96748	0.00214483	0.036512
GO:1905322	positive regulation of mesenchymal stem cell migration	0.00019458	10.6574	32	3.00262	0.000584251	1.0025e-07	9.89638e-07	1	0.892688	1	1.12021	5.96588e-05	1	0.892688	0.975789
GO:0070528	protein kinase C signaling	0.00045072	24.6864	55	2.22795	0.00100418	1.01103e-07	9.97179e-07	12	10.7122	10	0.93351	0.000596588	0.833333	0.869828	0.975789
GO:0071166	ribonucleoprotein complex localization	0.00654133	358.275	461	1.28672	0.00841686	1.01165e-07	9.97179e-07	127	113.371	120	1.05847	0.00715905	0.944882	0.0309742	0.278408
GO:0042278	purine nucleoside metabolic process	0.0213036	1166.82	1347	1.15442	0.0245933	1.01765e-07	1.00234e-06	327	291.909	291	0.996886	0.0173607	0.889908	0.608406	0.975789
GO:0010849	regulation of proton-transporting ATPase activity, rotational mechanism	0.000127513	6.98404	25	3.57959	0.000456446	1.02674e-07	1.01054e-06	1	0.892688	1	1.12021	5.96588e-05	1	0.892688	0.975789
GO:0000186	activation of MAPKK activity	0.00582234	318.895	416	1.3045	0.00759526	1.04248e-07	1.02527e-06	54	48.2051	53	1.09947	0.00316191	0.981482	0.0162014	0.175178
GO:1903052	positive regulation of proteolysis involved in cellular protein catabolic process	0.0151366	829.045	982	1.1845	0.0179292	1.04533e-07	1.02729e-06	178	158.898	163	1.02581	0.00972438	0.91573	0.192253	0.89489
GO:0032792	negative regulation of CREB transcription factor activity	0.000674357	36.9352	73	1.97643	0.00133282	1.05167e-07	1.03276e-06	6	5.35613	6	1.12021	0.000357952	1	0.506007	0.975789
GO:0021782	glial cell development	0.00989914	542.186	667	1.2302	0.012178	1.07115e-07	1.05049e-06	86	76.7712	82	1.06811	0.00489202	0.953488	0.0391367	0.324307
GO:1903672	positive regulation of sprouting angiogenesis	0.00236315	129.432	193	1.49113	0.00352376	1.07132e-07	1.05049e-06	19	16.9611	17	1.00229	0.0010142	0.894737	0.66582	0.975789
GO:0097529	myeloid leukocyte migration	0.00929148	508.904	630	1.23795	0.0115024	1.07339e-07	1.05129e-06	103	91.9468	80	0.870068	0.0047727	0.776699	0.999813	1
GO:1903225	negative regulation of endodermal cell differentiation	0.000369312	20.2276	48	2.37299	0.000876376	1.07374e-07	1.05129e-06	3	2.67806	3	1.12021	0.000178976	1	0.711362	0.975789
GO:0046640	regulation of alpha-beta T cell proliferation	0.00240809	131.893	196	1.48605	0.00357854	1.07955e-07	1.05619e-06	23	20.5318	23	1.12021	0.00137215	1	0.0733479	0.498031
GO:0008284	positive regulation of cell proliferation	0.0967766	5300.55	5663	1.06838	0.103394	1.10144e-07	1.07681e-06	855	763.248	790	1.03505	0.0471304	0.923977	0.000997288	0.019587
GO:1902932	positive regulation of alcohol biosynthetic process	0.00204019	111.743	171	1.53029	0.00312209	1.13773e-07	1.11146e-06	21	18.7464	20	1.06687	0.00119318	0.952381	0.324767	0.975789
GO:0045672	positive regulation of osteoclast differentiation	0.00280061	153.392	222	1.44727	0.00405324	1.14692e-07	1.11961e-06	24	21.4245	23	1.07354	0.00137215	0.958333	0.254605	0.975789
GO:0008283	cell proliferation	0.0792731	4341.87	4673	1.07627	0.0853189	1.15378e-07	1.12547e-06	679	606.135	641	1.05752	0.0382413	0.944035	1.33968e-06	5.9557e-05
GO:0009416	response to light stimulus	0.0251578	1377.92	1572	1.14085	0.0287013	1.15683e-07	1.12761e-06	286	255.309	269	1.05363	0.0160482	0.940559	0.00337426	0.0534995
GO:0045652	regulation of megakaryocyte differentiation	0.00524044	287.024	379	1.32045	0.00691972	1.17476e-07	1.14424e-06	76	67.8443	67	0.987556	0.00399714	0.881579	0.703748	0.975789
GO:0019637	organophosphate metabolic process	0.0790515	4329.73	4660	1.07628	0.0850815	1.19684e-07	1.16489e-06	977	872.156	913	1.04683	0.0544684	0.934493	2.71467e-06	0.000113766
GO:0006081	cellular aldehyde metabolic process	0.00418726	229.34	312	1.36042	0.00569644	1.2071e-07	1.174e-06	65	58.0247	64	1.10298	0.00381816	0.984615	0.00544898	0.0772663
GO:0045056	transcytosis	0.000859637	47.0832	87	1.84779	0.00158843	1.22409e-07	1.18964e-06	17	15.1757	17	1.12021	0.0010142	1	0.145049	0.759834
GO:0008645	hexose transport	0.00411085	225.155	307	1.3635	0.00560516	1.24742e-07	1.21079e-06	53	47.3125	51	1.07794	0.0030426	0.962264	0.0662629	0.46529
GO:0048278	vesicle docking	0.00525962	288.075	380	1.3191	0.00693798	1.24768e-07	1.21079e-06	59	52.6686	59	1.12021	0.00351987	1	0.00122042	0.0231739
GO:0007589	body fluid secretion	0.00650687	356.388	458	1.28512	0.00836209	1.26571e-07	1.22738e-06	69	61.5955	62	1.00657	0.00369884	0.898551	0.535251	0.975789
GO:0045112	integrin biosynthetic process	0.000186621	10.2214	31	3.03285	0.000565993	1.269e-07	1.22966e-06	1	0.892688	1	1.12021	5.96588e-05	1	0.892688	0.975789
GO:0006007	glucose catabolic process	0.0013394	73.3601	122	1.66303	0.00222746	1.28604e-07	1.24525e-06	29	25.888	25	0.9657	0.00149147	0.862069	0.805453	0.975789
GO:0060215	primitive hemopoiesis	0.000490672	26.8746	58	2.15817	0.00105896	1.30219e-07	1.25996e-06	6	5.35613	5	0.93351	0.000298294	0.833333	0.871085	0.975789
GO:0010745	negative regulation of macrophage derived foam cell differentiation	0.000795152	43.5513	82	1.88284	0.00149714	1.31315e-07	1.26964e-06	13	11.6049	12	1.03404	0.000715905	0.923077	0.585836	0.975789
GO:0009267	cellular response to starvation	0.0128494	703.777	844	1.19924	0.0154096	1.3247e-07	1.27986e-06	135	120.513	129	1.07042	0.00769598	0.955556	0.00757105	0.0994286
GO:0071326	cellular response to monosaccharide stimulus	0.00684843	375.095	479	1.27701	0.0087455	1.33289e-07	1.28683e-06	69	61.5955	63	1.0228	0.0037585	0.913044	0.379783	0.975789
GO:0071926	endocannabinoid signaling pathway	5.50851e-05	3.01706	16	5.30317	0.000292125	1.33534e-07	1.2873e-06	1	0.892688	1	1.12021	5.96588e-05	1	0.892688	0.975789
GO:0098921	retrograde trans-synaptic signaling by endocannabinoid	5.50851e-05	3.01706	16	5.30317	0.000292125	1.33534e-07	1.2873e-06	1	0.892688	1	1.12021	5.96588e-05	1	0.892688	0.975789
GO:0030322	stabilization of membrane potential	0.00173972	95.2863	150	1.5742	0.00273868	1.34485e-07	1.29553e-06	16	14.283	15	1.0502	0.000894881	0.9375	0.47534	0.975789
GO:1902108	regulation of mitochondrial membrane permeability involved in apoptotic process	0.00228229	125.003	187	1.49596	0.00341422	1.35066e-07	1.30017e-06	22	19.6391	22	1.12021	0.00131249	1	0.0821768	0.536924
GO:0070206	protein trimerization	0.00261154	143.037	209	1.46116	0.00381589	1.36873e-07	1.3166e-06	50	44.6344	43	0.963383	0.00256533	0.86	0.83741	0.975789
GO:0007131	reciprocal meiotic recombination	0.00273226	149.649	217	1.45006	0.00396195	1.37564e-07	1.32228e-06	47	41.9563	45	1.07254	0.00268464	0.957447	0.107011	0.631499
GO:0048729	tissue morphogenesis	0.0727863	3986.58	4303	1.07937	0.0785635	1.39314e-07	1.33794e-06	510	455.271	489	1.07409	0.0291731	0.958824	3.53499e-08	2.26912e-06
GO:0046128	purine ribonucleoside metabolic process	0.0211519	1158.51	1336	1.1532	0.0243925	1.39478e-07	1.33794e-06	324	289.231	289	0.999202	0.0172414	0.891975	0.56151	0.975789
GO:0000320	re-entry into mitotic cell cycle	0.000249788	13.6811	37	2.70446	0.00067554	1.39498e-07	1.33794e-06	2	1.78538	2	1.12021	0.000119318	1	0.796887	0.975789
GO:0097033	mitochondrial respiratory chain complex III biogenesis	0.000315859	17.2999	43	2.48556	0.000785087	1.4193e-07	1.36028e-06	10	8.92688	8	0.89617	0.00047727	0.8	0.916715	0.98643
GO:0007229	integrin-mediated signaling pathway	0.00865691	474.147	590	1.24434	0.0107721	1.42443e-07	1.36419e-06	86	76.7712	81	1.05508	0.00483236	0.94186	0.0892841	0.567032
GO:0045787	positive regulation of cell cycle	0.0348626	1909.46	2134	1.11759	0.0389622	1.45944e-07	1.39671e-06	358	319.582	335	1.04824	0.0199857	0.935754	0.00323613	0.0518057
GO:0051783	regulation of nuclear division	0.0166163	910.091	1068	1.17351	0.0194994	1.46684e-07	1.40277e-06	190	169.611	177	1.04357	0.0105596	0.931579	0.046089	0.361927
GO:0050731	positive regulation of peptidyl-tyrosine phosphorylation	0.0196639	1077.01	1248	1.15876	0.0227858	1.49427e-07	1.42792e-06	170	151.757	161	1.06091	0.00960506	0.947059	0.00976886	0.12093
GO:0035774	positive regulation of insulin secretion involved in cellular response to glucose stimulus	0.00187368	102.623	159	1.54936	0.002903	1.49531e-07	1.42792e-06	28	24.9953	28	1.12021	0.00167045	1	0.0415468	0.335408
GO:0014745	negative regulation of muscle adaptation	0.00149915	82.1099	133	1.61978	0.00242829	1.50166e-07	1.43294e-06	11	9.81957	11	1.12021	0.000656246	1	0.286776	0.975789
GO:0043550	regulation of lipid kinase activity	0.00584399	320.081	416	1.29967	0.00759526	1.51174e-07	1.44152e-06	52	46.4198	51	1.09867	0.0030426	0.980769	0.0196892	0.201001
GO:1901899	positive regulation of relaxation of cardiac muscle	0.000121136	6.63472	24	3.61734	0.000438188	1.51479e-07	1.44338e-06	2	1.78538	2	1.12021	0.000119318	1	0.796887	0.975789
GO:0032757	positive regulation of interleukin-8 production	0.00269092	147.384	214	1.45199	0.00390718	1.52078e-07	1.44804e-06	45	40.1709	43	1.07042	0.00256533	0.955556	0.124952	0.705076
GO:0044346	fibroblast apoptotic process	0.000719948	39.4323	76	1.92736	0.0013876	1.53037e-07	1.45612e-06	3	2.67806	3	1.12021	0.000178976	1	0.711362	0.975789
GO:0072524	pyridine-containing compound metabolic process	0.00823735	451.168	564	1.25009	0.0102974	1.53286e-07	1.45744e-06	114	101.766	105	1.03178	0.00626417	0.921053	0.206732	0.923415
GO:0003254	regulation of membrane depolarization	0.00473317	259.24	346	1.33467	0.00631721	1.54072e-07	1.46386e-06	42	37.4929	41	1.09354	0.00244601	0.97619	0.0512333	0.388576
GO:0032972	regulation of muscle filament sliding speed	4.19379e-05	2.29698	14	6.09495	0.00025561	1.54548e-07	1.46731e-06	2	1.78538	2	1.12021	0.000119318	1	0.796887	0.975789
GO:0007284	spermatogonial cell division	0.000112611	6.16781	23	3.72904	0.00041993	1.61376e-07	1.53104e-06	1	0.892688	1	1.12021	5.96588e-05	1	0.892688	0.975789
GO:0007008	outer mitochondrial membrane organization	0.000618483	33.8749	68	2.00739	0.00124153	1.61756e-07	1.53346e-06	7	6.24881	7	1.12021	0.000417611	1	0.451688	0.975789
GO:0003058	hormonal regulation of the force of heart contraction	0.000188778	10.3395	31	2.9982	0.000565993	1.61865e-07	1.53346e-06	1	0.892688	1	1.12021	5.96588e-05	1	0.892688	0.975789
GO:0014052	regulation of gamma-aminobutyric acid secretion	0.000386445	21.166	49	2.31504	0.000894634	1.62809e-07	1.54129e-06	6	5.35613	5	0.93351	0.000298294	0.833333	0.871085	0.975789
GO:2001031	positive regulation of cellular glucuronidation	0.000230155	12.6058	35	2.7765	0.000639024	1.63372e-07	1.54552e-06	1	0.892688	1	1.12021	5.96588e-05	1	0.892688	0.975789
GO:0072657	protein localization to membrane	0.0349842	1916.12	2140	1.11684	0.0390718	1.64966e-07	1.55948e-06	398	355.29	383	1.07799	0.0228493	0.962312	2.58448e-07	1.32331e-05
GO:0046323	glucose import	0.000906101	49.6281	90	1.81349	0.00164321	1.65927e-07	1.56743e-06	13	11.6049	13	1.12021	0.000775564	1	0.228496	0.954835
GO:0002479	antigen processing and presentation of exogenous peptide antigen via MHC class I, TAP-dependent	0.0034116	186.857	261	1.39679	0.0047653	1.67443e-07	1.58061e-06	71	63.3808	63	0.993991	0.0037585	0.887324	0.64891	0.975789
GO:0002573	myeloid leukocyte differentiation	0.0101485	555.846	680	1.22336	0.0124153	1.68982e-07	1.59401e-06	95	84.8054	91	1.07305	0.00542895	0.957895	0.0201279	0.205002
GO:0032720	negative regulation of tumor necrosis factor production	0.00322811	176.807	249	1.40832	0.0045462	1.70796e-07	1.60996e-06	46	41.0636	43	1.04716	0.00256533	0.934783	0.257969	0.975789
GO:2000452	regulation of CD8-positive, alpha-beta cytotoxic T cell extravasation	7.12342e-05	3.90157	18	4.61353	0.000328641	1.73476e-07	1.63405e-06	2	1.78538	1	0.560106	5.96588e-05	0.5	0.988489	1
GO:0070304	positive regulation of stress-activated protein kinase signaling cascade	0.0182063	997.176	1161	1.16429	0.0211974	1.75523e-07	1.65216e-06	144	128.547	137	1.06576	0.00817325	0.951389	0.0101289	0.123299
GO:0006707	cholesterol catabolic process	0.00061994	33.9547	68	2.00267	0.00124153	1.75659e-07	1.65225e-06	12	10.7122	12	1.12021	0.000715905	1	0.255983	0.975789
GO:0007162	negative regulation of cell adhesion	0.0269247	1474.69	1672	1.1338	0.0305271	1.7621e-07	1.65625e-06	234	208.889	228	1.09149	0.0136022	0.974359	2.1385e-06	9.10697e-05
GO:0007009	plasma membrane organization	0.0231571	1268.34	1452	1.1448	0.0265104	1.7661e-07	1.65882e-06	215	191.928	210	1.09416	0.0125283	0.976744	2.59072e-06	0.000108918
GO:0071156	regulation of cell cycle arrest	0.00906625	496.568	614	1.23649	0.0112103	1.77765e-07	1.66849e-06	111	99.0884	104	1.04957	0.00620451	0.936937	0.0806385	0.536924
GO:0071222	cellular response to lipopolysaccharide	0.0134439	736.337	878	1.19239	0.0160304	1.78844e-07	1.67741e-06	147	131.225	133	1.01353	0.00793461	0.904762	0.378351	0.975789
GO:0042147	retrograde transport, endosome to Golgi	0.0053123	290.96	382	1.3129	0.00697449	1.8161e-07	1.70214e-06	77	68.737	73	1.06202	0.00435509	0.948052	0.0735042	0.498321
GO:0070126	mitochondrial translational termination	0.00374109	204.904	282	1.37626	0.00514871	1.86343e-07	1.74525e-06	87	77.6638	81	1.04296	0.00483236	0.931034	0.162086	0.808153
GO:1903556	negative regulation of tumor necrosis factor superfamily cytokine production	0.00327802	179.541	252	1.40358	0.00460098	1.86751e-07	1.74784e-06	48	42.849	45	1.0502	0.00268464	0.9375	0.22811	0.954835
GO:1900086	positive regulation of peptidyl-tyrosine autophosphorylation	0.000646573	35.4134	70	1.97665	0.00127805	1.87599e-07	1.75453e-06	5	4.46344	5	1.12021	0.000298294	1	0.566853	0.975789
GO:0032835	glomerulus development	0.00905435	495.916	613	1.2361	0.0111921	1.88916e-07	1.76558e-06	53	47.3125	53	1.12021	0.00316191	1	0.0024168	0.0406165
GO:0072050	S-shaped body morphogenesis	0.000711071	38.9461	75	1.92574	0.00136934	1.89311e-07	1.76802e-06	7	6.24881	7	1.12021	0.000417611	1	0.451688	0.975789
GO:0070125	mitochondrial translational elongation	0.00368008	201.562	278	1.37923	0.00507568	1.90459e-07	1.77748e-06	85	75.8785	79	1.04114	0.00471304	0.929412	0.179992	0.852852
GO:0002474	antigen processing and presentation of peptide antigen via MHC class I	0.00430395	235.732	318	1.34899	0.00580599	1.91069e-07	1.78191e-06	89	79.4492	81	1.01952	0.00483236	0.910112	0.374297	0.975789
GO:0030252	growth hormone secretion	0.000377024	20.65	48	2.32446	0.000876376	1.9253e-07	1.79427e-06	7	6.24881	7	1.12021	0.000417611	1	0.451688	0.975789
GO:0072074	kidney mesenchyme development	0.00315702	172.913	244	1.41111	0.00445491	1.94149e-07	1.80807e-06	18	16.0684	18	1.12021	0.00107386	1	0.12947	0.707807
GO:0035909	aorta morphogenesis	0.005191	284.316	374	1.31544	0.00682843	2.01719e-07	1.87724e-06	28	24.9953	28	1.12021	0.00167045	1	0.0415468	0.335408
GO:0046330	positive regulation of JNK cascade	0.0148802	815.005	963	1.18159	0.0175823	2.02146e-07	1.87989e-06	121	108.015	114	1.05541	0.0068011	0.942149	0.044874	0.35658
GO:1990918	double-strand break repair involved in meiotic recombination	0.000201045	11.0114	32	2.90607	0.000584251	2.03355e-07	1.88979e-06	3	2.67806	3	1.12021	0.000178976	1	0.711362	0.975789
GO:0048240	sperm capacitation	0.00135189	74.0443	122	1.64766	0.00222746	2.04151e-07	1.89586e-06	26	23.2099	19	0.818617	0.00113352	0.730769	0.995403	1
GO:0070664	negative regulation of leukocyte proliferation	0.00741091	405.903	512	1.26138	0.00934801	2.05459e-07	1.90665e-06	72	64.2735	66	1.02686	0.00393748	0.916667	0.334628	0.975789
GO:0001914	regulation of T cell mediated cytotoxicity	0.00135209	74.0554	122	1.64741	0.00222746	2.05672e-07	1.90728e-06	20	17.8538	16	0.89617	0.00095454	0.8	0.944246	1
GO:0010523	negative regulation of calcium ion transport into cytosol	0.00149418	81.838	132	1.61294	0.00241004	2.07451e-07	1.92243e-06	17	15.1757	15	0.988423	0.000894881	0.882353	0.727213	0.975789
GO:0002143	tRNA wobble position uridine thiolation	0.000132562	7.26055	25	3.44326	0.000456446	2.08509e-07	1.93087e-06	3	2.67806	3	1.12021	0.000178976	1	0.711362	0.975789
GO:0097284	hepatocyte apoptotic process	0.00103319	56.5887	99	1.74947	0.00180753	2.10177e-07	1.94495e-06	12	10.7122	12	1.12021	0.000715905	1	0.255983	0.975789
GO:0010799	regulation of peptidyl-threonine phosphorylation	0.00570533	312.487	406	1.29926	0.00741268	2.17126e-07	2.00785e-06	42	37.4929	40	1.06687	0.00238635	0.952381	0.15686	0.80129
GO:0071347	cellular response to interleukin-1	0.00726885	398.122	503	1.26343	0.00918369	2.18259e-07	2.0169e-06	88	78.5565	73	0.929267	0.00435509	0.829546	0.975924	1
GO:0009205	purine ribonucleoside triphosphate metabolic process	0.013111	718.101	857	1.19342	0.015647	2.18627e-07	2.01889e-06	234	208.889	203	0.971808	0.0121107	0.867521	0.909653	0.982044
GO:0050866	negative regulation of cell activation	0.0170299	932.743	1090	1.1686	0.019901	2.22286e-07	2.05123e-06	169	150.864	163	1.08044	0.00972438	0.964497	0.000557793	0.0121523
GO:0060326	cell chemotaxis	0.017064	934.612	1092	1.1684	0.0199376	2.22989e-07	2.05628e-06	183	163.362	146	0.893721	0.00871018	0.797814	0.999952	1
GO:1900028	negative regulation of ruffle assembly	0.000637264	34.9036	69	1.97687	0.00125979	2.26963e-07	2.09146e-06	5	4.46344	4	0.89617	0.000238635	0.8	0.907648	0.980039
GO:0002009	morphogenesis of an epithelium	0.0586213	3210.75	3492	1.0876	0.0637564	2.30316e-07	2.12088e-06	406	362.431	392	1.08158	0.0233862	0.965517	4.19642e-08	2.65484e-06
GO:0006635	fatty acid beta-oxidation	0.00335	183.483	256	1.39522	0.00467401	2.36663e-07	2.1778e-06	57	50.8832	56	1.10056	0.00334089	0.982456	0.0120694	0.140426
GO:0006369	termination of RNA polymerase II transcription	0.0030435	166.696	236	1.41576	0.00430885	2.39115e-07	2.19882e-06	69	61.5955	65	1.05527	0.00387782	0.942029	0.124349	0.70259
GO:0015826	threonine transport	0.000133595	7.31712	25	3.41665	0.000456446	2.39935e-07	2.20328e-06	1	0.892688	1	1.12021	5.96588e-05	1	0.892688	0.975789
GO:0034589	hydroxyproline transport	0.000133595	7.31712	25	3.41665	0.000456446	2.39935e-07	2.20328e-06	1	0.892688	1	1.12021	5.96588e-05	1	0.892688	0.975789
GO:0045217	cell-cell junction maintenance	0.000403803	22.1167	50	2.26074	0.000912892	2.43846e-07	2.23711e-06	10	8.92688	10	1.12021	0.000596588	1	0.321271	0.975789
GO:0061025	membrane fusion	0.0148815	815.074	962	1.18026	0.017564	2.43958e-07	2.23711e-06	172	153.542	168	1.09416	0.0100227	0.976744	2.82258e-05	0.00092394
GO:0035669	TRAM-dependent toll-like receptor 4 signaling pathway	0.000255776	14.0091	37	2.64114	0.00067554	2.44639e-07	2.24179e-06	2	1.78538	2	1.12021	0.000119318	1	0.796887	0.975789
GO:0009648	photoperiodism	0.0015139	82.918	133	1.60399	0.00242829	2.50078e-07	2.29004e-06	22	19.6391	22	1.12021	0.00131249	1	0.0821768	0.536924
GO:0097164	ammonium ion metabolic process	0.0153741	842.053	991	1.17689	0.0180935	2.55929e-07	2.34198e-06	181	161.577	173	1.0707	0.010321	0.955801	0.00190381	0.0332258
GO:1902895	positive regulation of pri-miRNA transcription from RNA polymerase II promoter	0.00194994	106.8	163	1.52622	0.00297603	2.56339e-07	2.3441e-06	20	17.8538	20	1.12021	0.00119318	1	0.103149	0.615269
GO:0006576	cellular biogenic amine metabolic process	0.00458691	251.23	335	1.33344	0.00611638	2.58337e-07	2.36074e-06	53	47.3125	49	1.03567	0.00292328	0.924528	0.314511	0.975789
GO:0035970	peptidyl-threonine dephosphorylation	0.00160132	87.7057	139	1.58485	0.00253784	2.61188e-07	2.38513e-06	12	10.7122	12	1.12021	0.000715905	1	0.255983	0.975789
GO:1904666	regulation of ubiquitin protein ligase activity	0.00493654	270.379	357	1.32037	0.00651805	2.66371e-07	2.43078e-06	92	82.1273	85	1.03498	0.00507099	0.923913	0.216056	0.946116
GO:0050732	negative regulation of peptidyl-tyrosine phosphorylation	0.00386706	211.803	289	1.36448	0.00527651	2.66928e-07	2.43417e-06	47	41.9563	44	1.04871	0.00262498	0.93617	0.242684	0.975789
GO:0000707	meiotic DNA recombinase assembly	0.000564143	30.8987	63	2.03892	0.00115024	2.67143e-07	2.43445e-06	6	5.35613	6	1.12021	0.000357952	1	0.506007	0.975789
GO:0018201	peptidyl-glycine modification	0.000301013	16.4868	41	2.48684	0.000748571	2.68077e-07	2.44126e-06	3	2.67806	3	1.12021	0.000178976	1	0.711362	0.975789
GO:0007264	small GTPase mediated signal transduction	0.0276668	1515.34	1712	1.12978	0.0312574	2.68342e-07	2.44199e-06	273	243.704	262	1.07508	0.0156306	0.959707	4.59575e-05	0.00143647
GO:0051013	microtubule severing	0.000564282	30.9063	63	2.03842	0.00115024	2.69323e-07	2.44922e-06	7	6.24881	7	1.12021	0.000417611	1	0.451688	0.975789
GO:1901224	positive regulation of NIK/NF-kappaB signaling	0.00351032	192.264	266	1.38352	0.00485659	2.69692e-07	2.45088e-06	43	38.3856	40	1.04206	0.00238635	0.930233	0.308182	0.975789
GO:0051389	inactivation of MAPKK activity	0.000477646	26.1611	56	2.14058	0.00102244	2.71372e-07	2.46445e-06	2	1.78538	2	1.12021	0.000119318	1	0.796887	0.975789
GO:0070585	protein localization to mitochondrion	0.00547881	300.08	391	1.30299	0.00713881	2.72116e-07	2.4695e-06	74	66.0589	69	1.04452	0.00411645	0.932432	0.180698	0.852852
GO:0001766	membrane raft polarization	0.000705129	38.6206	74	1.91607	0.00135108	2.72686e-07	2.47297e-06	8	7.1415	8	1.12021	0.00047727	1	0.403199	0.975789
GO:0046034	ATP metabolic process	0.0107499	588.781	714	1.21268	0.0130361	2.74751e-07	2.48998e-06	205	183.001	176	0.961743	0.0104999	0.858537	0.951102	1
GO:0045103	intermediate filament-based process	0.00340353	186.415	259	1.38938	0.00472878	2.78158e-07	2.5183e-06	42	37.4929	39	1.0402	0.00232669	0.928571	0.326388	0.975789
GO:0065002	intracellular protein transmembrane transport	0.00343444	188.107	261	1.3875	0.0047653	2.78259e-07	2.5183e-06	56	49.9905	53	1.0602	0.00316191	0.946429	0.135154	0.736132
GO:0051047	positive regulation of secretion	0.0361206	1978.36	2201	1.11254	0.0401855	2.8247e-07	2.55465e-06	383	341.899	356	1.04124	0.0212385	0.929504	0.00882814	0.112025
GO:0001101	response to acid chemical	0.0354798	1943.27	2164	1.11359	0.03951	2.83534e-07	2.56251e-06	320	285.66	307	1.0747	0.0183152	0.959375	1.12408e-05	0.0004155
GO:0009144	purine nucleoside triphosphate metabolic process	0.0137238	751.664	892	1.1867	0.016286	2.93207e-07	2.64812e-06	241	215.138	210	0.976119	0.0125283	0.871369	0.879502	0.975789
GO:0010675	regulation of cellular carbohydrate metabolic process	0.0114533	627.311	756	1.20514	0.0138029	2.95684e-07	2.66866e-06	123	109.801	116	1.05646	0.00692042	0.943089	0.0397176	0.327471
GO:0000002	mitochondrial genome maintenance	0.0014903	81.6253	131	1.60489	0.00239178	2.96751e-07	2.67646e-06	21	18.7464	18	0.960182	0.00107386	0.857143	0.817805	0.975789
GO:0045577	regulation of B cell differentiation	0.00293048	160.505	228	1.42052	0.00416279	2.97166e-07	2.67836e-06	26	23.2099	23	0.990957	0.00137215	0.884615	0.697171	0.975789
GO:0045104	intermediate filament cytoskeleton organization	0.00337585	184.899	257	1.38995	0.00469226	2.98563e-07	2.68911e-06	41	36.6002	38	1.03825	0.00226703	0.926829	0.345327	0.975789
GO:0035722	interleukin-12-mediated signaling pathway	0.00401385	219.843	298	1.35551	0.00544083	3.03439e-07	2.73116e-06	57	50.8832	53	1.0416	0.00316191	0.929825	0.253895	0.975789
GO:0019049	evasion or tolerance of host defenses by virus	0.000269189	14.7438	38	2.57736	0.000693798	3.06112e-07	2.75334e-06	4	3.57075	4	1.12021	0.000238635	1	0.635012	0.975789
GO:0045838	positive regulation of membrane potential	0.000772995	42.3377	79	1.86595	0.00144237	3.07898e-07	2.76643e-06	13	11.6049	13	1.12021	0.000775564	1	0.228496	0.954835
GO:2001054	negative regulation of mesenchymal cell apoptotic process	0.00219291	120.108	179	1.49032	0.00326815	3.07988e-07	2.76643e-06	10	8.92688	10	1.12021	0.000596588	1	0.321271	0.975789
GO:0030260	entry into host cell	0.00791258	433.38	541	1.24833	0.00987749	3.15006e-07	2.82753e-06	102	91.0542	94	1.03235	0.00560792	0.921569	0.221079	0.954835
GO:0006936	muscle contraction	0.0274645	1504.26	1699	1.12946	0.0310201	3.15377e-07	2.82893e-06	245	218.708	222	1.01505	0.0132442	0.906122	0.287036	0.975789
GO:0021940	positive regulation of cerebellar granule cell precursor proliferation	0.00120912	66.2247	111	1.67611	0.00202662	3.15617e-07	2.82916e-06	8	7.1415	8	1.12021	0.00047727	1	0.403199	0.975789
GO:1903844	regulation of cellular response to transforming growth factor beta stimulus	0.0113931	624.01	752	1.20511	0.0137299	3.18243e-07	2.85075e-06	102	91.0542	98	1.07628	0.00584656	0.960784	0.011756	0.138122
GO:0009308	amine metabolic process	0.00497817	272.66	359	1.31666	0.00655456	3.18701e-07	2.85291e-06	63	56.2393	58	1.03131	0.00346021	0.920635	0.318225	0.975789
GO:0032941	secretion by tissue	0.00588998	322.6	416	1.28952	0.00759526	3.26885e-07	2.9226e-06	60	53.5613	54	1.00819	0.00322157	0.9	0.532217	0.975789
GO:0016073	snRNA metabolic process	0.00409585	224.334	303	1.35067	0.00553212	3.2693e-07	2.9226e-06	86	76.7712	81	1.05508	0.00483236	0.94186	0.0892841	0.567032
GO:0075733	intracellular transport of virus	0.0037684	206.399	282	1.36628	0.00514871	3.31353e-07	2.96013e-06	64	57.132	60	1.0502	0.00357953	0.9375	0.169439	0.83072
GO:0001731	formation of translation preinitiation complex	0.000281245	15.404	39	2.5318	0.000712056	3.33774e-07	2.97974e-06	7	6.24881	7	1.12021	0.000417611	1	0.451688	0.975789
GO:0060627	regulation of vesicle-mediated transport	0.0449146	2460.02	2705	1.09959	0.0493874	3.34011e-07	2.97983e-06	469	418.671	434	1.03661	0.0258919	0.925373	0.00992436	0.121494
GO:0015748	organophosphate ester transport	0.00826165	452.499	562	1.24199	0.0102609	3.41258e-07	3.04242e-06	88	78.5565	83	1.05656	0.00495168	0.943182	0.0787848	0.527597
GO:0051817	modification of morphology or physiology of other organism involved in symbiotic interaction	0.00793465	434.589	542	1.24716	0.00989575	3.41644e-07	3.0438e-06	101	90.1615	90	0.998209	0.00536929	0.891089	0.599882	0.975789
GO:0003007	heart morphogenesis	0.0355087	1944.85	2164	1.11268	0.03951	3.43589e-07	3.05906e-06	224	199.962	215	1.0752	0.0128266	0.959821	0.000220187	0.00549799
GO:0003188	heart valve formation	0.00191705	104.999	160	1.52382	0.00292125	3.57677e-07	3.18234e-06	13	11.6049	13	1.12021	0.000775564	1	0.228496	0.954835
GO:0016311	dephosphorylation	0.0292913	1604.31	1804	1.12447	0.0329371	3.61629e-07	3.21532e-06	289	257.987	269	1.04269	0.0160482	0.930796	0.017705	0.186236
GO:0046339	diacylglycerol metabolic process	0.000829572	45.4365	83	1.82673	0.0015154	3.64454e-07	3.23664e-06	16	14.283	15	1.0502	0.000894881	0.9375	0.47534	0.975789
GO:0035338	long-chain fatty-acyl-CoA biosynthetic process	0.00149635	81.9563	131	1.59841	0.00239178	3.64519e-07	3.23664e-06	18	16.0684	18	1.12021	0.00107386	1	0.12947	0.707807
GO:0061620	glycolytic process through glucose-6-phosphate	0.00125518	68.7476	114	1.65824	0.00208139	3.67281e-07	3.25896e-06	26	23.2099	22	0.947872	0.00131249	0.846154	0.860426	0.975789
GO:0032099	negative regulation of appetite	0.000937541	51.3501	91	1.77215	0.00166146	3.70537e-07	3.28565e-06	12	10.7122	12	1.12021	0.000715905	1	0.255983	0.975789
GO:0042176	regulation of protein catabolic process	0.0367001	2010.1	2232	1.11039	0.0407515	3.71377e-07	3.28942e-06	391	349.041	369	1.05718	0.0220141	0.943734	0.000267295	0.00652568
GO:0060324	face development	0.00631633	345.952	442	1.27764	0.00806996	3.71463e-07	3.28942e-06	50	44.6344	50	1.12021	0.00298294	1	0.00340071	0.0537214
GO:0050830	defense response to Gram-positive bacterium	0.00514608	281.856	369	1.30918	0.00673714	3.7319e-07	3.30249e-06	91	81.2346	72	0.886322	0.00429543	0.791209	0.998645	1
GO:0070671	response to interleukin-12	0.00440184	241.093	322	1.33558	0.00587902	3.77465e-07	3.33808e-06	58	51.7759	54	1.04296	0.00322157	0.931034	0.240177	0.975789
GO:0050766	positive regulation of phagocytosis	0.00397864	217.914	295	1.35374	0.00538606	3.84353e-07	3.39671e-06	46	41.0636	39	0.949745	0.00232669	0.847826	0.88561	0.975789
GO:1900041	negative regulation of interleukin-2 secretion	0.000458721	25.1246	54	2.14929	0.000985923	3.86618e-07	3.41443e-06	4	3.57075	3	0.840159	0.000178976	0.75	0.940412	0.998135
GO:0000462	maturation of SSU-rRNA from tricistronic rRNA transcript (SSU-rRNA, 5.8S rRNA, LSU-rRNA)	0.00199354	109.188	165	1.51116	0.00301254	3.88273e-07	3.42675e-06	37	33.0294	33	0.999108	0.00196874	0.891892	0.635166	0.975789
GO:0060032	notochord regression	0.000328452	17.9896	43	2.39027	0.000785087	3.92281e-07	3.4598e-06	2	1.78538	2	1.12021	0.000119318	1	0.796887	0.975789
GO:0035880	embryonic nail plate morphogenesis	0.000712418	39.0199	74	1.89647	0.00135108	3.9578e-07	3.48833e-06	3	2.67806	3	1.12021	0.000178976	1	0.711362	0.975789
GO:0010565	regulation of cellular ketone metabolic process	0.0138696	759.65	899	1.18344	0.0164138	3.96545e-07	3.49273e-06	163	145.508	153	1.05149	0.00912779	0.93865	0.0309417	0.278306
GO:0019359	nicotinamide nucleotide biosynthetic process	0.00269921	147.838	212	1.434	0.00387066	4.00388e-07	3.5222e-06	31	27.6733	29	1.04794	0.0017301	0.935484	0.33891	0.975789
GO:0071356	cellular response to tumor necrosis factor	0.0172266	943.519	1098	1.16373	0.0200471	4.00426e-07	3.5222e-06	234	208.889	205	0.981383	0.01223	0.876068	0.825656	0.975789
GO:0045646	regulation of erythrocyte differentiation	0.00405957	222.347	300	1.34924	0.00547735	4.04874e-07	3.55894e-06	40	35.7075	38	1.0642	0.00226703	0.95	0.181873	0.852852
GO:0050672	negative regulation of lymphocyte proliferation	0.00696956	381.73	482	1.26267	0.00880028	4.06946e-07	3.57477e-06	68	60.7028	63	1.03784	0.0037585	0.926471	0.248676	0.975789
GO:0034754	cellular hormone metabolic process	0.00911275	499.114	613	1.22818	0.0111921	4.10043e-07	3.59957e-06	109	97.303	95	0.976332	0.00566758	0.87156	0.810828	0.975789
GO:0071467	cellular response to pH	0.000609706	33.3942	66	1.97639	0.00120502	4.10341e-07	3.59979e-06	20	17.8538	16	0.89617	0.00095454	0.8	0.944246	1
GO:0045926	negative regulation of growth	0.025643	1404.49	1591	1.13279	0.0290482	4.11485e-07	3.60741e-06	226	201.748	213	1.05577	0.0127073	0.942478	0.00653546	0.0893973
GO:0046847	filopodium assembly	0.00144294	79.0312	127	1.60696	0.00231875	4.15605e-07	3.64111e-06	18	16.0684	18	1.12021	0.00107386	1	0.12947	0.707807
GO:0031330	negative regulation of cellular catabolic process	0.00857143	469.466	580	1.23545	0.0105895	4.16982e-07	3.65075e-06	96	85.698	93	1.08521	0.00554826	0.96875	0.00595156	0.0830504
GO:0006851	mitochondrial calcium ion transport	0.00125921	68.9682	114	1.65294	0.00208139	4.26433e-07	3.73101e-06	24	21.4245	21	0.980186	0.00125283	0.875	0.747044	0.975789
GO:0035924	cellular response to vascular endothelial growth factor stimulus	0.00409373	224.218	302	1.34691	0.00551387	4.27815e-07	3.74061e-06	29	25.888	28	1.08158	0.00167045	0.965517	0.166571	0.819097
GO:0033572	transferrin transport	0.0019675	107.762	163	1.5126	0.00297603	4.29648e-07	3.75414e-06	36	32.1368	35	1.08909	0.00208806	0.972222	0.08927	0.567032
GO:0010155	regulation of proton transport	0.00121779	66.6997	111	1.66417	0.00202662	4.38378e-07	3.82788e-06	17	15.1757	15	0.988423	0.000894881	0.882353	0.727213	0.975789
GO:0051665	membrane raft localization	0.000833687	45.6619	83	1.81771	0.0015154	4.41166e-07	3.84967e-06	9	8.03419	9	1.12021	0.000536929	1	0.359912	0.975789
GO:0044106	cellular amine metabolic process	0.00467944	256.297	339	1.32268	0.00618941	4.46231e-07	3.89051e-06	54	48.2051	50	1.03723	0.00298294	0.925926	0.298493	0.975789
GO:0030111	regulation of Wnt signaling pathway	0.0399791	2189.69	2419	1.10472	0.0441657	4.46438e-07	3.89051e-06	317	282.982	304	1.07427	0.0181363	0.95899	1.40678e-05	0.000505789
GO:0007369	gastrulation	0.0217496	1191.25	1363	1.14418	0.0248854	4.55069e-07	3.96311e-06	158	141.045	147	1.04222	0.00876984	0.93038	0.0736691	0.499182
GO:0042590	antigen processing and presentation of exogenous peptide antigen via MHC class I	0.00351915	192.747	265	1.37486	0.00483833	4.55462e-07	3.96391e-06	74	66.0589	66	0.999108	0.00393748	0.891892	0.601449	0.975789
GO:0002709	regulation of T cell mediated immunity	0.0042543	233.012	312	1.33899	0.00569644	4.57088e-07	3.97542e-06	52	46.4198	45	0.969415	0.00268464	0.865385	0.810285	0.975789
GO:0032899	regulation of neurotrophin production	5.31543e-05	2.91131	15	5.15231	0.000273868	4.63393e-07	4.0276e-06	2	1.78538	2	1.12021	0.000119318	1	0.796887	0.975789
GO:0006354	DNA-templated transcription, elongation	0.00551065	301.824	391	1.29546	0.00713881	4.68163e-07	4.06637e-06	110	98.1957	102	1.03874	0.00608519	0.927273	0.152631	0.787015
GO:0048294	negative regulation of isotype switching to IgE isotypes	0.000285272	15.6246	39	2.49606	0.000712056	4.70181e-07	4.08053e-06	3	2.67806	3	1.12021	0.000178976	1	0.711362	0.975789
GO:0060149	negative regulation of posttranscriptional gene silencing	0.00164839	90.2838	141	1.56174	0.00257435	4.70723e-07	4.08053e-06	13	11.6049	12	1.03404	0.000715905	0.923077	0.585836	0.975789
GO:0060967	negative regulation of gene silencing by RNA	0.00164839	90.2838	141	1.56174	0.00257435	4.70723e-07	4.08053e-06	13	11.6049	12	1.03404	0.000715905	0.923077	0.585836	0.975789
GO:0034644	cellular response to UV	0.00623525	341.511	436	1.27668	0.00796042	4.76309e-07	4.12623e-06	74	66.0589	72	1.08994	0.00429543	0.972973	0.0108887	0.129435
GO:0070302	regulation of stress-activated protein kinase signaling cascade	0.0271411	1486.55	1677	1.12812	0.0306184	4.77237e-07	4.13155e-06	206	183.894	196	1.06583	0.0116931	0.951456	0.00212115	0.0362495
GO:0043588	skin development	0.0244444	1338.84	1520	1.13531	0.0277519	4.81078e-07	4.16207e-06	371	331.187	270	0.815249	0.0161079	0.727763	1	1
GO:2000058	regulation of protein ubiquitination involved in ubiquitin-dependent protein catabolic process	0.00678687	371.723	470	1.26438	0.00858118	4.87544e-07	4.21523e-06	106	94.6249	99	1.04624	0.00590622	0.933962	0.106348	0.631499
GO:0001649	osteoblast differentiation	0.0150341	823.433	967	1.17435	0.0176553	4.90572e-07	4.23863e-06	121	108.015	118	1.09244	0.00703973	0.975207	0.000653632	0.0138505
GO:0006665	sphingolipid metabolic process	0.0136562	747.962	885	1.18321	0.0161582	4.98287e-07	4.30036e-06	156	139.259	147	1.05558	0.00876984	0.942308	0.0232397	0.227334
GO:0060444	branching involved in mammary gland duct morphogenesis	0.00355447	194.682	267	1.37147	0.00487484	4.98369e-07	4.30036e-06	21	18.7464	20	1.06687	0.00119318	0.952381	0.324767	0.975789
GO:2000973	regulation of pro-B cell differentiation	0.000512236	28.0557	58	2.06732	0.00105896	5.0219e-07	4.33048e-06	6	5.35613	5	0.93351	0.000298294	0.833333	0.871085	0.975789
GO:0060965	negative regulation of gene silencing by miRNA	0.00150602	82.4859	131	1.58815	0.00239178	5.0435e-07	4.34519e-06	11	9.81957	10	1.01838	0.000596588	0.909091	0.666217	0.975789
GO:0001824	blastocyst development	0.00473372	259.271	342	1.31909	0.00624418	5.04556e-07	4.34519e-06	60	53.5613	56	1.04553	0.00334089	0.933333	0.21443	0.944524
GO:0010585	glutamine secretion	3.31674e-05	1.81661	12	6.60571	0.000219094	5.08244e-07	4.37123e-06	1	0.892688	1	1.12021	5.96588e-05	1	0.892688	0.975789
GO:1903803	L-glutamine import into cell	3.31674e-05	1.81661	12	6.60571	0.000219094	5.08244e-07	4.37123e-06	1	0.892688	1	1.12021	5.96588e-05	1	0.892688	0.975789
GO:0006865	amino acid transport	0.0103199	565.229	685	1.2119	0.0125066	5.09649e-07	4.38045e-06	113	100.874	109	1.08056	0.0065028	0.964602	0.00489468	0.0718851
GO:0045429	positive regulation of nitric oxide biosynthetic process	0.00393015	215.258	291	1.35187	0.00531303	5.10344e-07	4.38356e-06	41	36.6002	38	1.03825	0.00226703	0.926829	0.345327	0.975789
GO:0034333	adherens junction assembly	0.0036651	200.741	274	1.36494	0.00500265	5.16257e-07	4.43146e-06	34	30.3514	31	1.02137	0.00184942	0.911765	0.497064	0.975789
GO:1903393	positive regulation of adherens junction organization	0.00315392	172.743	241	1.39513	0.00440014	5.19002e-07	4.45212e-06	26	23.2099	26	1.12021	0.00155113	1	0.0521538	0.389938
GO:0050688	regulation of defense response to virus	0.00591835	324.154	416	1.28334	0.00759526	5.1949e-07	4.4534e-06	97	86.5907	86	0.993178	0.00513065	0.886598	0.653812	0.975789
GO:0050999	regulation of nitric-oxide synthase activity	0.00383719	210.167	285	1.35607	0.00520348	5.20155e-07	4.4562e-06	43	38.3856	42	1.09416	0.00250567	0.976744	0.0466344	0.361927
GO:0051045	negative regulation of membrane protein ectodomain proteolysis	0.000691904	37.8963	72	1.89992	0.00131456	5.25902e-07	4.5025e-06	7	6.24881	7	1.12021	0.000417611	1	0.451688	0.975789
GO:0032874	positive regulation of stress-activated MAPK cascade	0.0181058	991.673	1148	1.15764	0.02096	5.35393e-07	4.58078e-06	143	127.654	136	1.06538	0.00811359	0.951049	0.0108445	0.129435
GO:1900407	regulation of cellular response to oxidative stress	0.00788701	431.979	537	1.24312	0.00980446	5.50951e-07	4.71082e-06	70	62.4881	66	1.0562	0.00393748	0.942857	0.116671	0.666786
GO:0090237	regulation of arachidonic acid secretion	0.00047658	26.1028	55	2.10706	0.00100418	5.51724e-07	4.71437e-06	6	5.35613	6	1.12021	0.000357952	1	0.506007	0.975789
GO:0051000	positive regulation of nitric-oxide synthase activity	0.00155222	85.0168	134	1.57616	0.00244655	5.56223e-07	4.74974e-06	17	15.1757	16	1.05432	0.00095454	0.941176	0.441756	0.975789
GO:0072173	metanephric tubule morphogenesis	0.00153786	84.2304	133	1.579	0.00242829	5.5762e-07	4.75857e-06	10	8.92688	10	1.12021	0.000596588	1	0.321271	0.975789
GO:0050849	negative regulation of calcium-mediated signaling	0.00145165	79.5081	127	1.59732	0.00231875	5.59235e-07	4.76926e-06	18	16.0684	16	0.995744	0.00095454	0.888889	0.696583	0.975789
GO:0045736	negative regulation of cyclin-dependent protein serine/threonine kinase activity	0.00188892	103.458	157	1.51752	0.00286648	5.73978e-07	4.89182e-06	24	21.4245	23	1.07354	0.00137215	0.958333	0.254605	0.975789
GO:0043313	regulation of neutrophil degranulation	0.000654635	35.855	69	1.92442	0.00125979	5.75746e-07	4.90372e-06	8	7.1415	8	1.12021	0.00047727	1	0.403199	0.975789
GO:0009303	rRNA transcription	0.000879951	48.1958	86	1.78439	0.00157017	5.77175e-07	4.9127e-06	20	17.8538	20	1.12021	0.00119318	1	0.103149	0.615269
GO:0006406	mRNA export from nucleus	0.00536305	293.74	381	1.29707	0.00695624	5.78289e-07	4.91901e-06	106	94.6249	100	1.0568	0.00596587	0.943396	0.05397	0.401465
GO:0098754	detoxification	0.00546078	299.092	387	1.29391	0.00706578	5.94427e-07	5.05301e-06	89	79.4492	82	1.03211	0.00489202	0.921348	0.247994	0.975789
GO:0015734	taurine transport	0.000121626	6.66158	23	3.45263	0.00041993	5.94958e-07	5.05427e-06	1	0.892688	1	1.12021	5.96588e-05	1	0.892688	0.975789
GO:0045598	regulation of fat cell differentiation	0.0167616	918.049	1068	1.16334	0.0194994	6.01337e-07	5.10516e-06	115	102.659	109	1.06177	0.0065028	0.947826	0.0302938	0.273038
GO:1904667	negative regulation of ubiquitin protein ligase activity	0.00401758	220.047	296	1.34517	0.00540432	6.10292e-07	5.1753e-06	77	68.737	72	1.04747	0.00429543	0.935065	0.15269	0.787015
GO:0010332	response to gamma radiation	0.00468074	256.369	338	1.31841	0.00617115	6.10386e-07	5.1753e-06	55	49.0978	50	1.01838	0.00298294	0.909091	0.452916	0.975789
GO:0046112	nucleobase biosynthetic process	0.00139717	76.5246	123	1.60733	0.00224571	6.15054e-07	5.21152e-06	18	16.0684	18	1.12021	0.00107386	1	0.12947	0.707807
GO:1901838	positive regulation of transcription of nuclear large rRNA transcript from RNA polymerase I promoter	0.000478347	26.1995	55	2.09927	0.00100418	6.158e-07	5.21449e-06	9	8.03419	9	1.12021	0.000536929	1	0.359912	0.975789
GO:2000379	positive regulation of reactive oxygen species metabolic process	0.00845364	463.014	571	1.23322	0.0104252	6.23702e-07	5.278e-06	90	80.3419	82	1.02064	0.00489202	0.911111	0.360733	0.975789
GO:0046718	viral entry into host cell	0.0069172	378.862	477	1.25903	0.00870899	6.25504e-07	5.28985e-06	90	80.3419	83	1.03309	0.00495168	0.922222	0.236995	0.975789
GO:0000706	meiotic DNA double-strand break processing	0.00024439	13.3855	35	2.61477	0.000639024	6.32464e-07	5.34527e-06	4	3.57075	4	1.12021	0.000238635	1	0.635012	0.975789
GO:0032770	positive regulation of monooxygenase activity	0.00221952	121.566	179	1.47246	0.00326815	6.3676e-07	5.37813e-06	24	21.4245	23	1.07354	0.00137215	0.958333	0.254605	0.975789
GO:0001778	plasma membrane repair	0.000592199	32.4353	64	1.97316	0.0011685	6.39018e-07	5.39374e-06	7	6.24881	7	1.12021	0.000417611	1	0.451688	0.975789
GO:0090280	positive regulation of calcium ion import	0.00573827	314.291	404	1.28543	0.00737617	6.41215e-07	5.40881e-06	56	49.9905	51	1.02019	0.0030426	0.910714	0.434679	0.975789
GO:0007259	JAK-STAT cascade	0.00520939	285.323	371	1.30028	0.00677366	6.43619e-07	5.42561e-06	47	41.9563	46	1.09638	0.0027443	0.978723	0.0318938	0.283001
GO:2001237	negative regulation of extrinsic apoptotic signaling pathway	0.0113377	620.976	745	1.19972	0.0136021	6.47529e-07	5.45508e-06	101	90.1615	97	1.07585	0.0057869	0.960396	0.0127075	0.145533
GO:0015833	peptide transport	0.00775325	424.653	528	1.24337	0.00964014	6.64862e-07	5.59752e-06	76	67.8443	74	1.09073	0.00441475	0.973684	0.00909503	0.1142
GO:0009435	NAD biosynthetic process	0.00243178	133.191	193	1.44905	0.00352376	6.6591e-07	5.60276e-06	27	24.1026	25	1.03723	0.00149147	0.925926	0.434586	0.975789
GO:0042308	negative regulation of protein import into nucleus	0.00658074	360.434	456	1.26514	0.00832557	6.68904e-07	5.62435e-06	60	53.5613	59	1.10154	0.00351987	0.983333	0.00897178	0.113301
GO:0006447	regulation of translational initiation by iron	0.000202153	11.0721	31	2.79983	0.000565993	6.71483e-07	5.64243e-06	3	2.67806	3	1.12021	0.000178976	1	0.711362	0.975789
GO:0071331	cellular response to hexose stimulus	0.00674398	369.375	466	1.26159	0.00850815	6.78793e-07	5.70022e-06	68	60.7028	62	1.02137	0.00369884	0.911765	0.395556	0.975789
GO:1905174	regulation of vascular smooth muscle cell dedifferentiation	0.000113371	6.20944	22	3.54299	0.000401672	6.80867e-07	5.71398e-06	2	1.78538	2	1.12021	0.000119318	1	0.796887	0.975789
GO:0000959	mitochondrial RNA metabolic process	0.00190963	104.592	158	1.51063	0.00288474	6.82657e-07	5.72535e-06	34	30.3514	31	1.02137	0.00184942	0.911765	0.497064	0.975789
GO:0010390	histone monoubiquitination	0.00216238	118.436	175	1.47759	0.00319512	6.84832e-07	5.73994e-06	28	24.9953	25	1.00019	0.00149147	0.892857	0.646366	0.975789
GO:0000301	retrograde transport, vesicle recycling within Golgi	0.000924612	50.6419	89	1.75744	0.00162495	6.86003e-07	5.74609e-06	12	10.7122	12	1.12021	0.000715905	1	0.255983	0.975789
GO:0035793	positive regulation of metanephric mesenchymal cell migration by platelet-derived growth factor receptor-beta signaling pathway	0.000212951	11.6635	32	2.74359	0.000584251	6.87457e-07	5.75461e-06	3	2.67806	3	1.12021	0.000178976	1	0.711362	0.975789
GO:0031664	regulation of lipopolysaccharide-mediated signaling pathway	0.00312037	170.906	238	1.39258	0.00434537	6.8949e-07	5.76796e-06	23	20.5318	20	0.974098	0.00119318	0.869565	0.771309	0.975789
GO:1990748	cellular detoxification	0.00524562	287.308	373	1.29826	0.00681017	6.92023e-07	5.78547e-06	85	75.8785	78	1.02796	0.00465338	0.917647	0.295526	0.975789
GO:0072431	signal transduction involved in mitotic G1 DNA damage checkpoint	0.00435648	238.609	317	1.32853	0.00578773	7.11859e-07	5.94753e-06	63	56.2393	59	1.04909	0.00351987	0.936508	0.179902	0.852852
GO:0031581	hemidesmosome assembly	0.000671791	36.7947	70	1.90245	0.00127805	7.13207e-07	5.95501e-06	11	9.81957	10	1.01838	0.000596588	0.909091	0.666217	0.975789
GO:0051028	mRNA transport	0.00920533	504.185	616	1.22177	0.0112468	7.14637e-07	5.96316e-06	146	130.332	140	1.07418	0.00835222	0.958904	0.00335629	0.0534043
GO:0030518	intracellular steroid hormone receptor signaling pathway	0.00859616	470.82	579	1.22977	0.0105713	7.21394e-07	6.01573e-06	78	69.6296	73	1.0484	0.00435509	0.935897	0.144179	0.759834
GO:0032480	negative regulation of type I interferon production	0.00226946	124.3	182	1.46419	0.00332293	7.262e-07	6.05197e-06	47	41.9563	46	1.09638	0.0027443	0.978723	0.0318938	0.283001
GO:0072144	glomerular mesangial cell development	0.000172004	9.42083	28	2.97214	0.000511219	7.33005e-07	6.10481e-06	5	4.46344	5	1.12021	0.000298294	1	0.566853	0.975789
GO:2000251	positive regulation of actin cytoskeleton reorganization	0.00209054	114.501	170	1.4847	0.00310383	7.39097e-07	6.15167e-06	18	16.0684	16	0.995744	0.00095454	0.888889	0.696583	0.975789
GO:0010827	regulation of glucose transport	0.00692922	379.52	477	1.25685	0.00870899	7.46811e-07	6.21194e-06	74	66.0589	72	1.08994	0.00429543	0.972973	0.0108887	0.129435
GO:0006869	lipid transport	0.0240722	1318.46	1495	1.1339	0.0272955	7.51059e-07	6.24333e-06	274	244.596	251	1.02618	0.0149744	0.916058	0.12071	0.685554
GO:2000107	negative regulation of leukocyte apoptotic process	0.00515483	282.335	367	1.29987	0.00670063	7.55756e-07	6.2784e-06	45	40.1709	40	0.995744	0.00238635	0.888889	0.647931	0.975789
GO:0006977	DNA damage response, signal transduction by p53 class mediator resulting in cell cycle arrest	0.00428122	234.487	312	1.33057	0.00569644	7.636e-07	6.33956e-06	62	55.3466	58	1.04794	0.00346021	0.935484	0.190881	0.888817
GO:0051250	negative regulation of lymphocyte activation	0.0128911	706.058	837	1.18545	0.0152818	7.64734e-07	6.34195e-06	128	114.264	123	1.07645	0.00733803	0.960938	0.00459298	0.0678329
GO:0019370	leukotriene biosynthetic process	0.00151866	83.1788	131	1.57492	0.00239178	7.65144e-07	6.34195e-06	19	16.9611	16	0.943337	0.00095454	0.842105	0.860653	0.975789
GO:0098930	axonal transport	0.00281764	154.325	218	1.4126	0.00398021	7.65333e-07	6.34195e-06	39	34.8148	36	1.03404	0.00214772	0.923077	0.385366	0.975789
GO:2000451	positive regulation of CD8-positive, alpha-beta T cell extravasation	0.000105141	5.75869	21	3.64666	0.000383415	7.6947e-07	6.37222e-06	2	1.78538	2	1.12021	0.000119318	1	0.796887	0.975789
GO:0042445	hormone metabolic process	0.0166015	909.282	1057	1.16246	0.0192985	7.70017e-07	6.37274e-06	172	153.542	156	1.01601	0.00930676	0.906977	0.322933	0.975789
GO:0042532	negative regulation of tyrosine phosphorylation of STAT protein	0.000673462	36.8862	70	1.89773	0.00127805	7.76471e-07	6.42211e-06	11	9.81957	10	1.01838	0.000596588	0.909091	0.666217	0.975789
GO:0046890	regulation of lipid biosynthetic process	0.0145743	798.251	937	1.17382	0.0171076	7.77856e-07	6.42952e-06	165	147.293	161	1.09306	0.00960506	0.975758	5.36439e-05	0.00161533
GO:2001245	regulation of phosphatidylcholine biosynthetic process	0.000280082	15.3404	38	2.47712	0.000693798	7.79582e-07	6.43975e-06	3	2.67806	3	1.12021	0.000178976	1	0.711362	0.975789
GO:0002063	chondrocyte development	0.00618858	338.955	431	1.27156	0.00786913	8.12312e-07	6.7059e-06	22	19.6391	22	1.12021	0.00131249	1	0.0821768	0.536924
GO:0007584	response to nutrient	0.0163543	895.74	1042	1.16328	0.0190247	8.21356e-07	6.77631e-06	169	150.864	159	1.05393	0.00948574	0.940828	0.0219493	0.216515
GO:2001055	positive regulation of mesenchymal cell apoptotic process	0.000635893	34.8285	67	1.92371	0.00122328	8.37838e-07	6.90796e-06	2	1.78538	2	1.12021	0.000119318	1	0.796887	0.975789
GO:0030857	negative regulation of epithelial cell differentiation	0.00651499	356.833	451	1.2639	0.00823428	8.43544e-07	6.95065e-06	36	32.1368	33	1.02686	0.00196874	0.916667	0.450551	0.975789
GO:0072498	embryonic skeletal joint development	0.00286866	157.119	221	1.40657	0.00403498	8.60888e-07	7.08913e-06	15	13.3903	14	1.04553	0.000835223	0.933333	0.510608	0.975789
GO:0000469	cleavage involved in rRNA processing	0.000834966	45.7319	82	1.79306	0.00149714	8.61471e-07	7.08949e-06	24	21.4245	23	1.07354	0.00137215	0.958333	0.254605	0.975789
GO:0043654	recognition of apoptotic cell	0.000508834	27.8693	57	2.04526	0.0010407	8.63514e-07	7.10186e-06	7	6.24881	5	0.800152	0.000298294	0.714286	0.969011	1
GO:0072008	glomerular mesangial cell differentiation	0.000338892	18.5615	43	2.31663	0.000785087	8.68846e-07	7.1373e-06	6	5.35613	6	1.12021	0.000357952	1	0.506007	0.975789
GO:0042108	positive regulation of cytokine biosynthetic process	0.00474809	260.058	341	1.31125	0.00622592	8.68908e-07	7.1373e-06	60	53.5613	56	1.04553	0.00334089	0.933333	0.21443	0.944524
GO:0050829	defense response to Gram-negative bacterium	0.00422494	231.404	308	1.331	0.00562341	8.69485e-07	7.13759e-06	80	71.415	62	0.868165	0.00369884	0.775	0.999344	1
GO:0046395	carboxylic acid catabolic process	0.0172937	947.194	1097	1.15816	0.0200289	8.75138e-07	7.17951e-06	224	199.962	216	1.08021	0.0128863	0.964286	7.1719e-05	0.00205163
GO:0055065	metal ion homeostasis	0.0508592	2785.61	3035	1.08953	0.0554125	8.87209e-07	7.27401e-06	517	461.52	473	1.02487	0.0282186	0.914894	0.0534355	0.398389
GO:0061384	heart trabecula morphogenesis	0.00459081	251.443	331	1.3164	0.00604334	8.95769e-07	7.33962e-06	34	30.3514	33	1.08726	0.00196874	0.970588	0.107003	0.631499
GO:0042323	negative regulation of circadian sleep/wake cycle, non-REM sleep	8.87477e-05	4.8608	19	3.90882	0.000346899	9.32206e-07	7.62867e-06	2	1.78538	2	1.12021	0.000119318	1	0.796887	0.975789
GO:0070256	negative regulation of mucus secretion	8.87477e-05	4.8608	19	3.90882	0.000346899	9.32206e-07	7.62867e-06	2	1.78538	2	1.12021	0.000119318	1	0.796887	0.975789
GO:0009199	ribonucleoside triphosphate metabolic process	0.013582	743.901	877	1.17892	0.0160121	9.34389e-07	7.64178e-06	239	213.352	208	0.974913	0.012409	0.870293	0.888692	0.975789
GO:1900084	regulation of peptidyl-tyrosine autophosphorylation	0.000703426	38.5273	72	1.8688	0.00131456	9.35114e-07	7.64296e-06	6	5.35613	6	1.12021	0.000357952	1	0.506007	0.975789
GO:1902259	regulation of delayed rectifier potassium channel activity	0.00198012	108.453	162	1.49373	0.00295777	9.40014e-07	7.67824e-06	15	13.3903	14	1.04553	0.000835223	0.933333	0.510608	0.975789
GO:0034219	carbohydrate transmembrane transport	0.00220423	120.728	177	1.46611	0.00323164	9.41687e-07	7.68714e-06	30	26.7806	27	1.00819	0.00161079	0.9	0.595567	0.975789
GO:0010817	regulation of hormone levels	0.0554342	3036.19	3295	1.08524	0.0601596	9.486e-07	7.73877e-06	488	435.632	458	1.05135	0.0273237	0.938525	0.000270239	0.00656104
GO:0034121	regulation of toll-like receptor signaling pathway	0.00407186	223.02	298	1.33621	0.00544083	9.50182e-07	7.74687e-06	59	52.6686	56	1.06325	0.00334089	0.949152	0.109802	0.64475
GO:0045645	positive regulation of eosinophil differentiation	0.000473033	25.9085	54	2.08426	0.000985923	9.51711e-07	7.75453e-06	2	1.78538	2	1.12021	0.000119318	1	0.796887	0.975789
GO:0035337	fatty-acyl-CoA metabolic process	0.00296531	162.413	227	1.39767	0.00414453	9.53327e-07	7.76289e-06	38	33.9221	37	1.09073	0.00220737	0.973684	0.0743226	0.500517
GO:0032012	regulation of ARF protein signal transduction	0.0015545	85.1413	133	1.56211	0.00242829	9.54853e-07	7.77051e-06	17	15.1757	16	1.05432	0.00095454	0.941176	0.441756	0.975789
GO:0002315	marginal zone B cell differentiation	0.000932525	51.0754	89	1.74252	0.00162495	9.59754e-07	7.80557e-06	9	8.03419	9	1.12021	0.000536929	1	0.359912	0.975789
GO:0036324	vascular endothelial growth factor receptor-2 signaling pathway	0.000271417	14.8658	37	2.48894	0.00067554	9.67114e-07	7.86056e-06	2	1.78538	2	1.12021	0.000119318	1	0.796887	0.975789
GO:0006446	regulation of translational initiation	0.00600614	328.962	419	1.2737	0.00765003	9.72265e-07	7.89755e-06	76	67.8443	67	0.987556	0.00399714	0.881579	0.703748	0.975789
GO:0035821	modification of morphology or physiology of other organism	0.00939588	514.622	626	1.21643	0.0114294	9.81478e-07	7.96747e-06	140	124.976	116	0.928176	0.00692042	0.828571	0.992648	1
GO:1901098	positive regulation of autophagosome maturation	0.000523984	28.6991	58	2.02097	0.00105896	1.00326e-06	8.13925e-06	7	6.24881	7	1.12021	0.000417611	1	0.451688	0.975789
GO:0046879	hormone secretion	0.00893882	489.588	598	1.22144	0.0109182	1.05576e-06	8.55994e-06	72	64.2735	70	1.08909	0.00417611	0.972222	0.0130207	0.148346
GO:1904925	positive regulation of mitophagy in response to mitochondrial depolarization	0.000155182	8.49948	26	3.05901	0.000474704	1.06482e-06	8.62807e-06	4	3.57075	4	1.12021	0.000238635	1	0.635012	0.975789
GO:0032108	negative regulation of response to nutrient levels	0.00107328	58.7847	99	1.68411	0.00180753	1.06612e-06	8.63331e-06	14	12.4976	14	1.12021	0.000835223	1	0.203958	0.912577
GO:0010761	fibroblast migration	0.00124217	68.0347	111	1.63152	0.00202662	1.07169e-06	8.67308e-06	10	8.92688	10	1.12021	0.000596588	1	0.321271	0.975789
GO:0030150	protein import into mitochondrial matrix	0.000719495	39.4075	73	1.85244	0.00133282	1.07493e-06	8.69395e-06	17	15.1757	16	1.05432	0.00095454	0.941176	0.441756	0.975789
GO:1903799	negative regulation of production of miRNAs involved in gene silencing by miRNA	0.00139939	76.646	122	1.59173	0.00222746	1.0792e-06	8.72312e-06	8	7.1415	8	1.12021	0.00047727	1	0.403199	0.975789
GO:0030031	cell projection assembly	0.0375652	2057.48	2272	1.10426	0.0414818	1.08977e-06	8.80314e-06	413	368.68	391	1.06054	0.0233266	0.946731	7.0322e-05	0.00202045
GO:0044090	positive regulation of vacuole organization	0.00151523	82.9908	130	1.56644	0.00237352	1.09367e-06	8.82921e-06	19	16.9611	19	1.12021	0.00113352	1	0.115563	0.664101
GO:0033522	histone H2A ubiquitination	0.00176383	96.6068	147	1.52163	0.0026839	1.10345e-06	8.90274e-06	22	19.6391	21	1.06929	0.00125283	0.954546	0.29978	0.975789
GO:0060312	regulation of blood vessel remodeling	0.000615269	33.6989	65	1.92885	0.00118676	1.10522e-06	8.9115e-06	9	8.03419	9	1.12021	0.000536929	1	0.359912	0.975789
GO:0015682	ferric iron transport	0.00222542	121.888	178	1.46035	0.0032499	1.10769e-06	8.92594e-06	39	34.8148	38	1.09149	0.00226703	0.974359	0.0677667	0.473324
GO:0010522	regulation of calcium ion transport into cytosol	0.0101045	553.436	668	1.20701	0.0121962	1.13838e-06	9.16765e-06	93	83.02	86	1.0359	0.00513065	0.924731	0.206111	0.920955
GO:0050727	regulation of inflammatory response	0.0267082	1462.84	1645	1.12453	0.0300341	1.1429e-06	9.19447e-06	317	282.982	284	1.0036	0.0169431	0.895899	0.471426	0.975789
GO:0021936	regulation of cerebellar granule cell precursor proliferation	0.00127239	69.6899	113	1.62147	0.00206314	1.14311e-06	9.19447e-06	10	8.92688	10	1.12021	0.000596588	1	0.321271	0.975789
GO:0003203	endocardial cushion morphogenesis	0.00580662	318.035	406	1.27659	0.00741268	1.14512e-06	9.20506e-06	28	24.9953	28	1.12021	0.00167045	1	0.0415468	0.335408
GO:2001182	regulation of interleukin-12 secretion	0.000615989	33.7383	65	1.92659	0.00118676	1.14773e-06	9.22035e-06	6	5.35613	6	1.12021	0.000357952	1	0.506007	0.975789
GO:0051168	nuclear export	0.0102559	561.724	677	1.20522	0.0123606	1.16209e-06	9.32624e-06	161	143.723	152	1.05759	0.00906813	0.944099	0.0171674	0.182477
GO:0051894	positive regulation of focal adhesion assembly	0.00305127	167.121	232	1.38821	0.00423582	1.16232e-06	9.32624e-06	24	21.4245	24	1.12021	0.00143181	1	0.0654671	0.462168
GO:0060800	regulation of cell differentiation involved in embryonic placenta development	0.000378573	20.7348	46	2.21849	0.00083986	1.16859e-06	9.37078e-06	4	3.57075	4	1.12021	0.000238635	1	0.635012	0.975789
GO:0001558	regulation of cell growth	0.0441367	2417.41	2648	1.09539	0.0483468	1.17897e-06	9.44826e-06	384	342.792	371	1.08229	0.0221334	0.966146	7.34771e-08	4.39493e-06
GO:0006734	NADH metabolic process	0.0019734	108.085	161	1.48957	0.00293951	1.18033e-06	9.45338e-06	35	31.2441	30	0.960182	0.00178976	0.857143	0.8329	0.975789
GO:0007033	vacuole organization	0.00907993	497.317	606	1.21854	0.0110642	1.18169e-06	9.45674e-06	129	115.157	127	1.10285	0.00757666	0.984496	5.70363e-05	0.00169041
GO:1904659	glucose transmembrane transport	0.0018992	104.021	156	1.4997	0.00284822	1.18302e-06	9.45674e-06	22	19.6391	21	1.06929	0.00125283	0.954546	0.29978	0.975789
GO:0032872	regulation of stress-activated MAPK cascade	0.0270406	1481.04	1664	1.12353	0.030381	1.18354e-06	9.45674e-06	205	183.001	195	1.06557	0.0116335	0.951219	0.00226933	0.0384821
GO:0017015	regulation of transforming growth factor beta receptor signaling pathway	0.0113241	620.234	741	1.19471	0.0135291	1.18362e-06	9.45674e-06	100	89.2688	96	1.0754	0.00572724	0.96	0.0137315	0.154043
GO:0016056	rhodopsin mediated signaling pathway	0.000501797	27.484	56	2.03755	0.00102244	1.19428e-06	9.53609e-06	13	11.6049	12	1.03404	0.000715905	0.923077	0.585836	0.975789
GO:1901566	organonitrogen compound biosynthetic process	0.0847733	4643.12	4954	1.06696	0.0904493	1.19932e-06	9.57054e-06	1013	904.293	953	1.05386	0.0568548	0.94077	3.20015e-08	2.06425e-06
GO:2000589	regulation of metanephric mesenchymal cell migration	0.000251685	13.7851	35	2.53898	0.000639024	1.20793e-06	9.6334e-06	4	3.57075	4	1.12021	0.000238635	1	0.635012	0.975789
GO:0048525	negative regulation of viral process	0.00534454	292.726	377	1.2879	0.0068832	1.23868e-06	9.87269e-06	89	79.4492	78	0.981759	0.00465338	0.876405	0.756149	0.975789
GO:0030239	myofibril assembly	0.00505627	276.937	359	1.29632	0.00655456	1.24705e-06	9.93334e-06	58	51.7759	54	1.04296	0.00322157	0.931034	0.240177	0.975789
GO:0046513	ceramide biosynthetic process	0.00443467	242.891	320	1.31746	0.00584251	1.25212e-06	9.96768e-06	42	37.4929	42	1.12021	0.00250567	1	0.00845253	0.108197
GO:0097194	execution phase of apoptosis	0.00434011	237.712	314	1.32092	0.00573296	1.26669e-06	1.00776e-05	58	51.7759	53	1.02364	0.00316191	0.913793	0.399312	0.975789
GO:0071621	granulocyte chemotaxis	0.0064611	353.881	446	1.26031	0.008143	1.26979e-06	1.00962e-05	68	60.7028	50	0.823686	0.00298294	0.735294	0.999934	1
GO:0000305	response to oxygen radical	0.00113389	62.1044	103	1.6585	0.00188056	1.27104e-06	1.01e-05	20	17.8538	20	1.12021	0.00119318	1	0.103149	0.615269
GO:0009141	nucleoside triphosphate metabolic process	0.0151479	829.666	968	1.16674	0.0176736	1.27347e-06	1.01132e-05	259	231.206	228	0.986133	0.0136022	0.880309	0.776579	0.975789
GO:1900040	regulation of interleukin-2 secretion	0.000763411	41.8128	76	1.81763	0.0013876	1.29809e-06	1.03025e-05	7	6.24881	6	0.960182	0.000357952	0.857143	0.831914	0.975789
GO:0006979	response to oxidative stress	0.0335788	1839.14	2041	1.10976	0.0372642	1.30576e-06	1.03572e-05	368	328.509	336	1.0228	0.0200453	0.913044	0.115149	0.664101
GO:0018153	isopeptide cross-linking via N6-(L-isoglutamyl)-L-lysine	0.000118124	6.46977	22	3.40043	0.000401672	1.31509e-06	1.04247e-05	2	1.78538	2	1.12021	0.000119318	1	0.796887	0.975789
GO:0048486	parasympathetic nervous system development	0.00318079	174.215	240	1.37761	0.00438188	1.31586e-06	1.04247e-05	18	16.0684	18	1.12021	0.00107386	1	0.12947	0.707807
GO:0016241	regulation of macroautophagy	0.0121712	666.627	791	1.18657	0.014442	1.326e-06	1.04987e-05	160	142.83	155	1.08521	0.00924711	0.96875	0.000340609	0.00803238
GO:0045861	negative regulation of proteolysis	0.0249974	1369.13	1544	1.12772	0.0281901	1.41425e-06	1.11907e-05	329	293.694	295	1.00445	0.0175993	0.896656	0.451304	0.975789
GO:1905153	regulation of membrane invagination	0.000859868	47.0958	83	1.76236	0.0015154	1.42061e-06	1.12311e-05	12	10.7122	10	0.93351	0.000596588	0.833333	0.869828	0.975789
GO:0001893	maternal placenta development	0.00307588	168.469	233	1.38304	0.00425408	1.42106e-06	1.12311e-05	32	28.566	32	1.12021	0.00190908	1	0.0263638	0.245869
GO:0052106	quorum sensing involved in interaction with host	6.61598e-05	3.62364	16	4.41545	0.000292125	1.42511e-06	1.12428e-05	1	0.892688	1	1.12021	5.96588e-05	1	0.892688	0.975789
GO:0060731	positive regulation of intestinal epithelial structure maintenance	6.61598e-05	3.62364	16	4.41545	0.000292125	1.42511e-06	1.12428e-05	1	0.892688	1	1.12021	5.96588e-05	1	0.892688	0.975789
GO:0070715	sodium-dependent organic cation transport	6.61598e-05	3.62364	16	4.41545	0.000292125	1.42511e-06	1.12428e-05	1	0.892688	1	1.12021	5.96588e-05	1	0.892688	0.975789
GO:0071417	cellular response to organonitrogen compound	0.0554098	3034.85	3289	1.08374	0.06005	1.43317e-06	1.12996e-05	486	433.846	464	1.0695	0.0276817	0.954732	5.49569e-07	2.67844e-05
GO:0003197	endocardial cushion development	0.00771094	422.336	522	1.23598	0.00953059	1.43429e-06	1.13017e-05	38	33.9221	38	1.12021	0.00226703	1	0.0133238	0.150367
GO:0072422	signal transduction involved in DNA damage checkpoint	0.00471325	258.149	337	1.30545	0.00615289	1.44473e-06	1.13771e-05	65	58.0247	61	1.05128	0.00363918	0.938461	0.159477	0.808153
GO:0006396	RNA processing	0.0606209	3320.26	3585	1.07973	0.0654543	1.45474e-06	1.14491e-05	893	797.17	831	1.04244	0.0495764	0.930571	4.98857e-05	0.00153018
GO:0044706	multi-multicellular organism process	0.0203859	1116.56	1275	1.1419	0.0232787	1.46171e-06	1.14971e-05	211	188.357	201	1.06712	0.0119914	0.952607	0.00150847	0.0275693
GO:1904030	negative regulation of cyclin-dependent protein kinase activity	0.00211586	115.888	170	1.46694	0.00310383	1.46557e-06	1.15205e-05	26	23.2099	25	1.07713	0.00149147	0.961538	0.215405	0.944524
GO:1903902	positive regulation of viral life cycle	0.00699243	382.983	478	1.2481	0.00872725	1.47099e-06	1.15562e-05	98	87.4834	92	1.05163	0.0054886	0.938775	0.0876138	0.56322
GO:0070665	positive regulation of leukocyte proliferation	0.014876	814.774	951	1.16719	0.0173632	1.47961e-06	1.16171e-05	137	122.298	123	1.00574	0.00733803	0.89781	0.492082	0.975789
GO:2000351	regulation of endothelial cell apoptotic process	0.00465117	254.749	333	1.30717	0.00607986	1.48842e-06	1.16792e-05	40	35.7075	38	1.0642	0.00226703	0.95	0.181873	0.852852
GO:0010927	cellular component assembly involved in morphogenesis	0.0085386	467.667	572	1.22309	0.0104435	1.52756e-06	1.19793e-05	91	81.2346	83	1.02173	0.00495168	0.912088	0.347443	0.975789
GO:0072203	cell proliferation involved in metanephros development	0.00168668	92.3812	141	1.52628	0.00257435	1.53425e-06	1.20246e-05	7	6.24881	7	1.12021	0.000417611	1	0.451688	0.975789
GO:0043697	cell dedifferentiation	0.00104087	57.0097	96	1.68392	0.00175275	1.5356e-06	1.20279e-05	5	4.46344	5	1.12021	0.000298294	1	0.566853	0.975789
GO:0006983	ER overload response	0.000647958	35.4893	67	1.88789	0.00122328	1.55417e-06	1.21662e-05	11	9.81957	11	1.12021	0.000656246	1	0.286776	0.975789
GO:0009168	purine ribonucleoside monophosphate biosynthetic process	0.00339207	185.787	253	1.36177	0.00461923	1.59228e-06	1.24571e-05	64	57.132	59	1.0327	0.00351987	0.921875	0.303369	0.975789
GO:0090218	positive regulation of lipid kinase activity	0.003315	181.566	248	1.3659	0.00452794	1.62162e-06	1.26787e-05	32	28.566	31	1.08521	0.00184942	0.96875	0.127968	0.707807
GO:0045540	regulation of cholesterol biosynthetic process	0.00300459	164.565	228	1.38548	0.00416279	1.62253e-06	1.26787e-05	42	37.4929	42	1.12021	0.00250567	1	0.00845253	0.108197
GO:0032242	regulation of nucleoside transport	6.68801e-05	3.66309	16	4.3679	0.000292125	1.6338e-06	1.27592e-05	2	1.78538	2	1.12021	0.000119318	1	0.796887	0.975789
GO:0040008	regulation of growth	0.0751232	4114.57	4405	1.07058	0.0804258	1.63652e-06	1.27728e-05	630	562.393	603	1.0722	0.0359742	0.957143	2.44771e-09	1.90588e-07
GO:0015808	L-alanine transport	0.000407914	22.3419	48	2.14843	0.000876376	1.64844e-06	1.28582e-05	7	6.24881	7	1.12021	0.000417611	1	0.451688	0.975789
GO:0044723	single-organism carbohydrate metabolic process	0.0311001	1703.38	1896	1.11308	0.0346169	1.65543e-06	1.29051e-05	359	320.475	322	1.00476	0.0192101	0.896936	0.438296	0.975789
GO:0090174	organelle membrane fusion	0.00915745	501.562	609	1.21421	0.011119	1.67068e-06	1.30162e-05	101	90.1615	98	1.08694	0.00584656	0.970297	0.00387095	0.0595764
GO:2001238	positive regulation of extrinsic apoptotic signaling pathway	0.00517016	283.175	365	1.28896	0.00666411	1.67642e-06	1.30532e-05	50	44.6344	49	1.09781	0.00292328	0.98	0.023901	0.230244
GO:0071626	mastication	5.91137e-05	3.23772	15	4.63289	0.000273868	1.68693e-06	1.3104e-05	3	2.67806	3	1.12021	0.000178976	1	0.711362	0.975789
GO:0098583	learned vocalization behavior	5.91137e-05	3.23772	15	4.63289	0.000273868	1.68693e-06	1.3104e-05	3	2.67806	3	1.12021	0.000178976	1	0.711362	0.975789
GO:1905747	negative regulation of saliva secretion	5.91137e-05	3.23772	15	4.63289	0.000273868	1.68693e-06	1.3104e-05	3	2.67806	3	1.12021	0.000178976	1	0.711362	0.975789
GO:1905748	hard palate morphogenesis	5.91137e-05	3.23772	15	4.63289	0.000273868	1.68693e-06	1.3104e-05	3	2.67806	3	1.12021	0.000178976	1	0.711362	0.975789
GO:0043302	positive regulation of leukocyte degranulation	0.00118444	64.8728	106	1.63397	0.00193533	1.71727e-06	1.33319e-05	22	19.6391	19	0.967456	0.00113352	0.863636	0.794943	0.975789
GO:0007212	dopamine receptor signaling pathway	0.00358359	196.277	265	1.35013	0.00483833	1.72202e-06	1.33609e-05	37	33.0294	31	0.938556	0.00184942	0.837838	0.904599	0.980039
GO:0098869	cellular oxidant detoxification	0.00522036	285.924	368	1.28706	0.00671888	1.73263e-06	1.34353e-05	83	74.0931	76	1.02574	0.00453407	0.915663	0.321388	0.975789
GO:0050917	sensory perception of umami taste	0.000267288	14.6396	36	2.45908	0.000657282	1.75018e-06	1.35634e-05	6	5.35613	6	1.12021	0.000357952	1	0.506007	0.975789
GO:0048010	vascular endothelial growth factor receptor signaling pathway	0.00899576	492.707	599	1.21573	0.0109364	1.75304e-06	1.35776e-05	73	65.1662	69	1.05883	0.00411645	0.945206	0.0960286	0.591315
GO:0007418	ventral midline development	0.000743915	40.745	74	1.81617	0.00135108	1.81638e-06	1.40516e-05	4	3.57075	4	1.12021	0.000238635	1	0.635012	0.975789
GO:0021938	smoothened signaling pathway involved in regulation of cerebellar granule cell precursor cell proliferation	0.000743915	40.745	74	1.81617	0.00135108	1.81638e-06	1.40516e-05	4	3.57075	4	1.12021	0.000238635	1	0.635012	0.975789
GO:0072282	metanephric nephron tubule morphogenesis	0.00137189	75.1397	119	1.58372	0.00217268	1.81957e-06	1.4068e-05	8	7.1415	8	1.12021	0.00047727	1	0.403199	0.975789
GO:0031647	regulation of protein stability	0.020861	1142.58	1301	1.13865	0.0237534	1.86899e-06	1.44416e-05	247	220.494	235	1.06579	0.0140198	0.951417	0.000779623	0.0159055
GO:0006939	smooth muscle contraction	0.00883573	483.942	589	1.21709	0.0107539	1.87607e-06	1.44878e-05	49	43.7417	47	1.07449	0.00280396	0.959184	0.0914188	0.570127
GO:0051216	cartilage development	0.0230406	1261.96	1428	1.13158	0.0260722	1.88552e-06	1.45522e-05	150	133.903	146	1.09034	0.00871018	0.973333	0.000207433	0.00521117
GO:1900402	regulation of carbohydrate metabolic process by regulation of transcription from RNA polymerase II promoter	5.20064e-05	2.84844	14	4.91496	0.00025561	1.89074e-06	1.45839e-05	1	0.892688	1	1.12021	5.96588e-05	1	0.892688	0.975789
GO:0006390	transcription from mitochondrial promoter	0.000678323	37.1525	69	1.85721	0.00125979	1.89747e-06	1.46273e-05	11	9.81957	10	1.01838	0.000596588	0.909091	0.666217	0.975789
GO:0006906	vesicle fusion	0.00903599	494.91	601	1.21436	0.010973	1.91415e-06	1.47472e-05	98	87.4834	95	1.08592	0.00566758	0.969388	0.00501474	0.0728355
GO:0051342	regulation of cyclic-nucleotide phosphodiesterase activity	0.000484754	26.5504	54	2.03386	0.000985923	1.91869e-06	1.47735e-05	9	8.03419	8	0.995744	0.00047727	0.888889	0.749491	0.975789
GO:0006356	regulation of transcription from RNA polymerase I promoter	0.0019314	105.784	157	1.48415	0.00286648	1.92071e-06	1.47805e-05	33	29.4587	32	1.08627	0.00190908	0.969697	0.117051	0.666786
GO:0071333	cellular response to glucose stimulus	0.00666866	365.249	457	1.2512	0.00834383	1.92798e-06	1.48278e-05	65	58.0247	59	1.01681	0.00351987	0.907692	0.444827	0.975789
GO:0046598	positive regulation of viral entry into host cell	0.000422688	23.1511	49	2.11653	0.000894634	1.93698e-06	1.48883e-05	9	8.03419	9	1.12021	0.000536929	1	0.359912	0.975789
GO:0033561	regulation of water loss via skin	0.00165076	90.414	138	1.52631	0.00251958	1.95844e-06	1.50439e-05	22	19.6391	21	1.06929	0.00125283	0.954546	0.29978	0.975789
GO:0032764	negative regulation of mast cell cytokine production	0.000202417	11.0866	30	2.70598	0.000547735	1.96051e-06	1.50439e-05	2	1.78538	2	1.12021	0.000119318	1	0.796887	0.975789
GO:0000737	DNA catabolic process, endonucleolytic	0.00124505	68.1927	110	1.61308	0.00200836	1.96066e-06	1.50439e-05	19	16.9611	18	1.06125	0.00107386	0.947368	0.379795	0.975789
GO:0032910	regulation of transforming growth factor beta3 production	0.000472581	25.8837	53	2.04762	0.000967665	1.96236e-06	1.50482e-05	3	2.67806	3	1.12021	0.000178976	1	0.711362	0.975789
GO:0000079	regulation of cyclin-dependent protein serine/threonine kinase activity	0.00684953	375.156	468	1.24748	0.00854467	1.96539e-06	1.50626e-05	81	72.3077	79	1.09255	0.00471304	0.975309	0.00577138	0.0809654
GO:1901606	alpha-amino acid catabolic process	0.00808068	442.587	543	1.22688	0.00991401	1.98386e-06	1.51954e-05	98	87.4834	93	1.06306	0.00554826	0.94898	0.0409734	0.335408
GO:0072006	nephron development	0.0226196	1238.9	1403	1.13246	0.0256157	2.01191e-06	1.54011e-05	122	108.908	120	1.10185	0.00715905	0.983607	0.000114267	0.0031067
GO:0070371	ERK1 and ERK2 cascade	0.00411176	225.205	298	1.32324	0.00544083	2.01307e-06	1.54011e-05	27	24.1026	25	1.03723	0.00149147	0.925926	0.434586	0.975789
GO:0017038	protein import	0.01596	874.147	1013	1.15884	0.0184952	2.0362e-06	1.55646e-05	166	148.186	157	1.05948	0.00936642	0.945783	0.0125868	0.144655
GO:0060099	regulation of phagocytosis, engulfment	0.000841007	46.0628	81	1.75847	0.00147889	2.03679e-06	1.55646e-05	11	9.81957	9	0.916537	0.000536929	0.818182	0.894294	0.975789
GO:0048178	negative regulation of hepatocyte growth factor biosynthetic process	0.000181658	9.94957	28	2.81419	0.000511219	2.04612e-06	1.56268e-05	1	0.892688	1	1.12021	5.96588e-05	1	0.892688	0.975789
GO:0045218	zonula adherens maintenance	0.000224585	12.3007	32	2.60147	0.000584251	2.05299e-06	1.56701e-05	3	2.67806	3	1.12021	0.000178976	1	0.711362	0.975789
GO:0006302	double-strand break repair	0.0117264	642.265	762	1.18643	0.0139125	2.06793e-06	1.5775e-05	174	155.328	161	1.03652	0.00960506	0.925287	0.0972769	0.597511
GO:0046635	positive regulation of alpha-beta T cell activation	0.00643085	352.224	442	1.25488	0.00806996	2.12208e-06	1.61787e-05	50	44.6344	48	1.0754	0.00286362	0.96	0.0844218	0.544562
GO:0070317	negative regulation of G0 to G1 transition	0.00325013	178.013	243	1.36507	0.00443665	2.12813e-06	1.62154e-05	38	33.9221	36	1.06125	0.00214772	0.947368	0.210204	0.9348
GO:0048871	multicellular organismal homeostasis	0.0285245	1562.32	1745	1.11693	0.0318599	2.15172e-06	1.63857e-05	281	250.845	261	1.04048	0.0155709	0.928826	0.0256128	0.243174
GO:0021693	cerebellar Purkinje cell layer structural organization	0.000269882	14.7817	36	2.43544	0.000657282	2.16298e-06	1.64619e-05	2	1.78538	2	1.12021	0.000119318	1	0.796887	0.975789
GO:0046637	regulation of alpha-beta T cell differentiation	0.00718409	393.48	488	1.24022	0.00890982	2.17974e-06	1.65799e-05	55	49.0978	53	1.07948	0.00316191	0.963636	0.0562365	0.415703
GO:0043553	negative regulation of phosphatidylinositol 3-kinase activity	0.000375846	20.5855	45	2.18601	0.000821603	2.19816e-06	1.67103e-05	4	3.57075	4	1.12021	0.000238635	1	0.635012	0.975789
GO:0072223	metanephric glomerular mesangium development	0.000236516	12.9542	33	2.54743	0.000602509	2.22523e-06	1.69063e-05	3	2.67806	3	1.12021	0.000178976	1	0.711362	0.975789
GO:0071800	podosome assembly	0.000437287	23.9507	50	2.08763	0.000912892	2.22809e-06	1.69183e-05	6	5.35613	5	0.93351	0.000298294	0.833333	0.871085	0.975789
GO:1901096	regulation of autophagosome maturation	0.000615881	33.7324	64	1.89728	0.0011685	2.23382e-06	1.69521e-05	11	9.81957	11	1.12021	0.000656246	1	0.286776	0.975789
GO:0006516	glycoprotein catabolic process	0.00201274	110.24	162	1.46953	0.00295777	2.29641e-06	1.7417e-05	16	14.283	16	1.12021	0.00095454	1	0.162503	0.808153
GO:1905114	cell surface receptor signaling pathway involved in cell-cell signaling	0.0506191	2772.46	3011	1.08604	0.0549743	2.30272e-06	1.74548e-05	421	375.822	402	1.06966	0.0239828	0.954869	3.03649e-06	0.000125258
GO:2000449	regulation of CD8-positive, alpha-beta T cell extravasation	0.000112925	6.185	21	3.39531	0.000383415	2.30948e-06	1.7496e-05	3	2.67806	2	0.746808	0.000119318	0.666667	0.967936	1
GO:0045089	positive regulation of innate immune response	0.022071	1208.85	1370	1.13331	0.0250132	2.31293e-06	1.7512e-05	289	257.987	265	1.02718	0.0158096	0.916955	0.103192	0.615269
GO:0061621	canonical glycolysis	0.001236	67.6971	109	1.61011	0.0019901	2.35095e-06	1.77897e-05	25	22.3172	21	0.940978	0.00125283	0.84	0.87702	0.975789
GO:1902750	negative regulation of cell cycle G2/M phase transition	0.0053358	292.247	374	1.27974	0.00682843	2.35355e-06	1.77991e-05	91	81.2346	84	1.03404	0.00501133	0.923077	0.22635	0.954835
GO:0045659	negative regulation of neutrophil differentiation	0.000526395	28.8312	57	1.97703	0.0010407	2.35523e-06	1.78016e-05	2	1.78538	2	1.12021	0.000119318	1	0.796887	0.975789
GO:0030917	midbrain-hindbrain boundary development	0.00113689	62.2686	102	1.63806	0.0018623	2.38435e-06	1.80113e-05	9	8.03419	9	1.12021	0.000536929	1	0.359912	0.975789
GO:0009132	nucleoside diphosphate metabolic process	0.00517564	283.475	364	1.28406	0.00664585	2.38696e-06	1.80207e-05	81	72.3077	75	1.03723	0.00447441	0.925926	0.220375	0.954835
GO:0035239	tube morphogenesis	0.0509601	2791.14	3030	1.08558	0.0553213	2.39231e-06	1.80507e-05	325	290.124	319	1.09953	0.0190311	0.981538	4.16843e-10	3.53887e-08
GO:0071158	positive regulation of cell cycle arrest	0.00674935	369.668	461	1.24706	0.00841686	2.4023e-06	1.81157e-05	86	76.7712	81	1.05508	0.00483236	0.94186	0.0892841	0.567032
GO:0045994	positive regulation of translational initiation by iron	0.00017296	9.4732	27	2.85014	0.000492962	2.44817e-06	1.8451e-05	2	1.78538	2	1.12021	0.000119318	1	0.796887	0.975789
GO:0060603	mammary gland duct morphogenesis	0.00519339	284.447	365	1.28319	0.00666411	2.45194e-06	1.84688e-05	29	25.888	28	1.08158	0.00167045	0.965517	0.166571	0.819097
GO:0090251	protein localization involved in establishment of planar polarity	9.49652e-05	5.20134	19	3.65291	0.000346899	2.45411e-06	1.84746e-05	1	0.892688	1	1.12021	5.96588e-05	1	0.892688	0.975789
GO:0061099	negative regulation of protein tyrosine kinase activity	0.00198545	108.745	160	1.47133	0.00292125	2.46772e-06	1.85665e-05	27	24.1026	24	0.995744	0.00143181	0.888889	0.671824	0.975789
GO:0060397	JAK-STAT cascade involved in growth hormone signaling pathway	0.00176222	96.5187	145	1.5023	0.00264739	2.4873e-06	1.86938e-05	15	13.3903	15	1.12021	0.000894881	1	0.182055	0.852852
GO:0016266	O-glycan processing	0.00640918	351.037	440	1.25343	0.00803345	2.48749e-06	1.86938e-05	57	50.8832	54	1.06125	0.00322157	0.947368	0.126193	0.707807
GO:0001885	endothelial cell development	0.00522673	286.273	367	1.28199	0.00670063	2.49788e-06	1.87612e-05	42	37.4929	41	1.09354	0.00244601	0.97619	0.0512333	0.388576
GO:0042475	odontogenesis of dentin-containing tooth	0.0117106	641.401	760	1.18491	0.013876	2.5011e-06	1.87746e-05	76	67.8443	75	1.10547	0.00447441	0.986842	0.00179	0.0317846
GO:1902930	regulation of alcohol biosynthetic process	0.0051146	280.132	360	1.28511	0.00657282	2.51871e-06	1.8896e-05	64	57.132	63	1.10271	0.0037585	0.984375	0.00602288	0.0833387
GO:0006991	response to sterol depletion	0.000710872	38.9352	71	1.82354	0.00129631	2.52172e-06	1.89078e-05	8	7.1415	8	1.12021	0.00047727	1	0.403199	0.975789
GO:0000060	protein import into nucleus, translocation	0.00234933	128.675	184	1.42996	0.00335944	2.56549e-06	1.92251e-05	28	24.9953	26	1.0402	0.00155113	0.928571	0.409172	0.975789
GO:0000394	RNA splicing, via endonucleolytic cleavage and ligation	0.000751621	41.167	74	1.79756	0.00135108	2.58381e-06	1.93513e-05	16	14.283	15	1.0502	0.000894881	0.9375	0.47534	0.975789
GO:0033505	floor plate morphogenesis	0.00034228	18.747	42	2.24036	0.000766829	2.59983e-06	1.94602e-05	2	1.78538	2	1.12021	0.000119318	1	0.796887	0.975789
GO:0072488	ammonium transmembrane transport	0.00125327	68.6428	110	1.6025	0.00200836	2.6041e-06	1.94812e-05	18	16.0684	16	0.995744	0.00095454	0.888889	0.696583	0.975789
GO:0042148	strand invasion	0.000606244	33.2046	63	1.89733	0.00115024	2.65948e-06	1.98842e-05	7	6.24881	7	1.12021	0.000417611	1	0.451688	0.975789
GO:0021508	floor plate formation	0.000318982	17.4709	40	2.28952	0.000730313	2.67589e-06	1.99955e-05	1	0.892688	1	1.12021	5.96588e-05	1	0.892688	0.975789
GO:0046888	negative regulation of hormone secretion	0.00765929	419.507	516	1.23002	0.00942104	2.68694e-06	2.00667e-05	65	58.0247	63	1.08574	0.0037585	0.969231	0.0241008	0.230649
GO:0034124	regulation of MyD88-dependent toll-like receptor signaling pathway	0.000143268	7.84693	24	3.05852	0.000438188	2.70138e-06	2.01631e-05	4	3.57075	4	1.12021	0.000238635	1	0.635012	0.975789
GO:0051385	response to mineralocorticoid	0.00337129	184.649	250	1.35392	0.00456446	2.71339e-06	2.02412e-05	28	24.9953	25	1.00019	0.00149147	0.892857	0.646366	0.975789
GO:0046684	response to pyrethroid	0.000163689	8.96541	26	2.90004	0.000474704	2.74275e-06	2.04486e-05	4	3.57075	4	1.12021	0.000238635	1	0.635012	0.975789
GO:0034612	response to tumor necrosis factor	0.0192492	1054.3	1204	1.14199	0.0219824	2.76839e-06	2.06281e-05	255	227.635	225	0.988423	0.0134232	0.882353	0.743467	0.975789
GO:0042493	response to drug	0.0432766	2370.3	2590	1.09269	0.0472878	2.80066e-06	2.08568e-05	406	362.431	377	1.0402	0.0224914	0.928571	0.00859889	0.109751
GO:1901213	regulation of transcription from RNA polymerase II promoter involved in heart development	0.00282851	154.921	215	1.38781	0.00392543	2.80643e-06	2.08879e-05	13	11.6049	13	1.12021	0.000775564	1	0.228496	0.954835
GO:1902893	regulation of pri-miRNA transcription from RNA polymerase II promoter	0.00381387	208.89	278	1.33085	0.00507568	2.84045e-06	2.11291e-05	29	25.888	28	1.08158	0.00167045	0.965517	0.166571	0.819097
GO:0001712	ectodermal cell fate commitment	0.000239542	13.1199	33	2.51525	0.000602509	2.88985e-06	2.14845e-05	2	1.78538	2	1.12021	0.000119318	1	0.796887	0.975789
GO:0000289	nuclear-transcribed mRNA poly(A) tail shortening	0.00203711	111.575	163	1.46091	0.00297603	2.94284e-06	2.18661e-05	30	26.7806	28	1.04553	0.00167045	0.933333	0.361315	0.975789
GO:0007435	salivary gland morphogenesis	0.00588465	322.308	407	1.26277	0.00743094	2.97513e-06	2.20935e-05	30	26.7806	30	1.12021	0.00178976	1	0.0330962	0.288802
GO:0007172	signal complex assembly	0.000634905	34.7744	65	1.86919	0.00118676	3.0015e-06	2.22768e-05	8	7.1415	7	0.980186	0.000417611	0.875	0.791117	0.975789
GO:0043902	positive regulation of multi-organism process	0.012417	680.092	801	1.17778	0.0146245	3.0067e-06	2.23028e-05	145	129.44	132	1.01978	0.00787495	0.910345	0.297994	0.975789
GO:0045794	negative regulation of cell volume	0.000768828	42.1095	75	1.78107	0.00136934	3.05142e-06	2.26094e-05	4	3.57075	4	1.12021	0.000238635	1	0.635012	0.975789
GO:0032682	negative regulation of chemokine production	0.00137323	75.213	118	1.56888	0.00215443	3.05147e-06	2.26094e-05	18	16.0684	17	1.05798	0.0010142	0.944444	0.409903	0.975789
GO:0060212	negative regulation of nuclear-transcribed mRNA poly(A) tail shortening	9.64899e-05	5.28485	19	3.59518	0.000346899	3.07199e-06	2.27486e-05	1	0.892688	1	1.12021	5.96588e-05	1	0.892688	0.975789
GO:1903798	regulation of production of miRNAs involved in gene silencing by miRNA	0.00247909	135.782	192	1.41403	0.0035055	3.09021e-06	2.28707e-05	15	13.3903	15	1.12021	0.000894881	1	0.182055	0.852852
GO:0006289	nucleotide-excision repair	0.00730839	400.288	494	1.23411	0.00901937	3.1008e-06	2.29361e-05	114	101.766	108	1.06125	0.00644314	0.947368	0.0323519	0.286102
GO:0061302	smooth muscle cell-matrix adhesion	5.43385e-05	2.97618	14	4.70402	0.00025561	3.10681e-06	2.29677e-05	2	1.78538	2	1.12021	0.000119318	1	0.796887	0.975789
GO:1903078	positive regulation of protein localization to plasma membrane	0.00598559	327.837	413	1.25977	0.00754049	3.13551e-06	2.31669e-05	47	41.9563	44	1.04871	0.00262498	0.93617	0.242684	0.975789
GO:0030490	maturation of SSU-rRNA	0.00319124	174.787	238	1.36166	0.00434537	3.16119e-06	2.33435e-05	53	47.3125	48	1.01453	0.00286362	0.90566	0.490365	0.975789
GO:0002695	negative regulation of leukocyte activation	0.0153137	838.745	972	1.15888	0.0177466	3.20717e-06	2.36698e-05	150	133.903	144	1.0754	0.00859086	0.96	0.00247764	0.0414205
GO:0045658	regulation of neutrophil differentiation	0.000532081	29.1426	57	1.9559	0.0010407	3.21501e-06	2.37143e-05	3	2.67806	2	0.746808	0.000119318	0.666667	0.967936	1
GO:0032101	regulation of response to external stimulus	0.0704147	3856.69	4130	1.07087	0.0754049	3.23408e-06	2.38416e-05	733	654.34	657	1.00406	0.0391958	0.896316	0.401625	0.975789
GO:0051592	response to calcium ion	0.01315	720.236	844	1.17184	0.0154096	3.27482e-06	2.41284e-05	120	107.123	114	1.0642	0.0068011	0.95	0.0216887	0.214824
GO:0040037	negative regulation of fibroblast growth factor receptor signaling pathway	0.0042027	230.186	302	1.31198	0.00551387	3.31343e-06	2.43992e-05	12	10.7122	12	1.12021	0.000715905	1	0.255983	0.975789
GO:0045596	negative regulation of cell differentiation	0.084721	4640.25	4937	1.06395	0.0901389	3.3169e-06	2.44111e-05	645	575.784	598	1.03859	0.0356759	0.927132	0.00164156	0.029713
GO:1904019	epithelial cell apoptotic process	0.00268206	146.899	205	1.39552	0.00374286	3.34242e-06	2.45852e-05	27	24.1026	27	1.12021	0.00161079	1	0.0465493	0.361927
GO:0060585	positive regulation of prostaglandin-endoperoxide synthase activity	0.000444039	24.3205	50	2.05588	0.000912892	3.3555e-06	2.46676e-05	3	2.67806	3	1.12021	0.000178976	1	0.711362	0.975789
GO:0051280	negative regulation of release of sequestered calcium ion into cytosol	0.000963692	52.7824	89	1.68617	0.00162495	3.39091e-06	2.49006e-05	13	11.6049	11	0.947872	0.000656246	0.846154	0.843618	0.975789
GO:0042742	defense response to bacterium	0.0137614	753.727	880	1.16753	0.0160669	3.39098e-06	2.49006e-05	234	208.889	183	0.876063	0.0109175	0.782051	1	1
GO:0048293	regulation of isotype switching to IgE isotypes	0.000469557	25.7181	52	2.02192	0.000949408	3.43341e-06	2.5191e-05	7	6.24881	7	1.12021	0.000417611	1	0.451688	0.975789
GO:0071260	cellular response to mechanical stimulus	0.00812337	444.925	543	1.22043	0.00991401	3.43436e-06	2.5191e-05	78	69.6296	73	1.0484	0.00435509	0.935897	0.144179	0.759834
GO:0072255	metanephric glomerular mesangial cell development	5.48464e-05	3.00399	14	4.66046	0.00025561	3.44962e-06	2.52748e-05	1	0.892688	1	1.12021	5.96588e-05	1	0.892688	0.975789
GO:1905176	positive regulation of vascular smooth muscle cell dedifferentiation	5.48464e-05	3.00399	14	4.66046	0.00025561	3.44962e-06	2.52748e-05	1	0.892688	1	1.12021	5.96588e-05	1	0.892688	0.975789
GO:0009116	nucleoside metabolic process	0.0251543	1377.73	1546	1.12214	0.0282266	3.46267e-06	2.53563e-05	372	332.08	331	0.996748	0.019747	0.889785	0.612934	0.975789
GO:0032946	positive regulation of mononuclear cell proliferation	0.0142373	779.793	908	1.16441	0.0165781	3.46653e-06	2.53704e-05	132	117.835	118	1.0014	0.00703973	0.893939	0.552001	0.975789
GO:0035272	exocrine system development	0.0080265	439.62	537	1.22151	0.00980446	3.53295e-06	2.58422e-05	46	41.0636	46	1.12021	0.0027443	1	0.00536167	0.07669
GO:0010664	negative regulation of striated muscle cell apoptotic process	0.00196911	107.85	158	1.465	0.00288474	3.55252e-06	2.59709e-05	21	18.7464	21	1.12021	0.00125283	1	0.0920678	0.570127
GO:0044743	intracellular protein transmembrane import	0.00266962	146.218	204	1.39518	0.0037246	3.5736e-06	2.61105e-05	44	39.2783	41	1.04383	0.00244601	0.931818	0.290712	0.975789
GO:0001952	regulation of cell-matrix adhesion	0.014343	785.578	914	1.16347	0.0166877	3.60276e-06	2.63089e-05	100	89.2688	97	1.08661	0.0057869	0.97	0.00422091	0.063577
GO:0045059	positive thymic T cell selection	0.000882221	48.3201	83	1.71771	0.0015154	3.63032e-06	2.64955e-05	8	7.1415	8	1.12021	0.00047727	1	0.403199	0.975789
GO:0009185	ribonucleoside diphosphate metabolic process	0.00406494	222.641	293	1.31602	0.00534955	3.64566e-06	2.65927e-05	62	55.3466	56	1.01181	0.00334089	0.903226	0.496617	0.975789
GO:0015914	phospholipid transport	0.00648536	355.21	443	1.24715	0.00808822	3.67882e-06	2.68198e-05	63	56.2393	60	1.06687	0.00357953	0.952381	0.0825336	0.537654
GO:2000282	regulation of cellular amino acid biosynthetic process	0.000116478	6.37964	21	3.29172	0.000383415	3.6876e-06	2.68688e-05	2	1.78538	2	1.12021	0.000119318	1	0.796887	0.975789
GO:1902302	regulation of potassium ion export	0.000496309	27.1833	54	1.98651	0.000985923	3.71497e-06	2.70533e-05	5	4.46344	5	1.12021	0.000298294	1	0.566853	0.975789
GO:0099131	ATP hydrolysis coupled ion transmembrane transport	0.00444849	243.648	317	1.30106	0.00578773	3.72123e-06	2.70839e-05	70	62.4881	65	1.0402	0.00387782	0.928571	0.224174	0.954835
GO:0005975	carbohydrate metabolic process	0.0383112	2098.34	2303	1.09753	0.0420478	3.72951e-06	2.71291e-05	474	423.134	425	1.00441	0.025355	0.896625	0.425725	0.975789
GO:1904029	regulation of cyclin-dependent protein kinase activity	0.00730579	400.145	493	1.23205	0.00900111	3.73193e-06	2.71318e-05	85	75.8785	83	1.09385	0.00495168	0.976471	0.00399272	0.0611068
GO:0006513	protein monoubiquitination	0.00591621	324.037	408	1.25912	0.0074492	3.74202e-06	2.71901e-05	60	53.5613	56	1.04553	0.00334089	0.933333	0.21443	0.944524
GO:0043154	negative regulation of cysteine-type endopeptidase activity involved in apoptotic process	0.0073733	403.843	497	1.23068	0.00907415	3.8196e-06	2.77384e-05	90	80.3419	82	1.02064	0.00489202	0.911111	0.360733	0.975789
GO:0009414	response to water deprivation	0.00054831	30.0315	58	1.93131	0.00105896	3.84203e-06	2.7886e-05	8	7.1415	8	1.12021	0.00047727	1	0.403199	0.975789
GO:0070920	regulation of production of small RNA involved in gene silencing by RNA	0.00251917	137.977	194	1.40603	0.00354202	3.85418e-06	2.79587e-05	16	14.283	16	1.12021	0.00095454	1	0.162503	0.808153
GO:0036151	phosphatidylcholine acyl-chain remodeling	0.00143884	78.8065	122	1.54809	0.00222746	3.87096e-06	2.8065e-05	27	24.1026	26	1.07872	0.00155113	0.962963	0.197871	0.911369
GO:1902305	regulation of sodium ion transmembrane transport	0.0072104	394.921	487	1.23316	0.00889157	3.89624e-06	2.82327e-05	57	50.8832	52	1.02195	0.00310225	0.912281	0.416803	0.975789
GO:0016574	histone ubiquitination	0.00312392	171.1	233	1.36178	0.00425408	3.9437e-06	2.85609e-05	39	34.8148	36	1.03404	0.00214772	0.923077	0.385366	0.975789
GO:0048041	focal adhesion assembly	0.00221486	121.31	174	1.43434	0.00317686	3.94832e-06	2.85786e-05	24	21.4245	21	0.980186	0.00125283	0.875	0.747044	0.975789
GO:0033628	regulation of cell adhesion mediated by integrin	0.0038158	208.995	277	1.32539	0.00505742	3.96289e-06	2.86683e-05	39	34.8148	34	0.976595	0.0020284	0.871795	0.76366	0.975789
GO:0018146	keratan sulfate biosynthetic process	0.0022918	125.524	179	1.42602	0.00326815	4.03747e-06	2.91918e-05	29	25.888	27	1.04296	0.00161079	0.931034	0.38474	0.975789
GO:2000665	regulation of interleukin-13 secretion	0.000926553	50.7482	86	1.69464	0.00157017	4.06187e-06	2.93521e-05	9	8.03419	9	1.12021	0.000536929	1	0.359912	0.975789
GO:0019369	arachidonic acid metabolic process	0.0030786	168.618	230	1.36403	0.0041993	4.06591e-06	2.93652e-05	52	46.4198	48	1.03404	0.00286362	0.923077	0.331101	0.975789
GO:0070055	mRNA endonucleolytic cleavage involved in unfolded protein response	8.05375e-05	4.41112	17	3.8539	0.000310383	4.07183e-06	2.93757e-05	1	0.892688	1	1.12021	5.96588e-05	1	0.892688	0.975789
GO:1990579	peptidyl-serine trans-autophosphorylation	8.05375e-05	4.41112	17	3.8539	0.000310383	4.07183e-06	2.93757e-05	1	0.892688	1	1.12021	5.96588e-05	1	0.892688	0.975789
GO:0019068	virion assembly	0.00189927	104.025	153	1.4708	0.00279345	4.07651e-06	2.939e-05	36	32.1368	33	1.02686	0.00196874	0.916667	0.450551	0.975789
GO:0060037	pharyngeal system development	0.00471009	257.976	333	1.29082	0.00607986	4.07829e-06	2.939e-05	25	22.3172	25	1.12021	0.00149147	1	0.0584327	0.424581
GO:0032456	endocytic recycling	0.00215569	118.069	170	1.43983	0.00310383	4.09936e-06	2.95257e-05	27	24.1026	27	1.12021	0.00161079	1	0.0465493	0.361927
GO:2000489	regulation of hepatic stellate cell activation	0.000460108	25.2006	51	2.02376	0.00093115	4.12573e-06	2.96994e-05	6	5.35613	6	1.12021	0.000357952	1	0.506007	0.975789
GO:1903121	regulation of TRAIL-activated apoptotic signaling pathway	0.000301388	16.5073	38	2.30201	0.000693798	4.13079e-06	2.97195e-05	4	3.57075	4	1.12021	0.000238635	1	0.635012	0.975789
GO:1901533	negative regulation of hematopoietic progenitor cell differentiation	0.000511165	27.997	55	1.9645	0.00100418	4.16602e-06	2.99567e-05	6	5.35613	6	1.12021	0.000357952	1	0.506007	0.975789
GO:0036302	atrioventricular canal development	0.00163238	89.4071	135	1.50995	0.00246481	4.19484e-06	3.01474e-05	7	6.24881	7	1.12021	0.000417611	1	0.451688	0.975789
GO:0060364	frontal suture morphogenesis	0.00101154	55.403	92	1.66056	0.00167972	4.2463e-06	3.05006e-05	4	3.57075	4	1.12021	0.000238635	1	0.635012	0.975789
GO:2000117	negative regulation of cysteine-type endopeptidase activity	0.00818989	448.568	546	1.21721	0.00996878	4.2506e-06	3.05148e-05	109	97.303	98	1.00716	0.00584656	0.899083	0.491804	0.975789
GO:0048146	positive regulation of fibroblast proliferation	0.00707037	387.251	478	1.23434	0.00872725	4.32714e-06	3.10473e-05	53	47.3125	50	1.0568	0.00298294	0.943396	0.165371	0.819097
GO:0051694	pointed-end actin filament capping	0.000362	19.8271	43	2.16875	0.000785087	4.38838e-06	3.14696e-05	7	6.24881	7	1.12021	0.000417611	1	0.451688	0.975789
GO:0044257	cellular protein catabolic process	0.0453564	2484.22	2704	1.08847	0.0493692	4.39271e-06	3.14835e-05	580	517.759	515	0.994671	0.0307243	0.887931	0.676334	0.975789
GO:0090427	activation of meiosis	0.00101287	55.4759	92	1.65838	0.00167972	4.46373e-06	3.19751e-05	3	2.67806	3	1.12021	0.000178976	1	0.711362	0.975789
GO:0098734	macromolecule depalmitoylation	0.000818877	44.8507	78	1.7391	0.00142411	4.53948e-06	3.25e-05	10	8.92688	10	1.12021	0.000596588	1	0.321271	0.975789
GO:0060443	mammary gland morphogenesis	0.00784879	429.886	525	1.22125	0.00958537	4.58349e-06	3.27972e-05	41	36.6002	40	1.09289	0.00238635	0.97561	0.0562632	0.415703
GO:1902563	regulation of neutrophil activation	0.00071057	38.9186	70	1.79862	0.00127805	4.60921e-06	3.29633e-05	10	8.92688	9	1.00819	0.000536929	0.9	0.707685	0.975789
GO:0014821	phasic smooth muscle contraction	0.00225228	123.36	176	1.42672	0.00321338	4.69141e-06	3.3533e-05	18	16.0684	17	1.05798	0.0010142	0.944444	0.409903	0.975789
GO:2001268	negative regulation of cysteine-type endopeptidase activity involved in apoptotic signaling pathway	7.28164e-05	3.98823	16	4.01181	0.000292125	4.71257e-06	3.3666e-05	5	4.46344	5	1.12021	0.000298294	1	0.566853	0.975789
GO:0045214	sarcomere organization	0.00291458	159.635	219	1.37188	0.00399847	4.73256e-06	3.37904e-05	38	33.9221	36	1.06125	0.00214772	0.947368	0.210204	0.9348
GO:1905564	positive regulation of vascular endothelial cell proliferation	0.000256848	14.0678	34	2.41687	0.000620766	4.75006e-06	3.3897e-05	4	3.57075	4	1.12021	0.000238635	1	0.635012	0.975789
GO:0016561	protein import into peroxisome matrix, translocation	0.000118538	6.49242	21	3.23454	0.000383415	4.79293e-06	3.41843e-05	2	1.78538	2	1.12021	0.000119318	1	0.796887	0.975789
GO:0034463	90S preribosome assembly	0.000190431	10.4301	28	2.68454	0.000511219	4.85746e-06	3.46258e-05	1	0.892688	1	1.12021	5.96588e-05	1	0.892688	0.975789
GO:0002819	regulation of adaptive immune response	0.0113545	621.896	735	1.18187	0.0134195	4.90135e-06	3.49198e-05	131	116.942	117	1.00049	0.00698007	0.89313	0.564076	0.975789
GO:0032091	negative regulation of protein binding	0.00742693	406.78	499	1.22671	0.00911066	5.01578e-06	3.57157e-05	89	79.4492	83	1.04469	0.00495168	0.932584	0.14563	0.760757
GO:0002313	mature B cell differentiation involved in immune response	0.00165347	90.5624	136	1.50173	0.00248307	5.03013e-06	3.57986e-05	17	15.1757	15	0.988423	0.000894881	0.882353	0.727213	0.975789
GO:0045829	negative regulation of isotype switching	0.000401049	21.9659	46	2.09416	0.00083986	5.07196e-06	3.60767e-05	4	3.57075	4	1.12021	0.000238635	1	0.635012	0.975789
GO:0030382	sperm mitochondrion organization	8.19696e-05	4.48956	17	3.78657	0.000310383	5.10824e-06	3.63152e-05	2	1.78538	2	1.12021	0.000119318	1	0.796887	0.975789
GO:0048711	positive regulation of astrocyte differentiation	0.00155102	84.951	129	1.51852	0.00235526	5.17723e-06	3.67857e-05	10	8.92688	10	1.12021	0.000596588	1	0.321271	0.975789
GO:0070316	regulation of G0 to G1 transition	0.00348325	190.781	255	1.33661	0.00465575	5.25153e-06	3.72935e-05	42	37.4929	39	1.0402	0.00232669	0.928571	0.326388	0.975789
GO:0015709	thiosulfate transport	1.66461e-05	0.911726	8	8.77456	0.000146063	5.28594e-06	3.74772e-05	2	1.78538	2	1.12021	0.000119318	1	0.796887	0.975789
GO:0071423	malate transmembrane transport	1.66461e-05	0.911726	8	8.77456	0.000146063	5.28594e-06	3.74772e-05	2	1.78538	2	1.12021	0.000119318	1	0.796887	0.975789
GO:1902356	oxaloacetate(2-) transmembrane transport	1.66461e-05	0.911726	8	8.77456	0.000146063	5.28594e-06	3.74772e-05	2	1.78538	2	1.12021	0.000119318	1	0.796887	0.975789
GO:1903464	negative regulation of mitotic cell cycle DNA replication	0.000191426	10.4846	28	2.67058	0.000511219	5.3376e-06	3.78193e-05	2	1.78538	2	1.12021	0.000119318	1	0.796887	0.975789
GO:0036414	histone citrullination	0.000129202	7.07653	22	3.10887	0.000401672	5.33993e-06	3.78193e-05	5	4.46344	5	1.12021	0.000298294	1	0.566853	0.975789
GO:0006309	apoptotic DNA fragmentation	0.000933651	51.137	86	1.68176	0.00157017	5.36288e-06	3.79613e-05	15	13.3903	14	1.04553	0.000835223	0.933333	0.510608	0.975789
GO:0010813	neuropeptide catabolic process	0.000159795	8.75211	25	2.85645	0.000456446	5.42765e-06	3.83991e-05	2	1.78538	2	1.12021	0.000119318	1	0.796887	0.975789
GO:0045019	negative regulation of nitric oxide biosynthetic process	0.000768556	42.0946	74	1.75795	0.00135108	5.45821e-06	3.85946e-05	13	11.6049	13	1.12021	0.000775564	1	0.228496	0.954835
GO:0019852	L-ascorbic acid metabolic process	0.000620747	33.999	63	1.853	0.00115024	5.46383e-06	3.86136e-05	11	9.81957	11	1.12021	0.000656246	1	0.286776	0.975789
GO:0031348	negative regulation of defense response	0.0133722	732.409	854	1.16602	0.0155922	5.51757e-06	3.89633e-05	163	145.508	148	1.01713	0.00882949	0.907976	0.315161	0.975789
GO:1902882	regulation of response to oxidative stress	0.00882481	483.344	583	1.20618	0.0106443	5.51923e-06	3.89633e-05	79	70.5223	74	1.04931	0.00441475	0.936709	0.136061	0.74046
GO:0008088	axo-dendritic transport	0.00337618	184.917	248	1.34114	0.00452794	5.57965e-06	3.93687e-05	46	41.0636	43	1.04716	0.00256533	0.934783	0.257969	0.975789
GO:0055076	transition metal ion homeostasis	0.0099926	547.305	653	1.19312	0.0119224	5.58674e-06	3.93976e-05	123	109.801	115	1.04735	0.00686076	0.934959	0.0782726	0.524969
GO:0060218	hematopoietic stem cell differentiation	0.000865403	47.399	81	1.7089	0.00147889	5.62785e-06	3.96662e-05	12	10.7122	11	1.02686	0.000656246	0.916667	0.625495	0.975789
GO:0016925	protein sumoylation	0.00557001	305.075	385	1.26198	0.00702927	5.63968e-06	3.97283e-05	76	67.8443	72	1.06125	0.00429543	0.947368	0.0786461	0.527206
GO:0070301	cellular response to hydrogen peroxide	0.00561902	307.759	388	1.26073	0.00708404	5.66442e-06	3.98813e-05	62	55.3466	57	1.02987	0.00340055	0.919355	0.333548	0.975789
GO:0032244	positive regulation of nucleoside transport	2.85181e-05	1.56197	10	6.40219	0.000182578	5.80654e-06	4.08382e-05	1	0.892688	1	1.12021	5.96588e-05	1	0.892688	0.975789
GO:0032900	negative regulation of neurotrophin production	2.85181e-05	1.56197	10	6.40219	0.000182578	5.80654e-06	4.08382e-05	1	0.892688	1	1.12021	5.96588e-05	1	0.892688	0.975789
GO:1901303	negative regulation of cargo loading into COPII-coated vesicle	0.000129968	7.1185	22	3.09054	0.000401672	5.84659e-06	4.10979e-05	1	0.892688	1	1.12021	5.96588e-05	1	0.892688	0.975789
GO:0035518	histone H2A monoubiquitination	0.00154064	84.3825	128	1.5169	0.002337	5.8883e-06	4.1369e-05	17	15.1757	16	1.05432	0.00095454	0.941176	0.441756	0.975789
GO:0072359	circulatory system development	0.107904	5910.02	6231	1.05431	0.113765	5.90238e-06	4.14458e-05	792	707.009	757	1.07071	0.0451617	0.955808	5.65716e-11	5.35558e-09
GO:0010701	positive regulation of norepinephrine secretion	0.000203502	11.146	29	2.60182	0.000529477	5.96079e-06	4.18336e-05	4	3.57075	4	1.12021	0.000238635	1	0.635012	0.975789
GO:0043552	positive regulation of phosphatidylinositol 3-kinase activity	0.00322432	176.599	238	1.34769	0.00434537	6.18542e-06	4.33869e-05	29	25.888	28	1.08158	0.00167045	0.965517	0.166571	0.819097
GO:0031663	lipopolysaccharide-mediated signaling pathway	0.00269444	147.577	204	1.38233	0.0037246	6.20343e-06	4.34901e-05	31	27.6733	29	1.04794	0.0017301	0.935484	0.33891	0.975789
GO:0046836	glycolipid transport	0.000182254	9.98221	27	2.70481	0.000492962	6.20955e-06	4.35099e-05	6	5.35613	6	1.12021	0.000357952	1	0.506007	0.975789
GO:0045599	negative regulation of fat cell differentiation	0.00731198	400.485	491	1.22602	0.0089646	6.24975e-06	4.37479e-05	46	41.0636	44	1.07151	0.00262498	0.956522	0.115671	0.664101
GO:0007262	STAT protein import into nucleus	0.000518688	28.4091	55	1.936	0.00100418	6.25017e-06	4.37479e-05	4	3.57075	4	1.12021	0.000238635	1	0.635012	0.975789
GO:0060837	blood vessel endothelial cell differentiation	0.00132318	72.472	113	1.55922	0.00206314	6.28274e-06	4.39525e-05	8	7.1415	8	1.12021	0.00047727	1	0.403199	0.975789
GO:1901724	positive regulation of cell proliferation involved in kidney development	0.000965846	52.9004	88	1.66351	0.00160669	6.30037e-06	4.40524e-05	7	6.24881	5	0.800152	0.000298294	0.714286	0.969011	1
GO:0050671	positive regulation of lymphocyte proliferation	0.0141656	775.865	900	1.16	0.0164321	6.31986e-06	4.41652e-05	131	116.942	117	1.00049	0.00698007	0.89313	0.564076	0.975789
GO:0043244	regulation of protein complex disassembly	0.00814032	445.853	541	1.2134	0.00987749	6.41784e-06	4.48261e-05	86	76.7712	81	1.05508	0.00483236	0.94186	0.0892841	0.567032
GO:0003169	coronary vein morphogenesis	0.000204341	11.192	29	2.59114	0.000529477	6.42933e-06	4.48825e-05	2	1.78538	2	1.12021	0.000119318	1	0.796887	0.975789
GO:0001705	ectoderm formation	0.000355723	19.4833	42	2.15569	0.000766829	6.46592e-06	4.5114e-05	3	2.67806	3	1.12021	0.000178976	1	0.711362	0.975789
GO:0007163	establishment or maintenance of cell polarity	0.0206594	1131.54	1280	1.13121	0.02337	6.5171e-06	4.5447e-05	162	144.615	159	1.09947	0.00948574	0.981482	1.37889e-05	0.000497119
GO:0016540	protein autoprocessing	0.00077321	42.3495	74	1.74736	0.00135108	6.66198e-06	4.64328e-05	13	11.6049	11	0.947872	0.000656246	0.846154	0.843618	0.975789
GO:0043380	regulation of memory T cell differentiation	0.000746086	40.8639	72	1.76195	0.00131456	6.70553e-06	4.67115e-05	8	7.1415	8	1.12021	0.00047727	1	0.403199	0.975789
GO:1903214	regulation of protein targeting to mitochondrion	0.00779672	427.034	520	1.2177	0.00949407	6.74581e-06	4.69672e-05	96	85.698	91	1.06187	0.00542895	0.947917	0.0468637	0.362539
GO:1904888	cranial skeletal system development	0.0109823	601.509	711	1.18203	0.0129813	6.7824e-06	4.71971e-05	65	58.0247	64	1.10298	0.00381816	0.984615	0.00544898	0.0772663
GO:0061136	regulation of proteasomal protein catabolic process	0.0142075	778.158	902	1.15915	0.0164686	6.80208e-06	4.7309e-05	153	136.581	140	1.02503	0.00835222	0.915033	0.226182	0.954835
GO:0014044	Schwann cell development	0.00265232	145.27	201	1.38363	0.00366982	6.81819e-06	4.7396e-05	26	23.2099	25	1.07713	0.00149147	0.961538	0.215405	0.944524
GO:0035624	receptor transactivation	0.000856367	46.9041	80	1.70561	0.00146063	6.82883e-06	4.74448e-05	5	4.46344	5	1.12021	0.000298294	1	0.566853	0.975789
GO:0051186	cofactor metabolic process	0.0260471	1426.62	1592	1.11592	0.0290665	6.86334e-06	4.76595e-05	355	316.904	324	1.02239	0.0193294	0.912676	0.125092	0.705482
GO:0002084	protein depalmitoylation	0.000815105	44.6441	77	1.72475	0.00140585	6.87278e-06	4.76998e-05	9	8.03419	9	1.12021	0.000536929	1	0.359912	0.975789
GO:0006805	xenobiotic metabolic process	0.00579543	317.422	398	1.25385	0.00726662	6.94259e-06	4.8159e-05	105	93.7322	92	0.981519	0.0054886	0.87619	0.766286	0.975789
GO:0060100	positive regulation of phagocytosis, engulfment	0.000760568	41.6571	73	1.7524	0.00133282	6.95715e-06	4.82345e-05	9	8.03419	7	0.871276	0.000417611	0.777778	0.936805	0.998135
GO:0043393	regulation of protein binding	0.0210642	1153.71	1303	1.1294	0.02379	7.00393e-06	4.85333e-05	194	173.181	186	1.07402	0.0110965	0.958763	0.000732954	0.015165
GO:0097749	membrane tubulation	0.000194379	10.6463	28	2.63002	0.000511219	7.02877e-06	4.86798e-05	1	0.892688	1	1.12021	5.96588e-05	1	0.892688	0.975789
GO:0046874	quinolinate metabolic process	0.000560028	30.6733	58	1.89089	0.00105896	7.0428e-06	4.87513e-05	5	4.46344	4	0.89617	0.000238635	0.8	0.907648	0.980039
GO:0002335	mature B cell differentiation	0.00223899	122.632	174	1.41888	0.00317686	7.11074e-06	4.91957e-05	21	18.7464	19	1.01353	0.00113352	0.904762	0.604679	0.975789
GO:0009179	purine ribonucleoside diphosphate metabolic process	0.0039751	217.72	285	1.30902	0.00520348	7.12523e-06	4.92701e-05	60	53.5613	54	1.00819	0.00322157	0.9	0.532217	0.975789
GO:0048541	Peyer's patch development	0.000626909	34.3364	63	1.83479	0.00115024	7.34267e-06	5.0747e-05	6	5.35613	6	1.12021	0.000357952	1	0.506007	0.975789
GO:0072750	cellular response to leptomycin B	2.93133e-05	1.60552	10	6.22851	0.000182578	7.35178e-06	5.07832e-05	1	0.892688	1	1.12021	5.96588e-05	1	0.892688	0.975789
GO:1905064	negative regulation of vascular smooth muscle cell differentiation	0.000309448	16.9488	38	2.24205	0.000693798	7.38018e-06	5.09526e-05	3	2.67806	3	1.12021	0.000178976	1	0.711362	0.975789
GO:0031077	post-embryonic camera-type eye development	0.00115512	63.2672	101	1.5964	0.00184404	7.46176e-06	5.14705e-05	7	6.24881	7	1.12021	0.000417611	1	0.451688	0.975789
GO:0014886	transition between slow and fast fiber	0.00016288	8.92107	25	2.80235	0.000456446	7.46301e-06	5.14705e-05	2	1.78538	2	1.12021	0.000119318	1	0.796887	0.975789
GO:0006667	sphinganine metabolic process	0.000239804	13.1343	32	2.43637	0.000584251	7.56199e-06	5.21258e-05	3	2.67806	3	1.12021	0.000178976	1	0.711362	0.975789
GO:0021603	cranial nerve formation	0.00112692	61.7226	99	1.60395	0.00180753	7.57978e-06	5.22211e-05	9	8.03419	9	1.12021	0.000536929	1	0.359912	0.975789
GO:2000035	regulation of stem cell division	0.000957078	52.4201	87	1.65967	0.00158843	7.68648e-06	5.29285e-05	8	7.1415	7	0.980186	0.000417611	0.875	0.791117	0.975789
GO:0043243	positive regulation of protein complex disassembly	0.00248788	136.264	190	1.39435	0.00346899	7.69664e-06	5.29707e-05	27	24.1026	26	1.07872	0.00155113	0.962963	0.197871	0.911369
GO:1990927	calcium ion regulated lysosome exocytosis	8.46656e-05	4.63722	17	3.66599	0.000310383	7.72053e-06	5.31074e-05	2	1.78538	2	1.12021	0.000119318	1	0.796887	0.975789
GO:1990264	peptidyl-tyrosine dephosphorylation involved in inactivation of protein kinase activity	0.000749407	41.0458	72	1.75414	0.00131456	7.73846e-06	5.32029e-05	2	1.78538	2	1.12021	0.000119318	1	0.796887	0.975789
GO:0030183	B cell differentiation	0.00950435	520.563	622	1.19486	0.0113564	7.79113e-06	5.35371e-05	96	85.698	84	0.980186	0.00501133	0.875	0.772575	0.975789
GO:1901687	glutathione derivative biosynthetic process	0.000873701	47.8535	81	1.69267	0.00147889	7.83668e-06	5.3822e-05	21	18.7464	20	1.06687	0.00119318	0.952381	0.324767	0.975789
GO:0085029	extracellular matrix assembly	0.0017442	95.5313	141	1.47596	0.00257435	7.92128e-06	5.43746e-05	19	16.9611	19	1.12021	0.00113352	1	0.115563	0.664101
GO:0098902	regulation of membrane depolarization during action potential	0.000682173	37.3633	67	1.7932	0.00122328	7.93539e-06	5.44431e-05	6	5.35613	6	1.12021	0.000357952	1	0.506007	0.975789
GO:0051439	regulation of ubiquitin-protein ligase activity involved in mitotic cell cycle	0.00380628	208.474	274	1.31431	0.00500265	7.96198e-06	5.45694e-05	72	64.2735	67	1.04242	0.00399714	0.930556	0.201532	0.912577
GO:0050881	musculoskeletal movement	0.00198513	108.728	157	1.44397	0.00286648	7.9621e-06	5.45694e-05	38	33.9221	32	0.943337	0.00190908	0.842105	0.893319	0.975789
GO:0090092	regulation of transmembrane receptor protein serine/threonine kinase signaling pathway	0.0285654	1564.55	1736	1.10958	0.0316956	7.9912e-06	5.47403e-05	211	188.357	204	1.08305	0.0121704	0.966825	6.12849e-05	0.00178813
GO:0072577	endothelial cell apoptotic process	0.000602693	33.0101	61	1.84792	0.00111373	8.21949e-06	5.62749e-05	8	7.1415	8	1.12021	0.00047727	1	0.403199	0.975789
GO:0034446	substrate adhesion-dependent cell spreading	0.00409506	224.291	292	1.30188	0.00533129	8.24111e-06	5.63935e-05	38	33.9221	36	1.06125	0.00214772	0.947368	0.210204	0.9348
GO:0032615	interleukin-12 production	0.000207219	11.3496	29	2.55516	0.000529477	8.30451e-06	5.67978e-05	4	3.57075	4	1.12021	0.000238635	1	0.635012	0.975789
GO:0034351	negative regulation of glial cell apoptotic process	0.00104399	57.1805	93	1.62643	0.00169798	8.31121e-06	5.68141e-05	8	7.1415	8	1.12021	0.00047727	1	0.403199	0.975789
GO:0000731	DNA synthesis involved in DNA repair	0.00504453	276.294	351	1.27039	0.0064085	8.33649e-06	5.69574e-05	75	66.9516	73	1.09034	0.00435509	0.973333	0.00995296	0.121494
GO:0099641	anterograde axonal protein transport	0.000103833	5.68704	19	3.34093	0.000346899	8.50202e-06	5.80582e-05	1	0.892688	1	1.12021	5.96588e-05	1	0.892688	0.975789
GO:0060842	arterial endothelial cell differentiation	0.000820341	44.9309	77	1.71374	0.00140585	8.51682e-06	5.81291e-05	6	5.35613	6	1.12021	0.000357952	1	0.506007	0.975789
GO:0035587	purinergic receptor signaling pathway	0.00159812	87.5307	131	1.49662	0.00239178	8.60066e-06	5.86708e-05	29	25.888	26	1.00433	0.00155113	0.896552	0.620912	0.975789
GO:0051647	nucleus localization	0.00165768	90.7925	135	1.48691	0.00246481	8.615e-06	5.87293e-05	22	19.6391	21	1.06929	0.00125283	0.954546	0.29978	0.975789
GO:0019221	cytokine-mediated signaling pathway	0.0374969	2053.74	2248	1.09459	0.0410436	8.61816e-06	5.87293e-05	544	485.622	485	0.998719	0.0289345	0.891544	0.569313	0.975789
GO:1903322	positive regulation of protein modification by small protein conjugation or removal	0.016754	917.631	1050	1.14425	0.0191707	8.6265e-06	5.87557e-05	199	177.645	186	1.04703	0.0110965	0.934673	0.0292342	0.267149
GO:0046466	membrane lipid catabolic process	0.00130419	71.4318	111	1.55393	0.00202662	8.65717e-06	5.89342e-05	24	21.4245	23	1.07354	0.00137215	0.958333	0.254605	0.975789
GO:0060323	head morphogenesis	0.00464382	254.347	326	1.28171	0.00595206	8.72154e-06	5.93416e-05	38	33.9221	38	1.12021	0.00226703	1	0.0133238	0.150367
GO:0002762	negative regulation of myeloid leukocyte differentiation	0.0060897	333.539	415	1.24423	0.007577	8.83196e-06	6.00619e-05	45	40.1709	42	1.04553	0.00250567	0.933333	0.273975	0.975789
GO:1901699	cellular response to nitrogen compound	0.0627588	3437.36	3684	1.07175	0.0672619	8.84571e-06	6.01243e-05	573	511.51	546	1.06743	0.0325737	0.95288	1.39647e-07	7.68878e-06
GO:0006577	amino-acid betaine metabolic process	0.00100328	54.9504	90	1.63784	0.00164321	8.87526e-06	6.0294e-05	17	15.1757	17	1.12021	0.0010142	1	0.145049	0.759834
GO:0090168	Golgi reassembly	0.000336223	18.4153	40	2.17211	0.000730313	8.88728e-06	6.03445e-05	4	3.57075	4	1.12021	0.000238635	1	0.635012	0.975789
GO:0033089	positive regulation of T cell differentiation in thymus	0.00154008	84.3519	127	1.5056	0.00231875	8.91653e-06	6.05119e-05	10	8.92688	10	1.12021	0.000596588	1	0.321271	0.975789
GO:0015732	prostaglandin transport	0.00117501	64.3567	102	1.58492	0.0018623	8.98655e-06	6.09557e-05	6	5.35613	6	1.12021	0.000357952	1	0.506007	0.975789
GO:0099518	vesicle cytoskeletal trafficking	0.00351158	192.333	255	1.32583	0.00465575	8.99274e-06	6.09663e-05	44	39.2783	41	1.04383	0.00244601	0.931818	0.290712	0.975789
GO:0045597	positive regulation of cell differentiation	0.12084	6618.53	6948	1.04978	0.126856	9.17608e-06	6.21589e-05	870	776.638	830	1.06871	0.0495168	0.954023	2.73412e-11	2.74643e-09
GO:0031099	regeneration	0.0182325	998.613	1136	1.13758	0.0207409	9.17811e-06	6.21589e-05	152	135.689	144	1.06125	0.00859086	0.947368	0.0138674	0.155039
GO:0009411	response to UV	0.0108774	595.766	703	1.17999	0.0128353	9.24669e-06	6.25911e-05	133	118.728	127	1.06968	0.00757666	0.954887	0.00874655	0.111204
GO:0032846	positive regulation of homeostatic process	0.0208087	1139.71	1286	1.12835	0.0234796	9.25314e-06	6.26026e-05	216	192.821	206	1.06835	0.0122897	0.953704	0.00106719	0.0208019
GO:0048386	positive regulation of retinoic acid receptor signaling pathway	0.000448919	24.5877	49	1.99286	0.000894634	9.27222e-06	6.26994e-05	4	3.57075	4	1.12021	0.000238635	1	0.635012	0.975789
GO:0010039	response to iron ion	0.00246538	135.031	188	1.39227	0.00343247	9.28545e-06	6.27566e-05	34	30.3514	34	1.12021	0.0020284	1	0.0210003	0.209034
GO:0016071	mRNA metabolic process	0.0463261	2537.32	2751	1.08421	0.0502273	9.30824e-06	6.28784e-05	659	588.281	610	1.03692	0.0363918	0.925645	0.00228856	0.0387084
GO:0046641	positive regulation of alpha-beta T cell proliferation	0.00212831	116.57	166	1.42404	0.0030308	9.35449e-06	6.31584e-05	18	16.0684	18	1.12021	0.00107386	1	0.12947	0.707807
GO:0002251	organ or tissue specific immune response	0.00121965	66.8015	105	1.57182	0.00191707	9.3905e-06	6.33691e-05	33	29.4587	28	0.950483	0.00167045	0.848485	0.863793	0.975789
GO:0007097	nuclear migration	0.000934366	51.1761	85	1.66093	0.00155192	9.41487e-06	6.34804e-05	12	10.7122	11	1.02686	0.000656246	0.916667	0.625495	0.975789
GO:0042214	terpene metabolic process	0.000124083	6.79616	21	3.08998	0.000383415	9.41665e-06	6.34804e-05	3	2.67806	3	1.12021	0.000178976	1	0.711362	0.975789
GO:0006685	sphingomyelin catabolic process	0.000208702	11.4308	29	2.537	0.000529477	9.45526e-06	6.3708e-05	5	4.46344	5	1.12021	0.000298294	1	0.566853	0.975789
GO:0006400	tRNA modification	0.00375264	205.536	270	1.31364	0.00492962	9.52516e-06	6.41462e-05	75	66.9516	71	1.06047	0.00423577	0.946667	0.0841041	0.544562
GO:0007296	vitellogenesis	0.000781977	42.8297	74	1.72778	0.00135108	9.62762e-06	6.4803e-05	4	3.57075	3	0.840159	0.000178976	0.75	0.940412	0.998135
GO:0046324	regulation of glucose import	0.00625993	342.862	425	1.23957	0.00775958	9.67364e-06	6.50795e-05	64	57.132	63	1.10271	0.0037585	0.984375	0.00602288	0.0833387
GO:0061138	morphogenesis of a branching epithelium	0.0274328	1502.52	1669	1.1108	0.0304723	9.70084e-06	6.52291e-05	158	141.045	154	1.09185	0.00918745	0.974684	0.000101262	0.00280528
GO:0002526	acute inflammatory response	0.00529791	290.172	366	1.26132	0.00668237	9.75141e-06	6.55357e-05	69	61.5955	60	0.974098	0.00357953	0.869565	0.798102	0.975789
GO:0006873	cellular ion homeostasis	0.0528107	2892.49	3119	1.07831	0.0569462	9.80708e-06	6.58761e-05	553	493.656	506	1.025	0.0301873	0.915009	0.0459809	0.361927
GO:0061436	establishment of skin barrier	0.00160282	87.7879	131	1.49223	0.00239178	9.82148e-06	6.59392e-05	20	17.8538	19	1.0642	0.00113352	0.95	0.351425	0.975789
GO:0030837	negative regulation of actin filament polymerization	0.00380219	208.25	273	1.31093	0.00498439	9.84286e-06	6.60491e-05	46	41.0636	43	1.04716	0.00256533	0.934783	0.257969	0.975789
GO:0010512	negative regulation of phosphatidylinositol biosynthetic process	0.00019817	10.854	28	2.5797	0.000511219	9.91493e-06	6.64987e-05	2	1.78538	2	1.12021	0.000119318	1	0.796887	0.975789
GO:1902751	positive regulation of cell cycle G2/M phase transition	0.00274778	150.499	206	1.36878	0.00376111	1.00228e-05	6.71879e-05	25	22.3172	25	1.12021	0.00149147	1	0.0584327	0.424581
GO:0060544	regulation of necroptotic process	0.000741866	40.6328	71	1.74736	0.00129631	1.00511e-05	6.73433e-05	20	17.8538	18	1.00819	0.00107386	0.9	0.635125	0.975789
GO:0002703	regulation of leukocyte mediated immunity	0.012573	688.637	803	1.16607	0.014661	1.01622e-05	6.80533e-05	160	142.83	139	0.973185	0.00829257	0.86875	0.865531	0.975789
GO:1901890	positive regulation of cell junction assembly	0.00369275	202.256	266	1.31517	0.00485659	1.01824e-05	6.81536e-05	31	27.6733	31	1.12021	0.00184942	1	0.0295389	0.267149
GO:0042058	regulation of epidermal growth factor receptor signaling pathway	0.00951255	521.012	621	1.19191	0.0113381	1.02948e-05	6.88624e-05	83	74.0931	80	1.07972	0.0047727	0.963855	0.0176058	0.185637
GO:0032680	regulation of tumor necrosis factor production	0.00976355	534.759	636	1.18932	0.011612	1.02987e-05	6.88624e-05	110	98.1957	100	1.01838	0.00596587	0.909091	0.356312	0.975789
GO:0070828	heterochromatin organization	0.0010074	55.1765	90	1.63113	0.00164321	1.0306e-05	6.88761e-05	13	11.6049	13	1.12021	0.000775564	1	0.228496	0.954835
GO:1904668	positive regulation of ubiquitin protein ligase activity	0.00468685	256.704	328	1.27774	0.00598857	1.03753e-05	6.93041e-05	84	74.9858	78	1.0402	0.00465338	0.928571	0.189506	0.883355
GO:0030885	regulation of myeloid dendritic cell activation	0.000176965	9.69255	26	2.68247	0.000474704	1.0472e-05	6.98824e-05	5	4.46344	5	1.12021	0.000298294	1	0.566853	0.975789
GO:0060317	cardiac epithelial to mesenchymal transition	0.00478428	262.04	334	1.27462	0.00609812	1.04725e-05	6.98824e-05	27	24.1026	27	1.12021	0.00161079	1	0.0465493	0.361927
GO:0002888	positive regulation of myeloid leukocyte mediated immunity	0.00129568	70.966	110	1.55004	0.00200836	1.04797e-05	6.9895e-05	23	20.5318	21	1.0228	0.00125283	0.913044	0.545136	0.975789
GO:1902230	negative regulation of intrinsic apoptotic signaling pathway in response to DNA damage	0.00267225	146.362	201	1.37331	0.00366982	1.05045e-05	7.00249e-05	29	25.888	29	1.12021	0.0017301	1	0.0370817	0.311794
GO:0034311	diol metabolic process	0.000784118	42.9469	74	1.72306	0.00135108	1.05189e-05	7.00852e-05	12	10.7122	12	1.12021	0.000715905	1	0.255983	0.975789
GO:0007250	activation of NF-kappaB-inducing kinase activity	0.00135478	74.2025	114	1.53634	0.00208139	1.06945e-05	7.12123e-05	18	16.0684	17	1.05798	0.0010142	0.944444	0.409903	0.975789
GO:0021532	neural tube patterning	0.00491497	269.198	342	1.27044	0.00624418	1.07018e-05	7.12123e-05	34	30.3514	34	1.12021	0.0020284	1	0.0210003	0.209034
GO:0007040	lysosome organization	0.00364785	199.797	263	1.31634	0.00480181	1.07043e-05	7.12123e-05	55	49.0978	54	1.09984	0.00322157	0.981818	0.0146906	0.162997
GO:0006368	transcription elongation from RNA polymerase II promoter	0.00473805	259.508	331	1.27549	0.00604334	1.08455e-05	7.21149e-05	95	84.8054	87	1.02588	0.00519031	0.91579	0.297186	0.975789
GO:0072124	regulation of glomerular mesangial cell proliferation	0.00151729	83.1037	125	1.50414	0.00228223	1.08573e-05	7.21568e-05	9	8.03419	7	0.871276	0.000417611	0.777778	0.936805	0.998135
GO:0051091	positive regulation of sequence-specific DNA binding transcription factor activity	0.0248206	1359.45	1517	1.1159	0.0276971	1.1154e-05	7.40918e-05	243	216.923	229	1.05567	0.0136618	0.942387	0.00493071	0.0720924
GO:0034599	cellular response to oxidative stress	0.0214889	1176.97	1324	1.12493	0.0241734	1.1218e-05	7.44794e-05	224	199.962	207	1.0352	0.0123494	0.924107	0.0730001	0.498031
GO:0072170	metanephric tubule development	0.00295632	161.921	219	1.35251	0.00399847	1.12518e-05	7.46657e-05	18	16.0684	18	1.12021	0.00107386	1	0.12947	0.707807
GO:0045617	negative regulation of keratinocyte differentiation	0.00175752	96.2613	141	1.46476	0.00257435	1.13381e-05	7.52004e-05	7	6.24881	7	1.12021	0.000417611	1	0.451688	0.975789
GO:1903572	positive regulation of protein kinase D signaling	0.000146075	8.00069	23	2.87475	0.00041993	1.13781e-05	7.54276e-05	1	0.892688	1	1.12021	5.96588e-05	1	0.892688	0.975789
GO:0048318	axial mesoderm development	0.000827787	45.3387	77	1.69833	0.00140585	1.14934e-05	7.61542e-05	8	7.1415	8	1.12021	0.00047727	1	0.403199	0.975789
GO:1903555	regulation of tumor necrosis factor superfamily cytokine production	0.00985882	539.977	641	1.18709	0.0117033	1.16787e-05	7.73428e-05	113	100.874	103	1.02108	0.00614485	0.911504	0.320988	0.975789
GO:0006283	transcription-coupled nucleotide-excision repair	0.00398803	218.428	284	1.3002	0.00518523	1.18111e-05	7.81805e-05	73	65.1662	69	1.05883	0.00411645	0.945206	0.0960286	0.591315
GO:0010705	meiotic DNA double-strand break processing involved in reciprocal meiotic recombination	0.000200163	10.9631	28	2.55402	0.000511219	1.18317e-05	7.82771e-05	2	1.78538	2	1.12021	0.000119318	1	0.796887	0.975789
GO:0032881	regulation of polysaccharide metabolic process	0.00406841	222.831	289	1.29695	0.00527651	1.1894e-05	7.86336e-05	38	33.9221	38	1.12021	0.00226703	1	0.0133238	0.150367
GO:0002062	chondrocyte differentiation	0.0128942	706.228	821	1.16251	0.0149897	1.18978e-05	7.86336e-05	62	55.3466	61	1.10214	0.00363918	0.983871	0.00735399	0.09765
GO:0005976	polysaccharide metabolic process	0.00708145	387.858	474	1.2221	0.00865421	1.19035e-05	7.86336e-05	72	64.2735	66	1.02686	0.00393748	0.916667	0.334628	0.975789
GO:0007568	aging	0.0269271	1474.82	1638	1.11064	0.0299063	1.19534e-05	7.88957e-05	264	235.67	242	1.02686	0.0144374	0.916667	0.119205	0.677296
GO:0016045	detection of bacterium	0.000415329	22.748	46	2.02216	0.00083986	1.19552e-05	7.88957e-05	12	10.7122	11	1.02686	0.000656246	0.916667	0.625495	0.975789
GO:0006090	pyruvate metabolic process	0.00405281	221.976	288	1.29743	0.00525826	1.19758e-05	7.89923e-05	67	59.8101	59	0.986456	0.00351987	0.880597	0.710715	0.975789
GO:0046031	ADP metabolic process	0.00213867	117.137	166	1.41714	0.0030308	1.20064e-05	7.91542e-05	44	39.2783	38	0.967456	0.00226703	0.863636	0.812199	0.975789
GO:1903205	regulation of hydrogen peroxide-induced cell death	0.00285033	156.115	212	1.35797	0.00387066	1.20861e-05	7.96399e-05	23	20.5318	20	0.974098	0.00119318	0.869565	0.771309	0.975789
GO:0010470	regulation of gastrulation	0.00554134	303.505	380	1.25204	0.00693798	1.22911e-05	8.095e-05	38	33.9221	37	1.09073	0.00220737	0.973684	0.0743226	0.500517
GO:0031503	protein complex localization	0.00559069	306.208	383	1.25078	0.00699275	1.23694e-05	8.14251e-05	77	68.737	75	1.09112	0.00447441	0.974026	0.00830871	0.107086
[truncated: 11,160 more rows]

## Sheet: HMM-allPeaks-downsamp
ID	name	Binom_Genome_Fraction	Binom_Expected	Binom_Observed_Region_Hits	Binom_Fold_Enrichment	Binom_Region_Set_Coverage	Binom_Raw_PValue	Binom_Adjp_BH	Hyper_Total_Genes	Hyper_Expected	Hyper_Observed_Gene_Hits	Hyper_Fold_Enrichment	Hyper_Gene_Set_Coverage	Hyper_Term_Gene_Coverage	Hyper_Raw_PValue	Hyper_Adjp_BH
GO:0009987	cellular process	0.863867	47314.8	50396	1.06512	0.920122	0	0	14773	13072	13173	1.00772	0.792838	0.891694	1.94345e-08	1.32507e-06
GO:0008152	metabolic process	0.650298	35617.5	39134	1.09873	0.714502	3.0182e-225	1.98582e-221	9664	8551.28	8825	1.03201	0.531147	0.913183	2.51544e-36	8.64207e-33
GO:0006950	response to stress	0.245291	13434.8	16710	1.24378	0.305088	2.90726e-221	1.27522e-217	3269	2892.61	2939	1.01604	0.176888	0.899052	0.00253128	0.0449403
GO:0044238	primary metabolic process	0.612108	33525.8	37031	1.10455	0.676106	1.28412e-212	4.22445e-209	8934	7905.33	8151	1.03108	0.490581	0.912357	6.27264e-30	1.17917e-26
GO:0006810	transport	0.32504	17802.8	21246	1.19341	0.387906	1.44752e-210	3.80958e-207	4234	3746.49	3909	1.04338	0.235269	0.92324	1.40923e-20	5.79503e-18
GO:0071704	organic substance metabolic process	0.637278	34904.4	38309	1.09754	0.699439	4.7342e-207	1.03829e-203	9327	8253.08	8513	1.03149	0.512368	0.912726	4.69745e-33	1.03023e-29
GO:0051234	establishment of localization	0.333699	18277	21673	1.1858	0.395702	1.18746e-202	2.23226e-199	4344	3843.83	4014	1.04427	0.241589	0.924033	4.82474e-22	2.76038e-19
GO:0044237	cellular metabolic process	0.612306	33536.6	36936	1.10136	0.674372	5.40026e-200	8.88274e-197	8847	7828.35	8100	1.0347	0.487511	0.915565	2.46887e-36	8.64207e-33
GO:0065007	biological regulation	0.765679	41937	44803	1.06834	0.818006	9.01256e-195	1.31774e-191	11658	10315.7	10402	1.00837	0.626061	0.892263	2.86622e-05	0.00100215
GO:0044699	single-organism process	0.814313	44600.7	47142	1.05698	0.860711	2.00112e-184	2.63327e-181	12665	11206.7	11256	1.00439	0.67746	0.888749	0.00890687	0.116855
GO:0044763	single-organism cellular process	0.708113	38784.1	41694	1.07503	0.761242	1.77379e-171	2.12194e-168	9965	8817.62	9079	1.02964	0.546434	0.911089	3.17755e-33	8.36267e-30
GO:0050789	regulation of biological process	0.742717	40679.3	43415	1.06725	0.792664	3.50998e-165	3.84899e-162	11037	9766.19	9846	1.00817	0.592597	0.89209	0.000120268	0.0035091
GO:0033554	cellular response to stress	0.126331	6919.25	9128	1.31922	0.166657	5.34984e-164	5.41527e-161	1590	1406.93	1491	1.05976	0.0897382	0.937736	7.88032e-14	1.44024e-11
GO:0050794	regulation of cellular process	0.720594	39467.6	42244	1.07035	0.771284	1.32591e-160	1.24626e-157	10477	9270.67	9330	1.0064	0.561541	0.890522	0.00341959	0.0566018
GO:0051179	localization	0.422372	23133.8	26208	1.13289	0.478501	1.32616e-154	1.1634e-151	5262	4656.13	4869	1.04572	0.293048	0.925314	1.46794e-29	2.41457e-26
GO:0050896	response to stimulus	0.569614	31198.3	34203	1.09631	0.624473	2.41027e-150	1.9823e-147	7718	6829.34	6786	0.993653	0.408426	0.879243	0.979032	1
GO:0071702	organic substance transport	0.155587	8521.63	10800	1.26736	0.197185	4.00835e-149	3.1027e-146	2000	1769.72	1866	1.05441	0.112308	0.933	2.00077e-14	4.31608e-12
GO:0044260	cellular macromolecule metabolic process	0.522103	28596.1	31525	1.10242	0.575578	1.74955e-139	1.27902e-136	6978	6174.55	6397	1.03603	0.385014	0.916738	4.08024e-27	4.88108e-24
GO:0043170	macromolecule metabolic process	0.559126	30623.9	33499	1.09388	0.611619	8.2909e-137	5.7421e-134	7605	6729.35	6947	1.03234	0.418116	0.913478	4.96625e-25	4.66792e-22
GO:0006996	organelle organization	0.214706	11759.7	14123	1.20097	0.257855	4.8725e-128	3.20586e-125	2824	2498.84	2621	1.04889	0.157749	0.928116	1.20382e-16	3.44372e-14
GO:0016192	vesicle-mediated transport	0.133899	7333.77	9285	1.26606	0.169524	5.21492e-124	3.26777e-121	1648	1458.25	1534	1.05195	0.0923262	0.930825	5.23906e-11	5.89238e-09
GO:0080090	regulation of primary metabolic process	0.479334	26253.6	28889	1.10038	0.527451	1.20007e-112	7.17806e-110	5989	5299.42	5451	1.0286	0.328077	0.910169	2.09947e-14	4.45596e-12
GO:0031323	regulation of cellular metabolic process	0.480645	26325.4	28954	1.09985	0.528637	4.50568e-112	2.57784e-109	5980	5291.46	5445	1.02902	0.327716	0.910535	9.39016e-15	2.13043e-12
GO:0051716	cellular response to stimulus	0.484011	26509.8	29127	1.09873	0.531796	4.04876e-111	2.2199e-108	6124	5418.88	5389	0.994486	0.324346	0.87998	0.930426	1
GO:0019222	regulation of metabolic process	0.503561	27580.5	30144	1.09295	0.550364	7.64693e-107	4.02504e-104	6340	5610.01	5773	1.02905	0.347457	0.910568	6.17839e-16	1.53399e-13
GO:0060255	regulation of macromolecule metabolic process	0.477843	26172	28734	1.09789	0.524621	1.36192e-106	6.89291e-104	5942	5257.83	5410	1.02894	0.325609	0.910468	1.44259e-14	3.16384e-12
GO:0048523	negative regulation of cellular process	0.399585	21885.7	24398	1.11479	0.445455	1.45538e-105	7.09309e-103	4432	3921.7	4075	1.03909	0.24526	0.91945	8.20647e-18	2.57117e-15
GO:0048519	negative regulation of biological process	0.4202	23014.8	25527	1.10916	0.466068	2.93648e-104	1.38004e-101	4747	4200.43	4366	1.03942	0.262775	0.919739	1.33637e-19	4.8848e-17
GO:0034641	cellular nitrogen compound metabolic process	0.380459	20838.1	23290	1.11766	0.425225	3.54606e-102	1.60905e-99	5172	4576.49	4727	1.03289	0.284502	0.91396	1.67553e-15	3.93719e-13
GO:0002376	immune system process	0.17825	9762.94	11721	1.20056	0.214	2.83046e-101	1.24153e-98	2329	2060.84	2049	0.994256	0.123322	0.879777	0.804422	0.983517
GO:0006807	nitrogen compound metabolic process	0.417766	22881.4	25352	1.10797	0.462873	4.84418e-101	2.05628e-98	5667	5014.5	5191	1.0352	0.312428	0.916005	1.1647e-19	4.37896e-17
GO:0044765	single-organism transport	0.203904	11168	13215	1.18329	0.241277	1.59778e-100	6.57035e-98	2536	2244	2343	1.04412	0.141017	0.923896	2.48594e-12	3.40756e-10
GO:0048518	positive regulation of biological process	0.47298	25905.6	28348	1.09428	0.517573	4.15455e-97	1.65666e-94	5433	4807.44	5022	1.04463	0.302257	0.924351	2.33731e-29	3.41741e-26
GO:1901360	organic cyclic compound metabolic process	0.37446	20509.6	22870	1.11509	0.417557	2.07614e-95	8.03528e-93	4980	4406.6	4549	1.03232	0.273789	0.913454	2.32279e-14	4.85169e-12
GO:0048522	positive regulation of cellular process	0.441597	24186.7	26593	1.09949	0.485531	5.61311e-95	2.11037e-92	4914	4348.2	4550	1.04641	0.273849	0.925926	5.64411e-28	7.42709e-25
GO:0048583	regulation of response to stimulus	0.348102	19065.9	21379	1.12132	0.390334	2.76146e-94	1.00939e-91	3885	3437.68	3574	1.03965	0.215107	0.919948	8.85336e-16	2.11821e-13
GO:0001775	cell activation	0.0825046	4518.86	5900	1.30564	0.107721	3.00832e-94	1.06991e-91	1013	896.362	901	1.00517	0.0542281	0.889437	0.34123	0.983517
GO:0006139	nucleobase-containing compound metabolic process	0.345354	18915.4	21184	1.11993	0.386774	4.25979e-91	1.47512e-88	4564	4038.5	4170	1.03256	0.250978	0.913672	3.56864e-13	5.72679e-11
GO:0009966	regulation of signal transduction	0.2881	15779.5	17944	1.13717	0.327619	1.07661e-90	3.63258e-88	3040	2689.97	2816	1.04685	0.169485	0.926316	1.39601e-16	3.8271e-14
GO:0046907	intracellular transport	0.100266	5491.66	6954	1.26628	0.126965	8.07832e-90	2.65756e-87	1321	1168.9	1232	1.05398	0.0741499	0.932627	1.1972e-09	1.10168e-07
GO:0010556	regulation of macromolecule biosynthetic process	0.351354	19244	21471	1.11572	0.392014	2.81571e-87	9.03706e-85	4202	3718.18	3837	1.03196	0.230936	0.913137	1.24273e-11	1.57241e-09
GO:0044271	cellular nitrogen compound biosynthetic process	0.28135	15409.8	17508	1.13616	0.319658	1.6297e-86	5.10601e-84	3480	3079.31	3181	1.03302	0.191453	0.91408	4.09068e-10	4.23853e-08
GO:1902578	single-organism localization	0.226176	12387.9	14343	1.15783	0.261872	5.19502e-86	1.5898e-83	2766	2447.52	2561	1.04636	0.154138	0.925886	9.55561e-15	2.13122e-12
GO:0046483	heterocycle metabolic process	0.356476	19524.5	21740	1.11347	0.396925	6.51196e-86	1.94752e-83	4738	4192.46	4321	1.03066	0.260066	0.911988	2.4191e-12	3.38648e-10
GO:0090304	nucleic acid metabolic process	0.310804	17023	19159	1.12547	0.349802	4.8328e-85	1.41322e-82	4010	3548.28	3677	1.03628	0.221306	0.916958	7.16936e-14	1.34774e-11
GO:0045321	leukocyte activation	0.0688088	3768.72	4970	1.31875	0.0907415	4.64959e-84	1.33009e-81	869	768.943	772	1.00398	0.046464	0.888377	0.394912	0.983517
GO:2000112	regulation of cellular macromolecule biosynthetic process	0.345672	18932.8	21101	1.11452	0.385259	1.98844e-83	5.56722e-81	4101	3628.81	3750	1.0334	0.2257	0.914411	2.99514e-12	3.98111e-10
GO:0010468	regulation of gene expression	0.36926	20224.7	22417	1.1084	0.409286	4.4383e-83	1.21674e-80	4426	3916.39	4035	1.03029	0.242853	0.911658	3.35663e-11	3.94374e-09
GO:0033036	macromolecule localization	0.18711	10248.2	12032	1.17406	0.219678	6.38004e-82	1.71337e-79	2192	1939.61	2065	1.06465	0.124285	0.942062	3.49258e-22	2.18852e-19
GO:0002274	myeloid leukocyte activation	0.0377495	2067.58	2974	1.4384	0.0542988	1.23374e-81	3.24696e-79	561	496.406	500	1.00724	0.0300933	0.891266	0.343861	0.983517
GO:0006725	cellular aromatic compound metabolic process	0.362213	19838.8	22003	1.10909	0.401727	1.30685e-81	3.37193e-79	4773	4223.43	4357	1.03163	0.262233	0.912843	3.74476e-13	5.89612e-11
GO:0006974	cellular response to DNA damage stimulus	0.0541997	2968.57	4026	1.35621	0.0735061	1.38216e-80	3.49767e-78	740	654.796	693	1.05835	0.0417093	0.936486	9.72708e-07	4.81198e-05
GO:0031326	regulation of cellular biosynthetic process	0.36816	20164.5	22320	1.1069	0.407515	1.7141e-80	4.25581e-78	4400	3893.38	4011	1.03021	0.241408	0.911591	4.43024e-11	5.02565e-09
GO:0015031	protein transport	0.0994846	5448.87	6814	1.25053	0.124409	2.19525e-79	5.34951e-77	1233	1091.03	1158	1.06138	0.0696961	0.939173	1.77567e-11	2.18374e-09
GO:0009889	regulation of biosynthetic process	0.373175	20439.2	22583	1.10489	0.412317	2.88669e-79	6.90655e-77	4471	3956.2	4076	1.03028	0.24532	0.911653	2.54318e-11	3.04233e-09
GO:0051171	regulation of nitrogen compound metabolic process	0.376997	20648.5	22796	1.104	0.416206	2.9691e-79	6.97685e-77	4508	3988.95	4121	1.0331	0.248029	0.914153	2.20045e-13	3.76047e-11
GO:0007284	spermatogonial cell division	0.000112611	6.16781	97	15.7268	0.00177101	9.4778e-79	2.18804e-76	1	0.884859	1	1.13012	6.01866e-05	1	0.884859	0.983517
GO:0045184	establishment of protein localization	0.107047	5863.08	7250	1.23655	0.132369	3.46912e-77	7.87072e-75	1320	1168.01	1241	1.06249	0.0746915	0.940152	1.21142e-12	1.78687e-10
GO:0010941	regulation of cell death	0.15227	8339.96	9933	1.19101	0.181355	1.35174e-76	3.01485e-74	1599	1414.89	1465	1.03542	0.0881733	0.916198	1.22776e-05	0.000468231
GO:0043067	regulation of programmed cell death	0.14082	7712.83	9248	1.19904	0.168849	1.08254e-75	2.37419e-73	1485	1314.02	1357	1.03271	0.0816732	0.913805	9.83401e-05	0.00293437
GO:0036230	granulocyte activation	0.0311341	1705.24	2503	1.46782	0.0456994	1.12604e-75	2.42911e-73	491	434.466	437	1.00583	0.0263015	0.89002	0.391529	0.983517
GO:0042119	neutrophil activation	0.0311109	1703.97	2499	1.46657	0.0456263	3.01113e-75	6.39088e-73	488	431.811	435	1.00738	0.0261812	0.891393	0.355199	0.983517
GO:0009058	biosynthetic process	0.384916	21082.2	23180	1.0995	0.423217	3.16552e-75	6.61193e-73	4832	4275.64	4447	1.04008	0.26765	0.920323	1.17268e-20	4.97783e-18
GO:0051246	regulation of protein metabolic process	0.237426	13004	14853	1.14218	0.271184	5.88956e-75	1.21095e-72	2683	2374.08	2458	1.03535	0.147939	0.916139	8.12412e-09	6.28855e-07
GO:1901576	organic substance biosynthetic process	0.379793	20801.6	22878	1.09982	0.417703	4.51229e-74	9.13495e-72	4746	4199.54	4371	1.04083	0.263076	0.920986	6.0423e-21	2.74175e-18
GO:0002275	myeloid cell activation involved in immune response	0.0326088	1786.02	2589	1.44959	0.0472695	1.01326e-73	2.02023e-71	509	450.393	459	1.01911	0.0276256	0.901768	0.125625	0.715628
GO:0002682	regulation of immune system process	0.113508	6216.97	7603	1.22294	0.138814	1.25913e-73	2.47297e-71	1423	1259.15	1255	0.9967	0.0755342	0.88194	0.659077	0.983517
GO:0042981	regulation of apoptotic process	0.139306	7629.92	9135	1.19726	0.166785	1.67684e-73	3.24493e-71	1471	1301.63	1343	1.03178	0.0808306	0.912984	0.000163407	0.00462172
GO:0010605	negative regulation of macromolecule metabolic process	0.223597	12246.6	14035	1.14603	0.256249	4.74101e-73	9.04159e-71	2372	2098.89	2163	1.03055	0.130184	0.911889	3.19677e-06	0.000144558
GO:0071840	cellular component organization or biogenesis	0.454613	24899.6	26998	1.08427	0.492925	1.68739e-72	3.17206e-70	5495	4862.3	5104	1.04971	0.307192	0.928844	7.61067e-37	8.64207e-33
GO:0002444	myeloid leukocyte mediated immunity	0.0325849	1784.71	2576	1.44338	0.0470322	8.27909e-72	1.53443e-69	511	452.163	460	1.01733	0.0276858	0.900196	0.150907	0.796587
GO:0031325	positive regulation of cellular metabolic process	0.284642	15590.1	17486	1.12161	0.319256	9.60435e-71	1.75533e-68	2970	2628.03	2778	1.05706	0.167198	0.935353	9.91183e-24	6.86473e-21
GO:0070887	cellular response to chemical stimulus	0.232946	12758.7	14539	1.13954	0.265451	1.47063e-70	2.65097e-68	2555	2260.82	2340	1.03503	0.140837	0.915851	2.71462e-08	1.80413e-06
GO:0044085	cellular component biogenesis	0.208519	11420.8	13135	1.1501	0.239817	1.57428e-70	2.79945e-68	2575	2278.51	2361	1.0362	0.1421	0.916893	7.82701e-09	6.13069e-07
GO:0019538	protein metabolic process	0.339873	18615.2	20594	1.1063	0.376002	1.92148e-70	3.3713e-68	4232	3744.72	3873	1.03425	0.233103	0.91517	2.88349e-13	4.74298e-11
GO:0044403	symbiosis, encompassing mutualism through parasitism	0.0498643	2731.12	3672	1.34451	0.0670428	1.67621e-69	2.90227e-67	689	609.668	641	1.05139	0.0385796	0.930334	3.42566e-05	0.00117698
GO:0044419	interspecies interaction between organisms	0.0499794	2737.42	3679	1.34397	0.0671706	1.82707e-69	3.12239e-67	691	611.438	643	1.05162	0.0387	0.930535	3.07433e-05	0.00106181
GO:0032268	regulation of cellular protein metabolic process	0.223773	12256.3	13995	1.14186	0.255518	3.42431e-69	5.77699e-67	2506	2217.46	2299	1.03677	0.138369	0.917398	7.64132e-09	6.02109e-07
GO:0044249	cellular biosynthetic process	0.374483	20510.8	22508	1.09737	0.410947	4.77521e-69	7.90151e-67	4675	4136.72	4299	1.03923	0.258742	0.919572	4.4527e-19	1.50239e-16
GO:0006955	immune response	0.0987456	5408.4	6672	1.23364	0.121816	4.80372e-69	7.90151e-67	1489	1317.56	1266	0.96087	0.0761962	0.850235	0.99999	1
GO:0002446	neutrophil mediated immunity	0.0307751	1685.58	2440	1.44757	0.0445491	5.63497e-69	9.1544e-67	491	434.466	441	1.01504	0.0265423	0.898167	0.194816	0.916071
GO:0043299	leukocyte degranulation	0.0317511	1739.04	2503	1.4393	0.0456994	8.74497e-69	1.40335e-66	499	441.545	449	1.01689	0.0270238	0.8998	0.1614	0.822885
GO:2001141	regulation of RNA biosynthetic process	0.317183	17372.4	19295	1.11067	0.352285	9.16265e-69	1.45267e-66	3704	3277.52	3381	1.03157	0.203491	0.912797	5.65316e-10	5.6356e-08
GO:0009893	positive regulation of metabolic process	0.303424	16618.9	18519	1.11434	0.338117	1.03014e-68	1.61377e-66	3198	2829.78	2990	1.05662	0.179958	0.934959	2.62029e-25	2.65234e-22
GO:0023051	regulation of signaling	0.324184	17755.9	19687	1.10876	0.359442	1.21035e-68	1.87376e-66	3376	2987.28	3132	1.04844	0.188504	0.927725	9.11798e-20	3.52893e-17
GO:0034654	nucleobase-containing compound biosynthetic process	0.25579	14009.9	15806	1.12821	0.288583	8.93704e-68	1.36747e-65	3049	2697.94	2783	1.03153	0.167499	0.912758	3.26273e-08	2.10462e-06
GO:0033043	regulation of organelle organization	0.098674	5404.48	6654	1.2312	0.121488	1.20749e-67	1.82637e-65	1086	960.957	1029	1.07081	0.061932	0.947514	1.94011e-13	3.3592e-11
GO:0051641	cellular localization	0.172237	9433.58	10996	1.16562	0.200763	1.73923e-67	2.60074e-65	2039	1804.23	1910	1.05862	0.114956	0.936734	5.61603e-17	1.64225e-14
GO:0051649	establishment of localization in cell	0.123671	6773.6	8144	1.20231	0.148692	2.02499e-67	2.99403e-65	1534	1357.37	1429	1.05277	0.0860066	0.931551	1.33291e-10	1.44956e-08
GO:1901362	organic cyclic compound biosynthetic process	0.270116	14794.5	16614	1.12298	0.303336	2.63054e-67	3.84614e-65	3241	2867.83	2955	1.0304	0.177851	0.911756	3.41167e-08	2.17933e-06
GO:0044764	multi-organism cellular process	0.0456049	2497.83	3386	1.35558	0.061821	2.94378e-67	4.25683e-65	635	561.886	594	1.05716	0.0357508	0.935433	9.13553e-06	0.00035672
GO:0009892	negative regulation of metabolic process	0.242464	13280	15035	1.13215	0.274507	5.76165e-67	8.24104e-65	2580	2282.94	2343	1.02631	0.141017	0.908139	2.49747e-05	0.000878721
GO:0010646	regulation of cell communication	0.320267	17541.4	19438	1.10812	0.354896	1.09566e-66	1.5503e-64	3326	2943.04	3086	1.04858	0.185736	0.927841	1.49637e-19	5.32183e-17
GO:1903506	regulation of nucleic acid-templated transcription	0.316837	17353.5	19245	1.109	0.351372	1.11073e-66	1.55491e-64	3686	3261.59	3367	1.03232	0.202648	0.913456	2.47771e-10	2.62937e-08
GO:0031324	negative regulation of cellular metabolic process	0.229791	12585.9	14306	1.13667	0.261197	1.20404e-66	1.66778e-64	2436	2155.52	2211	1.02574	0.133073	0.907636	6.30275e-05	0.00197002
GO:0051252	regulation of RNA metabolic process	0.326928	17906.2	19809	1.10627	0.361669	1.80937e-66	2.48015e-64	3833	3391.66	3502	1.03253	0.210773	0.913645	6.9599e-11	7.76147e-09
GO:0010608	posttranscriptional regulation of gene expression	0.0396919	2173.96	3002	1.38089	0.05481	2.66182e-66	3.61102e-64	557	492.866	514	1.04288	0.0309359	0.922801	0.00180493	0.034372
GO:0043312	neutrophil degranulation	0.029916	1638.53	2366	1.44398	0.043198	4.623e-66	6.20755e-64	478	422.963	430	1.01664	0.0258802	0.899582	0.17169	0.856109
GO:0016032	viral process	0.0448079	2454.17	3326	1.35524	0.0607256	6.05865e-66	8.05311e-64	623	551.267	586	1.063	0.0352693	0.94061	1.12553e-06	5.52645e-05
GO:0043933	macromolecular complex subunit organization	0.179686	9841.57	11403	1.15866	0.208194	2.09659e-65	2.7589e-63	2199	1945.81	2022	1.03916	0.121697	0.919509	1.01107e-08	7.69059e-07
GO:1902589	single-organism organelle organization	0.129797	7109.12	8483	1.19326	0.154881	2.85385e-65	3.7182e-63	1514	1339.68	1423	1.0622	0.0856455	0.939894	2.94861e-14	5.87891e-12
GO:0002283	neutrophil activation involved in immune response	0.0301773	1652.84	2378	1.43873	0.0434171	3.30143e-65	4.22495e-63	480	424.732	431	1.01476	0.0259404	0.897917	0.203188	0.916071
GO:0016043	cellular component organization	0.447056	24485.7	26470	1.08104	0.483285	3.30701e-65	4.22495e-63	5336	4721.61	4959	1.05028	0.298465	0.929348	2.62697e-36	8.64207e-33
GO:1901575	organic substance catabolic process	0.118873	6510.8	7833	1.20308	0.143014	5.59827e-65	7.08343e-63	1638	1449.4	1502	1.03629	0.0904002	0.916972	5.73166e-06	0.000234419
GO:0018130	heterocycle biosynthetic process	0.260397	14262.2	16026	1.12367	0.2926	8.90126e-65	1.11554e-62	3115	2756.34	2840	1.03035	0.17093	0.911717	7.16718e-08	4.22928e-06
GO:0010638	positive regulation of organelle organization	0.0483894	2650.34	3543	1.33681	0.0646875	1.22961e-64	1.52646e-62	539	476.939	516	1.0819	0.0310563	0.957328	1.58637e-09	1.43966e-07
GO:0019219	regulation of nucleobase-containing compound metabolic process	0.35893	19659	21570	1.09721	0.393821	2.00255e-64	2.46276e-62	4229	3742.07	3865	1.03285	0.232621	0.913928	2.67195e-12	3.62476e-10
GO:0006355	regulation of transcription, DNA-templated	0.31571	17291.7	19142	1.107	0.349492	4.984e-64	6.07264e-62	3664	3242.12	3345	1.03173	0.201324	0.912937	5.98939e-10	5.79831e-08
GO:0002443	leukocyte mediated immunity	0.0403153	2208.11	3024	1.3695	0.0552117	1.08086e-63	1.30486e-61	618	546.843	548	1.00212	0.0329822	0.886731	0.472538	0.983517
GO:0010604	positive regulation of macromolecule metabolic process	0.289745	15869.6	17666	1.11319	0.322543	3.40551e-63	4.07392e-61	3005	2659	2810	1.05679	0.169124	0.935108	8.46852e-24	6.19096e-21
GO:1990918	double-strand break repair involved in meiotic recombination	0.000201045	11.0114	104	9.44473	0.00189882	3.72259e-63	4.41311e-61	3	2.65458	3	1.13012	0.00018056	1	0.692809	0.983517
GO:0019438	aromatic compound biosynthetic process	0.261716	14334.4	16073	1.12129	0.293458	7.83629e-63	9.20694e-61	3119	2759.88	2844	1.03048	0.171171	0.911831	6.18123e-08	3.7141e-06
GO:0046903	secretion	0.0856788	4692.72	5817	1.23958	0.106206	3.84367e-62	4.47601e-60	1055	933.526	972	1.04121	0.0585014	0.921327	3.97854e-05	0.00133482
GO:0002252	immune effector process	0.06109	3345.96	4314	1.28932	0.0787643	5.79949e-62	6.69434e-60	904	799.913	784	0.980107	0.0471863	0.867257	0.958119	1
GO:0044267	cellular protein metabolic process	0.305267	16719.8	18518	1.10755	0.338099	1.23475e-61	1.41287e-59	3731	3301.41	3436	1.04077	0.206801	0.920933	6.81266e-16	1.66014e-13
GO:0006887	exocytosis	0.0568272	3112.48	4047	1.30025	0.0738895	1.32311e-61	1.50093e-59	762	674.263	702	1.04114	0.042251	0.92126	0.000483748	0.0119655
GO:0043434	response to peptide hormone	0.0336143	1841.09	2579	1.4008	0.047087	1.42627e-61	1.60412e-59	367	324.743	354	1.09009	0.021306	0.964578	3.03105e-08	1.97453e-06
GO:0010705	meiotic DNA double-strand break processing involved in reciprocal meiotic recombination	0.000200163	10.9631	102	9.30393	0.0018623	2.21489e-61	2.46998e-59	2	1.76972	2	1.13012	0.000120373	1	0.78297	0.983517
GO:0007154	cell communication	0.436811	23924.6	25840	1.08006	0.471782	3.87681e-61	4.28697e-59	5177	4580.92	4508	0.984083	0.271321	0.870775	0.9999	1
GO:0002366	leukocyte activation involved in immune response	0.0411506	2253.86	3058	1.35678	0.0558325	5.75282e-61	6.30845e-59	603	533.57	534	1.00081	0.0321396	0.885572	0.509844	0.983517
GO:1902531	regulation of intracellular signal transduction	0.177517	9722.8	11206	1.15255	0.204597	7.71244e-60	8.38744e-58	1778	1573.28	1653	1.05067	0.0994884	0.929696	2.73294e-11	3.23989e-09
GO:0065009	regulation of molecular function	0.299878	16424.6	18185	1.10718	0.332019	1.03169e-59	1.11279e-57	3321	2938.62	3029	1.03076	0.182305	0.912075	1.48302e-08	1.0492e-06
GO:0016070	RNA metabolic process	0.281137	15398.2	17127	1.11228	0.312702	1.07286e-59	1.14778e-57	3493	3090.81	3191	1.03241	0.192055	0.913541	7.84366e-10	7.47933e-08
GO:0032940	secretion by cell	0.0765077	4190.4	5232	1.24857	0.095525	4.68815e-59	4.97511e-57	948	838.846	876	1.04429	0.0527234	0.924051	2.87111e-05	0.00100215
GO:0000706	meiotic DNA double-strand break processing	0.00024439	13.3855	108	8.06842	0.00197185	5.79234e-59	6.09772e-57	4	3.53944	4	1.13012	0.000240746	1	0.613025	0.983517
GO:0009056	catabolic process	0.128716	7049.88	8345	1.18371	0.152362	9.09779e-59	9.50141e-57	1757	1554.7	1609	1.03493	0.0968402	0.915766	5.89058e-06	0.000238505
GO:0010467	gene expression	0.297456	16291.9	18031	1.10674	0.329207	1.38921e-58	1.43942e-56	3749	3317.34	3417	1.03004	0.205657	0.911443	2.81933e-09	2.45692e-07
GO:0043085	positive regulation of catalytic activity	0.142717	7816.74	9159	1.17172	0.167223	4.02161e-58	4.1344e-56	1424	1260.04	1329	1.05473	0.079988	0.933287	1.38473e-10	1.49357e-08
GO:0034645	cellular macromolecule biosynthetic process	0.305164	16714.2	18456	1.10421	0.336967	5.30984e-58	5.41645e-56	3666	3243.89	3370	1.03887	0.202829	0.919258	2.77237e-14	5.61256e-12
GO:0002263	cell activation involved in immune response	0.0418418	2291.72	3073	1.34092	0.0561063	5.10261e-57	5.16501e-55	607	537.11	536	0.997934	0.03226	0.883031	0.588174	0.983517
GO:0010033	response to organic substance	0.249572	13669.3	15295	1.11893	0.279254	7.3024e-57	7.33529e-55	2753	2436.02	2512	1.03119	0.151189	0.912459	2.45199e-07	1.32237e-05
GO:0009611	response to wounding	0.0547862	3000.7	3880	1.29303	0.0708404	1.02465e-56	1.02147e-54	561	496.406	515	1.03746	0.0309961	0.918004	0.00583228	0.0839013
GO:0010629	negative regulation of gene expression	0.152734	8365.42	9725	1.16253	0.177558	1.31705e-56	1.30309e-54	1488	1316.67	1357	1.03063	0.0816732	0.911962	0.000252844	0.00685673
GO:0007165	signal transduction	0.398049	21801.5	23620	1.08341	0.43125	1.51565e-56	1.48839e-54	4700	4158.84	4067	0.977917	0.244779	0.865319	0.999999	1
GO:0044248	cellular catabolic process	0.105408	5773.27	6941	1.20226	0.126728	1.58385e-56	1.54384e-54	1436	1270.66	1322	1.04041	0.0795667	0.920613	2.41057e-06	0.00011493
GO:0009059	macromolecule biosynthetic process	0.312557	17119.1	18845	1.10082	0.344069	2.53979e-56	2.45744e-54	3748	3316.45	3449	1.03997	0.207584	0.920224	2.14788e-15	4.9586e-13
GO:2001233	regulation of apoptotic signaling pathway	0.0327084	1791.47	2485	1.38713	0.0453707	3.21949e-56	3.09236e-54	377	333.592	347	1.04019	0.0208847	0.920424	0.0144411	0.166402
GO:0071375	cellular response to peptide hormone stimulus	0.0242309	1327.15	1931	1.455	0.0352559	5.41274e-56	5.16132e-54	254	224.754	249	1.10788	0.0149865	0.980315	1.01821e-08	7.70034e-07
GO:0045055	regulated exocytosis	0.050682	2775.91	3616	1.30264	0.0660203	1.34492e-55	1.27322e-53	680	601.704	624	1.03705	0.0375564	0.917647	0.00279965	0.0481576
GO:0022607	cellular component assembly	0.195727	10720.2	12184	1.13655	0.222453	1.58676e-54	1.49144e-52	2321	2053.76	2131	1.03761	0.128258	0.918139	1.47649e-08	1.0492e-06
GO:0050790	regulation of catalytic activity	0.216616	11864.3	13381	1.12784	0.244308	1.73479e-54	1.61901e-52	2271	2009.52	2093	1.04154	0.125971	0.92162	5.89095e-10	5.79399e-08
GO:0008104	protein localization	0.1594	8730.48	10083	1.15492	0.184094	2.56463e-54	2.37662e-52	1805	1597.17	1707	1.06876	0.102738	0.945706	1.15088e-20	4.97783e-18
GO:0044093	positive regulation of molecular function	0.173874	9523.23	10921	1.14677	0.199394	2.80085e-54	2.57737e-52	1744	1543.19	1623	1.05171	0.0976828	0.930619	1.65046e-11	2.0489e-09
GO:0044710	single-organism metabolic process	0.279541	15310.8	16945	1.10674	0.309379	8.6427e-54	7.89787e-52	3518	3112.93	3253	1.04499	0.195787	0.924673	6.02212e-18	1.93281e-15
GO:0006839	mitochondrial transport	0.0153724	841.962	1317	1.5642	0.0240456	9.81042e-53	8.90312e-51	239	211.481	220	1.04028	0.0132411	0.920502	0.0458513	0.38276
GO:0034660	ncRNA metabolic process	0.0305195	1671.58	2320	1.38791	0.0423582	1.17047e-52	1.05495e-50	555	491.097	515	1.04867	0.0309961	0.927928	0.000423208	0.0105895
GO:0009967	positive regulation of signal transduction	0.148148	8114.24	9402	1.1587	0.17166	2.85679e-52	2.55731e-50	1476	1306.05	1376	1.05356	0.0828167	0.932249	1.6306e-10	1.74448e-08
GO:0043412	macromolecule modification	0.293503	16075.5	17705	1.10137	0.323255	4.13393e-52	3.67557e-50	3414	3020.91	3158	1.04538	0.190069	0.925015	1.17225e-17	3.58736e-15
GO:0032868	response to insulin	0.0182149	997.648	1506	1.50955	0.0274963	7.29626e-52	6.44373e-50	208	184.051	202	1.09752	0.0121577	0.971154	5.3021e-06	0.000220792
GO:0023052	signaling	0.430642	23586.7	25330	1.07391	0.462471	3.69917e-51	3.24516e-49	5085	4499.51	4416	0.981441	0.265784	0.868437	0.99999	1
GO:0030036	actin cytoskeleton organization	0.043635	2389.93	3140	1.31385	0.0573296	4.40695e-51	3.84047e-49	417	368.986	398	1.07863	0.0239543	0.954437	4.24581e-07	2.191e-05
GO:0000077	DNA damage checkpoint	0.00983522	538.685	919	1.70601	0.016779	7.90932e-51	6.84728e-49	143	126.535	138	1.09061	0.00830575	0.965035	0.000570246	0.0136491
GO:0044700	single organism signaling	0.430426	23574.8	25311	1.07364	0.462124	9.19442e-51	7.90781e-49	5081	4495.97	4412	0.981323	0.265543	0.868333	0.999991	1
GO:0006886	intracellular protein transport	0.0526512	2883.76	3697	1.28201	0.0674992	9.9308e-51	8.48567e-49	701	620.286	658	1.0608	0.0396028	0.938659	6.48418e-07	3.29441e-05
GO:0051726	regulation of cell cycle	0.104482	5722.57	6817	1.19125	0.124464	2.05778e-50	1.74699e-48	1142	1010.51	1079	1.06778	0.0649413	0.944834	6.32135e-13	9.56123e-11
GO:0010558	negative regulation of macromolecule biosynthetic process	0.14651	8024.52	9281	1.15658	0.169451	2.53389e-50	2.1374e-48	1435	1269.77	1304	1.02696	0.0784833	0.908711	0.00144366	0.0292713
GO:0048584	positive regulation of response to stimulus	0.192153	10524.4	11915	1.13213	0.217542	4.103e-50	3.43894e-48	2014	1782.11	1852	1.03922	0.111465	0.919563	4.47553e-08	2.778e-06
GO:0031570	DNA integrity checkpoint	0.0103611	567.489	953	1.67933	0.0173997	5.97722e-50	4.97812e-48	152	134.499	147	1.09295	0.00884743	0.967105	0.000251795	0.0068458
GO:0032879	regulation of localization	0.256753	14062.6	15593	1.10882	0.284695	7.63383e-50	6.31783e-48	2574	2277.63	2374	1.04231	0.142883	0.9223	1.33235e-11	1.66976e-09
GO:0032774	RNA biosynthetic process	0.233969	12814.7	14295	1.11552	0.260996	1.58745e-49	1.30558e-47	2720	2406.82	2481	1.03082	0.149323	0.912132	4.0515e-07	2.09896e-05
GO:0035556	intracellular signal transduction	0.154471	8460.54	9732	1.15028	0.177685	1.78399e-49	1.45811e-47	1518	1343.22	1426	1.06163	0.0858261	0.939394	4.8284e-14	9.34366e-12
GO:0010948	negative regulation of cell cycle process	0.0241787	1324.29	1886	1.42416	0.0344343	3.42136e-49	2.77912e-47	299	264.573	283	1.06965	0.0170328	0.946488	0.000177764	0.00497701
GO:0009057	macromolecule catabolic process	0.0730133	3999.01	4924	1.2313	0.0899016	3.49372e-49	2.82048e-47	998	883.089	916	1.03727	0.0551309	0.917836	0.000294068	0.00773929
GO:0007005	mitochondrion organization	0.0348787	1910.34	2572	1.34636	0.0469592	6.72453e-49	5.39562e-47	540	477.824	492	1.02967	0.0296118	0.911111	0.0275761	0.265647
GO:0071310	cellular response to organic substance	0.198589	10876.9	12266	1.12771	0.223951	6.80397e-49	5.42627e-47	2115	1871.48	1943	1.03822	0.116943	0.918676	4.44168e-08	2.77005e-06
GO:0030968	endoplasmic reticulum unfolded protein response	0.00656008	359.302	669	1.86194	0.0122145	1.07132e-48	8.49245e-47	114	100.874	108	1.07064	0.00650015	0.947368	0.0181779	0.195587
GO:2000113	negative regulation of cellular macromolecule biosynthetic process	0.1406	7700.81	8914	1.15754	0.16275	1.35931e-48	1.07108e-46	1351	1195.44	1237	1.03476	0.0744508	0.915618	8.22707e-05	0.00248303
GO:0045786	negative regulation of cell cycle	0.0502855	2754.19	3531	1.28205	0.0644684	1.99001e-48	1.55872e-46	558	493.751	529	1.07139	0.0318387	0.948029	1.37699e-07	7.81029e-06
GO:0042221	response to chemical	0.334023	18294.8	19915	1.08856	0.363605	2.07905e-48	1.61883e-46	3981	3522.62	3407	0.967177	0.205056	0.855815	1	1
GO:0023056	positive regulation of signaling	0.161985	8872.08	10151	1.14415	0.185335	2.60256e-48	2.01453e-46	1606	1421.08	1500	1.05553	0.0902799	0.933998	3.73926e-12	4.92049e-10
GO:0051495	positive regulation of cytoskeleton organization	0.0173914	952.543	1431	1.50229	0.026127	2.65223e-48	2.04098e-46	188	166.353	180	1.08203	0.0108336	0.957447	0.000393878	0.00996739
GO:0007015	actin filament organization	0.0190172	1041.59	1539	1.47755	0.0280988	3.87668e-48	2.96589e-46	199	176.087	186	1.0563	0.0111947	0.934673	0.0130998	0.155228
GO:0010647	positive regulation of cell communication	0.161278	8833.36	10104	1.14385	0.184477	7.07085e-48	5.37834e-46	1599	1414.89	1493	1.05521	0.0898586	0.933709	5.685e-12	7.33421e-10
GO:0044265	cellular macromolecule catabolic process	0.0614019	3363.04	4207	1.25095	0.0768107	7.69606e-48	5.82026e-46	854	755.67	780	1.0322	0.0469455	0.913349	0.00347077	0.0570693
GO:1901652	response to peptide	0.0425415	2330.04	3041	1.30513	0.0555221	2.78674e-47	2.09547e-45	435	384.914	417	1.08336	0.0250978	0.958621	3.37921e-08	2.16912e-06
GO:0001817	regulation of cytokine production	0.0509334	2789.68	3559	1.27578	0.0649796	4.55299e-47	3.40414e-45	610	539.764	551	1.02082	0.0331628	0.903279	0.0807191	0.554086
GO:0032869	cellular response to insulin stimulus	0.0134227	735.176	1154	1.56969	0.0210695	5.28603e-47	3.92988e-45	148	130.959	146	1.11485	0.00878724	0.986487	2.64328e-06	0.000123343
GO:0010942	positive regulation of cell death	0.0656321	3594.73	4454	1.23904	0.0813204	8.09809e-47	5.98667e-45	643	568.964	591	1.03873	0.0355703	0.919129	0.00241388	0.043158
GO:0032956	regulation of actin cytoskeleton organization	0.0300834	1647.7	2251	1.36615	0.0410984	1.00564e-46	7.39286e-45	288	254.839	276	1.08303	0.0166115	0.958333	8.29475e-06	0.00032778
GO:0007049	cell cycle	0.111869	6127.15	7207	1.17624	0.131584	1.37328e-46	1.00395e-44	1344	1189.25	1273	1.07042	0.0766175	0.947173	2.97541e-16	7.99049e-14
GO:0071496	cellular response to external stimulus	0.0268696	1471.68	2043	1.38821	0.0373008	1.75426e-46	1.27538e-44	281	248.645	269	1.08186	0.0161902	0.957295	1.475e-05	0.000548293
GO:0006464	cellular protein modification process	0.273573	14983.9	16487	1.10032	0.301017	1.90182e-46	1.37506e-44	3134	2773.15	2899	1.04538	0.174481	0.925016	4.02955e-16	1.0605e-13
GO:1901988	negative regulation of cell cycle phase transition	0.0150409	823.807	1261	1.5307	0.0230231	2.88706e-46	2.076e-44	207	183.166	196	1.07007	0.0117966	0.94686	0.00167119	0.0326279
GO:0050776	regulation of immune response	0.0680234	3725.71	4593	1.23278	0.0838582	2.99137e-46	2.13932e-44	914	808.761	803	0.992877	0.0483298	0.878556	0.749232	0.983517
GO:0009725	response to hormone	0.0795174	4355.24	5282	1.21279	0.0964379	4.84428e-46	3.44572e-44	780	690.19	740	1.07217	0.0445381	0.948718	2.50493e-10	2.63698e-08
GO:0035966	response to topologically incorrect protein	0.0108752	595.645	971	1.63017	0.0177284	7.74336e-46	5.47822e-44	180	159.275	171	1.07362	0.0102919	0.95	0.00201765	0.0373947
GO:0006986	response to unfolded protein	0.0100424	550.032	912	1.65809	0.0166511	8.18247e-46	5.75792e-44	160	141.577	152	1.07362	0.00914836	0.95	0.0035909	0.0583366
GO:0070647	protein modification by small protein conjugation or removal	0.0807396	4422.19	5352	1.21026	0.0977159	9.40522e-46	6.58315e-44	1011	894.593	927	1.03623	0.055793	0.916914	0.0003923	0.00994658
GO:0002684	positive regulation of immune system process	0.0748424	4099.19	4997	1.21902	0.0912344	1.32807e-45	9.24659e-44	897	793.719	802	1.01043	0.0482696	0.894091	0.203155	0.916071
GO:0006793	phosphorus metabolic process	0.190454	10431.4	11743	1.12574	0.214402	3.68254e-45	2.55045e-43	2157	1908.64	2008	1.05206	0.120855	0.930923	2.73534e-14	5.61256e-12
GO:1903827	regulation of cellular protein localization	0.0583623	3196.56	3996	1.25009	0.0729583	3.91111e-45	2.69457e-43	598	529.146	560	1.05831	0.0337045	0.936455	1.10468e-05	0.000422573
GO:0009968	negative regulation of signal transduction	0.124741	6832.2	7938	1.16185	0.144931	9.48195e-45	6.49859e-43	1158	1024.67	1092	1.06571	0.0657237	0.943005	2.47604e-12	3.40756e-10
GO:0097421	liver regeneration	0.00286747	157.054	362	2.30494	0.00660934	1.33055e-44	9.07188e-43	35	30.9701	32	1.03326	0.00192597	0.914286	0.415188	0.983517
GO:0009890	negative regulation of biosynthetic process	0.155487	8516.17	9722	1.14159	0.177503	1.42837e-44	9.68865e-43	1537	1360.03	1386	1.0191	0.0834186	0.901757	0.0154568	0.175417
GO:0034976	response to endoplasmic reticulum stress	0.017289	946.935	1403	1.48162	0.0256157	1.5553e-44	1.04955e-42	244	215.906	233	1.07917	0.0140235	0.954918	0.000101196	0.00300595
GO:0023057	negative regulation of signaling	0.136893	7497.79	8641	1.15247	0.157766	2.33658e-44	1.56873e-42	1262	1116.69	1188	1.06386	0.0715017	0.941363	1.22211e-12	1.78687e-10
GO:2001235	positive regulation of apoptotic signaling pathway	0.014033	768.6	1182	1.53786	0.0215808	2.69085e-44	1.7974e-42	174	153.965	160	1.03919	0.00962985	0.91954	0.0888155	0.587003
GO:0070271	protein complex biogenesis	0.0956128	5236.81	6220	1.18775	0.113564	2.71146e-44	1.80202e-42	1106	978.654	1018	1.0402	0.0612699	0.920434	4.03495e-05	0.00134761
GO:0010648	negative regulation of cell communication	0.136692	7486.78	8627	1.1523	0.15751	3.43762e-44	2.27315e-42	1258	1113.15	1184	1.06365	0.0712609	0.941176	1.59874e-12	2.31185e-10
GO:0032269	negative regulation of cellular protein metabolic process	0.0953026	5219.82	6200	1.18778	0.113199	3.71972e-44	2.44739e-42	1038	918.484	959	1.04411	0.0577189	0.923892	1.29097e-05	0.000485369
GO:0050878	regulation of body fluid levels	0.0465206	2547.98	3261	1.27984	0.0595388	3.98395e-44	2.6082e-42	509	450.393	468	1.03909	0.0281673	0.91945	0.0061355	0.0869075
GO:0006461	protein complex assembly	0.0955978	5235.99	6217	1.18736	0.113509	4.07483e-44	2.65449e-42	1105	977.769	1017	1.04012	0.0612098	0.920362	4.21501e-05	0.00139011
GO:0043065	positive regulation of apoptotic process	0.0605594	3316.9	4117	1.24122	0.0751675	7.62057e-44	4.93985e-42	591	522.952	542	1.03642	0.0326211	0.91709	0.00590117	0.0845899
GO:0031327	negative regulation of cellular biosynthetic process	0.154308	8451.59	9642	1.14085	0.176042	9.3953e-44	6.06043e-42	1516	1341.45	1368	1.0198	0.0823352	0.902375	0.0130946	0.155228
GO:0065003	macromolecular complex assembly	0.12272	6721.5	7806	1.16135	0.142521	1.06382e-43	6.82867e-42	1507	1333.48	1386	1.03938	0.0834186	0.919708	2.44773e-06	0.000115746
GO:0097659	nucleic acid-templated transcription	0.228661	12524	13894	1.10939	0.253674	2.06272e-43	1.31764e-41	2601	2301.52	2372	1.03062	0.142763	0.911957	9.06444e-07	4.53532e-05
GO:0006351	transcription, DNA-templated	0.228621	12521.8	13891	1.10934	0.25362	2.27845e-43	1.44841e-41	2600	2300.63	2371	1.03059	0.142702	0.911923	9.39866e-07	4.66705e-05
GO:0006796	phosphate-containing compound metabolic process	0.183617	10056.9	11322	1.1258	0.206715	2.78173e-43	1.75985e-41	2066	1828.12	1925	1.05299	0.115859	0.931752	3.6218e-14	7.11332e-12
GO:0071822	protein complex subunit organization	0.10783	5905.98	6927	1.17288	0.126472	3.39709e-43	2.13887e-41	1292	1143.24	1189	1.04003	0.0715618	0.920279	9.69759e-06	0.000375325
GO:1901700	response to oxygen-containing compound	0.141976	7776.15	8918	1.14684	0.162823	4.65122e-43	2.91454e-41	1426	1261.81	1310	1.03819	0.0788444	0.918654	8.94758e-06	0.00035142
GO:1901991	negative regulation of mitotic cell cycle phase transition	0.0147133	805.861	1220	1.51391	0.0222746	9.29332e-43	5.79577e-41	199	176.087	189	1.07333	0.0113753	0.949749	0.00122694	0.0256503
GO:1901653	cellular response to peptide	0.0303549	1662.57	2238	1.34611	0.040861	1.49545e-42	9.28239e-41	297	262.803	290	1.10349	0.0174541	0.976431	3.9675e-09	3.34669e-07
GO:0043068	positive regulation of programmed cell death	0.0611646	3350.04	4139	1.23551	0.0755692	2.24307e-42	1.38575e-40	597	528.261	547	1.03547	0.0329221	0.916248	0.00693632	0.0959809
GO:0012501	programmed cell death	0.0905499	4959.51	5897	1.18903	0.107666	2.38229e-42	1.46489e-40	1043	922.908	940	1.01852	0.0565754	0.901246	0.046703	0.384804
GO:0051248	negative regulation of protein metabolic process	0.100849	5523.59	6505	1.17768	0.118767	2.61218e-42	1.59877e-40	1094	968.036	1012	1.04542	0.0609088	0.925046	3.96078e-06	0.000174314
GO:0032870	cellular response to hormone stimulus	0.0589898	3230.93	4003	1.23896	0.0730861	5.92265e-42	3.60816e-40	548	484.903	527	1.08682	0.0317183	0.961679	7.466e-11	8.25589e-09
GO:2001242	regulation of intrinsic apoptotic signaling pathway	0.0103726	568.12	916	1.61234	0.0167242	1.27306e-41	7.71991e-40	155	137.153	138	1.00617	0.00830575	0.890323	0.477819	0.983517
GO:0006259	DNA metabolic process	0.0547725	2999.95	3742	1.24736	0.0683208	1.81535e-41	1.09579e-39	781	691.075	729	1.05488	0.043876	0.933419	2.35055e-06	0.000112476
GO:0097435	supramolecular fiber organization	0.0338345	1853.15	2448	1.32099	0.0446952	2.69796e-41	1.62112e-39	371	328.283	349	1.06311	0.0210051	0.940701	0.000168134	0.0047275
GO:0006417	regulation of translation	0.0322723	1767.59	2349	1.32893	0.0428877	3.32989e-41	1.99173e-39	427	377.835	392	1.03749	0.0235931	0.918033	0.0150029	0.171822
GO:0008219	cell death	0.0950422	5205.56	6144	1.18028	0.112176	8.14504e-41	4.8498e-39	1078	953.878	974	1.0211	0.0586217	0.903525	0.0249066	0.249624
GO:0042060	wound healing	0.0452582	2478.84	3153	1.27197	0.057567	9.74909e-41	5.77875e-39	472	417.654	433	1.03675	0.0260608	0.917373	0.0123908	0.148769
GO:1903507	negative regulation of nucleic acid-templated transcription	0.127202	6966.99	8026	1.152	0.146537	1.15176e-40	6.79641e-39	1194	1056.52	1080	1.02222	0.0650015	0.904523	0.0140969	0.164016
GO:0080134	regulation of response to stress	0.124104	6797.27	7845	1.15414	0.143233	1.26679e-40	7.44183e-39	1377	1218.45	1257	1.03164	0.0756545	0.912854	0.000283446	0.00751989
GO:0097190	apoptotic signaling pathway	0.0263268	1441.95	1967	1.36413	0.0359132	1.45603e-40	8.51549e-39	296	261.918	279	1.06522	0.0167921	0.942568	0.000498118	0.0122518
GO:1902679	negative regulation of RNA biosynthetic process	0.128175	7020.25	8081	1.1511	0.147542	1.49381e-40	8.6978e-39	1210	1070.68	1091	1.01898	0.0656636	0.901653	0.0305575	0.286604
GO:0019058	viral life cycle	0.0197138	1079.75	1537	1.42348	0.0280623	3.64666e-40	2.11394e-38	298	263.688	276	1.04669	0.0166115	0.926175	0.0118477	0.14584
GO:0032880	regulation of protein localization	0.0988619	5414.77	6359	1.17438	0.116102	5.2277e-40	3.01716e-38	1008	891.938	931	1.0438	0.0560337	0.923611	1.98703e-05	0.000712461
GO:0051026	chiasma assembly	0.00051364	28.1326	123	4.37215	0.00224571	1.06302e-39	6.1084e-38	8	7.07887	8	1.13012	0.000481493	1	0.375758	0.983517
GO:0006402	mRNA catabolic process	0.0120686	661.011	1022	1.54611	0.0186595	2.45912e-39	1.40694e-37	213	188.475	197	1.04523	0.0118568	0.924883	0.0360495	0.324027
GO:0031668	cellular response to extracellular stimulus	0.0194249	1063.92	1512	1.42116	0.0276059	3.33913e-39	1.90215e-37	208	184.051	202	1.09752	0.0121577	0.971154	5.3021e-06	0.000220792
GO:0051172	negative regulation of nitrogen compound metabolic process	0.158161	8662.65	9794	1.1306	0.178817	4.54669e-39	2.57887e-37	1562	1382.15	1413	1.02232	0.0850436	0.904609	0.00517486	0.0765985
GO:0000956	nuclear-transcribed mRNA catabolic process	0.0109133	597.733	941	1.57428	0.0171806	5.01219e-39	2.83071e-37	198	175.202	183	1.04451	0.0110141	0.924242	0.0454518	0.381182
GO:0036294	cellular response to decreased oxygen levels	0.0165359	905.686	1320	1.45746	0.0241003	6.81032e-39	3.82979e-37	190	168.123	175	1.0409	0.0105326	0.921053	0.067343	0.49455
GO:0032970	regulation of actin filament-based process	0.035778	1959.6	2550	1.30129	0.0465575	6.97299e-39	3.90458e-37	329	291.119	317	1.0889	0.0190791	0.963526	2.49413e-07	1.3396e-05
GO:0030029	actin filament-based process	0.052889	2896.78	3602	1.24345	0.0657647	7.10066e-39	3.95922e-37	490	433.581	466	1.07477	0.028047	0.95102	2.10546e-07	1.15441e-05
GO:1902905	positive regulation of supramolecular fiber organization	0.0149659	819.697	1215	1.48226	0.0221833	8.28663e-39	4.601e-37	164	145.117	156	1.07499	0.00938911	0.951219	0.00265062	0.0462593
GO:0002429	immune response-activating cell surface receptor signaling pathway	0.0221162	1211.33	1684	1.39021	0.0307462	9.06098e-39	5.00981e-37	284	251.3	263	1.04656	0.0158291	0.926056	0.0141094	0.164016
GO:0051253	negative regulation of RNA metabolic process	0.13307	7288.37	8338	1.14402	0.152234	1.20973e-38	6.66061e-37	1259	1114.04	1135	1.01882	0.0683118	0.901509	0.0288524	0.274327
GO:0048585	negative regulation of response to stimulus	0.152044	8327.59	9434	1.13286	0.172244	1.40721e-38	7.71564e-37	1439	1273.31	1353	1.06258	0.0814324	0.940236	9.48202e-14	1.70923e-11
GO:0044092	negative regulation of molecular function	0.10442	5719.21	6666	1.16555	0.121707	1.66636e-38	9.09859e-37	1135	1004.32	1033	1.02856	0.0621727	0.910132	0.00271561	0.0471373
GO:1903706	regulation of hemopoiesis	0.0413497	2264.77	2892	1.27695	0.0528017	1.72942e-38	9.40388e-37	441	390.223	406	1.04043	0.0244357	0.920635	0.00819206	0.109441
GO:0007599	hemostasis	0.0259662	1422.19	1928	1.35565	0.0352011	2.37691e-38	1.28715e-36	311	275.191	279	1.01384	0.0167921	0.897106	0.281602	0.983517
GO:0034248	regulation of cellular amide metabolic process	0.0354836	1943.47	2527	1.30025	0.0461375	2.51512e-38	1.35641e-36	461	407.92	424	1.03942	0.0255191	0.91974	0.00836548	0.111348
GO:0002768	immune response-regulating cell surface receptor signaling pathway	0.0261608	1432.85	1940	1.35394	0.0354202	2.69427e-38	1.4471e-36	315	278.731	290	1.04043	0.0174541	0.920635	0.0234555	0.237241
GO:0045892	negative regulation of transcription, DNA-templated	0.124778	6834.21	7851	1.14878	0.143342	2.92188e-38	1.56297e-36	1150	1017.59	1046	1.02792	0.0629552	0.909565	0.00312671	0.0528848
GO:0043618	regulation of transcription from RNA polymerase II promoter in response to stress	0.00690522	378.206	654	1.72922	0.0119406	3.04585e-38	1.62269e-36	113	99.9891	107	1.07012	0.00643996	0.946903	0.0195684	0.207161
GO:0070727	cellular macromolecule localization	0.107793	5903.94	6859	1.16177	0.12523	3.65959e-38	1.9418e-36	1250	1106.07	1179	1.06593	0.07096	0.9432	2.52237e-13	4.20151e-11
GO:0034613	cellular protein localization	0.107268	5875.2	6827	1.162	0.124646	4.55426e-38	2.40681e-36	1239	1096.34	1169	1.06628	0.0703581	0.943503	2.38685e-13	4.02675e-11
GO:0006357	regulation of transcription from RNA polymerase II promoter	0.208314	11409.5	12644	1.1082	0.230852	6.29337e-38	3.31258e-36	1970	1743.17	1846	1.05899	0.111104	0.937056	1.31841e-16	3.69128e-14
GO:0034620	cellular response to unfolded protein	0.00736585	403.435	686	1.7004	0.0125249	6.37704e-38	3.34325e-36	121	107.068	115	1.07408	0.00692146	0.950413	0.0107364	0.13472
[truncated: 12,908 more rows]

## Sheet: Lance-allPeaks-downsamp
ID	name	Binom_Genome_Fraction	Binom_Expected	Binom_Observed_Region_Hits	Binom_Fold_Enrichment	Binom_Region_Set_Coverage	Binom_Raw_PValue	Binom_Adjp_BH	Hyper_Total_Genes	Hyper_Expected	Hyper_Observed_Gene_Hits	Hyper_Fold_Enrichment	Hyper_Gene_Set_Coverage	Hyper_Term_Gene_Coverage	Hyper_Raw_PValue	Hyper_Adjp_BH
[truncated: 13,159 more rows]

[truncated: 9 more sheets: RCL-allPeaks-downsamp, ChIPR-allUniq, HMM-allUniq, Lance-allUniq, RCL-allUniq, ChIPR-uniq-downSamp, HMM-uniq-downSamp, Lance-uniq-downSamp, RCL-uniq-downSamp]
