# Supplementary material for: Unsupervised contrastive peak caller for ATAC-seq
Source: Genome Res. 2023 Jul;33(7):1133–44. doi: 10.1101/gr.277677.123 (PMC10538491; doi:10.1101/gr.277677.123)
Supplement: Supplement 3 [file Supplemental_Table.zip › Supplemental_Table_S3.xlsx]

## Sheet: Overview
GO analysis for day 9.5 mouse placenta data
*-allPeaks-downsamp	GO analysis using all peaks of each tool, downsampled to the smallest or second smallest number of peaks
*-allUniq	GO analysis using all unique peaks of each tool
*-uniq-downsamp	GO analysis using unique peaks of each tool, downsampled to the smallest or second smallest number of peaks

## Sheet: ChIPR-allPeaks-downsamp
ID	name	Binom_Genome_Fraction	Binom_Expected	Binom_Observed_Region_Hits	Binom_Fold_Enrichment	Binom_Region_Set_Coverage	Binom_Raw_PValue	Binom_Adjp_BH	Hyper_Total_Genes	Hyper_Expected	Hyper_Observed_Gene_Hits	Hyper_Fold_Enrichment	Hyper_Gene_Set_Coverage	Hyper_Term_Gene_Coverage	Hyper_Raw_PValue	Hyper_Adjp_BH
GO:0044260	cellular macromolecule metabolic process	0.419878	1334.79	1543	1.15599	0.485373	5.72645e-14	4.0549e-10	5948	1066.16	1483	1.39097	0.386701	0.249328	5.4242e-59	7.10028e-55
GO:0044237	cellular metabolic process	0.503585	1600.9	1810	1.13062	0.569361	6.19542e-14	4.0549e-10	7645	1370.35	1806	1.31791	0.470926	0.236233	1.16268e-57	7.60975e-54
GO:0006974	cellular response to DNA damage stimulus	0.0433609	137.844	225	1.63228	0.070777	1.78349e-12	7.78196e-09	636	114.001	204	1.78945	0.0531943	0.320755	1.46321e-18	4.25632e-16
GO:0044238	primary metabolic process	0.506081	1608.83	1800	1.11882	0.566216	6.21796e-12	1.85882e-08	7840	1405.3	1795	1.27731	0.468057	0.228954	2.96799e-46	7.7702e-43
GO:0008152	metabolic process	0.548466	1743.57	1932	1.10807	0.607738	8.4176e-12	1.85882e-08	8684	1556.59	1950	1.25274	0.508475	0.224551	8.20446e-46	1.78994e-42
GO:0071704	organic substance metabolic process	0.529977	1684.8	1874	1.1123	0.589494	8.52016e-12	1.85882e-08	8229	1475.03	1877	1.27252	0.489439	0.228096	2.3151e-48	7.57618e-45
GO:0006281	DNA repair	0.0249957	79.4613	144	1.8122	0.0452973	2.59892e-11	4.85998e-08	408	73.133	135	1.84595	0.0352021	0.330882	7.55943e-14	1.62218e-11
GO:0043170	macromolecule metabolic process	0.455129	1446.86	1623	1.12174	0.510538	2.16403e-10	3.54089e-07	6610	1184.83	1572	1.32678	0.409909	0.237821	8.34907e-49	3.64298e-45
GO:0006396	RNA processing	0.0459819	146.177	221	1.51187	0.0695187	2.00796e-09	2.92047e-06	754	135.153	202	1.49461	0.0526727	0.267904	5.33298e-10	7.93281e-08
GO:0007005	mitochondrion organization	0.0272965	86.7756	146	1.6825	0.0459264	2.41232e-09	3.15773e-06	442	79.2274	134	1.69133	0.0349413	0.303167	1.02152e-10	1.65082e-08
GO:0006996	organelle organization	0.174193	553.759	671	1.21172	0.211073	5.02349e-08	5.71263e-05	2547	456.543	628	1.37555	0.163755	0.246565	5.59712e-20	1.87862e-17
GO:0006259	DNA metabolic process	0.0424818	135.05	200	1.48094	0.0629129	5.23694e-08	5.71263e-05	657	117.766	188	1.59639	0.0490222	0.286149	5.63385e-12	1.0688e-09
GO:0090304	nucleic acid metabolic process	0.247551	786.963	915	1.1627	0.287826	1.25596e-07	0.000126466	3314	594.026	844	1.42081	0.220078	0.254677	1.23228e-32	1.84089e-29
GO:0044265	cellular macromolecule catabolic process	0.0447709	142.327	205	1.44035	0.0644857	2.45835e-07	0.000219821	680	121.888	181	1.48497	0.0471969	0.266176	7.20468e-09	8.54261e-07
GO:0033554	cellular response to stress	0.1061	337.293	428	1.26893	0.134633	2.59867e-07	0.000219821	1379	247.182	388	1.56969	0.101173	0.281363	2.85227e-22	1.06675e-19
GO:0010498	proteasomal protein catabolic process	0.0175729	55.8641	97	1.73636	0.0305127	2.93774e-07	0.000219821	258	46.2458	85	1.838	0.0221643	0.329457	3.82042e-09	4.85527e-07
GO:0009057	macromolecule catabolic process	0.0509939	162.11	228	1.40646	0.0717207	2.94359e-07	0.000219821	769	137.841	203	1.47271	0.0529335	0.263979	1.82074e-09	2.43198e-07
GO:0000278	mitotic cell cycle	0.0334657	106.387	161	1.51334	0.0506449	3.06299e-07	0.000219821	452	81.0199	139	1.71563	0.0362451	0.307522	1.4941e-11	2.67914e-09
GO:0043161	proteasome-mediated ubiquitin-dependent protein catabolic process	0.0166589	52.9588	93	1.75608	0.0292545	3.19068e-07	0.000219821	248	44.4534	81	1.82213	0.0211213	0.326613	1.36726e-08	1.50399e-06
GO:0034641	cellular nitrogen compound metabolic process	0.310811	988.068	1119	1.13251	0.351998	3.80784e-07	0.000249223	4393	787.434	1064	1.35122	0.277445	0.242203	1.2657e-32	1.84089e-29
GO:1903047	mitotic cell cycle process	0.0294249	93.5417	143	1.52873	0.0449827	8.19994e-07	0.000511129	403	72.2367	122	1.68889	0.0318123	0.302729	7.69997e-10	1.09235e-07
GO:0044267	cellular protein metabolic process	0.233456	742.156	857	1.15474	0.269582	1.19005e-06	0.000672418	3162	566.781	793	1.39913	0.20678	0.250791	3.9998e-28	2.49321e-25
GO:0006511	ubiquitin-dependent protein catabolic process	0.030403	96.6511	146	1.51059	0.0459264	1.19025e-06	0.000672418	434	77.7934	126	1.61967	0.0328553	0.290323	6.99106e-09	8.39568e-07
GO:0043632	modification-dependent macromolecule catabolic process	0.0309366	98.3473	148	1.50487	0.0465555	1.23285e-06	0.000672418	449	80.4821	128	1.59041	0.0333768	0.285078	1.75948e-08	1.90344e-06
GO:0019941	modification-dependent protein catabolic process	0.0304799	96.8955	146	1.50678	0.0459264	1.35915e-06	0.000711653	440	78.8689	126	1.59759	0.0328553	0.286364	1.70313e-08	1.85783e-06
GO:0044257	cellular protein catabolic process	0.0362028	115.089	167	1.45105	0.0525322	2.12922e-06	0.00107198	520	93.2087	145	1.55565	0.0378097	0.278846	9.8281e-09	1.10905e-06
GO:0051603	proteolysis involved in cellular protein catabolic process	0.0349557	111.124	162	1.45783	0.0509594	2.34049e-06	0.0011347	501	89.803	141	1.5701	0.0367666	0.281437	8.28447e-09	9.68248e-07
GO:0006139	nucleobase-containing compound metabolic process	0.277151	881.062	996	1.13045	0.313306	3.713e-06	0.00171195	3795	680.244	933	1.37157	0.243285	0.24585	2.13168e-30	2.14644e-27
GO:0046483	heterocycle metabolic process	0.284468	904.325	1020	1.12791	0.320856	3.79271e-06	0.00171195	3925	703.546	959	1.36309	0.250065	0.244331	2.57777e-30	2.41022e-27
GO:0070647	protein modification by small protein conjugation or removal	0.059266	188.407	250	1.32692	0.0786411	5.55935e-06	0.00242573	788	141.247	224	1.58587	0.0584094	0.284264	1.04338e-13	2.20288e-11
GO:0002181	cytoplasmic translation	0.00180661	5.7432	19	3.30826	0.00597672	9.48543e-06	0.00395564	49	8.78313	18	2.04938	0.00469361	0.367347	0.00138693	0.0488034
GO:0006807	nitrogen compound metabolic process	0.336825	1070.77	1186	1.10762	0.373073	9.67001e-06	0.00395564	4726	847.124	1131	1.33511	0.294915	0.239314	9.94858e-33	1.84089e-29
GO:0016071	mRNA metabolic process	0.0342115	108.758	155	1.42518	0.0487575	1.2267e-05	0.00486591	497	89.086	140	1.57151	0.0365059	0.28169	8.78891e-09	1.01811e-06
GO:0030163	protein catabolic process	0.0388302	123.441	172	1.39338	0.0541051	1.4081e-05	0.00542118	554	99.3031	150	1.51053	0.0391134	0.270758	4.39783e-08	4.42827e-06
GO:0034660	ncRNA metabolic process	0.0210372	66.8773	103	1.54013	0.0324001	2.02368e-05	0.00756856	423	75.8217	97	1.27932	0.0252933	0.229314	0.00496976	0.122512
GO:0032446	protein modification by small protein conjugation	0.0499228	158.704	211	1.32952	0.0663731	2.69795e-05	0.00981003	666	119.379	189	1.58319	0.0492829	0.283784	1.09249e-11	1.98621e-09
GO:0006725	cellular aromatic compound metabolic process	0.291119	925.469	1030	1.11295	0.324001	2.88325e-05	0.0101414	3972	711.971	967	1.3582	0.252151	0.243454	5.44384e-30	4.75066e-27
GO:0016567	protein ubiquitination	0.0472587	150.235	201	1.3379	0.0632274	2.94403e-05	0.0101414	626	112.209	179	1.59524	0.0466754	0.285942	1.95366e-11	3.40978e-09
GO:1901360	organic cyclic compound metabolic process	0.301345	957.977	1063	1.10963	0.334382	3.1202e-05	0.0104727	4156	744.953	1000	1.34237	0.260756	0.240616	3.91193e-29	3.01218e-26
GO:0010467	gene expression	0.24454	777.393	874	1.12427	0.274929	4.47838e-05	0.0146555	3161	566.601	795	1.4031	0.207301	0.251503	1.27126e-28	8.75831e-26
GO:0006302	double-strand break repair	0.00921744	29.3023	53	1.80873	0.0166719	4.78723e-05	0.0152288	149	26.7079	50	1.87211	0.0130378	0.33557	3.18572e-06	0.000246752
GO:0043412	macromolecule modification	0.220855	702.099	795	1.13232	0.250079	4.88624e-05	0.0152288	2847	510.318	720	1.41089	0.187745	0.252898	2.11941e-26	1.10973e-23
GO:0034470	ncRNA processing	0.0153161	48.6898	78	1.60198	0.024536	5.80282e-05	0.0176649	322	57.7177	73	1.26478	0.0190352	0.226708	0.017228	0.283058
GO:0006839	mitochondrial transport	0.0100252	31.87	56	1.75714	0.0176156	6.32731e-05	0.0188237	182	32.623	51	1.56331	0.0132986	0.28022	0.00049969	0.0218761
GO:0016180	snRNA processing	0.000665748	2.11641	10	4.72498	0.00314564	7.31439e-05	0.0212768	23	4.12269	8	1.94048	0.00208605	0.347826	0.0407207	0.427796
GO:0010212	response to ionizing radiation	0.0117968	37.5021	63	1.67991	0.0198175	8.07459e-05	0.0229282	152	27.2456	52	1.90856	0.0135593	0.342105	1.05842e-06	9.17527e-05
GO:0006260	DNA replication	0.00989302	31.4499	55	1.74881	0.017301	8.23245e-05	0.0229282	161	28.8589	53	1.83652	0.0138201	0.329192	3.14549e-06	0.000245086
GO:0010608	posttranscriptional regulation of gene expression	0.0258769	82.2625	118	1.43443	0.0371186	9.98912e-05	0.0272412	394	70.6235	108	1.52924	0.0281617	0.274112	1.76743e-06	0.000144597
GO:0048285	organelle fission	0.0199304	63.3589	95	1.49939	0.0298836	0.000105586	0.0279054	327	58.6139	82	1.39898	0.021382	0.250765	0.000693257	0.0285369
GO:0015031	protein transport	0.0810907	257.787	317	1.22969	0.0997169	0.000106591	0.0279054	1082	193.946	283	1.45917	0.073794	0.261553	3.10229e-12	5.97191e-10
GO:0006283	transcription-coupled nucleotide-excision repair	0.000330644	1.05112	7	6.65958	0.00220195	0.000112385	0.0288454	10	1.79248	6	3.34733	0.00156454	0.6	0.00358071	0.0969938
GO:0032543	mitochondrial translation	0.0014941	4.74974	15	3.15807	0.00471846	0.000129682	0.032645	48	8.60388	15	1.7434	0.00391134	0.3125	0.0176731	0.289176
GO:0008380	RNA splicing	0.0216518	68.831	101	1.46736	0.031771	0.000140252	0.0346395	332	59.5102	93	1.56276	0.0242503	0.28012	3.39452e-06	0.000261378
GO:0007141	male meiosis I	0.000725022	2.30485	10	4.33868	0.00314564	0.00014515	0.0351855	24	4.30194	8	1.85963	0.00208605	0.333333	0.0517851	0.483155
GO:0006417	regulation of translation	0.0222838	70.8401	103	1.45398	0.0324001	0.00016725	0.0388903	331	59.3309	94	1.58433	0.0245111	0.283988	1.59066e-06	0.000132623
GO:0006310	DNA recombination	0.0113915	36.2137	60	1.65683	0.0188739	0.000167258	0.0388903	184	32.9815	57	1.72824	0.0148631	0.309783	1.11509e-05	0.0007226
GO:0006397	mRNA processing	0.0294319	93.5639	130	1.38942	0.0408934	0.000169347	0.0388903	406	72.7745	118	1.62145	0.0307692	0.29064	1.94927e-08	2.07446e-06
GO:0044248	cellular catabolic process	0.0754872	239.974	295	1.2293	0.0927965	0.000190062	0.0425324	1142	204.701	262	1.27992	0.0683181	0.229422	6.07723e-06	0.000434705
GO:0033365	protein localization to organelle	0.0401057	127.496	169	1.32553	0.0531614	0.000191705	0.0425324	513	91.954	151	1.64213	0.0393742	0.294347	7.61102e-11	1.26112e-08
GO:0043543	protein acylation	0.00908301	28.8749	50	1.73161	0.0157282	0.000209971	0.0458086	165	29.5758	47	1.58913	0.0122555	0.284849	0.000548455	0.0233521
GO:0042407	cristae formation	0.00106735	3.3931	12	3.53659	0.00377477	0.000216985	0.0465628	14	2.50947	11	4.3834	0.00286832	0.785714	1.29136e-06	0.000110483
GO:0006457	protein folding	0.00703005	22.3485	41	1.83457	0.0128971	0.00024187	0.0504497	160	28.6796	38	1.32498	0.00990874	0.2375	0.0374202	0.422644
GO:0006335	DNA replication-dependent nucleosome assembly	0.000375641	1.19416	7	5.86185	0.00220195	0.000242806	0.0504497	33	5.91517	7	1.1834	0.00182529	0.212121	0.378093	1
GO:0046907	intracellular transport	0.0729731	231.982	285	1.22855	0.0896508	0.000253709	0.0515508	1013	181.578	256	1.40986	0.0667536	0.252715	1.35833e-09	1.87163e-07
GO:0022402	cell cycle process	0.0556758	176.994	224	1.26558	0.0704624	0.000255982	0.0515508	714	127.983	195	1.52364	0.0508475	0.273109	1.91324e-10	3.01739e-08
GO:0044772	mitotic cell cycle phase transition	0.0101608	32.3013	54	1.67176	0.0169865	0.000278171	0.0551705	125	22.4059	43	1.91913	0.0112125	0.344	7.44655e-06	0.000521259
GO:0034248	regulation of cellular amide metabolic process	0.0250166	79.5279	112	1.40831	0.0352312	0.000287015	0.056075	363	65.0668	104	1.59836	0.0271186	0.286501	2.86346e-07	2.69659e-05
GO:0000280	nuclear division	0.0177453	56.4123	84	1.48904	0.0264234	0.000314513	0.0605438	298	53.4158	73	1.36664	0.0190352	0.244966	0.00253542	0.0771829
GO:0045184	establishment of protein localization	0.0882924	280.682	337	1.20065	0.106008	0.000335453	0.0636389	1167	209.182	303	1.4485	0.0790091	0.25964	1.2955e-12	2.60893e-10
GO:0050686	negative regulation of mRNA processing	0.00184067	5.8515	16	2.73434	0.00503303	0.000384677	0.0719345	34	6.09441	16	2.62535	0.0041721	0.470588	9.08361e-05	0.00500812
GO:0007098	centrosome cycle	0.00384665	12.2285	26	2.12618	0.00817867	0.000393846	0.0721989	69	12.3681	23	1.85963	0.00599739	0.333333	0.00151283	0.0518064
GO:0016197	endosomal transport	0.0137991	43.8673	68	1.55013	0.0213904	0.000399171	0.0721989	216	38.7175	62	1.60135	0.0161669	0.287037	6.28344e-05	0.00360747
GO:0044770	cell cycle phase transition	0.0108156	34.3827	56	1.62873	0.0176156	0.000402637	0.0721989	134	24.0192	45	1.8735	0.011734	0.335821	9.45442e-06	0.000622042
GO:0007067	mitotic nuclear division	0.0100944	32.0901	53	1.6516	0.0166719	0.000413984	0.0732305	158	28.3211	45	1.58892	0.011734	0.28481	0.000712409	0.0288448
GO:0046686	response to cadmium ion	0.00305681	9.71758	22	2.26394	0.00692042	0.000473441	0.0826312	56	10.0379	18	1.79321	0.00469361	0.321429	0.00722207	0.158088
GO:0031023	microtubule organizing center organization	0.00477019	15.1645	30	1.97831	0.00943693	0.000480213	0.0827103	80	14.3398	26	1.81314	0.00677966	0.325	0.00117845	0.0436995
GO:0000724	double-strand break repair via homologous recombination	0.00522217	16.6013	32	1.92756	0.0100661	0.000490765	0.0834301	80	14.3398	31	2.16182	0.00808344	0.3875	9.1633e-06	0.000611977
GO:0007007	inner mitochondrial membrane organization	0.00151995	4.83192	14	2.8974	0.0044039	0.000497578	0.0835038	23	4.12269	13	3.15328	0.00338983	0.565217	3.64667e-05	0.0022306
GO:0007140	male meiosis	0.00227131	7.2205	18	2.4929	0.00566216	0.000506947	0.0839993	52	9.32087	14	1.50201	0.00365059	0.269231	0.070195	0.589386
GO:0042770	signal transduction in response to DNA damage	0.00373011	11.858	25	2.10828	0.00786411	0.000566172	0.0926399	49	8.78313	21	2.39095	0.00547588	0.428571	4.35605e-05	0.00261563
GO:0090150	establishment of protein localization to membrane	0.00830415	26.3989	45	1.70462	0.0141554	0.000576651	0.0931896	133	23.8399	39	1.63591	0.0101695	0.293233	0.000850353	0.0336288
GO:0010965	regulation of mitotic sister chromatid separation	0.00312418	9.93178	22	2.21511	0.00692042	0.000627112	0.100108	49	8.78313	20	2.27709	0.00521512	0.408163	0.000149473	0.00782641
GO:0070585	protein localization to mitochondrion	0.00445048	14.1481	28	1.97907	0.0088078	0.000720127	0.112302	67	12.0096	25	2.08167	0.00651891	0.373134	0.00013416	0.00710994
GO:0045851	pH reduction	0.00195565	6.217	16	2.57359	0.00503303	0.000726439	0.112302	35	6.27366	12	1.91276	0.00312907	0.342857	0.0152972	0.258454
GO:0051297	centrosome organization	0.004234	13.4599	27	2.00596	0.00849324	0.000729235	0.112302	74	13.2643	24	1.80937	0.00625815	0.324324	0.00184585	0.0607883
GO:0016073	snRNA metabolic process	0.00196259	6.23908	16	2.56448	0.00503303	0.000753521	0.114693	38	6.8114	13	1.90856	0.00338983	0.342105	0.0120601	0.220051
GO:0006464	cellular protein modification process	0.204636	650.537	724	1.11293	0.227745	0.000763341	0.114852	2593	464.789	658	1.4157	0.171578	0.25376	2.2521e-24	1.09185e-21
GO:0090232	positive regulation of spindle checkpoint	0.000457516	1.45444	7	4.81284	0.00220195	0.00077263	0.114929	8	1.43398	4	2.78944	0.00104302	0.5	0.0391563	0.422644
GO:0009059	macromolecule biosynthetic process	0.240012	762.997	840	1.10092	0.264234	0.000827882	0.121764	2966	531.648	757	1.42387	0.197392	0.255226	3.32167e-29	2.71754e-26
GO:1903441	protein localization to ciliary membrane	0.000226113	0.718812	5	6.95592	0.00157282	0.000881206	0.128167	7	1.25473	5	3.98491	0.00130378	0.714286	0.00280915	0.0817151
GO:0016070	RNA metabolic process	0.224236	712.847	787	1.10402	0.247562	0.000969683	0.138276	2859	512.469	711	1.3874	0.185398	0.248688	7.21519e-24	3.14823e-21
GO:1901576	organic substance biosynthetic process	0.289917	921.647	1002	1.08718	0.315194	0.000971838	0.138276	3750	672.178	929	1.38207	0.242242	0.247733	1.52727e-31	1.9992e-28
GO:0034645	cellular macromolecule biosynthetic process	0.238053	756.769	832	1.09941	0.261717	0.00102767	0.142867	2937	526.45	749	1.42274	0.195306	0.255022	9.4605e-29	6.87988e-26
GO:0006886	intracellular protein transport	0.0433842	137.918	175	1.26887	0.0550488	0.00104819	0.142867	580	103.963	153	1.47167	0.0398957	0.263793	1.91499e-07	1.81647e-05
GO:0043063	intercellular bridge organization	6.10333e-05	0.194025	3	15.4619	0.000943693	0.0010524	0.142867	1	0.179248	1	5.57888	0.000260756	1	0.179248	0.776937
GO:0032287	peripheral nervous system myelin maintenance	0.00048329	1.53638	7	4.55617	0.00220195	0.00105736	0.142867	8	1.43398	4	2.78944	0.00104302	0.5	0.0391563	0.422644
GO:0043618	regulation of transcription from RNA polymerase II promoter in response to stress	0.00368639	11.719	24	2.04795	0.00754954	0.00105868	0.142867	48	8.60388	17	1.97585	0.00443286	0.354167	0.00292687	0.0842037
GO:0007033	vacuole organization	0.00788749	25.0743	42	1.67502	0.0132117	0.00118667	0.158505	129	23.1229	37	1.60014	0.00964798	0.286822	0.00176	0.058473
GO:1904261	positive regulation of basement membrane assembly involved in embryonic body morphogenesis	0.000361361	1.14877	6	5.223	0.00188739	0.00120161	0.15888	5	0.896237	3	3.34733	0.000782269	0.6	0.0431976	0.431976
GO:0051865	protein autoubiquitination	0.00351365	11.1699	23	2.05911	0.00723498	0.00123908	0.160939	58	10.3963	21	2.01994	0.00547588	0.362069	0.000716162	0.0288448
GO:0045116	protein neddylation	0.000497791	1.58248	7	4.42345	0.00220195	0.00125037	0.160939	14	2.50947	6	2.39095	0.00156454	0.428571	0.0267242	0.359527
GO:0051306	mitotic sister chromatid separation	0.000245228	0.779581	5	6.41371	0.00157282	0.00125823	0.160939	3	0.537743	3	5.57888	0.000782269	1	0.00575546	0.134775
GO:0007051	spindle organization	0.00695358	22.1054	38	1.71903	0.0119534	0.00126636	0.160939	123	22.0474	35	1.58749	0.00912647	0.284553	0.00266415	0.0794827
GO:0000209	protein polyubiquitination	0.0144566	45.9575	68	1.47963	0.0213904	0.00128233	0.161401	173	31.0098	60	1.93487	0.0156454	0.346821	9.42301e-08	9.20501e-06
GO:0071806	protein transmembrane transport	0.00374728	11.9126	24	2.01467	0.00754954	0.00131071	0.163402	60	10.7548	22	2.04559	0.00573664	0.366667	0.00044136	0.0197181
GO:0009058	biosynthetic process	0.295292	938.734	1017	1.08337	0.319912	0.00133673	0.165074	3833	687.056	945	1.37543	0.246415	0.246543	2.44093e-31	2.90471e-28
GO:0006403	RNA localization	0.00869979	27.6566	45	1.6271	0.0141554	0.00142212	0.172561	159	28.5004	41	1.43858	0.010691	0.257862	0.00828128	0.174842
GO:0048102	autophagic cell death	0.000252286	0.802018	5	6.23428	0.00157282	0.00142373	0.172561	7	1.25473	4	3.18793	0.00104302	0.571429	0.0227705	0.323984
GO:0007017	microtubule-based process	0.0421185	133.895	169	1.26219	0.0531614	0.00156459	0.187895	584	104.68	149	1.42338	0.0388527	0.255137	2.21651e-06	0.000178
GO:1902099	regulation of metaphase/anaphase transition of cell cycle	0.00293769	9.33891	20	2.14158	0.00629129	0.00158942	0.189141	47	8.42463	18	2.13659	0.00469361	0.382979	0.000787722	0.0313413
GO:0007093	mitotic cell cycle checkpoint	0.00729705	23.1973	39	1.68123	0.012268	0.00162448	0.191571	107	19.1795	34	1.77273	0.00886571	0.317757	0.000364114	0.0169617
GO:0030889	negative regulation of B cell proliferation	0.00153747	4.88763	13	2.65977	0.00408934	0.00164618	0.192397	18	3.22646	8	2.4795	0.00208605	0.444444	0.00837595	0.175426
GO:0006369	termination of RNA polymerase II transcription	0.000155919	0.495667	4	8.06993	0.00125826	0.00169505	0.193092	5	0.896237	3	3.34733	0.000782269	0.6	0.0431976	0.431976
GO:0006473	protein acetylation	0.00707665	22.4966	38	1.68914	0.0119534	0.00170604	0.193092	131	23.4814	35	1.49054	0.00912647	0.267176	0.00790934	0.168896
GO:0051560	mitochondrial calcium ion homeostasis	0.00117786	3.74442	11	2.93771	0.00346021	0.00171032	0.193092	22	3.94345	8	2.02868	0.00208605	0.363636	0.0313448	0.379501
GO:0060213	positive regulation of nuclear-transcribed mRNA poly(A) tail shortening	0.000835885	2.65728	9	3.38693	0.00283108	0.00171113	0.193092	12	2.15097	7	3.25435	0.00182529	0.583333	0.00201146	0.0650124
GO:0006475	internal protein amino acid acetylation	0.00637526	20.267	35	1.72695	0.0110098	0.00177822	0.198427	116	20.7927	32	1.539	0.0083442	0.275862	0.00654991	0.147317
GO:0016129	phytosteroid biosynthetic process	7.35574e-05	0.233839	3	12.8293	0.000943693	0.00178872	0.198427	3	0.537743	2	3.71925	0.000521512	0.666667	0.0848574	0.621965
GO:0006289	nucleotide-excision repair	0.00275889	8.77052	19	2.16635	0.00597672	0.00180527	0.19858	51	9.14162	18	1.96902	0.00469361	0.352941	0.00233345	0.0728995
GO:0007006	mitochondrial membrane organization	0.00615266	19.5593	34	1.7383	0.0106952	0.00184686	0.201462	91	16.3115	32	1.9618	0.0083442	0.351648	6.43835e-05	0.00368026
GO:0019538	protein metabolic process	0.269506	856.76	930	1.08549	0.292545	0.00195221	0.210784	3734	669.31	865	1.29238	0.225554	0.231655	2.13313e-19	6.81041e-17
GO:0016236	macroautophagy	0.00617706	19.6369	34	1.73144	0.0106952	0.00196453	0.210784	97	17.387	29	1.66791	0.00756193	0.298969	0.00269328	0.0800559
GO:0035967	cellular response to topologically incorrect protein	0.00409594	13.021	25	1.91998	0.00786411	0.0019912	0.211909	76	13.6228	23	1.68834	0.00599739	0.302632	0.00598577	0.138246
GO:1903312	negative regulation of mRNA metabolic process	0.00280316	8.91126	19	2.13213	0.00597672	0.00214723	0.226671	43	7.70764	19	2.46509	0.00495437	0.44186	6.01601e-05	0.00346914
GO:1903322	positive regulation of protein modification by small protein conjugation or removal	0.0121923	38.7593	58	1.49642	0.0182447	0.00217996	0.228286	130	23.3022	45	1.93115	0.011734	0.346154	3.82484e-06	0.000287925
GO:0006264	mitochondrial DNA replication	0.000408118	1.29741	6	4.62461	0.00188739	0.00220249	0.228815	10	1.79248	6	3.34733	0.00156454	0.6	0.00358071	0.0969938
GO:0031572	G2 DNA damage checkpoint	0.00260292	8.27468	18	2.17531	0.00566216	0.00224299	0.231187	38	6.8114	16	2.349	0.0041721	0.421053	0.000444587	0.0197947
GO:0044249	cellular biosynthetic process	0.286827	911.822	985	1.08025	0.309846	0.00231928	0.237183	3683	660.168	912	1.38146	0.23781	0.247624	8.4324e-31	9.19835e-28
GO:0043968	histone H2A acetylation	0.00105316	3.348	10	2.98686	0.00314564	0.00241532	0.24509	16	2.86796	8	2.78944	0.00208605	0.5	0.00345458	0.0946035
GO:0016573	histone acetylation	0.00602932	19.1672	33	1.72169	0.0103806	0.00246427	0.246875	106	19.0002	30	1.57893	0.00782269	0.283019	0.00560198	0.133991
GO:0018394	peptidyl-lysine acetylation	0.00626941	19.9305	34	1.70593	0.0106952	0.00247064	0.246875	113	20.255	31	1.53049	0.00808344	0.274336	0.00801834	0.169699
GO:0036003	positive regulation of transcription from RNA polymerase II promoter in response to stress	0.00161733	5.14148	13	2.52845	0.00408934	0.00253225	0.249592	23	4.12269	8	1.94048	0.00208605	0.347826	0.0407207	0.427796
GO:1901575	organic substance catabolic process	0.0871393	277.016	323	1.166	0.101604	0.00253596	0.249592	1322	236.965	290	1.22381	0.0756193	0.219365	7.2196e-05	0.0040911
GO:0090656	t-circle formation	8.35912e-05	0.265737	3	11.2894	0.000943693	0.00256388	0.250457	5	0.896237	3	3.34733	0.000782269	0.6	0.0431976	0.431976
GO:0006261	DNA-dependent DNA replication	0.00581007	18.4702	32	1.73252	0.0100661	0.00258361	0.250514	94	16.8493	31	1.83984	0.00808344	0.329787	0.000314172	0.0147932
GO:0006336	DNA replication-independent nucleosome assembly	0.00089195	2.83551	9	3.17403	0.00283108	0.00262789	0.252934	30	5.37742	8	1.4877	0.00208605	0.266667	0.155332	0.776937
GO:0030071	regulation of mitotic metaphase/anaphase transition	0.00286134	9.09619	19	2.08879	0.00597672	0.00267804	0.255734	45	8.06614	17	2.10758	0.00443286	0.377778	0.00130548	0.0467827
GO:0070126	mitochondrial translational termination	2.37149e-05	0.0753896	2	26.5289	0.000629129	0.00270216	0.255734	2	0.358495	2	5.57888	0.000521512	1	0.0321228	0.379501
GO:1903526	negative regulation of membrane tubulation	8.53242e-05	0.271246	3	11.0601	0.000943693	0.00271559	0.255734	2	0.358495	2	5.57888	0.000521512	1	0.0321228	0.379501
GO:0097167	circadian regulation of translation	8.57672e-05	0.272654	3	11.003	0.000943693	0.00275524	0.257615	4	0.71699	3	4.18416	0.000782269	0.75	0.0199289	0.300541
GO:0006412	translation	0.0218992	69.6176	94	1.35023	0.029569	0.00279981	0.258943	373	66.8593	89	1.33115	0.0232073	0.238606	0.00216009	0.0684638
GO:0000387	spliceosomal snRNP assembly	0.00144499	4.59364	12	2.61231	0.00377477	0.002809	0.258943	34	6.09441	12	1.96902	0.00312907	0.352941	0.0119616	0.220051
GO:0016242	negative regulation of macroautophagy	0.00144916	4.60687	12	2.6048	0.00377477	0.00287362	0.262922	27	4.83968	10	2.06625	0.00260756	0.37037	0.0146926	0.253729
GO:0035966	response to topologically incorrect protein	0.00681874	21.6768	36	1.66076	0.0113243	0.00289235	0.262922	108	19.3587	34	1.75631	0.00886571	0.314815	0.000441101	0.0197181
GO:0018393	internal peptidyl-lysine acetylation	0.00610425	19.4054	33	1.70056	0.0103806	0.00296373	0.26755	110	19.7172	30	1.52151	0.00782269	0.272727	0.00980993	0.19575
GO:0031570	DNA integrity checkpoint	0.00634776	20.1795	34	1.68488	0.0106952	0.00298413	0.26755	101	18.104	32	1.76757	0.0083442	0.316832	0.000565266	0.0238688
GO:0006518	peptide metabolic process	0.0307819	97.8556	126	1.28761	0.0396351	0.0030921	0.275344	495	88.7275	116	1.30737	0.0302477	0.234343	0.00104059	0.039368
GO:0000077	DNA damage checkpoint	0.00613702	19.5096	33	1.69148	0.0103806	0.00320792	0.282518	95	17.0285	31	1.82048	0.00808344	0.326316	0.000387282	0.0177339
GO:0043620	regulation of DNA-templated transcription in response to stress	0.00425351	13.5219	25	1.84885	0.00786411	0.00321583	0.282518	53	9.50012	18	1.89471	0.00469361	0.339623	0.00376841	0.100876
GO:0022613	ribonucleoprotein complex biogenesis	0.0244743	77.8037	103	1.32384	0.0324001	0.00323997	0.282741	398	71.3405	96	1.34566	0.0250326	0.241206	0.00103469	0.039368
GO:0051236	establishment of RNA localization	0.00785605	24.9744	40	1.60164	0.0125826	0.00326503	0.283041	140	25.0947	36	1.43457	0.00938722	0.257143	0.0132926	0.235773
GO:0006352	DNA-templated transcription, initiation	0.00473767	15.0611	27	1.7927	0.00849324	0.00341389	0.293999	78	13.9813	25	1.7881	0.00651891	0.320513	0.00180612	0.0597022
GO:0051649	establishment of localization in cell	0.0944667	300.31	346	1.15214	0.108839	0.00356773	0.30524	1226	219.757	307	1.39699	0.0800522	0.250408	8.45961e-11	1.3842e-08
GO:1904693	midbrain morphogenesis	9.60999e-05	0.305501	3	9.81992	0.000943693	0.00378296	0.315507	1	0.179248	1	5.57888	0.000260756	1	0.179248	0.776937
GO:0051452	intracellular pH reduction	0.00189956	6.03872	14	2.31837	0.0044039	0.0037985	0.315507	31	5.55667	10	1.79964	0.00260756	0.322581	0.039099	0.422644
GO:0002774	Fc receptor mediated inhibitory signaling pathway	9.62449e-05	0.305963	3	9.80512	0.000943693	0.00379883	0.315507	1	0.179248	1	5.57888	0.000260756	1	0.179248	0.776937
GO:0070667	negative regulation of mast cell proliferation	9.62449e-05	0.305963	3	9.80512	0.000943693	0.00379883	0.315507	1	0.179248	1	5.57888	0.000260756	1	0.179248	0.776937
GO:0043465	regulation of fermentation	9.6331e-05	0.306236	3	9.79636	0.000943693	0.00380826	0.315507	4	0.71699	3	4.18416	0.000782269	0.75	0.0199289	0.300541
GO:0006446	regulation of translational initiation	0.00408462	12.985	24	1.84828	0.00754954	0.00384391	0.315983	56	10.0379	23	2.29133	0.00599739	0.410714	4.34509e-05	0.00261563
GO:0034724	DNA replication-independent nucleosome organization	0.000946725	3.00964	9	2.99039	0.00283108	0.00386228	0.315983	31	5.55667	8	1.43971	0.00208605	0.258064	0.178413	0.776937
GO:0000422	mitophagy	0.00341548	10.8578	21	1.93409	0.00660585	0.00398761	0.32421	47	8.42463	16	1.89919	0.0041721	0.340425	0.00597545	0.138246
GO:0006625	protein targeting to peroxisome	0.00151423	4.81373	12	2.49287	0.00377477	0.00405011	0.327259	18	3.22646	8	2.4795	0.00208605	0.444444	0.00837595	0.175426
GO:0051220	cytoplasmic sequestering of protein	0.00113588	3.61095	10	2.76935	0.00314564	0.00408493	0.328048	31	5.55667	10	1.79964	0.00260756	0.322581	0.039099	0.422644
GO:0031398	positive regulation of protein ubiquitination	0.0105043	33.3931	50	1.49731	0.0157282	0.00412859	0.329532	110	19.7172	39	1.97797	0.0101695	0.354546	8.64846e-06	0.000592713
GO:0006290	pyrimidine dimer repair	0.000201741	0.641335	4	6.23699	0.00125826	0.0042385	0.334518	7	1.25473	3	2.39095	0.000782269	0.428571	0.114227	0.72719
GO:0015697	quaternary ammonium group transport	0.000467255	1.4854	6	4.03931	0.00188739	0.00424216	0.334518	12	2.15097	6	2.78944	0.00156454	0.5	0.0113641	0.212812
GO:0006749	glutathione metabolic process	0.00193003	6.13556	14	2.28178	0.0044039	0.00435109	0.340683	52	9.32087	10	1.07286	0.00260756	0.192308	0.458763	1
GO:0000244	spliceosomal tri-snRNP complex assembly	0.000203543	0.647065	4	6.18176	0.00125826	0.0043724	0.340683	9	1.61323	4	2.4795	0.00104302	0.444444	0.0606775	0.538027
GO:0016578	histone deubiquitination	0.00134019	4.26045	11	2.58189	0.00346021	0.00448422	0.347328	22	3.94345	10	2.53585	0.00260756	0.454545	0.00266562	0.0794827
GO:0050658	RNA transport	0.00776731	24.6923	39	1.57944	0.012268	0.00454479	0.34755	138	24.7361	35	1.41493	0.00912647	0.253623	0.0178124	0.29108
GO:0051028	mRNA transport	0.00653331	20.7694	34	1.63702	0.0106952	0.00457551	0.34755	111	19.8965	30	1.50781	0.00782269	0.27027	0.0111917	0.212812
GO:0065002	intracellular protein transmembrane transport	0.00346058	11.0012	21	1.90889	0.00660585	0.00460479	0.34755	56	10.0379	19	1.89283	0.00495437	0.339286	0.00299769	0.0851188
GO:0033108	mitochondrial respiratory chain complex assembly	0.00414963	13.1917	24	1.81933	0.00754954	0.00463954	0.34755	72	12.9058	23	1.78214	0.00599739	0.319444	0.00283085	0.0819819
GO:0008637	apoptotic mitochondrial changes	0.0046172	14.6781	26	1.77135	0.00817867	0.00465003	0.34755	70	12.5473	21	1.67366	0.00547588	0.3	0.00933702	0.188822
GO:0042754	negative regulation of circadian rhythm	0.000476926	1.51615	6	3.9574	0.00188739	0.00467615	0.34755	12	2.15097	6	2.78944	0.00156454	0.5	0.0113641	0.212812
GO:0043967	histone H4 acetylation	0.0032413	10.3041	20	1.94098	0.00629129	0.00468736	0.34755	56	10.0379	17	1.69359	0.00443286	0.303571	0.0161699	0.271712
GO:2001242	regulation of intrinsic apoptotic signaling pathway	0.00955281	30.3684	46	1.51473	0.01447	0.00469949	0.34755	154	27.6041	41	1.48529	0.010691	0.266234	0.00461514	0.116401
GO:0035601	protein deacylation	0.0058203	18.5027	31	1.67543	0.00975149	0.00476498	0.349168	61	10.9341	27	2.46934	0.00704042	0.442623	1.72992e-06	0.000143321
GO:0033260	nuclear DNA replication	0.000335569	1.06677	5	4.68703	0.00157282	0.00478053	0.349168	15	2.68871	5	1.85963	0.00130378	0.333333	0.114995	0.72719
GO:0097384	cellular lipid biosynthetic process	0.00033593	1.06792	5	4.68199	0.00157282	0.00480187	0.349168	6	1.07549	4	3.71925	0.00104302	0.666667	0.011364	0.212812
GO:0016569	covalent chromatin modification	0.0362954	115.383	144	1.24802	0.0452973	0.00485892	0.349168	473	84.7841	126	1.48613	0.0328553	0.266385	1.30684e-06	0.000111081
GO:0002192	IRES-dependent translational initiation	0.000337156	1.07182	5	4.66497	0.00157282	0.0048747	0.349168	13	2.33022	5	2.14572	0.00130378	0.384615	0.0669568	0.572417
GO:0043162	ubiquitin-dependent protein catabolic process via the multivesicular body sorting pathway	0.000481528	1.53078	6	3.91958	0.00188739	0.00489372	0.349168	16	2.86796	6	2.09208	0.00156454	0.375	0.0517394	0.483155
GO:1903311	regulation of mRNA metabolic process	0.0106098	33.7285	50	1.48243	0.0157282	0.00495476	0.349168	144	25.8116	45	1.7434	0.011734	0.3125	7.07529e-05	0.00402676
GO:0034620	cellular response to unfolded protein	0.00348705	11.0853	21	1.8944	0.00660585	0.00500245	0.349168	58	10.3963	19	1.82756	0.00495437	0.327586	0.00466021	0.117312
GO:0044786	cell cycle DNA replication	0.000339325	1.07871	5	4.63515	0.00157282	0.00500554	0.349168	16	2.86796	5	1.7434	0.00130378	0.3125	0.143747	0.776937
GO:0006399	tRNA metabolic process	0.00831786	26.4425	41	1.55053	0.0128971	0.00500624	0.349168	168	30.1136	40	1.3283	0.0104303	0.238095	0.0322752	0.37967
GO:0007031	peroxisome organization	0.00281768	8.95741	18	2.00951	0.00566216	0.00501479	0.349168	34	6.09441	14	2.29718	0.00365059	0.411765	0.00130236	0.0467827
GO:1900153	positive regulation of nuclear-transcribed mRNA catabolic process, deadenylation-dependent decay	0.001561	4.96242	12	2.41817	0.00377477	0.00511323	0.354138	17	3.04721	8	2.62535	0.00208605	0.470588	0.00550886	0.133046
GO:0010948	negative regulation of cell cycle process	0.0148383	47.1711	66	1.39916	0.0207612	0.00519373	0.354321	188	33.6985	56	1.66179	0.0146024	0.297872	4.58176e-05	0.00273859
GO:0006353	DNA-templated transcription, termination	0.000814693	2.58991	8	3.08891	0.00251651	0.00519444	0.354321	19	3.4057	7	2.05538	0.00182529	0.368421	0.0401856	0.427796
GO:0031503	protein complex localization	0.00442359	14.0626	25	1.77777	0.00786411	0.00519706	0.354321	71	12.7266	22	1.72867	0.00573664	0.309859	0.00521195	0.127047
GO:0031396	regulation of protein ubiquitination	0.0167277	53.1775	73	1.37276	0.0229632	0.00531845	0.360718	199	35.6703	62	1.73814	0.0161669	0.311558	3.82951e-06	0.000287925
GO:0009957	epidermal cell fate specification	0.000345059	1.09694	5	4.55813	0.00157282	0.00536335	0.361888	3	0.537743	3	5.57888	0.000782269	1	0.00575546	0.134775
GO:0021682	nerve maturation	3.40105e-05	0.108119	2	18.4981	0.000629129	0.00543872	0.363636	1	0.179248	1	5.57888	0.000260756	1	0.179248	0.776937
GO:0035498	carnosine metabolic process	3.40879e-05	0.108365	2	18.4561	0.000629129	0.00546262	0.363636	2	0.358495	2	5.57888	0.000521512	1	0.0321228	0.379501
GO:1901409	positive regulation of phosphorylation of RNA polymerase II C-terminal domain	0.000822088	2.61342	8	3.06112	0.00251651	0.00547259	0.363636	9	1.61323	5	3.09938	0.00130378	0.555556	0.0122549	0.220051
GO:1903313	positive regulation of mRNA metabolic process	0.00398702	12.6747	23	1.81463	0.00723498	0.00565065	0.373571	55	9.85861	19	1.92725	0.00495437	0.345454	0.00237328	0.0736166
GO:0032456	endocytic recycling	0.00179163	5.69561	13	2.28246	0.00408934	0.00583962	0.384124	27	4.83968	10	2.06625	0.00260756	0.37037	0.0146926	0.253729
GO:0042157	lipoprotein metabolic process	0.00714696	22.7202	36	1.58449	0.0113243	0.00590832	0.385994	122	21.8682	32	1.46331	0.0083442	0.262295	0.014113	0.245991
GO:0040032	post-embryonic body morphogenesis	0.000113107	0.359567	3	8.34337	0.000943693	0.00592703	0.385994	1	0.179248	1	5.57888	0.000260756	1	0.179248	0.776937
GO:0017148	negative regulation of translation	0.00866535	27.5471	42	1.52466	0.0132117	0.00598611	0.386302	131	23.4814	37	1.57571	0.00964798	0.282443	0.00236389	0.0736166
GO:0044375	regulation of peroxisome size	3.58582e-05	0.113993	2	17.5449	0.000629129	0.00602234	0.386302	3	0.537743	2	3.71925	0.000521512	0.666667	0.0848574	0.621965
GO:0051304	chromosome separation	0.00159668	5.07585	12	2.36414	0.00377477	0.00606472	0.386302	25	4.48119	10	2.23155	0.00260756	0.4	0.00802471	0.169699
GO:0030968	endoplasmic reticulum unfolded protein response	0.00309698	9.8453	19	1.92986	0.00597672	0.00607665	0.386302	52	9.32087	18	1.93115	0.00469361	0.346154	0.00297983	0.0851188
GO:0009191	ribonucleoside diphosphate catabolic process	0.00022382	0.711525	4	5.62173	0.00125826	0.00607932	0.386302	8	1.43398	4	2.78944	0.00104302	0.5	0.0391563	0.422644
GO:0006449	regulation of translational termination	0.000114626	0.364395	3	8.23282	0.000943693	0.00614715	0.388725	5	0.896237	3	3.34733	0.000782269	0.6	0.0431976	0.431976
GO:0098528	skeletal muscle fiber differentiation	3.66424e-05	0.116486	2	17.1694	0.000629129	0.00627827	0.393225	2	0.358495	1	2.78944	0.000260756	0.5	0.326372	0.948327
GO:0000183	chromatin silencing at rDNA	0.00121147	3.85126	10	2.59655	0.00314564	0.00630596	0.393225	50	8.96237	10	1.11578	0.00260756	0.2	0.406652	1
GO:0048490	anterograde synaptic vesicle transport	0.000670857	2.13265	7	3.28229	0.00220195	0.00633298	0.393225	16	2.86796	6	2.09208	0.00156454	0.375	0.0517394	0.483155
GO:0010225	response to UV-C	0.000843416	2.68122	8	2.98372	0.00251651	0.00633846	0.393225	15	2.68871	7	2.60348	0.00182529	0.466667	0.0099081	0.196364
GO:0006020	inositol metabolic process	0.00102609	3.26194	9	2.75909	0.00283108	0.00640571	0.393714	12	2.15097	6	2.78944	0.00156454	0.5	0.0113641	0.212812
GO:1900038	negative regulation of cellular response to hypoxia	0.000360367	1.14561	5	4.3645	0.00157282	0.0064065	0.393714	8	1.43398	3	2.09208	0.000782269	0.375	0.159269	0.776937
GO:0098779	mitophagy in response to mitochondrial depolarization	0.000673213	2.14014	7	3.27081	0.00220195	0.00644945	0.393738	8	1.43398	5	3.4868	0.00130378	0.625	0.00638461	0.144593
GO:1904579	cellular response to thapsigargin	0.000116776	0.371231	3	8.08122	0.000943693	0.00646705	0.393738	2	0.358495	2	5.57888	0.000521512	1	0.0321228	0.379501
GO:0061077	chaperone-mediated protein folding	0.00223781	7.11401	15	2.10852	0.00471846	0.00651231	0.394658	62	11.1133	13	1.16976	0.00338983	0.209677	0.313047	0.948327
GO:1903320	regulation of protein modification by small protein conjugation or removal	0.0193348	61.4652	82	1.33409	0.0257943	0.00659338	0.39551	228	40.8684	69	1.68834	0.0179922	0.302632	3.5325e-06	0.000270412
GO:1901988	negative regulation of cell cycle phase transition	0.00974681	30.9851	46	1.48458	0.01447	0.00662305	0.39551	122	21.8682	39	1.78341	0.0101695	0.319672	0.000121786	0.0065875
GO:0006888	ER to Golgi vesicle-mediated transport	0.00451606	14.3565	25	1.74137	0.00786411	0.00664464	0.39551	81	14.5191	25	1.72188	0.00651891	0.308642	0.0032083	0.0897365
GO:0033047	regulation of mitotic sister chromatid segregation	0.00404621	12.8629	23	1.78809	0.00723498	0.00666992	0.39551	59	10.5756	21	1.9857	0.00547588	0.355932	0.000926368	0.0358762
GO:0010458	exit from mitosis	0.000677734	2.15452	7	3.24899	0.00220195	0.00667744	0.39551	13	2.33022	4	1.71658	0.00104302	0.307692	0.191707	0.80976
GO:0048025	negative regulation of mRNA splicing, via spliceosome	0.00162131	5.15415	12	2.32822	0.00377477	0.00679954	0.399831	25	4.48119	12	2.67786	0.00312907	0.48	0.000551245	0.0233521
GO:0031630	regulation of synaptic vesicle fusion to presynaptic membrane	3.82302e-05	0.121534	2	16.4563	0.000629129	0.00681148	0.399831	2	0.358495	2	5.57888	0.000521512	1	0.0321228	0.379501
GO:0009203	ribonucleoside triphosphate catabolic process	3.85739e-05	0.122627	2	16.3097	0.000629129	0.00692951	0.403814	2	0.358495	2	5.57888	0.000521512	1	0.0321228	0.379501
GO:0006497	protein lipidation	0.00525506	16.7058	28	1.67606	0.0088078	0.00697995	0.403814	85	15.236	25	1.64085	0.00651891	0.294118	0.0064142	0.145012
GO:0006367	transcription initiation from RNA polymerase II promoter	0.00359763	11.4369	21	1.83617	0.00660585	0.00698287	0.403814	43	7.70764	19	2.46509	0.00495437	0.44186	6.01601e-05	0.00346914
GO:1903721	positive regulation of I-kappaB phosphorylation	3.87859e-05	0.1233	2	16.2206	0.000629129	0.00700274	0.403814	3	0.537743	2	3.71925	0.000521512	0.666667	0.0848574	0.621965
GO:0070668	positive regulation of mast cell proliferation	0.000368786	1.17237	5	4.26486	0.00157282	0.00703702	0.404011	4	0.71699	2	2.78944	0.000521512	0.5	0.149786	0.776937
GO:2001243	negative regulation of intrinsic apoptotic signaling pathway	0.00600667	19.0952	31	1.62344	0.00975149	0.00729059	0.416742	89	15.953	27	1.69247	0.00704042	0.303371	0.00295295	0.0847678
GO:0035826	rubidium ion transport	3.97384e-05	0.126329	2	15.8317	0.000629129	0.00733628	0.41753	1	0.179248	1	5.57888	0.000260756	1	0.179248	0.776937
GO:0007034	vacuolar transport	0.00725821	23.0738	36	1.56021	0.0113243	0.00740005	0.419336	110	19.7172	32	1.62295	0.0083442	0.290909	0.0027151	0.0800559
GO:0009056	catabolic process	0.0919354	292.263	333	1.13939	0.10475	0.007551	0.426046	1400	250.946	299	1.19149	0.0779661	0.213571	0.000387463	0.0177339
GO:0006122	mitochondrial electron transport, ubiquinol to cytochrome c	0.000239226	0.7605	4	5.2597	0.00125826	0.00763723	0.426079	13	2.33022	4	1.71658	0.00104302	0.307692	0.191707	0.80976
GO:0034249	negative regulation of cellular amide metabolic process	0.00957244	30.4308	45	1.47877	0.0141554	0.00764786	0.426079	144	25.8116	41	1.58843	0.010691	0.284722	0.00120441	0.0441616
GO:0006612	protein targeting to membrane	0.00409644	13.0226	23	1.76616	0.00723498	0.00764923	0.426079	55	9.85861	18	1.82581	0.00469361	0.327273	0.00586423	0.136832
GO:0000226	microtubule cytoskeleton organization	0.0289102	91.9055	116	1.26217	0.0364895	0.00776866	0.430897	405	72.5952	102	1.40505	0.0265971	0.251852	0.000141712	0.00747986
GO:0033210	leptin-mediated signaling pathway	0.000532775	1.69369	6	3.54256	0.00188739	0.00784509	0.4333	10	1.79248	5	2.78944	0.00130378	0.5	0.0209292	0.308169
GO:0070262	peptidyl-serine dephosphorylation	0.000534425	1.69894	6	3.53162	0.00188739	0.00795748	0.435795	8	1.43398	5	3.4868	0.00130378	0.625	0.00638461	0.144593
GO:0070936	protein K48-linked ubiquitination	0.00458725	14.5829	25	1.71434	0.00786411	0.00797307	0.435795	49	8.78313	18	2.04938	0.00469361	0.367347	0.00138693	0.0488034
GO:0007035	vacuolar acidification	0.00106376	3.3817	9	2.66139	0.00283108	0.00799014	0.435795	20	3.58495	7	1.95261	0.00182529	0.35	0.052544	0.485698
GO:0006415	translational termination	0.000243203	0.773141	4	5.1737	0.00125826	0.00807806	0.438762	8	1.43398	4	2.78944	0.00104302	0.5	0.0391563	0.422644
GO:0031990	mRNA export from nucleus in response to heat stress	4.21728e-05	0.134067	2	14.9179	0.000629129	0.00822061	0.44466	2	0.358495	2	5.57888	0.000521512	1	0.0321228	0.379501
GO:1901407	regulation of phosphorylation of RNA polymerase II C-terminal domain	0.000885267	2.81426	8	2.84266	0.00251651	0.00833466	0.448871	11	1.97172	5	2.53585	0.00130378	0.454545	0.032797	0.381611
GO:0002513	tolerance induction to self antigen	0.000128437	0.408303	3	7.34749	0.000943693	0.00837331	0.448871	4	0.71699	1	1.39472	0.000260756	0.25	0.546244	1
GO:0072655	establishment of protein localization to mitochondrion	0.00389581	12.3848	22	1.77637	0.00692042	0.00840132	0.448871	62	11.1133	21	1.88962	0.00547588	0.33871	0.0019023	0.0622529
GO:0035407	histone H3-T11 phosphorylation	4.3457e-05	0.13815	2	14.477	0.000629129	0.00870544	0.463229	2	0.358495	2	5.57888	0.000521512	1	0.0321228	0.379501
GO:0034976	response to endoplasmic reticulum stress	0.0138766	44.1136	61	1.38279	0.0191884	0.00875825	0.464152	197	35.3118	56	1.58587	0.0146024	0.284264	0.000182924	0.0093534
GO:0006354	DNA-templated transcription, elongation	0.00108149	3.43804	9	2.61777	0.00283108	0.00883136	0.465479	25	4.48119	8	1.78524	0.00208605	0.32	0.0646082	0.5657
GO:0006991	response to sterol depletion	0.000895067	2.84542	8	2.81154	0.00251651	0.0088633	0.465479	10	1.79248	6	3.34733	0.00156454	0.6	0.00358071	0.0969938
GO:1990910	response to hypobaric hypoxia	0.00013132	0.417468	3	7.18618	0.000943693	0.00888998	0.465479	3	0.537743	2	3.71925	0.000521512	0.666667	0.0848574	0.621965
GO:0009134	nucleoside diphosphate catabolic process	0.000251375	0.799123	4	5.00549	0.00125826	0.00903567	0.466224	9	1.61323	4	2.4795	0.00104302	0.444444	0.0606775	0.538027
GO:0006379	mRNA cleavage	0.00128041	4.07044	10	2.45674	0.00314564	0.00906049	0.466224	22	3.94345	9	2.28227	0.00234681	0.409091	0.00993071	0.196364
GO:1990542	mitochondrial transmembrane transport	0.00232686	7.3971	15	2.02782	0.00471846	0.0090688	0.466224	53	9.50012	15	1.57893	0.00391134	0.283019	0.0420321	0.431976
GO:0051301	cell division	0.0395856	125.843	153	1.2158	0.0481283	0.00907019	0.466224	476	85.3218	135	1.58224	0.0352021	0.283613	1.02252e-08	1.144e-06
GO:0032581	ER-dependent peroxisome organization	2.87512e-06	0.00914002	1	109.409	0.000314564	0.00909839	0.466224	1	0.179248	1	5.57888	0.000260756	1	0.179248	0.776937
GO:0045715	negative regulation of low-density lipoprotein particle receptor biosynthetic process	0.000132925	0.42257	3	7.09942	0.000943693	0.0091855	0.466224	3	0.537743	2	3.71925	0.000521512	0.666667	0.0848574	0.621965
GO:0000075	cell cycle checkpoint	0.0107279	34.1041	49	1.43678	0.0154136	0.00920719	0.466224	151	27.0664	43	1.58869	0.0112125	0.284768	0.000925968	0.0358762
GO:0006914	autophagy	0.0131119	41.6828	58	1.39146	0.0182447	0.0092258	0.466224	200	35.8495	51	1.42261	0.0132986	0.255	0.00452043	0.115121
GO:1901991	negative regulation of mitotic cell cycle phase transition	0.00942671	29.9675	44	1.46826	0.0138408	0.00926495	0.466224	114	20.4342	37	1.81069	0.00964798	0.324561	0.000126653	0.00679205
GO:0007096	regulation of exit from mitosis	0.000552876	1.75759	6	3.41376	0.00188739	0.0092937	0.466224	14	2.50947	5	1.99246	0.00130378	0.357143	0.0893083	0.626498
GO:0006613	cotranslational protein targeting to membrane	0.00109073	3.46744	9	2.59557	0.00283108	0.00929599	0.466224	18	3.22646	7	2.16956	0.00182529	0.388889	0.0298853	0.379501
GO:0000398	mRNA splicing, via spliceosome	0.0117966	37.5015	53	1.41328	0.0166719	0.00941115	0.470198	177	31.7268	51	1.60747	0.0132986	0.288136	0.000242106	0.0120044
GO:0070131	positive regulation of mitochondrial translation	0.000255771	0.813096	4	4.91947	0.00125826	0.00957995	0.476812	10	1.79248	3	1.67366	0.000782269	0.3	0.260589	0.948327
GO:0000375	RNA splicing, via transesterification reactions	0.011812	37.5504	53	1.41144	0.0166719	0.00962861	0.477419	178	31.9061	51	1.59844	0.0132986	0.286517	0.000281077	0.0135767
GO:0030705	cytoskeleton-dependent intracellular transport	0.00971423	30.8816	45	1.45718	0.0141554	0.00969789	0.479039	136	24.3777	39	1.59983	0.0101695	0.286765	0.00135131	0.0479366
GO:1903008	organelle disassembly	0.00467159	14.851	25	1.68339	0.00786411	0.00982066	0.48328	69	12.3681	20	1.61707	0.00521512	0.289855	0.0162545	0.272495
GO:0043558	regulation of translational initiation in response to stress	0.000258233	0.820923	4	4.87256	0.00125826	0.00989394	0.484288	8	1.43398	4	2.78944	0.00104302	0.5	0.0391563	0.422644
GO:0045338	farnesyl diphosphate metabolic process	4.65274e-05	0.147911	2	13.5217	0.000629129	0.00991514	0.484288	3	0.537743	1	1.85963	0.000260756	0.333333	0.44713	1
GO:0007030	Golgi organization	0.00818127	26.0083	39	1.49952	0.012268	0.0100205	0.487136	94	16.8493	37	2.19594	0.00964798	0.393617	8.28743e-07	7.23216e-05
GO:0072537	fibroblast activation	0.000259422	0.824702	4	4.85024	0.00125826	0.0100479	0.487136	4	0.71699	3	4.18416	0.000782269	0.75	0.0199289	0.300541
GO:0060972	left/right pattern formation	0.00235905	7.49943	15	2.00015	0.00471846	0.0101674	0.489117	25	4.48119	14	3.12417	0.00365059	0.56	2.0969e-05	0.00131332
GO:0002949	tRNA threonylcarbamoyladenosine modification	4.72953e-05	0.150352	2	13.3021	0.000629129	0.0102287	0.489117	3	0.537743	2	3.71925	0.000521512	0.666667	0.0848574	0.621965
GO:0044774	mitotic DNA integrity checkpoint	0.00373303	11.8673	21	1.76957	0.00660585	0.0102344	0.489117	60	10.7548	20	1.85963	0.00521512	0.333333	0.00298664	0.0851188
GO:0009451	RNA modification	0.00616608	19.602	31	1.58147	0.00975149	0.0102519	0.489117	125	22.4059	29	1.2943	0.00756193	0.232	0.0801943	0.621965
GO:0043555	regulation of translation in response to stress	0.000565258	1.79696	6	3.33898	0.00188739	0.0102756	0.489117	14	2.50947	6	2.39095	0.00156454	0.428571	0.0267242	0.359527
GO:0006448	regulation of translational elongation	0.00172145	5.47248	12	2.19279	0.00377477	0.0105351	0.499653	26	4.66043	10	2.14572	0.00260756	0.384615	0.0109808	0.212812
GO:0006986	response to unfolded protein	0.00618364	19.6578	31	1.57698	0.00975149	0.0106311	0.502385	88	15.7738	29	1.83849	0.00756193	0.329545	0.000489698	0.021583
GO:0045046	protein import into peroxisome membrane	0.000264763	0.841681	4	4.75239	0.00125826	0.0107587	0.505907	6	1.07549	3	2.78944	0.000782269	0.5	0.0750313	0.605524
GO:0006747	FAD biosynthetic process	3.42582e-06	0.0108907	1	91.8215	0.000314564	0.0108316	0.505907	1	0.179248	1	5.57888	0.000260756	1	0.179248	0.776937
GO:0032042	mitochondrial DNA metabolic process	0.000572098	1.8187	6	3.29906	0.00188739	0.0108484	0.505907	16	2.86796	6	2.09208	0.00156454	0.375	0.0517394	0.483155
GO:1901666	positive regulation of NAD+ ADP-ribosyltransferase activity	4.88106e-05	0.155169	2	12.8892	0.000629129	0.0108602	0.505907	3	0.537743	1	1.85963	0.000260756	0.333333	0.44713	1
GO:0002183	cytoplasmic translational initiation	0.000412582	1.3116	5	3.81215	0.00157282	0.0110253	0.508817	14	2.50947	5	1.99246	0.00130378	0.357143	0.0893083	0.626498
GO:0046338	phosphatidylethanolamine catabolic process	4.93054e-05	0.156742	2	12.7598	0.000629129	0.01107	0.508817	2	0.358495	1	2.78944	0.000260756	0.5	0.326372	0.948327
GO:0043619	regulation of transcription from RNA polymerase II promoter in response to oxidative stress	0.00112434	3.57428	9	2.51799	0.00283108	0.0111412	0.508817	12	2.15097	6	2.78944	0.00156454	0.5	0.0113641	0.212812
GO:0034402	recruitment of 3'-end processing factors to RNA polymerase II holoenzyme complex	4.95275e-05	0.157448	2	12.7026	0.000629129	0.0111648	0.508817	2	0.358495	2	5.57888	0.000521512	1	0.0321228	0.379501
GO:0000212	meiotic spindle organization	0.000413965	1.316	5	3.79941	0.00157282	0.0111718	0.508817	13	2.33022	5	2.14572	0.00130378	0.384615	0.0669568	0.572417
GO:0001510	RNA methylation	0.00306524	9.7444	18	1.84722	0.00566216	0.0111778	0.508817	57	10.2171	16	1.566	0.0041721	0.280702	0.0392067	0.422644
GO:0042128	nitrate assimilation	4.96805e-05	0.157934	2	12.6635	0.000629129	0.0112303	0.508817	2	0.358495	2	5.57888	0.000521512	1	0.0321228	0.379501
GO:1903377	negative regulation of oxidative stress-induced neuron intrinsic apoptotic signaling pathway	0.000576555	1.83287	6	3.27356	0.00188739	0.0112336	0.508817	5	0.896237	4	4.4631	0.00104302	0.8	0.00441637	0.113354
GO:1904023	regulation of glucose catabolic process to lactate via pyruvate	5.00129e-05	0.158991	2	12.5793	0.000629129	0.0113731	0.51336	3	0.537743	2	3.71925	0.000521512	0.666667	0.0848574	0.621965
GO:0009407	toxin catabolic process	0.00014437	0.458951	3	6.53665	0.000943693	0.0114587	0.515083	4	0.71699	2	2.78944	0.000521512	0.5	0.149786	0.776937
GO:0072594	establishment of protein localization to organelle	0.0228682	72.6979	93	1.27927	0.0292545	0.01149	0.515083	282	50.5478	81	1.60244	0.0211213	0.287234	5.07292e-06	0.000373059
GO:0002767	immune response-inhibiting cell surface receptor signaling pathway	0.000144829	0.460411	3	6.51592	0.000943693	0.0115561	0.516277	4	0.71699	1	1.39472	0.000260756	0.25	0.546244	1
GO:0001833	inner cell mass cell proliferation	0.000581919	1.84992	6	3.24338	0.00188739	0.0117099	0.520038	16	2.86796	6	2.09208	0.00156454	0.375	0.0517394	0.483155
GO:1902115	regulation of organelle assembly	0.0124809	39.6769	55	1.3862	0.017301	0.0117258	0.520038	158	28.3211	51	1.80078	0.0132986	0.322785	8.94626e-06	0.00060677
GO:0042126	nitrate metabolic process	0.000145781	0.463438	3	6.47336	0.000943693	0.0117595	0.520038	5	0.896237	3	3.34733	0.000782269	0.6	0.0431976	0.431976
GO:0030330	DNA damage response, signal transduction by p53 class mediator	0.00285806	9.08577	17	1.87106	0.00534759	0.0119598	0.525198	34	6.09441	13	2.1331	0.00338983	0.382353	0.00417475	0.109295
GO:0043043	peptide biosynthetic process	0.0240268	76.3811	97	1.26995	0.0305127	0.0119825	0.525198	390	69.9065	91	1.30174	0.0237288	0.233333	0.00384335	0.102463
GO:0006481	C-terminal protein methylation	5.14716e-05	0.163628	2	12.2228	0.000629129	0.0120096	0.525198	3	0.537743	2	3.71925	0.000521512	0.666667	0.0848574	0.621965
GO:0060734	regulation of endoplasmic reticulum stress-induced eIF2 alpha phosphorylation	5.15328e-05	0.163823	2	12.2083	0.000629129	0.0120366	0.525198	2	0.358495	2	5.57888	0.000521512	1	0.0321228	0.379501
GO:0051131	chaperone-mediated protein complex assembly	0.000587446	1.86749	6	3.21287	0.00188739	0.0122154	0.528445	11	1.97172	5	2.53585	0.00130378	0.454545	0.032797	0.381611
GO:0002479	antigen processing and presentation of exogenous peptide antigen via MHC class I, TAP-dependent	3.87152e-06	0.0123076	1	81.2508	0.000314564	0.0122322	0.528445	1	0.179248	1	5.57888	0.000260756	1	0.179248	0.776937
GO:0050823	peptide antigen stabilization	3.87152e-06	0.0123076	1	81.2508	0.000314564	0.0122322	0.528445	1	0.179248	1	5.57888	0.000260756	1	0.179248	0.776937
GO:0051693	actin filament capping	0.00197662	6.28367	13	2.06886	0.00408934	0.0124216	0.534865	31	5.55667	10	1.79964	0.00260756	0.322581	0.039099	0.422644
GO:1902186	regulation of viral release from host cell	0.00176427	5.60861	12	2.13957	0.00377477	0.0125479	0.538532	32	5.73592	10	1.7434	0.00260756	0.3125	0.048031	0.464288
GO:0061635	regulation of protein complex stability	0.000277561	0.882367	4	4.53326	0.00125826	0.0125916	0.538641	7	1.25473	4	3.18793	0.00104302	0.571429	0.0227705	0.323984
GO:0099074	mitochondrion to lysosome transport	0.000427486	1.35898	5	3.67924	0.00157282	0.0126745	0.538919	3	0.537743	3	5.57888	0.000782269	1	0.00575546	0.134775
GO:0002553	histamine secretion by mast cell	0.000150151	0.477331	3	6.28495	0.000943693	0.0127192	0.538919	4	0.71699	1	1.39472	0.000260756	0.25	0.546244	1
GO:0006298	mismatch repair	0.000592823	1.88458	6	3.18372	0.00188739	0.0127216	0.538919	20	3.58495	6	1.67366	0.00156454	0.3	0.13345	0.776937
GO:0008630	intrinsic apoptotic signaling pathway in response to DNA damage	0.00552559	17.5658	28	1.594	0.0088078	0.0128414	0.541689	79	14.1606	26	1.83609	0.00677966	0.329114	0.00095621	0.0368141
GO:0002260	lymphocyte homeostasis	0.00478608	15.2149	25	1.64312	0.00786411	0.0128698	0.541689	63	11.2926	20	1.77107	0.00521512	0.31746	0.00558457	0.133914
GO:1902176	negative regulation of oxidative stress-induced intrinsic apoptotic signaling pathway	0.000959568	3.05047	8	2.62255	0.00251651	0.0129882	0.543752	17	3.04721	6	1.96902	0.00156454	0.352941	0.0682225	0.575178
GO:1903567	regulation of protein localization to ciliary membrane	5.37182e-05	0.17077	2	11.7116	0.000629129	0.0130196	0.543752	2	0.358495	2	5.57888	0.000521512	1	0.0321228	0.379501
GO:0038027	apolipoprotein A-I-mediated signaling pathway	0.00028053	0.891804	4	4.48529	0.00125826	0.0130434	0.543752	5	0.896237	3	3.34733	0.000782269	0.6	0.0431976	0.431976
GO:0048193	Golgi vesicle transport	0.0152645	48.526	65	1.33949	0.0204467	0.0131132	0.544224	214	38.359	64	1.66845	0.0166884	0.299065	1.19199e-05	0.000768631
GO:0060236	regulation of mitotic spindle organization	0.00199163	6.33138	13	2.05327	0.00408934	0.0131379	0.544224	36	6.45291	12	1.85963	0.00312907	0.333333	0.019291	0.300541
GO:0009404	toxin metabolic process	0.000599228	1.90495	6	3.1497	0.00188739	0.0133436	0.548675	17	3.04721	4	1.31268	0.00104302	0.235294	0.363711	1
GO:1904325	positive regulation of inhibitory G-protein coupled receptor phosphorylation	5.44808e-05	0.173195	2	11.5477	0.000629129	0.0133706	0.548675	1	0.179248	1	5.57888	0.000260756	1	0.179248	0.776937
GO:0070979	protein K11-linked ubiquitination	0.00221696	7.04773	14	1.98646	0.0044039	0.0134051	0.548675	29	5.19818	12	2.3085	0.00312907	0.413793	0.00271542	0.0800559
GO:0006297	nucleotide-excision repair, DNA gap filling	0.000153326	0.487424	3	6.1548	0.000943693	0.0134437	0.548675	5	0.896237	3	3.34733	0.000782269	0.6	0.0431976	0.431976
GO:0006611	protein export from nucleus	0.00156986	4.99059	11	2.20415	0.00346021	0.0134549	0.548675	31	5.55667	10	1.79964	0.00260756	0.322581	0.039099	0.422644
GO:1902589	single-organism organelle organization	0.10919	347.115	387	1.1149	0.121736	0.0134992	0.548773	1437	257.579	353	1.37045	0.0920469	0.245651	3.80684e-11	6.47162e-09
GO:0016570	histone modification	0.0264012	83.9292	105	1.25105	0.0330293	0.0135456	0.548952	360	64.5291	98	1.51869	0.0255541	0.272222	7.1546e-06	0.000503514
GO:0016226	iron-sulfur cluster assembly	0.000780991	2.48277	7	2.81943	0.00220195	0.0136762	0.552535	18	3.22646	7	2.16956	0.00182529	0.388889	0.0298853	0.379501
GO:0090086	negative regulation of protein deubiquitination	5.53344e-05	0.175908	2	11.3696	0.000629129	0.0137683	0.553598	4	0.71699	2	2.78944	0.000521512	0.5	0.149786	0.776937
GO:0034136	negative regulation of toll-like receptor 2 signaling pathway	0.000154797	0.492099	3	6.09634	0.000943693	0.0137871	0.553598	4	0.71699	1	1.39472	0.000260756	0.25	0.546244	1
GO:0006228	UTP biosynthetic process	0.000285747	0.90839	4	4.4034	0.00125826	0.0138622	0.554911	11	1.97172	3	1.52151	0.000782269	0.272727	0.313966	0.948327
GO:0030835	negative regulation of actin filament depolymerization	0.00245152	7.79337	15	1.92471	0.00471846	0.0139127	0.555237	36	6.45291	12	1.85963	0.00312907	0.333333	0.019291	0.300541
GO:1902037	negative regulation of hematopoietic stem cell differentiation	0.000156705	0.498166	3	6.02209	0.000943693	0.0142401	0.566575	3	0.537743	3	5.57888	0.000782269	1	0.00575546	0.134775
GO:0032025	response to cobalt ion	0.000288941	0.918544	4	4.35472	0.00125826	0.0143792	0.568029	8	1.43398	4	2.78944	0.00104302	0.5	0.0391563	0.422644
GO:2001270	regulation of cysteine-type endopeptidase activity involved in execution phase of apoptosis	0.000157375	0.500294	3	5.99648	0.000943693	0.014401	0.568029	4	0.71699	3	4.18416	0.000782269	0.75	0.0199289	0.300541
GO:0006424	glutamyl-tRNA aminoacylation	5.66844e-05	0.1802	2	11.0988	0.000629129	0.0144077	0.568029	2	0.358495	2	5.57888	0.000521512	1	0.0321228	0.379501
GO:0042254	ribosome biogenesis	0.0158898	50.5136	67	1.32638	0.0210758	0.0144502	0.568029	274	49.1138	62	1.26237	0.0161669	0.226277	0.0273075	0.364684
GO:1901990	regulation of mitotic cell cycle phase transition	0.0191998	61.036	79	1.29432	0.0248506	0.0145407	0.569872	234	41.9439	69	1.64505	0.0179922	0.294872	9.44089e-06	0.000622042
GO:0006696	ergosterol biosynthetic process	5.70583e-05	0.181388	2	11.0261	0.000629129	0.014587	0.569982	2	0.358495	1	2.78944	0.000260756	0.5	0.326372	0.948327
GO:0034315	regulation of Arp2/3 complex-mediated actin nucleation	0.000611929	1.94532	6	3.08432	0.00188739	0.0146392	0.570318	17	3.04721	5	1.64085	0.00130378	0.294118	0.175216	0.776937
GO:0007088	regulation of mitotic nuclear division	0.0123778	39.3489	54	1.37234	0.0169865	0.0147291	0.570459	163	29.2173	48	1.64286	0.0125163	0.294478	0.000207822	0.010423
GO:0061154	endothelial tube morphogenesis	0.000982282	3.12268	8	2.56191	0.00251651	0.01473	0.570459	10	1.79248	4	2.23155	0.00104302	0.4	0.0871764	0.624426
GO:0000045	autophagosome assembly	0.00339686	10.7986	19	1.75948	0.00597672	0.0147925	0.571191	55	9.85861	17	1.72438	0.00443286	0.309091	0.0134536	0.237983
GO:0098732	macromolecule deacylation	0.00635136	20.191	31	1.53534	0.00975149	0.0148609	0.572145	65	11.6511	27	2.31738	0.00704042	0.415385	7.52908e-06	0.000524232
GO:0051697	protein delipidation	0.000292397	0.929531	4	4.30325	0.00125826	0.0149521	0.572482	5	0.896237	2	2.23155	0.000521512	0.4	0.220845	0.854525
GO:0006241	CTP biosynthetic process	0.00044609	1.41812	5	3.5258	0.00157282	0.0149571	0.572482	14	2.50947	4	1.59397	0.00104302	0.285714	0.232667	0.883553
GO:0006907	pinocytosis	0.000987857	3.1404	8	2.54745	0.00251651	0.0151822	0.579402	11	1.97172	7	3.5502	0.00182529	0.636364	0.00099149	0.0379492
GO:0060296	regulation of cilium beat frequency involved in ciliary motility	0.000294212	0.935298	4	4.27671	0.00125826	0.0152586	0.580624	7	1.25473	3	2.39095	0.000782269	0.428571	0.114227	0.72719
GO:1902175	regulation of oxidative stress-induced intrinsic apoptotic signaling pathway	0.00160233	5.0938	11	2.15949	0.00346021	0.0153993	0.58428	26	4.66043	9	1.93115	0.00234681	0.346154	0.0317122	0.379501
GO:0034551	mitochondrial respiratory chain complex III assembly	0.000296776	0.94345	4	4.23976	0.00125826	0.0156984	0.591281	9	1.61323	4	2.4795	0.00104302	0.444444	0.0606775	0.538027
GO:0097500	receptor localization to non-motile cilium	0.000163132	0.518597	3	5.78484	0.000943693	0.0158273	0.591281	5	0.896237	3	3.34733	0.000782269	0.6	0.0431976	0.431976
GO:2000828	regulation of parathyroid hormone secretion	0.00029759	0.946039	4	4.22816	0.00125826	0.0158397	0.591281	3	0.537743	2	3.71925	0.000521512	0.666667	0.0848574	0.621965
GO:0015759	beta-glucoside transport	5.02731e-06	0.0159818	1	62.5711	0.000314564	0.0158548	0.591281	1	0.179248	1	5.57888	0.000260756	1	0.179248	0.776937
GO:0060621	negative regulation of cholesterol import	5.02731e-06	0.0159818	1	62.5711	0.000314564	0.0158548	0.591281	1	0.179248	1	5.57888	0.000260756	1	0.179248	0.776937
GO:0060695	negative regulation of cholesterol transporter activity	5.02731e-06	0.0159818	1	62.5711	0.000314564	0.0158548	0.591281	1	0.179248	1	5.57888	0.000260756	1	0.179248	0.776937
GO:0032055	negative regulation of translation in response to stress	0.000163509	0.519795	3	5.77151	0.000943693	0.0159234	0.592151	6	1.07549	3	2.78944	0.000782269	0.5	0.0750313	0.605524
GO:0002084	protein depalmitoylation	0.000806475	2.56379	7	2.73034	0.00220195	0.0160011	0.593354	9	1.61323	6	3.71925	0.00156454	0.666667	0.00168835	0.0568136
GO:0015931	nucleobase-containing compound transport	0.0103026	32.7521	46	1.40449	0.01447	0.0161067	0.595124	174	31.1891	42	1.34663	0.0109518	0.241379	0.0233183	0.327859
GO:0038108	negative regulation of appetite by leptin-mediated signaling pathway	0.000299304	0.951487	4	4.20395	0.00125826	0.0161397	0.595124	4	0.71699	3	4.18416	0.000782269	0.75	0.0199289	0.300541
GO:0007097	nuclear migration	0.00119926	3.81245	9	2.36068	0.00283108	0.0162256	0.596611	15	2.68871	8	2.9754	0.00208605	0.533333	0.0020471	0.0658393
GO:1901987	regulation of cell cycle phase transition	0.0206985	65.8004	84	1.27659	0.0264234	0.0163091	0.596885	258	46.2458	74	1.60014	0.019296	0.286822	1.34102e-05	0.000856288
GO:0034453	microtubule anchoring	0.0014064	4.47094	10	2.23666	0.00314564	0.0163578	0.596885	23	4.12269	8	1.94048	0.00208605	0.347826	0.0407207	0.427796
GO:0015838	amino-acid betaine transport	0.000300605	0.955623	4	4.18575	0.00125826	0.0163699	0.596885	8	1.43398	4	2.78944	0.00104302	0.5	0.0391563	0.422644
GO:0035522	monoubiquitinated histone H2A deubiquitination	0.000165645	0.526586	3	5.69707	0.000943693	0.016474	0.597056	4	0.71699	3	4.18416	0.000782269	0.75	0.0199289	0.300541
GO:1901297	positive regulation of canonical Wnt signaling pathway involved in cardiac muscle cell fate commitment	0.000165651	0.526605	3	5.69686	0.000943693	0.0164755	0.597056	1	0.179248	1	5.57888	0.000260756	1	0.179248	0.776937
GO:0031648	protein destabilization	0.00440423	14.001	23	1.64273	0.00723498	0.0165114	0.597056	44	7.88689	21	2.66265	0.00547588	0.477273	5.64096e-06	0.000407957
GO:2000536	negative regulation of entry of bacterium into host cell	6.12648e-05	0.194761	2	10.269	0.000629129	0.0166703	0.601141	1	0.179248	1	5.57888	0.000260756	1	0.179248	0.776937
GO:0046902	regulation of mitochondrial membrane permeability	0.00297246	9.44943	17	1.79905	0.00534759	0.0167969	0.604043	53	9.50012	16	1.68419	0.0041721	0.301887	0.0203324	0.304172
GO:1901673	regulation of mitotic spindle assembly	0.0010081	3.20474	8	2.4963	0.00251651	0.0169086	0.606392	20	3.58495	7	1.95261	0.00182529	0.35	0.052544	0.485698
GO:0009209	pyrimidine ribonucleoside triphosphate biosynthetic process	0.00046227	1.46955	5	3.40239	0.00157282	0.017153	0.609951	15	2.68871	4	1.4877	0.00104302	0.266667	0.275456	0.948327
GO:0090108	positive regulation of high-density lipoprotein particle assembly	5.45035e-06	0.0173266	1	57.7146	0.000314564	0.0171775	0.609951	1	0.179248	1	5.57888	0.000260756	1	0.179248	0.776937
GO:0090340	positive regulation of secretion of lysosomal enzymes	5.45035e-06	0.0173266	1	57.7146	0.000314564	0.0171775	0.609951	1	0.179248	1	5.57888	0.000260756	1	0.179248	0.776937
GO:0034101	erythrocyte homeostasis	0.00694032	22.0633	33	1.4957	0.0103806	0.0171942	0.609951	89	15.953	25	1.5671	0.00651891	0.280899	0.0118977	0.219972
GO:0089709	L-histidine transmembrane transport	6.25426e-05	0.198823	2	10.0592	0.000629129	0.0173267	0.611638	3	0.537743	2	3.71925	0.000521512	0.666667	0.0848574	0.621965
GO:0061014	positive regulation of mRNA catabolic process	0.00207062	6.5825	13	1.97494	0.00408934	0.0174444	0.611638	26	4.66043	9	1.93115	0.00234681	0.346154	0.0317122	0.379501
GO:1902850	microtubule cytoskeleton organization involved in mitosis	0.00394127	12.5293	21	1.67607	0.00660585	0.0175019	0.611638	69	12.3681	19	1.53621	0.00495437	0.275362	0.031718	0.379501
GO:0034501	protein localization to kinetochore	0.000637615	2.02698	6	2.96007	0.00188739	0.0175215	0.611638	14	2.50947	6	2.39095	0.00156454	0.428571	0.0267242	0.359527
GO:0045901	positive regulation of translational elongation	6.29796e-05	0.200212	2	9.9894	0.000629129	0.0175537	0.611638	3	0.537743	2	3.71925	0.000521512	0.666667	0.0848574	0.621965
GO:0006744	ubiquinone biosynthetic process	0.000638077	2.02845	6	2.95793	0.00188739	0.0175766	0.611638	16	2.86796	6	2.09208	0.00156454	0.375	0.0517394	0.483155
GO:0097033	mitochondrial respiratory chain complex III biogenesis	0.000307619	0.977921	4	4.09031	0.00125826	0.017646	0.611638	10	1.79248	4	2.23155	0.00104302	0.4	0.0871764	0.624426
GO:0072429	response to intra-S DNA damage checkpoint signaling	6.32085e-05	0.20094	2	9.95322	0.000629129	0.0176731	0.611638	4	0.71699	2	2.78944	0.000521512	0.5	0.149786	0.776937
GO:0001782	B cell homeostasis	0.00346453	11.0137	19	1.72512	0.00597672	0.0177099	0.611638	32	5.73592	14	2.44076	0.00365059	0.4375	0.000630451	0.0262822
GO:2000474	regulation of opioid receptor signaling pathway	6.34608e-05	0.201742	2	9.91365	0.000629129	0.0178052	0.611638	3	0.537743	2	3.71925	0.000521512	0.666667	0.0848574	0.621965
GO:1902100	negative regulation of metaphase/anaphase transition of cell cycle	0.00163855	5.20895	11	2.11175	0.00346021	0.0178096	0.611638	24	4.30194	9	2.09208	0.00234681	0.375	0.0185919	0.296429
GO:1901663	quinone biosynthetic process	0.000640344	2.03565	6	2.94746	0.00188739	0.0178489	0.611638	17	3.04721	6	1.96902	0.00156454	0.352941	0.0682225	0.575178
GO:0042073	intraciliary transport	0.00207725	6.60357	13	1.96863	0.00408934	0.0178492	0.611638	41	7.34915	12	1.63284	0.00312907	0.292683	0.0514468	0.483155
GO:0044804	nucleophagy	0.00101924	3.24017	8	2.46901	0.00251651	0.0179171	0.612361	20	3.58495	6	1.67366	0.00156454	0.3	0.13345	0.776937
GO:0007143	female meiotic division	0.00142838	4.54083	10	2.20224	0.00314564	0.0179812	0.612952	33	5.91517	10	1.69057	0.00260756	0.30303	0.0582331	0.526067
GO:0006433	prolyl-tRNA aminoacylation	6.4197e-05	0.204082	2	9.79997	0.000629129	0.0181927	0.617417	2	0.358495	2	5.57888	0.000521512	1	0.0321228	0.379501
GO:0043382	positive regulation of memory T cell differentiation	0.000172117	0.547161	3	5.48285	0.000943693	0.0182065	0.617417	3	0.537743	1	1.85963	0.000260756	0.333333	0.44713	1
GO:0099093	mitochondrial calcium release	6.45086e-05	0.205073	2	9.75263	0.000629129	0.0183579	0.619746	2	0.358495	2	5.57888	0.000521512	1	0.0321228	0.379501
GO:0090224	regulation of spindle organization	0.00208561	6.63016	13	1.96074	0.00408934	0.0183699	0.619746	38	6.8114	12	1.76175	0.00312907	0.31579	0.0295293	0.379501
GO:1902817	negative regulation of protein localization to microtubule	0.000173069	0.550188	3	5.45268	0.000943693	0.0184696	0.621508	3	0.537743	3	5.57888	0.000782269	1	0.00575546	0.134775
GO:0007630	jump response	5.89378e-06	0.0187363	1	53.3723	0.000314564	0.0185619	0.623015	1	0.179248	1	5.57888	0.000260756	1	0.179248	0.776937
GO:0016579	protein deubiquitination	0.00776374	24.6809	36	1.45862	0.0113243	0.0186518	0.623597	105	18.821	31	1.6471	0.00808344	0.295238	0.00243921	0.0747758
GO:0036496	regulation of translational initiation by eIF2 alpha dephosphorylation	5.94515e-06	0.0188996	1	52.9111	0.000314564	0.0187222	0.623597	1	0.179248	1	5.57888	0.000260756	1	0.179248	0.776937
GO:1903917	positive regulation of endoplasmic reticulum stress-induced eIF2 alpha dephosphorylation	5.94515e-06	0.0188996	1	52.9111	0.000314564	0.0187222	0.623597	1	0.179248	1	5.57888	0.000260756	1	0.179248	0.776937
GO:1903046	meiotic cell cycle process	0.00961798	30.5756	43	1.40635	0.0135263	0.0190244	0.632055	167	29.9343	38	1.26944	0.00990874	0.227545	0.0658367	0.572417
GO:0097510	base-excision repair, AP site formation via deaminated base removal	6.09963e-06	0.0193907	1	51.571	0.000314564	0.019204	0.634855	1	0.179248	1	5.57888	0.000260756	1	0.179248	0.776937
GO:0033668	negative regulation by symbiont of host apoptotic process	6.60901e-05	0.2101	2	9.51926	0.000629129	0.0192057	0.634855	3	0.537743	2	3.71925	0.000521512	0.666667	0.0848574	0.621965
GO:0016072	rRNA metabolic process	0.00989399	31.453	44	1.39891	0.0138408	0.0193138	0.63603	192	34.4155	41	1.19132	0.010691	0.213542	0.126158	0.769889
GO:0031647	regulation of protein stability	0.0200269	63.6656	81	1.27227	0.0254797	0.0193384	0.63603	247	44.2741	78	1.76175	0.020339	0.31579	1.2477e-07	1.19215e-05
GO:0097193	intrinsic apoptotic signaling pathway	0.0125883	40.0183	54	1.34938	0.0169865	0.0194818	0.63914	158	28.3211	49	1.73016	0.012777	0.310127	4.31123e-05	0.00261269
GO:1903564	regulation of protein localization to cilium	0.000177357	0.563817	3	5.32087	0.000943693	0.0196803	0.641125	4	0.71699	3	4.18416	0.000782269	0.75	0.0199289	0.300541
GO:0014044	Schwann cell development	0.00233235	7.41455	14	1.88818	0.0044039	0.0196883	0.641125	28	5.01893	10	1.99246	0.00260756	0.357143	0.0192637	0.300541
GO:0071971	extracellular exosome assembly	0.000177684	0.564857	3	5.31108	0.000943693	0.0197745	0.641125	1	0.179248	1	5.57888	0.000260756	1	0.179248	0.776937
GO:1900035	negative regulation of cellular response to heat	0.000177684	0.564857	3	5.31108	0.000943693	0.0197745	0.641125	1	0.179248	1	5.57888	0.000260756	1	0.179248	0.776937
GO:1902017	regulation of cilium assembly	0.00374904	11.9182	20	1.6781	0.00629129	0.0197872	0.641125	47	8.42463	19	2.25529	0.00495437	0.404255	0.000252349	0.0124465
GO:0097237	cellular response to toxic substance	0.000656826	2.08805	6	2.87349	0.00188739	0.019916	0.643703	7	1.25473	3	2.39095	0.000782269	0.428571	0.114227	0.72719
GO:0044773	mitotic DNA damage checkpoint	0.00351189	11.1643	19	1.70185	0.00597672	0.020004	0.644956	54	9.67936	18	1.85963	0.00469361	0.333333	0.00472174	0.117729
GO:0036060	slit diaphragm assembly	0.000178865	0.568613	3	5.27599	0.000943693	0.0201166	0.646992	1	0.179248	1	5.57888	0.000260756	1	0.179248	0.776937
GO:0051783	regulation of nuclear division	0.0150759	47.9263	63	1.31452	0.0198175	0.020213	0.648354	193	34.5948	55	1.58984	0.0143416	0.284974	0.000193667	0.00978804
GO:0006975	DNA damage induced protein phosphorylation	0.00032116	1.02097	4	3.91786	0.00125826	0.0202804	0.648354	7	1.25473	4	3.18793	0.00104302	0.571429	0.0227705	0.323984
GO:0006364	rRNA processing	0.00939646	29.8713	42	1.40603	0.0132117	0.0203175	0.648354	186	33.34	39	1.16976	0.0101695	0.209677	0.160676	0.776937
GO:0036353	histone H2A-K119 monoubiquitination	0.000483797	1.53799	5	3.251	0.00157282	0.0203912	0.648354	9	1.61323	4	2.4795	0.00104302	0.444444	0.0606775	0.538027
GO:1905037	autophagosome organization	0.00351976	11.1893	19	1.69805	0.00597672	0.0204066	0.648354	59	10.5756	17	1.60747	0.00443286	0.288136	0.0268978	0.36112
GO:1901978	positive regulation of cell cycle checkpoint	0.00085074	2.7045	7	2.58828	0.00220195	0.0206817	0.655505	10	1.79248	4	2.23155	0.00104302	0.4	0.0871764	0.624426
GO:0044818	mitotic G2/M transition checkpoint	0.00167808	5.33463	11	2.062	0.00346021	0.0207485	0.656032	29	5.19818	10	1.92375	0.00260756	0.344828	0.0247942	0.339494
GO:0009437	carnitine metabolic process	0.000486584	1.54685	5	3.23238	0.00157282	0.0208376	0.656942	12	2.15097	5	2.32453	0.00130378	0.416667	0.0481062	0.464288
GO:1903019	negative regulation of glycoprotein metabolic process	0.00104996	3.33781	8	2.39678	0.00251651	0.0209191	0.656942	18	3.22646	8	2.4795	0.00208605	0.444444	0.00837595	0.175426
GO:0006183	GTP biosynthetic process	0.000324318	1.03101	4	3.8797	0.00125826	0.0209278	0.656942	13	2.33022	3	1.28743	0.000782269	0.230769	0.420256	1
GO:0031123	RNA 3'-end processing	0.00353192	11.228	19	1.6922	0.00597672	0.0210404	0.658198	67	12.0096	18	1.4988	0.00469361	0.268657	0.0449536	0.446466
GO:0030218	erythrocyte differentiation	0.00628115	19.9678	30	1.50242	0.00943693	0.0210684	0.658198	80	14.3398	22	1.53419	0.00573664	0.275	0.022317	0.322803
GO:0046051	UTP metabolic process	0.000325359	1.03432	4	3.86729	0.00125826	0.0211439	0.658776	12	2.15097	3	1.39472	0.000782269	0.25	0.367514	1
GO:0085020	protein K6-linked ubiquitination	0.000855087	2.71832	7	2.57512	0.00220195	0.0211875	0.658776	9	1.61323	5	3.09938	0.00130378	0.555556	0.0122549	0.220051
GO:1903298	negative regulation of hypoxia-induced intrinsic apoptotic signaling pathway	7.0135e-05	0.222959	2	8.97025	0.000629129	0.0214474	0.665275	4	0.71699	2	2.78944	0.000521512	0.5	0.149786	0.776937
GO:1900037	regulation of cellular response to hypoxia	0.0010556	3.35574	8	2.38397	0.00251651	0.0215068	0.66554	13	2.33022	6	2.57487	0.00156454	0.461539	0.0179451	0.29108
GO:0010970	transport along microtubule	0.00837817	26.6342	38	1.42674	0.0119534	0.0216002	0.666856	117	20.972	34	1.62121	0.00886571	0.290598	0.00208133	0.0664503
GO:0045947	negative regulation of translational initiation	0.00105841	3.36469	8	2.37763	0.00251651	0.0218044	0.671574	14	2.50947	8	3.18793	0.00208605	0.571429	0.00113279	0.0421255
GO:0098840	protein transport along microtubule	0.00213846	6.79815	13	1.91229	0.00408934	0.0219285	0.673813	43	7.70764	12	1.5569	0.00312907	0.27907	0.0710087	0.593932
GO:0032633	interleukin-4 production	0.0010608	3.37228	8	2.37228	0.00251651	0.0220591	0.675453	8	1.43398	4	2.78944	0.00104302	0.5	0.0391563	0.422644
GO:1903839	positive regulation of mRNA 3'-UTR binding	7.02502e-06	0.0223325	1	44.7777	0.000314564	0.0220851	0.675453	1	0.179248	1	5.57888	0.000260756	1	0.179248	0.776937
GO:0072671	mitochondria-associated ubiquitin-dependent protein catabolic process	7.05486e-06	0.0224274	1	44.5883	0.000314564	0.0221778	0.676708	1	0.179248	1	5.57888	0.000260756	1	0.179248	0.776937
GO:0035499	carnosine biosynthetic process	7.10207e-06	0.0225775	1	44.2919	0.000314564	0.0223246	0.679457	1	0.179248	1	5.57888	0.000260756	1	0.179248	0.776937
GO:0019509	L-methionine biosynthetic process from methylthioadenosine	0.000331154	1.05274	4	3.79962	0.00125826	0.0223717	0.679457	5	0.896237	3	3.34733	0.000782269	0.6	0.0431976	0.431976
GO:0035879	plasma membrane lactate transport	0.000331867	1.055	4	3.79145	0.00125826	0.0225258	0.67946	3	0.537743	2	3.71925	0.000521512	0.666667	0.0848574	0.621965
GO:0072554	blood vessel lumenization	0.000186987	0.594432	3	5.04684	0.000943693	0.022556	0.67946	2	0.358495	1	2.78944	0.000260756	0.5	0.326372	0.948327
GO:0043249	erythrocyte maturation	0.000497352	1.58108	5	3.16239	0.00157282	0.0226219	0.67946	13	2.33022	5	2.14572	0.00130378	0.384615	0.0669568	0.572417
GO:2000785	regulation of autophagosome assembly	0.00192268	6.11222	12	1.96328	0.00377477	0.0226244	0.67946	34	6.09441	12	1.96902	0.00312907	0.352941	0.0119616	0.220051
GO:0043316	cytotoxic T cell degranulation	7.21995e-05	0.229522	2	8.71375	0.000629129	0.0226314	0.67946	2	0.358495	1	2.78944	0.000260756	0.5	0.326372	0.948327
GO:0035481	positive regulation of Notch signaling pathway involved in heart induction	0.000187425	0.595823	3	5.03505	0.000943693	0.0226918	0.679716	2	0.358495	1	2.78944	0.000260756	0.5	0.326372	0.948327
GO:0007126	meiotic nuclear division	0.00920993	29.2783	41	1.40035	0.0128971	0.0228648	0.683334	157	28.1419	36	1.27923	0.00938722	0.229299	0.0654023	0.570363
GO:1900041	negative regulation of interleukin-2 secretion	0.000333909	1.0615	4	3.76827	0.00125826	0.0229704	0.683426	3	0.537743	2	3.71925	0.000521512	0.666667	0.0848574	0.621965
GO:1903525	regulation of membrane tubulation	0.000499402	1.5876	5	3.14941	0.00157282	0.0229723	0.683426	5	0.896237	4	4.4631	0.00104302	0.8	0.00441637	0.113354
GO:1900364	negative regulation of mRNA polyadenylation	0.000188666	0.59977	3	5.00192	0.000943693	0.0230795	0.685059	8	1.43398	3	2.09208	0.000782269	0.375	0.159269	0.776937
GO:0033539	fatty acid beta-oxidation using acyl-CoA dehydrogenase	0.000501447	1.5941	5	3.13657	0.00157282	0.0233255	0.689077	16	2.86796	4	1.39472	0.00104302	0.25	0.31936	0.948327
GO:1900126	negative regulation of hyaluronan biosynthetic process	7.34668e-05	0.233551	2	8.56345	0.000629129	0.0233712	0.689077	3	0.537743	2	3.71925	0.000521512	0.666667	0.0848574	0.621965
GO:0009208	pyrimidine ribonucleoside triphosphate metabolic process	0.000501882	1.59548	5	3.13385	0.00157282	0.023401	0.689077	16	2.86796	4	1.39472	0.00104302	0.25	0.31936	0.948327
GO:0006325	chromatin organization	0.0493288	156.816	182	1.16059	0.0572507	0.0234947	0.689077	676	121.171	163	1.3452	0.0425033	0.241124	2.41066e-05	0.00150264
GO:0042747	circadian sleep/wake cycle, REM sleep	7.39619e-05	0.235125	2	8.50611	0.000629129	0.023663	0.689077	2	0.358495	2	5.57888	0.000521512	1	0.0321228	0.379501
GO:0009142	nucleoside triphosphate biosynthetic process	0.00309756	9.84714	17	1.72639	0.00534759	0.023686	0.689077	66	11.8303	15	1.26793	0.00391134	0.227273	0.192752	0.811815
GO:0034477	U6 snRNA 3'-end processing	7.54815e-06	0.0239956	1	41.6744	0.000314564	0.02371	0.689077	1	0.179248	1	5.57888	0.000260756	1	0.179248	0.776937
GO:0030961	peptidyl-arginine hydroxylation	0.000190741	0.606366	3	4.94751	0.000943693	0.0237355	0.689077	3	0.537743	2	3.71925	0.000521512	0.666667	0.0848574	0.621965
GO:0016126	sterol biosynthetic process	0.00216379	6.87869	13	1.88989	0.00408934	0.0238061	0.689077	40	7.1699	11	1.53419	0.00286832	0.275	0.0892874	0.626498
GO:0007256	activation of JNKK activity	0.00107683	3.42323	8	2.33698	0.00251651	0.023823	0.689077	9	1.61323	6	3.71925	0.00156454	0.666667	0.00168835	0.0568136
GO:0050748	negative regulation of lipoprotein metabolic process	0.000191033	0.607293	3	4.93996	0.000943693	0.0238285	0.689077	6	1.07549	2	1.85963	0.000521512	0.333333	0.293752	0.948327
GO:1905395	response to flavonoid	0.000191237	0.607943	3	4.93467	0.000943693	0.0238939	0.689077	3	0.537743	2	3.71925	0.000521512	0.666667	0.0848574	0.621965
GO:0042158	lipoprotein biosynthetic process	0.00583662	18.5546	28	1.50906	0.0088078	0.023913	0.689077	90	16.1323	25	1.54969	0.00651891	0.277778	0.0137369	0.241535
GO:0039529	RIG-I signaling pathway	0.000191419	0.60852	3	4.93	0.000943693	0.0239519	0.689077	3	0.537743	1	1.85963	0.000260756	0.333333	0.44713	1
GO:0070537	histone H2A K63-linked deubiquitination	0.000340972	1.08395	4	3.69021	0.00125826	0.0245496	0.703283	4	0.71699	3	4.18416	0.000782269	0.75	0.0199289	0.300541
GO:0006450	regulation of translational fidelity	0.000690902	2.19638	6	2.73177	0.00188739	0.0246919	0.703283	17	3.04721	5	1.64085	0.00130378	0.294118	0.175216	0.776937
GO:0006383	transcription from RNA polymerase III promoter	0.00150628	4.78845	10	2.08836	0.00314564	0.0246924	0.703283	33	5.91517	10	1.69057	0.00260756	0.30303	0.0582331	0.526067
GO:0000423	macromitophagy	0.000884104	2.81057	7	2.4906	0.00220195	0.0247852	0.703283	14	2.50947	5	1.99246	0.00130378	0.357143	0.0893083	0.626498
GO:0098780	response to mitochondrial depolarisation	0.000884104	2.81057	7	2.4906	0.00220195	0.0247852	0.703283	14	2.50947	5	1.99246	0.00130378	0.357143	0.0893083	0.626498
GO:2000011	regulation of adaxial/abaxial pattern formation	7.59253e-05	0.241366	2	8.28616	0.000629129	0.0248345	0.703283	2	0.358495	1	2.78944	0.000260756	0.5	0.326372	0.948327
GO:2000664	positive regulation of interleukin-5 secretion	0.000510218	1.62198	5	3.08264	0.00157282	0.0248798	0.703283	4	0.71699	3	4.18416	0.000782269	0.75	0.0199289	0.300541
GO:2000667	positive regulation of interleukin-13 secretion	0.000510218	1.62198	5	3.08264	0.00157282	0.0248798	0.703283	4	0.71699	3	4.18416	0.000782269	0.75	0.0199289	0.300541
GO:0070842	aggresome assembly	0.000510491	1.62285	5	3.081	0.00157282	0.0249292	0.703283	5	0.896237	3	3.34733	0.000782269	0.6	0.0431976	0.431976
GO:0034635	glutathione transport	7.63177e-05	0.242614	2	8.24355	0.000629129	0.0250715	0.704042	2	0.358495	2	5.57888	0.000521512	1	0.0321228	0.379501
GO:0070972	protein localization to endoplasmic reticulum	0.00288157	9.16052	16	1.74663	0.00503303	0.0251435	0.704042	44	7.88689	13	1.6483	0.00338983	0.295455	0.0407063	0.427796
GO:0010871	negative regulation of receptor biosynthetic process	0.000343608	1.09233	4	3.6619	0.00125826	0.0251552	0.704042	6	1.07549	3	2.78944	0.000782269	0.5	0.0750313	0.605524
GO:0030263	apoptotic chromosome condensation	7.6539e-05	0.243318	2	8.21971	0.000629129	0.0252055	0.704042	5	0.896237	2	2.23155	0.000521512	0.4	0.220845	0.854525
GO:0045200	establishment of neuroblast polarity	0.00019534	0.620985	3	4.83104	0.000943693	0.025225	0.704042	2	0.358495	2	5.57888	0.000521512	1	0.0321228	0.379501
GO:0033306	phytol metabolic process	7.70992e-05	0.245098	2	8.15999	0.000629129	0.0255461	0.711487	2	0.358495	2	5.57888	0.000521512	1	0.0321228	0.379501
GO:1902603	carnitine transmembrane transport	0.000196572	0.624901	3	4.80076	0.000943693	0.0256325	0.712377	5	0.896237	3	3.34733	0.000782269	0.6	0.0431976	0.431976
GO:0044271	cellular nitrogen compound biosynthetic process	0.224732	714.424	761	1.06519	0.239383	0.0257581	0.714351	2809	503.506	687	1.36443	0.17914	0.244571	5.21519e-21	1.7965e-18
GO:0019852	L-ascorbic acid metabolic process	0.000346599	1.10184	4	3.6303	0.00125826	0.0258533	0.715313	7	1.25473	3	2.39095	0.000782269	0.428571	0.114227	0.72719
GO:1905636	positive regulation of RNA polymerase II regulatory region sequence-specific DNA binding	8.25522e-06	0.0262433	1	38.1049	0.000314564	0.0259021	0.715313	1	0.179248	1	5.57888	0.000260756	1	0.179248	0.776937
GO:1903599	positive regulation of mitophagy	0.000893361	2.84	7	2.46479	0.00220195	0.0260157	0.716938	9	1.61323	5	3.09938	0.00130378	0.555556	0.0122549	0.220051
GO:0072331	signal transduction by p53 class mediator	0.00692705	22.0211	32	1.45315	0.0100661	0.0263888	0.725691	81	14.5191	26	1.79075	0.00677966	0.320988	0.00144394	0.0500406
GO:0090169	regulation of spindle assembly	0.00110208	3.50352	8	2.28342	0.00251651	0.0268005	0.735469	22	3.94345	7	1.7751	0.00182529	0.318182	0.0836934	0.621965
GO:0035520	monoubiquitinated protein deubiquitination	0.000522132	1.65986	5	3.01231	0.00157282	0.0270951	0.741997	9	1.61323	5	3.09938	0.00130378	0.555556	0.0122549	0.220051
GO:0007057	spindle assembly involved in female meiosis I	7.99365e-05	0.254118	2	7.87035	0.000629129	0.0272999	0.744798	2	0.358495	2	5.57888	0.000521512	1	0.0321228	0.379501
GO:0007052	mitotic spindle organization	0.00388546	12.3519	20	1.61919	0.00629129	0.0273111	0.744798	67	12.0096	18	1.4988	0.00469361	0.268657	0.0449536	0.446466
GO:0071478	cellular response to radiation	0.0112258	35.6867	48	1.34504	0.0150991	0.0274873	0.746455	145	25.9909	42	1.61595	0.0109518	0.289655	0.000725495	0.0291311
GO:0072107	positive regulation of ureteric bud formation	0.000709219	2.25461	6	2.66122	0.00188739	0.0275497	0.746455	4	0.71699	4	5.57888	0.00104302	1	0.00103099	0.0393459
GO:0019885	antigen processing and presentation of endogenous peptide antigen via MHC class I	0.0002023	0.643112	3	4.66482	0.000943693	0.0275732	0.746455	7	1.25473	3	2.39095	0.000782269	0.428571	0.114227	0.72719
GO:0035646	endosome to melanosome transport	0.00070953	2.25559	6	2.66005	0.00188739	0.0276	0.746455	10	1.79248	5	2.78944	0.00130378	0.5	0.0209292	0.308169
GO:0070125	mitochondrial translational elongation	8.0803e-05	0.256873	2	7.78596	0.000629129	0.0278449	0.747917	3	0.537743	2	3.71925	0.000521512	0.666667	0.0848574	0.621965
GO:0070447	positive regulation of oligodendrocyte progenitor proliferation	0.000203128	0.645743	3	4.64581	0.000943693	0.0278598	0.747917	3	0.537743	1	1.85963	0.000260756	0.333333	0.44713	1
GO:1903119	protein localization to actin cytoskeleton	8.89544e-06	0.0282786	1	35.3624	0.000314564	0.0278826	0.747917	1	0.179248	1	5.57888	0.000260756	1	0.179248	0.776937
GO:1904372	positive regulation of protein localization to actin cortical patch	8.89544e-06	0.0282786	1	35.3624	0.000314564	0.0278826	0.747917	1	0.179248	1	5.57888	0.000260756	1	0.179248	0.776937
GO:0006743	ubiquinone metabolic process	0.000712028	2.26354	6	2.65072	0.00188739	0.0280064	0.749702	17	3.04721	6	1.96902	0.00156454	0.352941	0.0682225	0.575178
GO:0006767	water-soluble vitamin metabolic process	0.00221651	7.04629	13	1.84494	0.00408934	0.0280904	0.750416	25	4.48119	12	2.67786	0.00312907	0.48	0.000551245	0.0233521
GO:0046462	monoacylglycerol metabolic process	8.14802e-05	0.259026	2	7.72124	0.000629129	0.0282739	0.753779	3	0.537743	2	3.71925	0.000521512	0.666667	0.0848574	0.621965
GO:0006400	tRNA modification	0.00341057	10.8422	18	1.66018	0.00566216	0.0283756	0.75458	70	12.5473	17	1.35487	0.00443286	0.242857	0.111144	0.72719
GO:0033045	regulation of sister chromatid segregation	0.00516143	16.4082	25	1.52363	0.00786411	0.0284627	0.75458	72	12.9058	23	1.78214	0.00599739	0.319444	0.00283085	0.0819819
GO:0071173	spindle assembly checkpoint	0.00154415	4.90885	10	2.03714	0.00314564	0.0285354	0.75458	22	3.94345	8	2.02868	0.00208605	0.363636	0.0313448	0.379501
GO:1904878	negative regulation of calcium ion transmembrane transport via high voltage-gated calcium channel	0.000205142	0.652147	3	4.60019	0.000943693	0.0285643	0.75458	1	0.179248	1	5.57888	0.000260756	1	0.179248	0.776937
GO:0033962	cytoplasmic mRNA processing body assembly	0.000911818	2.89867	7	2.4149	0.00220195	0.0285922	0.75458	12	2.15097	5	2.32453	0.00130378	0.416667	0.0481062	0.464288
GO:0006089	lactate metabolic process	0.000531081	1.6883	5	2.96155	0.00157282	0.0288388	0.758877	15	2.68871	5	1.85963	0.00130378	0.333333	0.114995	0.72719
GO:0023021	termination of signal transduction	8.24158e-05	0.262	2	7.63359	0.000629129	0.0288709	0.758877	3	0.537743	1	1.85963	0.000260756	0.333333	0.44713	1
GO:0033211	adiponectin-activated signaling pathway	0.000206327	0.655913	3	4.57378	0.000943693	0.0289829	0.760293	6	1.07549	3	2.78944	0.000782269	0.5	0.0750313	0.605524
GO:0000956	nuclear-transcribed mRNA catabolic process	0.00594311	18.8931	28	1.48202	0.0088078	0.0290639	0.760894	97	17.387	24	1.38034	0.00625815	0.247423	0.0565937	0.515527
GO:2000152	regulation of ubiquitin-specific protease activity	0.000360237	1.14519	4	3.49286	0.00125826	0.0291831	0.762488	4	0.71699	2	2.78944	0.000521512	0.5	0.149786	0.776937
GO:0031929	TOR signaling	0.00200062	6.35998	12	1.8868	0.00377477	0.0293463	0.765224	23	4.12269	8	1.94048	0.00208605	0.347826	0.0407207	0.427796
GO:0044324	regulation of transcription involved in anterior/posterior axis specification	9.44765e-06	0.0300341	1	33.2955	0.000314564	0.0295877	0.768457	1	0.179248	1	5.57888	0.000260756	1	0.179248	0.776937
GO:1990442	intrinsic apoptotic signaling pathway in response to nitrosative stress	9.44765e-06	0.0300341	1	33.2955	0.000314564	0.0295877	0.768457	1	0.179248	1	5.57888	0.000260756	1	0.179248	0.776937
GO:0006418	tRNA aminoacylation for protein translation	0.00223447	7.10339	13	1.83011	0.00408934	0.029671	0.769096	45	8.06614	13	1.61168	0.00338983	0.288889	0.0481668	0.464288
GO:0042168	heme metabolic process	0.00112646	3.58101	8	2.234	0.00251651	0.0299095	0.770819	30	5.37742	8	1.4877	0.00208605	0.266667	0.155332	0.776937
GO:0051125	regulation of actin nucleation	0.00112755	3.5845	8	2.23183	0.00251651	0.0300548	0.770819	26	4.66043	7	1.50201	0.00182529	0.269231	0.170911	0.776937
GO:1902956	regulation of mitochondrial electron transport, NADH to ubiquinone	8.44419e-05	0.268441	2	7.45044	0.000629129	0.030181	0.770819	3	0.537743	2	3.71925	0.000521512	0.666667	0.0848574	0.621965
GO:0034622	cellular macromolecular complex assembly	0.0503265	159.988	184	1.15009	0.0578798	0.0302162	0.770819	725	129.954	171	1.31585	0.0445893	0.235862	5.52662e-05	0.00321527
GO:0033119	negative regulation of RNA splicing	0.00247519	7.86863	14	1.77922	0.0044039	0.0302747	0.770819	29	5.19818	14	2.69325	0.00365059	0.482759	0.000177569	0.00911519
GO:0035229	positive regulation of glutamate-cysteine ligase activity	8.45861e-05	0.268899	2	7.43773	0.000629129	0.0302752	0.770819	1	0.179248	1	5.57888	0.000260756	1	0.179248	0.776937
GO:0035733	hepatic stellate cell activation	8.45861e-05	0.268899	2	7.43773	0.000629129	0.0302752	0.770819	1	0.179248	1	5.57888	0.000260756	1	0.179248	0.776937
GO:1901070	guanosine-containing compound biosynthetic process	0.000364685	1.15933	4	3.45025	0.00125826	0.0303215	0.770819	14	2.50947	3	1.19547	0.000782269	0.214286	0.471416	1
GO:0090182	regulation of secretion of lysosomal enzymes	9.68711e-06	0.0307953	1	32.4725	0.000314564	0.0303261	0.770819	2	0.358495	1	2.78944	0.000260756	0.5	0.326372	0.948327
GO:0071459	protein localization to chromosome, centromeric region	0.000726125	2.30835	6	2.59926	0.00188739	0.0303739	0.770819	17	3.04721	6	1.96902	0.00156454	0.352941	0.0682225	0.575178
GO:0043153	entrainment of circadian clock by photoperiod	0.00134327	4.27026	9	2.1076	0.00283108	0.0304475	0.770819	19	3.4057	7	2.05538	0.00182529	0.368421	0.0401856	0.427796
GO:1903830	magnesium ion transmembrane transport	0.00113084	3.59493	8	2.22535	0.00251651	0.0304931	0.770819	16	2.86796	8	2.78944	0.00208605	0.5	0.00345458	0.0946035
GO:0045841	negative regulation of mitotic metaphase/anaphase transition	0.0015622	4.96623	10	2.0136	0.00314564	0.0305086	0.770819	22	3.94345	8	2.02868	0.00208605	0.363636	0.0313448	0.379501
GO:0006402	mRNA catabolic process	0.00675337	21.469	31	1.44395	0.00975149	0.0305619	0.770819	113	20.255	27	1.33301	0.00704042	0.238938	0.0660189	0.572417
GO:0007056	spindle assembly involved in female meiosis	8.54481e-05	0.271639	2	7.3627	0.000629129	0.0308402	0.775244	3	0.537743	2	3.71925	0.000521512	0.666667	0.0848574	0.621965
GO:0060989	lipid tube assembly involved in organelle fusion	9.85897e-06	0.0313417	1	31.9064	0.000314564	0.0308558	0.775244	1	0.179248	1	5.57888	0.000260756	1	0.179248	0.776937
GO:0071477	cellular hypotonic salinity response	8.56203e-05	0.272187	2	7.34789	0.000629129	0.0309537	0.775352	3	0.537743	2	3.71925	0.000521512	0.666667	0.0848574	0.621965
GO:0043482	cellular pigment accumulation	0.000927936	2.94991	7	2.37296	0.00220195	0.0309786	0.775352	12	2.15097	6	2.78944	0.00156454	0.5	0.0113641	0.212812
GO:0035759	mesangial cell-matrix adhesion	0.000212186	0.674539	3	4.44748	0.000943693	0.031101	0.775855	2	0.358495	1	2.78944	0.000260756	0.5	0.326372	0.948327
GO:0090501	RNA phosphodiester bond hydrolysis	0.00650241	20.6712	30	1.4513	0.00943693	0.0311172	0.775855	134	24.0192	28	1.16574	0.00730117	0.208955	0.213109	0.854525
GO:1901003	negative regulation of fermentation	8.62156e-05	0.274079	2	7.29716	0.000629129	0.0313469	0.777923	3	0.537743	2	3.71925	0.000521512	0.666667	0.0848574	0.621965
GO:0030209	dermatan sulfate catabolic process	1.00437e-05	0.0319288	1	31.3196	0.000314564	0.0314246	0.777923	1	0.179248	1	5.57888	0.000260756	1	0.179248	0.776937
GO:0061344	regulation of cell adhesion involved in heart morphogenesis	0.000213182	0.677705	3	4.4267	0.000943693	0.031469	0.777923	2	0.358495	1	2.78944	0.000260756	0.5	0.326372	0.948327
GO:1901189	positive regulation of ephrin receptor signaling pathway	0.000213182	0.677705	3	4.4267	0.000943693	0.031469	0.777923	2	0.358495	1	2.78944	0.000260756	0.5	0.326372	0.948327
GO:0002483	antigen processing and presentation of endogenous peptide antigen	0.000213496	0.678703	3	4.4202	0.000943693	0.0315854	0.777923	9	1.61323	3	1.85963	0.000782269	0.333333	0.208565	0.847767
GO:0051016	barbed-end actin filament capping	0.00113891	3.6206	8	2.20958	0.00251651	0.0315898	0.777923	14	2.50947	6	2.39095	0.00156454	0.428571	0.0267242	0.359527
GO:1904025	positive regulation of glucose catabolic process to lactate via pyruvate	1.01154e-05	0.032157	1	31.0974	0.000314564	0.0316456	0.777923	1	0.179248	1	5.57888	0.000260756	1	0.179248	0.776937
GO:2000611	positive regulation of thyroid hormone generation	0.000544935	1.73235	5	2.88625	0.00157282	0.0316756	0.777923	3	0.537743	2	3.71925	0.000521512	0.666667	0.0848574	0.621965
GO:2000060	positive regulation of protein ubiquitination involved in ubiquitin-dependent protein catabolic process	0.00135381	4.30376	9	2.09119	0.00283108	0.0317478	0.778237	14	2.50947	6	2.39095	0.00156454	0.428571	0.0267242	0.359527
GO:0010869	regulation of receptor biosynthetic process	0.00114149	3.62881	8	2.20458	0.00251651	0.0319459	0.78163	18	3.22646	7	2.16956	0.00182529	0.388889	0.0298853	0.379501
GO:0097291	renal phosphate ion absorption	1.03228e-05	0.0328162	1	30.4728	0.000314564	0.0322837	0.784221	1	0.179248	1	5.57888	0.000260756	1	0.179248	0.776937
GO:0061621	canonical glycolysis	8.7672e-05	0.278709	2	7.17593	0.000629129	0.0323175	0.784221	2	0.358495	2	5.57888	0.000521512	1	0.0321228	0.379501
GO:0046931	pore complex assembly	0.000737181	2.3435	6	2.56028	0.00188739	0.0323194	0.784221	16	2.86796	6	2.09208	0.00156454	0.375	0.0517394	0.483155
GO:2001293	malonyl-CoA metabolic process	0.000215544	0.685216	3	4.37818	0.000943693	0.0323509	0.784221	3	0.537743	3	5.57888	0.000782269	1	0.00575546	0.134775
GO:0036289	peptidyl-serine autophosphorylation	0.000373317	1.18677	4	3.37048	0.00125826	0.0326043	0.784221	6	1.07549	4	3.71925	0.00104302	0.666667	0.011364	0.212812
GO:0035262	gonad morphogenesis	0.000216329	0.687711	3	4.3623	0.000943693	0.0326466	0.784221	3	0.537743	2	3.71925	0.000521512	0.666667	0.0848574	0.621965
GO:0099518	vesicle cytoskeletal trafficking	0.00250239	7.95511	14	1.75988	0.0044039	0.0326879	0.784221	39	6.99065	12	1.71658	0.00312907	0.307692	0.0359036	0.410103
GO:0061734	parkin-mediated mitophagy in response to mitochondrial depolarization	0.000549806	1.74783	5	2.86069	0.00157282	0.0327127	0.784221	5	0.896237	3	3.34733	0.000782269	0.6	0.0431976	0.431976
GO:0007296	vitellogenesis	0.000739433	2.35066	6	2.55248	0.00188739	0.0327254	0.784221	4	0.71699	2	2.78944	0.000521512	0.5	0.149786	0.776937
GO:0061418	regulation of transcription from RNA polymerase II promoter in response to hypoxia	0.00136173	4.32893	9	2.07904	0.00283108	0.0327497	0.784221	12	2.15097	5	2.32453	0.00130378	0.416667	0.0481062	0.464288
GO:0016340	calcium-dependent cell-matrix adhesion	8.83217e-05	0.280775	2	7.12315	0.000629129	0.0327542	0.784221	2	0.358495	1	2.78944	0.000260756	0.5	0.326372	0.948327
GO:0002726	positive regulation of T cell cytokine production	0.00114752	3.64796	8	2.19301	0.00251651	0.0327876	0.784221	14	2.50947	6	2.39095	0.00156454	0.428571	0.0267242	0.359527
GO:1903376	regulation of oxidative stress-induced neuron intrinsic apoptotic signaling pathway	0.000940226	2.98898	7	2.34194	0.00220195	0.0328855	0.784221	7	1.25473	5	3.98491	0.00130378	0.714286	0.00280915	0.0817151
GO:0044053	translocation of peptides or proteins into host cell cytoplasm	1.05838e-05	0.0336459	1	29.7213	0.000314564	0.0330863	0.784221	1	0.179248	1	5.57888	0.000260756	1	0.179248	0.776937
GO:0009236	cobalamin biosynthetic process	8.89083e-05	0.282639	2	7.07615	0.000629129	0.0331504	0.784221	3	0.537743	2	3.71925	0.000521512	0.666667	0.0848574	0.621965
GO:0090305	nucleic acid phosphodiester bond hydrolysis	0.0121966	38.773	51	1.31535	0.0160428	0.033184	0.784221	232	41.5854	48	1.15425	0.0125163	0.206897	0.154385	0.776937
GO:0000973	posttranscriptional tethering of RNA polymerase II gene DNA at nuclear periphery	8.89989e-05	0.282928	2	7.06895	0.000629129	0.0332119	0.784221	3	0.537743	2	3.71925	0.000521512	0.666667	0.0848574	0.621965
GO:0045351	type I interferon biosynthetic process	8.90303e-05	0.283027	2	7.06646	0.000629129	0.0332331	0.784221	5	0.896237	1	1.11578	0.000260756	0.2	0.627594	1
GO:0072595	maintenance of protein localization in organelle	0.00115071	3.65811	8	2.18692	0.00251651	0.03324	0.784221	28	5.01893	8	1.59397	0.00208605	0.285714	0.113854	0.72719
GO:0000720	pyrimidine dimer repair by nucleotide-excision repair	8.91153e-05	0.283297	2	7.05972	0.000629129	0.0332907	0.784221	3	0.537743	1	1.85963	0.000260756	0.333333	0.44713	1
GO:0044791	positive regulation by host of viral release from host cell	0.000375913	1.19503	4	3.34721	0.00125826	0.0333099	0.784221	6	1.07549	3	2.78944	0.000782269	0.5	0.0750313	0.605524
GO:0010586	miRNA metabolic process	0.000743583	2.36385	6	2.53823	0.00188739	0.0334821	0.784596	12	2.15097	6	2.78944	0.00156454	0.5	0.0113641	0.212812
GO:0060055	angiogenesis involved in wound healing	0.00115273	3.66453	8	2.18309	0.00251651	0.0335283	0.784596	14	2.50947	5	1.99246	0.00130378	0.357143	0.0893083	0.626498
GO:0072656	maintenance of protein location in mitochondrion	0.000218815	0.695613	3	4.31274	0.000943693	0.0335928	0.784596	5	0.896237	3	3.34733	0.000782269	0.6	0.0431976	0.431976
GO:2000615	regulation of histone H3-K9 acetylation	0.000944919	3.0039	7	2.33031	0.00220195	0.0336337	0.784596	11	1.97172	5	2.53585	0.00130378	0.454545	0.032797	0.381611
GO:0033013	tetrapyrrole metabolic process	0.00204405	6.49803	12	1.84671	0.00377477	0.0336633	0.784596	44	7.88689	12	1.52151	0.00312907	0.272727	0.082372	0.621965
GO:2000609	regulation of thyroid hormone generation	0.0005543	1.76212	5	2.83749	0.00157282	0.0336884	0.784596	5	0.896237	2	2.23155	0.000521512	0.4	0.220845	0.854525
GO:0006614	SRP-dependent cotranslational protein targeting to membrane	0.000945613	3.0061	7	2.32859	0.00220195	0.0337454	0.784596	15	2.68871	5	1.85963	0.00130378	0.333333	0.114995	0.72719
GO:0042147	retrograde transport, endosome to Golgi	0.00323889	10.2965	17	1.65105	0.00534759	0.033827	0.785098	69	12.3681	17	1.37451	0.00443286	0.246377	0.100097	0.684215
GO:0044743	intracellular protein transmembrane import	0.00275477	8.7574	15	1.71284	0.00471846	0.0339252	0.785984	45	8.06614	14	1.73565	0.00365059	0.311111	0.0223422	0.322803
GO:0072602	interleukin-4 secretion	0.000947102	3.01084	7	2.32493	0.00220195	0.0339856	0.785993	6	1.07549	3	2.78944	0.000782269	0.5	0.0750313	0.605524
GO:0000727	double-strand break repair via break-induced replication	0.000220098	0.699692	3	4.2876	0.000943693	0.0340867	0.78694	5	0.896237	3	3.34733	0.000782269	0.6	0.0431976	0.431976
GO:0000070	mitotic sister chromatid segregation	0.00629803	20.0214	29	1.44845	0.00912237	0.0342641	0.788904	94	16.8493	25	1.48374	0.00651891	0.265957	0.0234697	0.32928
GO:0001193	maintenance of transcriptional fidelity during DNA-templated transcription elongation from RNA polymerase II promoter	1.10049e-05	0.0349847	1	28.5839	0.000314564	0.03438	0.788904	1	0.179248	1	5.57888	0.000260756	1	0.179248	0.776937
GO:0046952	ketone body catabolic process	0.000221206	0.703214	3	4.26613	0.000943693	0.0345162	0.788904	4	0.71699	2	2.78944	0.000521512	0.5	0.149786	0.776937
GO:1905446	regulation of mitochondrial ATP synthesis coupled electron transport	0.000221249	0.703349	3	4.26531	0.000943693	0.0345328	0.788904	5	0.896237	3	3.34733	0.000782269	0.6	0.0431976	0.431976
GO:0006513	protein monoubiquitination	0.00526355	16.7328	25	1.49407	0.00786411	0.0345343	0.788904	61	10.9341	20	1.82914	0.00521512	0.327869	0.00370733	0.0996488
GO:0036091	positive regulation of transcription from RNA polymerase II promoter in response to oxidative stress	0.000558229	1.77461	5	2.81752	0.00157282	0.0345558	0.788904	5	0.896237	2	2.23155	0.000521512	0.4	0.220845	0.854525
GO:0006476	protein deacetylation	0.00500822	15.9211	24	1.50743	0.00754954	0.0346457	0.788904	51	9.14162	21	2.29718	0.00547588	0.411765	8.84004e-05	0.00490323
GO:0000079	regulation of cyclin-dependent protein serine/threonine kinase activity	0.00604438	19.2151	28	1.45719	0.0088078	0.0347132	0.788904	71	12.7266	21	1.65009	0.00547588	0.295775	0.0110695	0.212812
GO:0039528	cytoplasmic pattern recognition receptor signaling pathway in response to virus	0.000221714	0.70483	3	4.25635	0.000943693	0.0347142	0.788904	4	0.71699	1	1.39472	0.000260756	0.25	0.546244	1
GO:0032075	positive regulation of nuclease activity	0.000560545	1.78197	5	2.80588	0.00157282	0.0350736	0.795128	11	1.97172	5	2.53585	0.00130378	0.454545	0.032797	0.381611
GO:0031124	mRNA 3'-end processing	0.00229143	7.28444	13	1.78462	0.00408934	0.0351096	0.795128	37	6.63216	12	1.80937	0.00312907	0.324324	0.0240127	0.332973
GO:1903912	negative regulation of endoplasmic reticulum stress-induced eIF2 alpha phosphorylation	0.00038339	1.2188	4	3.28193	0.00125826	0.035392	0.80014	5	0.896237	3	3.34733	0.000782269	0.6	0.0431976	0.431976
GO:0006362	transcription elongation from RNA polymerase I promoter	9.24044e-05	0.293753	2	6.80843	0.000629129	0.0355511	0.802351	3	0.537743	2	3.71925	0.000521512	0.666667	0.0848574	0.621965
GO:0033617	mitochondrial respiratory chain complex IV assembly	0.000754969	2.40004	6	2.49995	0.00188739	0.0356161	0.802436	15	2.68871	5	1.85963	0.00130378	0.333333	0.114995	0.72719
GO:0016482	cytosolic transport	0.00738033	23.4621	33	1.40653	0.0103806	0.035805	0.805305	115	20.6135	33	1.6009	0.00860495	0.286957	0.00299461	0.0851188
GO:0051298	centrosome duplication	0.00160895	5.11484	10	1.95509	0.00314564	0.0360627	0.80955	31	5.55667	10	1.79964	0.00260756	0.322581	0.039099	0.422644
GO:0009642	response to light intensity	0.000385935	1.22689	4	3.26028	0.00125826	0.0361174	0.80955	10	1.79248	4	2.23155	0.00104302	0.4	0.0871764	0.624426
GO:0015879	carnitine transport	0.000225728	0.71759	3	4.18066	0.000943693	0.0362984	0.812214	6	1.07549	3	2.78944	0.000782269	0.5	0.0750313	0.605524
GO:0006998	nuclear envelope organization	0.00230451	7.32604	13	1.77449	0.00408934	0.0364534	0.814291	47	8.42463	10	1.187	0.00260756	0.212766	0.32898	0.954234
GO:0042984	regulation of amyloid precursor protein biosynthetic process	0.000760564	2.41783	6	2.48156	0.00188739	0.0366961	0.818317	9	1.61323	5	3.09938	0.00130378	0.555556	0.0122549	0.220051
GO:0009143	nucleoside triphosphate catabolic process	0.000568742	1.80803	5	2.76544	0.00157282	0.0369447	0.820113	14	2.50947	5	1.99246	0.00130378	0.357143	0.0893083	0.626498
GO:0006782	protoporphyrinogen IX biosynthetic process	0.000227452	0.723069	3	4.14898	0.000943693	0.0369898	0.820113	9	1.61323	3	1.85963	0.000782269	0.333333	0.208565	0.847767
GO:0031573	intra-S DNA damage checkpoint	0.000389161	1.23714	4	3.23326	0.00125826	0.0370493	0.820113	15	2.68871	4	1.4877	0.00104302	0.266667	0.275456	0.948327
GO:0022011	myelination in peripheral nervous system	0.00231052	7.34516	13	1.76987	0.00408934	0.0370832	0.820113	25	4.48119	9	2.0084	0.00234681	0.36	0.024536	0.337785
GO:1901797	negative regulation of signal transduction by p53 class mediator	0.00184526	5.86609	11	1.87519	0.00346021	0.0371902	0.820113	28	5.01893	9	1.79321	0.00234681	0.321429	0.0501496	0.478608
GO:0042946	glucoside transport	1.19349e-05	0.0379409	1	26.3568	0.000314564	0.0372304	0.820113	2	0.358495	1	2.78944	0.000260756	0.5	0.326372	0.948327
GO:1904029	regulation of cyclin-dependent protein kinase activity	0.00634847	20.1818	29	1.43694	0.00912237	0.0372703	0.820113	75	13.4436	22	1.63647	0.00573664	0.293333	0.0104798	0.206286
GO:1902231	positive regulation of intrinsic apoptotic signaling pathway in response to DNA damage	0.000390016	1.23986	4	3.22617	0.00125826	0.0372987	0.820113	11	1.97172	4	2.02868	0.00104302	0.363636	0.11825	0.731747
GO:0000338	protein deneddylation	0.00039016	1.24032	4	3.22498	0.00125826	0.0373405	0.820113	10	1.79248	4	2.23155	0.00104302	0.4	0.0871764	0.624426
GO:0097034	mitochondrial respiratory chain complex IV biogenesis	0.000765812	2.43452	6	2.46455	0.00188739	0.0377279	0.826618	16	2.86796	5	1.7434	0.00130378	0.3125	0.143747	0.776937
GO:0045714	regulation of low-density lipoprotein particle receptor biosynthetic process	0.00022936	0.729134	3	4.11447	0.000943693	0.037763	0.826618	7	1.25473	2	1.59397	0.000521512	0.285714	0.365561	1
GO:0006650	glycerophospholipid metabolic process	0.0131399	41.7717	54	1.29274	0.0169865	0.0379331	0.828955	191	34.2363	47	1.37281	0.0122555	0.246073	0.012232	0.220051
GO:0033522	histone H2A ubiquitination	0.00162442	5.16404	10	1.93647	0.00314564	0.0380464	0.830045	24	4.30194	8	1.85963	0.00208605	0.333333	0.0517851	0.483155
GO:1903299	regulation of hexokinase activity	0.000972019	3.09005	7	2.26534	0.00220195	0.0381764	0.831496	10	1.79248	5	2.78944	0.00130378	0.5	0.0209292	0.308169
GO:0006605	protein targeting	0.0258968	82.3259	99	1.20254	0.0311419	0.0383678	0.834277	304	54.4912	85	1.55988	0.0221643	0.279605	9.45656e-06	0.000622042
GO:0033577	protein glycosylation in endoplasmic reticulum	9.65078e-05	0.306798	2	6.51894	0.000629129	0.0384516	0.834711	3	0.537743	2	3.71925	0.000521512	0.666667	0.0848574	0.621965
GO:0071157	negative regulation of cell cycle arrest	0.000975261	3.10035	7	2.25781	0.00220195	0.0387453	0.839545	22	3.94345	5	1.26793	0.00130378	0.227273	0.358297	1
GO:0009061	anaerobic respiration	1.24489e-05	0.0395751	1	25.2684	0.000314564	0.0388025	0.839545	1	0.179248	1	5.57888	0.000260756	1	0.179248	0.776937
GO:0031554	regulation of DNA-templated transcription, termination	9.71657e-05	0.30889	2	6.4748	0.000629129	0.0389248	0.839805	2	0.358495	2	5.57888	0.000521512	1	0.0321228	0.379501
GO:0071569	protein ufmylation	0.000395596	1.2576	4	3.18067	0.00125826	0.038949	0.839805	6	1.07549	4	3.71925	0.00104302	0.666667	0.011364	0.212812
GO:0009314	response to radiation	0.0346099	110.025	129	1.17246	0.0405788	0.0390326	0.839805	429	76.8972	113	1.46949	0.0294655	0.263403	7.87957e-06	0.000542861
GO:0009110	vitamin biosynthetic process	0.000578106	1.8378	5	2.72065	0.00157282	0.0391556	0.839805	13	2.33022	5	2.14572	0.00130378	0.384615	0.0669568	0.572417
GO:0070845	polyubiquitinated misfolded protein transport	1.25789e-05	0.0399882	1	25.0074	0.000314564	0.0391994	0.839805	1	0.179248	1	5.57888	0.000260756	1	0.179248	0.776937
GO:0070846	Hsp90 deacetylation	1.25789e-05	0.0399882	1	25.0074	0.000314564	0.0391994	0.839805	1	0.179248	1	5.57888	0.000260756	1	0.179248	0.776937
GO:1905053	positive regulation of base-excision repair	9.76356e-05	0.310384	2	6.44364	0.000629129	0.0392641	0.839815	2	0.358495	2	5.57888	0.000521512	1	0.0321228	0.379501
GO:0051780	behavioral response to nutrient	9.79079e-05	0.311249	2	6.42572	0.000629129	0.0394613	0.842656	1	0.179248	1	5.57888	0.000260756	1	0.179248	0.776937
GO:0060971	embryonic heart tube left/right pattern formation	0.000579961	1.8437	5	2.71194	0.00157282	0.0396031	0.8434	5	0.896237	4	4.4631	0.00104302	0.8	0.00441637	0.113354
GO:0007127	meiosis I	0.00559964	17.8012	26	1.46057	0.00817867	0.0396461	0.8434	112	20.0757	24	1.19547	0.00625815	0.214286	0.196662	0.826778
GO:0050746	regulation of lipoprotein metabolic process	0.000775827	2.46636	6	2.43274	0.00188739	0.0397478	0.8434	15	2.68871	5	1.85963	0.00130378	0.333333	0.114995	0.72719
GO:0010561	negative regulation of glycoprotein biosynthetic process	0.00077602	2.46697	6	2.43214	0.00188739	0.0397872	0.8434	15	2.68871	6	2.23155	0.00156454	0.4	0.037935	0.422644
GO:0002431	Fc receptor mediated stimulatory signaling pathway	0.000398716	1.26752	4	3.15578	0.00125826	0.0398898	0.8434	5	0.896237	2	2.23155	0.000521512	0.4	0.220845	0.854525
GO:0006193	ITP catabolic process	1.28081e-05	0.040717	1	24.5597	0.000314564	0.0398995	0.8434	1	0.179248	1	5.57888	0.000260756	1	0.179248	0.776937
GO:0070525	tRNA threonylcarbamoyladenosine metabolic process	0.000234643	0.74593	3	4.02183	0.000943693	0.0399471	0.8434	8	1.43398	3	2.09208	0.000782269	0.375	0.159269	0.776937
GO:0051292	nuclear pore complex assembly	0.000583379	1.85456	5	2.69605	0.00157282	0.0404354	0.852334	10	1.79248	5	2.78944	0.00130378	0.5	0.0209292	0.308169
GO:1903217	negative regulation of protein processing involved in protein targeting to mitochondrion	1.30468e-05	0.0414759	1	24.1104	0.000314564	0.0406278	0.853641	1	0.179248	1	5.57888	0.000260756	1	0.179248	0.776937
GO:1904182	regulation of pyruvate dehydrogenase activity	1.30468e-05	0.0414759	1	24.1104	0.000314564	0.0406278	0.853641	1	0.179248	1	5.57888	0.000260756	1	0.179248	0.776937
GO:0009146	purine nucleoside triphosphate catabolic process	0.000236958	0.753289	3	3.98253	0.000943693	0.0409239	0.858483	7	1.25473	3	2.39095	0.000782269	0.428571	0.114227	0.72719
GO:0061670	evoked neurotransmitter secretion	1.31753e-05	0.0418842	1	23.8754	0.000314564	0.0410194	0.85911	1	0.179248	1	5.57888	0.000260756	1	0.179248	0.776937
GO:2000326	negative regulation of ligand-dependent nuclear receptor transcription coactivator activity	1.31983e-05	0.0419574	1	23.8337	0.000314564	0.0410896	0.859207	1	0.179248	1	5.57888	0.000260756	1	0.179248	0.776937
GO:0009145	purine nucleoside triphosphate biosynthetic process	0.00211114	6.71131	12	1.78803	0.00377477	0.0411929	0.85946	51	9.14162	10	1.0939	0.00260756	0.196078	0.432751	1
GO:0006368	transcription elongation from RNA polymerase II promoter	0.000989082	3.14429	7	2.22626	0.00220195	0.0412331	0.85946	22	3.94345	6	1.52151	0.00156454	0.272727	0.188636	0.80747
GO:0010729	positive regulation of hydrogen peroxide biosynthetic process	1.33184e-05	0.0423392	1	23.6188	0.000314564	0.0414557	0.862727	1	0.179248	1	5.57888	0.000260756	1	0.179248	0.776937
GO:1903146	regulation of mitophagy	0.00283521	9.01314	15	1.66424	0.00471846	0.0416629	0.865662	42	7.52839	13	1.7268	0.00338983	0.309524	0.0282943	0.374113
GO:0061512	protein localization to cilium	0.00259506	8.24969	14	1.69703	0.0044039	0.0419546	0.870342	35	6.27366	13	2.07215	0.00338983	0.371429	0.00556837	0.133914
GO:0070145	mitochondrial asparaginyl-tRNA aminoacylation	1.35254e-05	0.0429972	1	23.2573	0.000314564	0.0420862	0.871691	1	0.179248	1	5.57888	0.000260756	1	0.179248	0.776937
GO:0009155	purine deoxyribonucleotide catabolic process	0.000240825	0.765583	3	3.91858	0.000943693	0.0425823	0.879254	7	1.25473	3	2.39095	0.000782269	0.428571	0.114227	0.72719
GO:0000291	nuclear-transcribed mRNA catabolic process, exonucleolytic	0.000407524	1.29552	4	3.08757	0.00125826	0.0426151	0.879254	15	2.68871	4	1.4877	0.00104302	0.266667	0.275456	0.948327
GO:0006401	RNA catabolic process	0.0080338	25.5395	35	1.37043	0.0110098	0.0426529	0.879254	137	24.5569	31	1.26237	0.00808344	0.226277	0.0946146	0.657345
GO:0007040	lysosome organization	0.00334136	10.6222	17	1.60043	0.00534759	0.0429544	0.881678	56	10.0379	16	1.59397	0.0041721	0.285714	0.0336167	0.388387
GO:0000731	DNA synthesis involved in DNA repair	0.00143436	4.55983	9	1.97376	0.00283108	0.0429743	0.881678	26	4.66043	9	1.93115	0.00234681	0.346154	0.0317122	0.379501
GO:0015876	acetyl-CoA transport	1.38366e-05	0.0439867	1	22.7342	0.000314564	0.0430336	0.881678	1	0.179248	1	5.57888	0.000260756	1	0.179248	0.776937
GO:0002036	regulation of L-glutamate transport	0.000102777	0.326728	2	6.1213	0.000629129	0.0430496	0.881678	5	0.896237	2	2.23155	0.000521512	0.4	0.220845	0.854525
GO:1901620	regulation of smoothened signaling pathway involved in dorsal/ventral neural tube patterning	0.000409159	1.30072	4	3.07523	0.00125826	0.0431324	0.881678	8	1.43398	3	2.09208	0.000782269	0.375	0.159269	0.776937
GO:0032483	regulation of Rab protein signal transduction	0.000409454	1.30165	4	3.07301	0.00125826	0.0432258	0.881678	5	0.896237	3	3.34733	0.000782269	0.6	0.0431976	0.431976
GO:0006858	extracellular transport	0.000103076	0.327678	2	6.10356	0.000629129	0.0432736	0.881678	3	0.537743	1	1.85963	0.000260756	0.333333	0.44713	1
GO:0008033	tRNA processing	0.00538956	17.1334	25	1.45914	0.00786411	0.0433093	0.881678	113	20.255	24	1.1849	0.00625815	0.212389	0.209645	0.849879
GO:0090107	regulation of high-density lipoprotein particle assembly	1.403e-05	0.0446014	1	22.4208	0.000314564	0.0436217	0.886658	2	0.358495	1	2.78944	0.000260756	0.5	0.326372	0.948327
GO:1900168	positive regulation of glial cell-derived neurotrophic factor secretion	0.000243591	0.774375	3	3.87409	0.000943693	0.0437887	0.888672	2	0.358495	1	2.78944	0.000260756	0.5	0.326372	0.948327
GO:2000816	negative regulation of mitotic sister chromatid separation	0.00166734	5.30047	10	1.88662	0.00314564	0.0439377	0.890229	23	4.12269	8	1.94048	0.00208605	0.347826	0.0407207	0.427796
GO:0009201	ribonucleoside triphosphate biosynthetic process	0.00213493	6.78693	12	1.76811	0.00377477	0.0441239	0.890229	55	9.85861	10	1.01434	0.00260756	0.181818	0.53525	1
GO:0090385	phagosome-lysosome fusion	0.000244466	0.777156	3	3.86023	0.000943693	0.0441738	0.890229	7	1.25473	3	2.39095	0.000782269	0.428571	0.114227	0.72719
GO:0097194	execution phase of apoptosis	0.00166916	5.30625	10	1.88457	0.00314564	0.0442001	0.890229	38	6.8114	10	1.46813	0.00260756	0.263158	0.129238	0.776937
GO:1903052	positive regulation of proteolysis involved in cellular protein catabolic process	0.0105101	33.4117	44	1.3169	0.0138408	0.0442089	0.890229	110	19.7172	31	1.57223	0.00808344	0.281818	0.00526696	0.12815
GO:0072734	cellular response to staurosporine	0.000104457	0.332068	2	6.02287	0.000629129	0.0443147	0.890229	3	0.537743	2	3.71925	0.000521512	0.666667	0.0848574	0.621965
GO:0035611	protein branching point deglutamylation	1.42687e-05	0.0453603	1	22.0457	0.000314564	0.0443472	0.890229	1	0.179248	1	5.57888	0.000260756	1	0.179248	0.776937
GO:0071479	cellular response to ionizing radiation	0.00488582	15.532	23	1.48081	0.00723498	0.0445749	0.890229	63	11.2926	19	1.68252	0.00495437	0.301587	0.0122735	0.220083
GO:0018117	protein adenylylation	1.43522e-05	0.0456256	1	21.9175	0.000314564	0.0446008	0.890229	1	0.179248	1	5.57888	0.000260756	1	0.179248	0.776937
GO:0042771	intrinsic apoptotic signaling pathway in response to DNA damage by p53 class mediator	0.00167194	5.31511	10	1.88143	0.00314564	0.0446045	0.890229	31	5.55667	10	1.79964	0.00260756	0.322581	0.039099	0.422644
GO:1902188	positive regulation of viral release from host cell	0.000799046	2.54017	6	2.36205	0.00188739	0.0446898	0.890229	16	2.86796	4	1.39472	0.00104302	0.25	0.31936	0.948327
GO:0043476	pigment accumulation	0.00100811	3.20477	7	2.18425	0.00220195	0.0448235	0.890229	13	2.33022	6	2.57487	0.00156454	0.461539	0.0179451	0.29108
GO:0042364	water-soluble vitamin biosynthetic process	0.000414547	1.31784	4	3.03526	0.00125826	0.0448613	0.890229	8	1.43398	4	2.78944	0.00104302	0.5	0.0391563	0.422644
GO:0090187	positive regulation of pancreatic juice secretion	1.44719e-05	0.0460063	1	21.7362	0.000314564	0.0449644	0.890229	2	0.358495	1	2.78944	0.000260756	0.5	0.326372	0.948327
GO:0042772	DNA damage response, signal transduction resulting in transcription	0.000800916	2.54611	6	2.35653	0.00188739	0.0451039	0.890229	15	2.68871	6	2.23155	0.00156454	0.4	0.037935	0.422644
GO:0009648	photoperiodism	0.00144799	4.60317	9	1.95518	0.00283108	0.0451071	0.890229	22	3.94345	7	1.7751	0.00182529	0.318182	0.0836934	0.621965
GO:0097152	mesenchymal cell apoptotic process	0.000246652	0.784107	3	3.82601	0.000943693	0.0451437	0.890229	2	0.358495	1	2.78944	0.000260756	0.5	0.326372	0.948327
GO:0000350	generation of catalytic spliceosome for second transesterification step	0.000246673	0.784173	3	3.82569	0.000943693	0.045153	0.890229	4	0.71699	2	2.78944	0.000521512	0.5	0.149786	0.776937
GO:0035457	cellular response to interferon-alpha	0.00144935	4.60749	9	1.95334	0.00283108	0.0453239	0.890229	13	2.33022	5	2.14572	0.00130378	0.384615	0.0669568	0.572417
GO:0043972	histone H3-K23 acetylation	1.46041e-05	0.0464265	1	21.5394	0.000314564	0.0453656	0.890229	1	0.179248	1	5.57888	0.000260756	1	0.179248	0.776937
GO:0007041	lysosomal transport	0.00567888	18.0532	26	1.44019	0.00817867	0.0454024	0.890229	81	14.5191	23	1.58413	0.00599739	0.283951	0.0135155	0.238434
GO:0016559	peroxisome fission	0.000603173	1.91749	5	2.60758	0.00157282	0.0454634	0.890229	11	1.97172	5	2.53585	0.00130378	0.454545	0.032797	0.381611
GO:0090231	regulation of spindle checkpoint	0.00122777	3.90307	8	2.04967	0.00251651	0.0454656	0.890229	16	2.86796	5	1.7434	0.00130378	0.3125	0.143747	0.776937
GO:0006990	positive regulation of transcription from RNA polymerase II promoter involved in unfolded protein response	0.000106011	0.337009	2	5.93456	0.000629129	0.0454975	0.890229	3	0.537743	2	3.71925	0.000521512	0.666667	0.0848574	0.621965
GO:0006414	translational elongation	0.00145241	4.61721	9	1.94923	0.00283108	0.0458131	0.894573	30	5.37742	9	1.67366	0.00234681	0.3	0.0744945	0.605524
GO:0006685	sphingomyelin catabolic process	0.000106479	0.338498	2	5.90846	0.000629129	0.0458563	0.894573	4	0.71699	1	1.39472	0.000260756	0.25	0.546244	1
GO:0015842	aminergic neurotransmitter loading into synaptic vesicle	0.000249839	0.794238	3	3.7772	0.000943693	0.0465762	0.902364	4	0.71699	2	2.78944	0.000521512	0.5	0.149786	0.776937
GO:1902229	regulation of intrinsic apoptotic signaling pathway in response to DNA damage	0.0023935	7.60895	13	1.70852	0.00408934	0.0465771	0.902364	35	6.27366	12	1.91276	0.00312907	0.342857	0.0152972	0.258454
GO:1901536	negative regulation of DNA demethylation	0.000419819	1.33461	4	2.99714	0.00125826	0.0465904	0.902364	3	0.537743	2	3.71925	0.000521512	0.666667	0.0848574	0.621965
GO:0016575	histone deacetylation	0.00491042	15.6102	23	1.47339	0.00723498	0.0466108	0.902364	48	8.60388	20	2.32453	0.00521512	0.416667	0.000106243	0.00579469
GO:0072428	signal transduction involved in intra-S DNA damage checkpoint	1.5034e-05	0.047793	1	20.9236	0.000314564	0.0466692	0.902364	1	0.179248	1	5.57888	0.000260756	1	0.179248	0.776937
GO:1903926	cellular response to bisphenol A	1.5034e-05	0.047793	1	20.9236	0.000314564	0.0466692	0.902364	1	0.179248	1	5.57888	0.000260756	1	0.179248	0.776937
GO:0000083	regulation of transcription involved in G1/S transition of mitotic cell cycle	0.00101901	3.23943	7	2.16087	0.00220195	0.0469692	0.906824	12	2.15097	5	2.32453	0.00130378	0.416667	0.0481062	0.464288
GO:0046488	phosphatidylinositol metabolic process	0.00810438	25.7638	35	1.3585	0.0110098	0.0470863	0.907707	109	19.538	31	1.58665	0.00808344	0.284404	0.0045478	0.115369
GO:0042167	heme catabolic process	0.000108204	0.343981	2	5.81427	0.000629129	0.0471864	0.907707	4	0.71699	2	2.78944	0.000521512	0.5	0.149786	0.776937
GO:0097498	endothelial tube lumen extension	0.000251262	0.798761	3	3.75582	0.000943693	0.047223	0.907707	2	0.358495	1	2.78944	0.000260756	0.5	0.326372	0.948327
GO:0007028	cytoplasm organization	0.00123806	3.93579	8	2.03263	0.00251651	0.0472947	0.907752	12	2.15097	3	1.39472	0.000782269	0.25	0.367514	1
GO:0031577	spindle checkpoint	0.00169131	5.37667	10	1.85989	0.00314564	0.0474834	0.909399	25	4.48119	8	1.78524	0.00208605	0.32	0.0646082	0.5657
GO:1903788	positive regulation of glutathione biosynthetic process	0.000108633	0.345346	2	5.7913	0.000629129	0.0475194	0.909399	2	0.358495	2	5.57888	0.000521512	1	0.0321228	0.379501
GO:0000272	polysaccharide catabolic process	0.000423166	1.34524	4	2.97344	0.00125826	0.0477068	0.91109	11	1.97172	4	2.02868	0.00104302	0.363636	0.11825	0.731747
GO:0035721	intraciliary retrograde transport	0.000812854	2.58406	6	2.32192	0.00188739	0.0478027	0.91109	12	2.15097	5	2.32453	0.00130378	0.416667	0.0481062	0.464288
GO:0031497	chromatin assembly	0.00650438	20.6774	29	1.4025	0.00912237	0.0478165	0.91109	129	23.1229	29	1.25417	0.00756193	0.224806	0.109844	0.72719
GO:0044351	macropinocytosis	0.00042447	1.34939	4	2.9643	0.00125826	0.0481461	0.914757	7	1.25473	4	3.18793	0.00104302	0.571429	0.0227705	0.323984
GO:1901203	positive regulation of extracellular matrix assembly	0.00124278	3.95079	8	2.02491	0.00251651	0.0481488	0.914757	8	1.43398	5	3.4868	0.00130378	0.625	0.00638461	0.144593
GO:0006509	membrane protein ectodomain proteolysis	0.00124562	3.95983	8	2.02029	0.00251651	0.0486687	0.923056	22	3.94345	6	1.52151	0.00156454	0.272727	0.188636	0.80747
GO:0090035	positive regulation of chaperone-mediated protein complex assembly	1.5721e-05	0.0499771	1	20.0092	0.000314564	0.0487492	0.923056	2	0.358495	1	2.78944	0.000260756	0.5	0.326372	0.948327
GO:0018345	protein palmitoylation	0.00169988	5.40393	10	1.85051	0.00314564	0.0487972	0.923056	27	4.83968	10	2.06625	0.00260756	0.37037	0.0146926	0.253729
GO:0047496	vesicle transport along microtubule	0.00217331	6.90896	12	1.73687	0.00377477	0.0491531	0.925825	33	5.91517	11	1.85963	0.00286832	0.333333	0.0245662	0.337785
GO:0015676	vanadium ion transport	1.58555e-05	0.0504046	1	19.8395	0.000314564	0.0491557	0.925825	1	0.179248	1	5.57888	0.000260756	1	0.179248	0.776937
GO:0015692	lead ion transport	1.58555e-05	0.0504046	1	19.8395	0.000314564	0.0491557	0.925825	1	0.179248	1	5.57888	0.000260756	1	0.179248	0.776937
GO:1905552	positive regulation of protein localization to endoplasmic reticulum	0.000110826	0.352315	2	5.67674	0.000629129	0.0492343	0.925973	2	0.358495	2	5.57888	0.000521512	1	0.0321228	0.379501
GO:0006003	fructose 2,6-bisphosphate metabolic process	0.000255981	0.813763	3	3.68658	0.000943693	0.0493996	0.926939	5	0.896237	3	3.34733	0.000782269	0.6	0.0431976	0.431976
GO:0090559	regulation of membrane permeability	0.0036573	11.6265	18	1.54818	0.00566216	0.0494273	0.926939	60	10.7548	17	1.58068	0.00443286	0.283333	0.0314506	0.379501
GO:1904816	positive regulation of protein localization to chromosome, telomeric region	0.000256731	0.816147	3	3.67581	0.000943693	0.0497499	0.930555	11	1.97172	3	1.52151	0.000782269	0.272727	0.313966	0.948327
GO:0072423	response to DNA damage checkpoint signaling	0.000111495	0.354442	2	5.64267	0.000629129	0.0497623	0.930555	5	0.896237	2	2.23155	0.000521512	0.4	0.220845	0.854525
GO:0002561	basophil degranulation	1.60999e-05	0.0511815	1	19.5383	0.000314564	0.0498941	0.93169	1	0.179248	1	5.57888	0.000260756	1	0.179248	0.776937
GO:0009206	purine ribonucleoside triphosphate biosynthetic process	0.00194222	6.17433	11	1.78157	0.00346021	0.0500737	0.93371	50	8.96237	9	1.0042	0.00234681	0.18	0.552256	1
GO:0098754	detoxification	0.00391917	12.459	19	1.525	0.00597672	0.0501958	0.934655	89	15.953	17	1.06563	0.00443286	0.191011	0.428518	1
GO:0043320	natural killer cell degranulation	0.000112557	0.35782	2	5.5894	0.000629129	0.0506047	0.93551	4	0.71699	1	1.39472	0.000260756	0.25	0.546244	1
GO:0070646	protein modification by small protein removal	0.00979635	31.1426	41	1.31652	0.0128971	0.0506382	0.93551	126	22.5852	36	1.59397	0.00938722	0.285714	0.00216571	0.0684763
GO:0044275	cellular carbohydrate catabolic process	0.00125623	3.99356	8	2.00323	0.00251651	0.0506391	0.93551	18	3.22646	7	2.16956	0.00182529	0.388889	0.0298853	0.379501
GO:0043484	regulation of RNA splicing	0.0106232	33.7711	44	1.30289	0.0138408	0.0506545	0.93551	119	21.3304	40	1.87525	0.0104303	0.336135	2.81598e-05	0.00173873
GO:0016182	synaptic vesicle budding from endosome	1.63737e-05	0.052052	1	19.2116	0.000314564	0.0507209	0.93551	1	0.179248	1	5.57888	0.000260756	1	0.179248	0.776937
GO:0036466	synaptic vesicle recycling via endosome	0.000112781	0.358531	2	5.57832	0.000629129	0.0507826	0.93551	2	0.358495	2	5.57888	0.000521512	1	0.0321228	0.379501
GO:0007346	regulation of mitotic cell cycle	0.0444281	141.237	161	1.13993	0.0506449	0.0508271	0.93551	500	89.6237	143	1.59556	0.0372881	0.286	2.05661e-09	2.71929e-07
GO:0098930	axonal transport	0.00242689	7.71507	13	1.68501	0.00408934	0.050833	0.93551	35	6.27366	11	1.75336	0.00286832	0.314286	0.0376057	0.422644
GO:0006626	protein targeting to mitochondrion	0.00341835	10.8669	17	1.56438	0.00534759	0.0508876	0.93551	51	9.14162	16	1.75024	0.0041721	0.313725	0.0140014	0.244698
GO:1905515	non-motile cilium assembly	0.00444159	14.1198	21	1.48727	0.00660585	0.05103	0.93551	48	8.60388	17	1.97585	0.00443286	0.354167	0.00292687	0.0842037
GO:0048872	homeostasis of number of cells	0.0205044	65.1834	79	1.21196	0.0248506	0.0510597	0.93551	240	43.0194	66	1.53419	0.0172099	0.275	0.000151215	0.00788608
GO:0016132	brassinosteroid biosynthetic process	1.64991e-05	0.0524507	1	19.0655	0.000314564	0.0510993	0.93551	1	0.179248	1	5.57888	0.000260756	1	0.179248	0.776937
GO:0050760	negative regulation of thymidylate synthase biosynthetic process	1.65354e-05	0.0525659	1	19.0237	0.000314564	0.0512086	0.936203	1	0.179248	1	5.57888	0.000260756	1	0.179248	0.776937
GO:0046057	dADP catabolic process	1.66755e-05	0.0530114	1	18.8639	0.000314564	0.0516312	0.93999	1	0.179248	1	5.57888	0.000260756	1	0.179248	0.776937
GO:0046067	dGDP catabolic process	1.66755e-05	0.0530114	1	18.8639	0.000314564	0.0516312	0.93999	1	0.179248	1	5.57888	0.000260756	1	0.179248	0.776937
GO:0046712	GDP catabolic process	1.66755e-05	0.0530114	1	18.8639	0.000314564	0.0516312	0.93999	1	0.179248	1	5.57888	0.000260756	1	0.179248	0.776937
GO:0006102	isocitrate metabolic process	0.000114039	0.362529	2	5.5168	0.000629129	0.0517877	0.941163	5	0.896237	2	2.23155	0.000521512	0.4	0.220845	0.854525
GO:0045736	negative regulation of cyclin-dependent protein serine/threonine kinase activity	0.00219272	6.97067	12	1.7215	0.00377477	0.0518395	0.941163	23	4.12269	8	1.94048	0.00208605	0.347826	0.0407207	0.427796
GO:0048733	sebaceous gland development	0.000831067	2.64196	6	2.27104	0.00188739	0.0521081	0.944729	11	1.97172	4	2.02868	0.00104302	0.363636	0.11825	0.731747
GO:0070534	protein K63-linked ubiquitination	0.00292913	9.31171	15	1.61088	0.00471846	0.0521935	0.94497	37	6.63216	12	1.80937	0.00312907	0.324324	0.0240127	0.332973
GO:0000082	G1/S transition of mitotic cell cycle	0.0065681	20.88	29	1.38889	0.00912237	0.0527036	0.952887	71	12.7266	25	1.96439	0.00651891	0.352113	0.000381781	0.0175969
GO:0046165	alcohol biosynthetic process	0.00446527	14.1951	21	1.47938	0.00660585	0.0533206	0.962712	70	12.5473	18	1.43457	0.00469361	0.257143	0.065656	0.571815
GO:0033120	positive regulation of RNA splicing	0.00293918	9.34365	15	1.60537	0.00471846	0.05342	0.963178	34	6.09441	15	2.46127	0.00391134	0.441177	0.000363518	0.0169617
GO:0045739	positive regulation of DNA repair	0.00472757	15.029	22	1.46384	0.00692042	0.0535492	0.963474	51	9.14162	21	2.29718	0.00547588	0.411765	8.84004e-05	0.00490323
GO:0030042	actin filament depolymerization	0.000440105	1.39909	4	2.85899	0.00125826	0.0535836	0.963474	9	1.61323	4	2.4795	0.00104302	0.444444	0.0606775	0.538027
GO:0061078	positive regulation of prostaglandin secretion involved in immune response	1.73916e-05	0.055288	1	18.0871	0.000314564	0.0537878	0.965268	1	0.179248	1	5.57888	0.000260756	1	0.179248	0.776937
GO:0008089	anterograde axonal transport	0.00173167	5.50499	10	1.81653	0.00314564	0.0538791	0.965268	29	5.19818	9	1.73138	0.00234681	0.310345	0.0615595	0.543367
GO:1902254	negative regulation of intrinsic apoptotic signaling pathway by p53 class mediator	0.00105246	3.34578	7	2.09219	0.00220195	0.053955	0.965268	17	3.04721	5	1.64085	0.00130378	0.294118	0.175216	0.776937
GO:2000058	regulation of protein ubiquitination involved in ubiquitin-dependent protein catabolic process	0.00245035	7.78965	13	1.66888	0.00408934	0.0539783	0.965268	33	5.91517	10	1.69057	0.00260756	0.30303	0.0582331	0.526067
GO:0007094	mitotic spindle assembly checkpoint	0.00150302	4.7781	9	1.88359	0.00283108	0.0544292	0.970509	21	3.7642	7	1.85963	0.00182529	0.333333	0.067037	0.572417
GO:0044843	cell cycle G1/S phase transition	0.00659034	20.9507	29	1.3842	0.00912237	0.0544914	0.970509	72	12.9058	25	1.93711	0.00651891	0.347222	0.000486429	0.0215113
GO:0045047	protein targeting to ER	0.00127624	4.05717	8	1.97182	0.00251651	0.0544938	0.970509	24	4.30194	6	1.39472	0.00156454	0.25	0.250927	0.939541
GO:0070541	response to platinum ion	1.76912e-05	0.0562402	1	17.7809	0.000314564	0.0546884	0.97225	2	0.358495	1	2.78944	0.000260756	0.5	0.326372	0.948327
GO:0098722	asymmetric stem cell division	0.00127782	4.06218	8	1.96939	0.00251651	0.0548052	0.97225	9	1.61323	4	2.4795	0.00104302	0.444444	0.0606775	0.538027
GO:0032511	late endosome to vacuole transport via multivesicular body sorting pathway	0.000117774	0.374405	2	5.34181	0.000629129	0.0548144	0.97225	6	1.07549	2	1.85963	0.000521512	0.333333	0.293752	0.948327
GO:0006890	retrograde vesicle-mediated transport, Golgi to ER	0.00197739	6.28613	11	1.74988	0.00346021	0.0554095	0.980279	32	5.73592	11	1.91774	0.00286832	0.34375	0.0194486	0.300541
GO:0072387	flavin adenine dinucleotide metabolic process	1.79336e-05	0.0570111	1	17.5405	0.000314564	0.0554169	0.980279	2	0.358495	1	2.78944	0.000260756	0.5	0.326372	0.948327
GO:0051225	spindle assembly	0.00346363	11.0109	17	1.54393	0.00534759	0.0560061	0.985267	71	12.7266	17	1.33579	0.00443286	0.239437	0.122901	0.754263
GO:0002456	T cell mediated immunity	0.0037184	11.8208	18	1.52274	0.00566216	0.0560099	0.985267	37	6.63216	12	1.80937	0.00312907	0.324324	0.0240127	0.332973
GO:0036499	PERK-mediated unfolded protein response	0.000119295	0.379239	2	5.27372	0.000629129	0.056064	0.985267	3	0.537743	2	3.71925	0.000521512	0.666667	0.0848574	0.621965
GO:0098705	copper ion import across plasma membrane	1.81565e-05	0.0577195	1	17.3252	0.000314564	0.0560858	0.985267	1	0.179248	1	5.57888	0.000260756	1	0.179248	0.776937
GO:0017004	cytochrome complex assembly	0.00174522	5.54805	10	1.80244	0.00314564	0.0561466	0.985267	31	5.55667	9	1.61967	0.00234681	0.290323	0.0889744	0.626498
GO:0045870	positive regulation of single stranded viral RNA replication via double stranded DNA intermediate	1.82158e-05	0.057908	1	17.2688	0.000314564	0.0562637	0.985267	1	0.179248	1	5.57888	0.000260756	1	0.179248	0.776937
GO:1905463	negative regulation of DNA duplex unwinding	1.82158e-05	0.057908	1	17.2688	0.000314564	0.0562637	0.985267	1	0.179248	1	5.57888	0.000260756	1	0.179248	0.776937
GO:1901856	negative regulation of cellular respiration	0.000119582	0.380151	2	5.26106	0.000629129	0.056301	0.985267	3	0.537743	2	3.71925	0.000521512	0.666667	0.0848574	0.621965
GO:0044088	regulation of vacuole organization	0.00246862	7.84775	13	1.65653	0.00408934	0.0565186	0.987596	46	8.24538	13	1.57664	0.00338983	0.282609	0.0565189	0.515227
GO:0043039	tRNA aminoacylation	0.00271552	8.63263	14	1.62175	0.0044039	0.056585	0.987596	48	8.60388	14	1.62717	0.00365059	0.291667	0.0382608	0.422644
GO:0010972	negative regulation of G2/M transition of mitotic cell cycle	0.00222637	7.07762	12	1.69549	0.00377477	0.0567276	0.988768	39	6.99065	11	1.57353	0.00286832	0.282051	0.0766114	0.613735
GO:0050684	regulation of mRNA processing	0.0085199	27.0848	36	1.32916	0.0113243	0.0570491	0.992577	113	20.255	35	1.72797	0.00912647	0.309735	0.000514315	0.0223667
GO:0006405	RNA export from nucleus	0.00296839	9.43651	15	1.58957	0.00471846	0.0570978	0.992577	67	12.0096	14	1.16574	0.00365059	0.208955	0.308062	0.948327
GO:0007059	chromosome segregation	0.0177806	56.5245	69	1.22071	0.0217049	0.0574219	0.994687	254	45.5289	65	1.42767	0.0169491	0.255906	0.00136424	0.0482645
GO:1902847	regulation of neuronal signal transduction	1.86105e-05	0.0591628	1	16.9025	0.000314564	0.0574472	0.994687	1	0.179248	1	5.57888	0.000260756	1	0.179248	0.776937
GO:1902998	positive regulation of neurofibrillary tangle assembly	1.86105e-05	0.0591628	1	16.9025	0.000314564	0.0574472	0.994687	1	0.179248	1	5.57888	0.000260756	1	0.179248	0.776937
GO:0000393	spliceosomal conformational changes to generate catalytic conformation	0.000273164	0.868388	3	3.45468	0.000943693	0.0577287	0.996008	6	1.07549	2	1.85963	0.000521512	0.333333	0.293752	0.948327
GO:1901223	negative regulation of NIK/NF-kappaB signaling	0.000273195	0.868488	3	3.45428	0.000943693	0.0577444	0.996008	9	1.61323	3	1.85963	0.000782269	0.333333	0.208565	0.847767
GO:1901028	regulation of mitochondrial outer membrane permeabilization involved in apoptotic signaling pathway	0.00106951	3.39997	7	2.05884	0.00220195	0.0577517	0.996008	19	3.4057	6	1.76175	0.00156454	0.31579	0.109178	0.72719
GO:0098869	cellular oxidant detoxification	0.00373724	11.8807	18	1.51506	0.00566216	0.0581582	1	82	14.6983	16	1.08856	0.0041721	0.195122	0.397394	1
GO:0015761	mannose transport	1.88787e-05	0.0600153	1	16.6624	0.000314564	0.0582504	1	1	0.179248	1	5.57888	0.000260756	1	0.179248	0.776937
GO:0072607	interleukin-9 secretion	1.88968e-05	0.0600729	1	16.6464	0.000314564	0.0583047	1	1	0.179248	1	5.57888	0.000260756	1	0.179248	0.776937
GO:0071955	recycling endosome to Golgi transport	0.000122122	0.388226	2	5.15163	0.000629129	0.0584134	1	2	0.358495	2	5.57888	0.000521512	1	0.0321228	0.379501
GO:0009226	nucleotide-sugar biosynthetic process	0.000856589	2.7231	6	2.20337	0.00188739	0.058526	1	16	2.86796	6	2.09208	0.00156454	0.375	0.0517394	0.483155
GO:0032436	positive regulation of proteasomal ubiquitin-dependent protein catabolic process	0.00799727	25.4233	34	1.33735	0.0106952	0.0588413	1	82	14.6983	24	1.63284	0.00625815	0.292683	0.00797034	0.169645
GO:0007029	endoplasmic reticulum organization	0.00298472	9.48841	15	1.58088	0.00471846	0.0592276	1	43	7.70764	14	1.81638	0.00365059	0.325581	0.0149021	0.25476
GO:0000281	mitotic cytokinesis	0.00323707	10.2906	16	1.55481	0.00503303	0.0592732	1	44	7.88689	14	1.7751	0.00365059	0.318182	0.0183381	0.294896
GO:0072698	protein localization to microtubule cytoskeleton	0.00298612	9.49287	15	1.58013	0.00471846	0.0594131	1	31	5.55667	12	2.15957	0.00312907	0.387097	0.00519807	0.127047
GO:1900195	positive regulation of oocyte maturation	1.93176e-05	0.0614106	1	16.2838	0.000314564	0.0595635	1	2	0.358495	1	2.78944	0.000260756	0.5	0.326372	0.948327
GO:0006616	SRP-dependent cotranslational protein targeting to membrane, translocation	0.000456645	1.45167	4	2.75544	0.00125826	0.059682	1	6	1.07549	3	2.78944	0.000782269	0.5	0.0750313	0.605524
GO:1903689	regulation of wound healing, spreading of epidermal cells	0.000861458	2.73857	6	2.19092	0.00188739	0.0598016	1	7	1.25473	4	3.18793	0.00104302	0.571429	0.0227705	0.323984
GO:0032466	negative regulation of cytokinesis	0.000653335	2.07695	5	2.40737	0.00157282	0.0598018	1	7	1.25473	2	1.59397	0.000521512	0.285714	0.365561	1
GO:0070935	3'-UTR-mediated mRNA stabilization	0.00045707	1.45303	4	2.75287	0.00125826	0.0598437	1	14	2.50947	4	1.59397	0.00104302	0.285714	0.232667	0.883553
GO:0075522	IRES-dependent viral translational initiation	0.000277527	0.882258	3	3.40037	0.000943693	0.0599424	1	11	1.97172	3	1.52151	0.000782269	0.272727	0.313966	0.948327
GO:1902187	negative regulation of viral release from host cell	0.0010792	3.43078	7	2.04035	0.00220195	0.0599816	1	16	2.86796	7	2.44076	0.00182529	0.4375	0.0149275	0.25476
GO:0030837	negative regulation of actin filament polymerization	0.00375383	11.9334	18	1.50837	0.00566216	0.0600956	1	47	8.42463	14	1.66179	0.00365059	0.297872	0.0322561	0.37967
GO:0043603	cellular amide metabolic process	0.0408768	129.947	148	1.13892	0.0465555	0.0601431	1	628	112.567	138	1.22593	0.0359843	0.219745	0.00499717	0.122957
GO:0019043	establishment of viral latency	1.95336e-05	0.0620974	1	16.1037	0.000314564	0.0602092	1	2	0.358495	1	2.78944	0.000260756	0.5	0.326372	0.948327
GO:0006334	nucleosome assembly	0.00558841	17.7656	25	1.40722	0.00786411	0.0603281	1	111	19.8965	25	1.2565	0.00651891	0.225225	0.127965	0.776211
GO:2000662	regulation of interleukin-5 secretion	0.000655222	2.08295	5	2.40044	0.00157282	0.0603861	1	5	0.896237	3	3.34733	0.000782269	0.6	0.0431976	0.431976
GO:0002100	tRNA wobble adenosine to inosine editing	1.96005e-05	0.0623099	1	16.0488	0.000314564	0.0604089	1	1	0.179248	1	5.57888	0.000260756	1	0.179248	0.776937
GO:0031145	anaphase-promoting complex-dependent catabolic process	0.000655386	2.08347	5	2.39984	0.00157282	0.0604368	1	10	1.79248	5	2.78944	0.00130378	0.5	0.0209292	0.308169
GO:0008611	ether lipid biosynthetic process	0.000278872	0.886534	3	3.38396	0.000943693	0.0606328	1	4	0.71699	3	4.18416	0.000782269	0.75	0.0199289	0.300541
GO:1990575	mitochondrial L-ornithine transmembrane transport	1.96998e-05	0.0626257	1	15.9679	0.000314564	0.0607056	1	1	0.179248	1	5.57888	0.000260756	1	0.179248	0.776937
GO:1990748	cellular detoxification	0.00376039	11.9543	18	1.50574	0.00566216	0.0608737	1	84	15.0568	16	1.06264	0.0041721	0.190476	0.437972	1
GO:1901187	regulation of ephrin receptor signaling pathway	0.000279362	0.88809	3	3.37804	0.000943693	0.060885	1	3	0.537743	1	1.85963	0.000260756	0.333333	0.44713	1
GO:0043456	regulation of pentose-phosphate shunt	0.000125105	0.39771	2	5.02879	0.000629129	0.0609288	1	4	0.71699	2	2.78944	0.000521512	0.5	0.149786	0.776937
GO:0010710	regulation of collagen catabolic process	0.000279614	0.888893	3	3.37498	0.000943693	0.0610153	1	3	0.537743	2	3.71925	0.000521512	0.666667	0.0848574	0.621965
GO:1904401	cellular response to Thyroid stimulating hormone	1.98898e-05	0.0632297	1	15.8154	0.000314564	0.0612728	1	1	0.179248	1	5.57888	0.000260756	1	0.179248	0.776937
GO:2000870	regulation of progesterone secretion	1.99072e-05	0.0632849	1	15.8016	0.000314564	0.0613246	1	2	0.358495	1	2.78944	0.000260756	0.5	0.326372	0.948327
GO:0033014	tetrapyrrole biosynthetic process	0.00108496	3.44909	7	2.02952	0.00220195	0.0613312	1	28	5.01893	7	1.39472	0.00182529	0.25	0.225051	0.869516
GO:1904379	protein localization to cytosolic proteasome complex involved in ERAD pathway	1.99128e-05	0.0633029	1	15.7971	0.000314564	0.0613415	1	1	0.179248	1	5.57888	0.000260756	1	0.179248	0.776937
GO:0035455	response to interferon-alpha	0.00177523	5.64347	10	1.77196	0.00314564	0.0613918	1	25	4.48119	6	1.33893	0.00156454	0.24	0.28399	0.948327
GO:1902916	positive regulation of protein polyubiquitination	0.000868409	2.76067	6	2.17338	0.00188739	0.0616513	1	11	1.97172	4	2.02868	0.00104302	0.363636	0.11825	0.731747
GO:0071500	cellular response to nitrosative stress	0.00028094	0.893108	3	3.35906	0.000943693	0.0617015	1	4	0.71699	3	4.18416	0.000782269	0.75	0.0199289	0.300541
GO:0090025	regulation of monocyte chemotaxis	0.00177861	5.6542	10	1.7686	0.00314564	0.0620009	1	25	4.48119	7	1.56209	0.00182529	0.28	0.146228	0.776937
GO:0090073	positive regulation of protein homodimerization activity	0.00131298	4.17397	8	1.91664	0.00251651	0.062048	1	10	1.79248	6	3.34733	0.00156454	0.6	0.00358071	0.0969938
GO:0043217	myelin maintenance	0.001316	4.18357	8	1.91224	0.00251651	0.0626966	1	13	2.33022	5	2.14572	0.00130378	0.384615	0.0669568	0.572417
GO:0032613	interleukin-10 production	0.000283432	0.901029	3	3.32953	0.000943693	0.0630008	1	5	0.896237	1	1.11578	0.000260756	0.2	0.627594	1
GO:0045727	positive regulation of translation	0.00750571	23.8607	32	1.34112	0.0100661	0.0632069	1	104	18.6417	31	1.66294	0.00808344	0.298077	0.00206797	0.0661851
GO:0070129	regulation of mitochondrial translation	0.000874539	2.78016	6	2.15815	0.00188739	0.0633102	1	17	3.04721	5	1.64085	0.00130378	0.294118	0.175216	0.776937
GO:0002724	regulation of T cell cytokine production	0.00178772	5.68317	10	1.75958	0.00314564	0.0636644	1	23	4.12269	7	1.69792	0.00182529	0.304348	0.102494	0.696597
GO:0006644	phospholipid metabolic process	0.0184722	58.723	71	1.20907	0.0223341	0.063665	1	269	48.2176	61	1.2651	0.0159061	0.226766	0.0272508	0.364364
GO:0015992	proton transport	0.00724016	23.0165	31	1.34686	0.00975149	0.0637713	1	126	22.5852	30	1.3283	0.00782269	0.238095	0.0573224	0.521077
GO:0098974	postsynaptic actin cytoskeleton organization	2.08133e-05	0.0661655	1	15.1136	0.000314564	0.0640247	1	1	0.179248	1	5.57888	0.000260756	1	0.179248	0.776937
GO:0090085	regulation of protein deubiquitination	0.000666797	2.11975	5	2.35877	0.00157282	0.0640399	1	11	1.97172	3	1.52151	0.000782269	0.272727	0.313966	0.948327
GO:0072384	organelle transport along microtubule	0.00430587	13.6884	20	1.46109	0.00629129	0.0640591	1	57	10.2171	18	1.76175	0.00469361	0.31579	0.00882302	0.181308
GO:1990983	tRNA demethylation	2.09568e-05	0.0666218	1	15.0101	0.000314564	0.0644517	1	1	0.179248	1	5.57888	0.000260756	1	0.179248	0.776937
GO:0090042	tubulin deacetylation	2.09648e-05	0.066647	1	15.0044	0.000314564	0.0644752	1	2	0.358495	1	2.78944	0.000260756	0.5	0.326372	0.948327
GO:0046322	negative regulation of fatty acid oxidation	0.00046906	1.49114	4	2.68251	0.00125826	0.0644917	1	9	1.61323	4	2.4795	0.00104302	0.444444	0.0606775	0.538027
GO:0061640	cytoskeleton-dependent cytokinesis	0.00405206	12.8815	19	1.47498	0.00597672	0.0648419	1	53	9.50012	16	1.68419	0.0041721	0.301887	0.0203324	0.304172
GO:0043610	regulation of carbohydrate utilization	2.10951e-05	0.0670612	1	14.9117	0.000314564	0.0648627	1	1	0.179248	1	5.57888	0.000260756	1	0.179248	0.776937
GO:1904056	positive regulation of cholangiocyte proliferation	2.10951e-05	0.0670612	1	14.9117	0.000314564	0.0648627	1	1	0.179248	1	5.57888	0.000260756	1	0.179248	0.776937
GO:1904193	negative regulation of cholangiocyte apoptotic process	2.10951e-05	0.0670612	1	14.9117	0.000314564	0.0648627	1	1	0.179248	1	5.57888	0.000260756	1	0.179248	0.776937
GO:1904197	positive regulation of granulosa cell proliferation	2.10951e-05	0.0670612	1	14.9117	0.000314564	0.0648627	1	1	0.179248	1	5.57888	0.000260756	1	0.179248	0.776937
GO:1904206	positive regulation of skeletal muscle hypertrophy	2.10951e-05	0.0670612	1	14.9117	0.000314564	0.0648627	1	1	0.179248	1	5.57888	0.000260756	1	0.179248	0.776937
GO:1904213	negative regulation of iodide transmembrane transport	2.10951e-05	0.0670612	1	14.9117	0.000314564	0.0648627	1	1	0.179248	1	5.57888	0.000260756	1	0.179248	0.776937
GO:0034629	cellular protein complex localization	0.0022805	7.24972	12	1.65524	0.00377477	0.0652239	1	27	4.83968	10	2.06625	0.00260756	0.37037	0.0146926	0.253729
GO:0042264	peptidyl-aspartic acid hydroxylation	0.000287909	0.915263	3	3.27775	0.000943693	0.0653673	1	2	0.358495	2	5.57888	0.000521512	1	0.0321228	0.379501
GO:2001244	positive regulation of intrinsic apoptotic signaling pathway	0.00328482	10.4424	16	1.53221	0.00503303	0.0655262	1	59	10.5756	15	1.41836	0.00391134	0.254237	0.0947462	0.657345
GO:0006818	hydrogen transport	0.00726028	23.0804	31	1.34313	0.00975149	0.0655468	1	127	22.7644	30	1.31784	0.00782269	0.23622	0.0626389	0.551779
GO:0071702	organic substance transport	0.128309	407.894	437	1.07136	0.137465	0.0656702	1	1755	314.579	394	1.25247	0.102738	0.224501	2.93851e-07	2.74751e-05
GO:0042427	serotonin biosynthetic process	0.000289003	0.91874	3	3.26534	0.000943693	0.0659515	1	4	0.71699	2	2.78944	0.000521512	0.5	0.149786	0.776937
GO:0051276	chromosome organization	0.0295478	93.9325	109	1.16041	0.0342875	0.0660534	1	472	84.6048	106	1.25288	0.0276402	0.224576	0.0066494	0.14903
GO:0045054	constitutive secretory pathway	2.1503e-05	0.068358	1	14.6289	0.000314564	0.0660746	1	1	0.179248	1	5.57888	0.000260756	1	0.179248	0.776937
GO:0016480	negative regulation of transcription from RNA polymerase III promoter	2.16752e-05	0.0689056	1	14.5126	0.000314564	0.0665859	1	3	0.537743	1	1.85963	0.000260756	0.333333	0.44713	1
GO:0060706	cell differentiation involved in embryonic placenta development	0.00355123	11.2894	17	1.50584	0.00534759	0.0668976	1	32	5.73592	10	1.7434	0.00260756	0.3125	0.048031	0.464288
GO:2000617	positive regulation of histone H3-K9 acetylation	0.000676385	2.15023	5	2.32533	0.00157282	0.0671584	1	7	1.25473	3	2.39095	0.000782269	0.428571	0.114227	0.72719
GO:0019883	antigen processing and presentation of endogenous antigen	0.000476462	1.51467	4	2.64084	0.00125826	0.0674524	1	11	1.97172	4	2.02868	0.00104302	0.363636	0.11825	0.731747
GO:0043653	mitochondrial fragmentation involved in apoptotic process	0.000889765	2.82856	6	2.12122	0.00188739	0.0675432	1	9	1.61323	4	2.4795	0.00104302	0.444444	0.0606775	0.538027
GO:0034421	post-translational protein acetylation	0.000132763	0.422055	2	4.73872	0.000629129	0.0675507	1	3	0.537743	2	3.71925	0.000521512	0.666667	0.0848574	0.621965
GO:0006294	nucleotide-excision repair, preincision complex assembly	2.20439e-05	0.0700775	1	14.2699	0.000314564	0.0676791	1	1	0.179248	1	5.57888	0.000260756	1	0.179248	0.776937
GO:0002540	leukotriene production involved in inflammatory response	0.00013292	0.422552	2	4.73315	0.000629129	0.0676883	1	2	0.358495	2	5.57888	0.000521512	1	0.0321228	0.379501
GO:2001271	negative regulation of cysteine-type endopeptidase activity involved in execution phase of apoptosis	0.000133404	0.424092	2	4.71595	0.000629129	0.0681154	1	3	0.537743	2	3.71925	0.000521512	0.666667	0.0848574	0.621965
GO:1903364	positive regulation of cellular protein catabolic process	0.0117245	37.2722	47	1.261	0.0147845	0.0681187	1	127	22.7644	34	1.49356	0.00886571	0.267717	0.00847876	0.176731
GO:0006984	ER-nucleus signaling pathway	0.0015757	5.00915	9	1.79671	0.00283108	0.0685379	1	23	4.12269	8	1.94048	0.00208605	0.347826	0.0407207	0.427796
GO:0006420	arginyl-tRNA aminoacylation	0.000134161	0.426497	2	4.68936	0.000629129	0.0687838	1	4	0.71699	2	2.78944	0.000521512	0.5	0.149786	0.776937
GO:0001844	protein insertion into mitochondrial membrane involved in apoptotic signaling pathway	2.25274e-05	0.0716144	1	13.9637	0.000314564	0.069111	1	2	0.358495	1	2.78944	0.000260756	0.5	0.326372	0.948327
GO:1901535	regulation of DNA demethylation	0.000481027	1.52919	4	2.61577	0.00125826	0.069313	1	4	0.71699	2	2.78944	0.000521512	0.5	0.149786	0.776937
GO:0036336	dendritic cell migration	0.000683236	2.17201	5	2.30202	0.00157282	0.0694377	1	13	2.33022	3	1.28743	0.000782269	0.230769	0.420256	1
GO:0060853	Notch signaling pathway involved in arterial endothelial cell fate commitment	0.000295842	0.940483	3	3.18985	0.000943693	0.0696589	1	2	0.358495	1	2.78944	0.000260756	0.5	0.326372	0.948327
GO:0097101	blood vessel endothelial cell fate specification	0.000295842	0.940483	3	3.18985	0.000943693	0.0696589	1	2	0.358495	1	2.78944	0.000260756	0.5	0.326372	0.948327
GO:2000665	regulation of interleukin-13 secretion	0.000684312	2.17543	5	2.2984	0.00157282	0.0697994	1	6	1.07549	3	2.78944	0.000782269	0.5	0.0750313	0.605524
GO:1901303	negative regulation of cargo loading into COPII-coated vesicle	0.000135412	0.430473	2	4.64605	0.000629129	0.0698936	1	2	0.358495	2	5.57888	0.000521512	1	0.0321228	0.379501
GO:0072599	establishment of protein localization to endoplasmic reticulum	0.00206413	6.56187	11	1.67635	0.00346021	0.0701428	1	28	5.01893	8	1.59397	0.00208605	0.285714	0.113854	0.72719
GO:0051182	coenzyme transport	0.000296726	0.943293	3	3.18035	0.000943693	0.0701448	1	6	1.07549	3	2.78944	0.000782269	0.5	0.0750313	0.605524
GO:0007221	positive regulation of transcription of Notch receptor target	0.0006855	2.1792	5	2.29442	0.00157282	0.0701999	1	6	1.07549	3	2.78944	0.000782269	0.5	0.0750313	0.605524
GO:0006987	activation of signaling protein activity involved in unfolded protein response	0.000297025	0.944241	3	3.17715	0.000943693	0.0703092	1	5	0.896237	3	3.34733	0.000782269	0.6	0.0431976	0.431976
GO:1904871	positive regulation of protein localization to Cajal body	0.00013597	0.43225	2	4.62695	0.000629129	0.0703915	1	7	1.25473	2	1.59397	0.000521512	0.285714	0.365561	1
GO:0061620	glycolytic process through glucose-6-phosphate	0.000136026	0.432428	2	4.62505	0.000629129	0.0704414	1	6	1.07549	2	1.85963	0.000521512	0.333333	0.293752	0.948327
GO:0097734	extracellular exosome biogenesis	0.000484081	1.53889	4	2.59927	0.00125826	0.0705724	1	6	1.07549	2	1.85963	0.000521512	0.333333	0.293752	0.948327
GO:0071976	cell gliding	2.30286e-05	0.0732078	1	13.6597	0.000314564	0.0705931	1	1	0.179248	1	5.57888	0.000260756	1	0.179248	0.776937
GO:0097428	protein maturation by iron-sulfur cluster transfer	0.000484484	1.54018	4	2.5971	0.00125826	0.0707397	1	7	1.25473	4	3.18793	0.00104302	0.571429	0.0227705	0.323984
GO:1903852	positive regulation of cristae formation	2.31396e-05	0.0735608	1	13.5942	0.000314564	0.0709212	1	1	0.179248	1	5.57888	0.000260756	1	0.179248	0.776937
GO:1904881	cellular response to hydrogen sulfide	2.31396e-05	0.0735608	1	13.5942	0.000314564	0.0709212	1	1	0.179248	1	5.57888	0.000260756	1	0.179248	0.776937
GO:0009141	nucleoside triphosphate metabolic process	0.0126089	40.0838	50	1.24739	0.0157282	0.070934	1	223	39.9722	47	1.17582	0.0122555	0.210762	0.126958	0.773301
GO:0070206	protein trimerization	0.00281448	8.94724	14	1.56473	0.0044039	0.0709434	1	52	9.32087	13	1.39472	0.00338983	0.25	0.12665	0.772172
GO:0048284	organelle fusion	0.00897092	28.5186	37	1.2974	0.0116389	0.0709786	1	130	23.3022	32	1.37326	0.0083442	0.246154	0.0337216	0.388913
GO:0060152	microtubule-based peroxisome localization	2.3163e-05	0.0736353	1	13.5805	0.000314564	0.0709903	1	2	0.358495	1	2.78944	0.000260756	0.5	0.326372	0.948327
GO:0006287	base-excision repair, gap-filling	0.000136926	0.435288	2	4.59466	0.000629129	0.0712454	1	5	0.896237	2	2.23155	0.000521512	0.4	0.220845	0.854525
GO:1902035	positive regulation of hematopoietic stem cell proliferation	0.000485728	1.54413	4	2.59045	0.00125826	0.0712565	1	6	1.07549	3	2.78944	0.000782269	0.5	0.0750313	0.605524
GO:0002276	basophil activation involved in immune response	2.32628e-05	0.0739523	1	13.5222	0.000314564	0.0712848	1	2	0.358495	1	2.78944	0.000260756	0.5	0.326372	0.948327
GO:0055113	epiboly involved in gastrulation with mouth forming second	2.32654e-05	0.0739607	1	13.5207	0.000314564	0.0712926	1	1	0.179248	1	5.57888	0.000260756	1	0.179248	0.776937
GO:0046666	retinal cell programmed cell death	0.000298823	0.949959	3	3.15803	0.000943693	0.0713036	1	3	0.537743	2	3.71925	0.000521512	0.666667	0.0848574	0.621965
GO:1990654	sebum secreting cell proliferation	0.000299465	0.951999	3	3.15126	0.000943693	0.07166	1	1	0.179248	1	5.57888	0.000260756	1	0.179248	0.776937
GO:0090481	pyrimidine nucleotide-sugar transmembrane transport	0.00029977	0.95297	3	3.14805	0.000943693	0.0718297	1	6	1.07549	3	2.78944	0.000782269	0.5	0.0750313	0.605524
GO:2001022	positive regulation of response to DNA damage stimulus	0.00815238	25.9164	34	1.31191	0.0106952	0.0718621	1	86	15.4153	32	2.07586	0.0083442	0.372093	1.76355e-05	0.00111521
GO:1990390	protein K33-linked ubiquitination	2.34588e-05	0.0745755	1	13.4092	0.000314564	0.0718634	1	1	0.179248	1	5.57888	0.000260756	1	0.179248	0.776937
GO:1904434	positive regulation of ferrous iron binding	2.36695e-05	0.0752455	1	13.2898	0.000314564	0.072485	1	2	0.358495	1	2.78944	0.000260756	0.5	0.326372	0.948327
GO:1904437	positive regulation of transferrin receptor binding	2.36695e-05	0.0752455	1	13.2898	0.000314564	0.072485	1	2	0.358495	1	2.78944	0.000260756	0.5	0.326372	0.948327
GO:1904440	positive regulation of ferrous iron import across plasma membrane	2.36695e-05	0.0752455	1	13.2898	0.000314564	0.072485	1	2	0.358495	1	2.78944	0.000260756	0.5	0.326372	0.948327
GO:0022616	DNA strand elongation	0.000488775	1.55382	4	2.57431	0.00125826	0.0725309	1	19	3.4057	4	1.1745	0.00104302	0.210526	0.451455	1
GO:0045814	negative regulation of gene expression, epigenetic	0.00652071	20.7293	28	1.35074	0.0088078	0.0727981	1	123	22.0474	26	1.17928	0.00677966	0.211382	0.205364	0.847767
GO:1901661	quinone metabolic process	0.00136151	4.32823	8	1.84833	0.00251651	0.0729802	1	30	5.37742	7	1.30174	0.00182529	0.233333	0.284152	0.948327
GO:0031329	regulation of cellular catabolic process	0.0285266	90.6862	105	1.15784	0.0330293	0.0729817	1	339	60.7649	84	1.38238	0.0219035	0.247788	0.000887046	0.034661
GO:0031848	protection from non-homologous end joining at telomere	0.000138933	0.441669	2	4.52828	0.000629129	0.0730499	1	6	1.07549	2	1.85963	0.000521512	0.333333	0.293752	0.948327
GO:0060620	regulation of cholesterol import	2.38856e-05	0.0759323	1	13.1696	0.000314564	0.0731219	1	4	0.71699	1	1.39472	0.000260756	0.25	0.546244	1
GO:0051694	pointed-end actin filament capping	0.000302192	0.960668	3	3.12283	0.000943693	0.073183	1	7	1.25473	2	1.59397	0.000521512	0.285714	0.365561	1
GO:2000048	negative regulation of cell-cell adhesion mediated by cadherin	0.000139225	0.442596	2	4.5188	0.000629129	0.0733133	1	3	0.537743	2	3.71925	0.000521512	0.666667	0.0848574	0.621965
GO:0061481	response to TNF agonist	2.39702e-05	0.0762013	1	13.1231	0.000314564	0.0733711	1	1	0.179248	1	5.57888	0.000260756	1	0.179248	0.776937
GO:1902546	positive regulation of DNA N-glycosylase activity	2.39702e-05	0.0762013	1	13.1231	0.000314564	0.0733711	1	1	0.179248	1	5.57888	0.000260756	1	0.179248	0.776937
GO:2001272	positive regulation of cysteine-type endopeptidase activity involved in execution phase of apoptosis	2.39702e-05	0.0762013	1	13.1231	0.000314564	0.0733711	1	1	0.179248	1	5.57888	0.000260756	1	0.179248	0.776937
GO:0050802	circadian sleep/wake cycle, sleep	0.000302693	0.96226	3	3.11766	0.000943693	0.0734643	1	3	0.537743	3	5.57888	0.000782269	1	0.00575546	0.134775
GO:0009148	pyrimidine nucleoside triphosphate biosynthetic process	0.000910417	2.89421	6	2.0731	0.00188739	0.0735411	1	19	3.4057	5	1.46813	0.00130378	0.263158	0.244644	0.920756
GO:2000751	histone H3-T3 phosphorylation involved in chromosome passenger complex localization to kinetochore	2.41122e-05	0.0766527	1	13.0458	0.000314564	0.0737894	1	1	0.179248	1	5.57888	0.000260756	1	0.179248	0.776937
GO:0017085	response to insecticide	0.000696074	2.21282	5	2.25956	0.00157282	0.0738221	1	9	1.61323	3	1.85963	0.000782269	0.333333	0.208565	0.847767
GO:1903569	positive regulation of protein localization to ciliary membrane	2.41341e-05	0.0767224	1	13.034	0.000314564	0.0738539	1	1	0.179248	1	5.57888	0.000260756	1	0.179248	0.776937
GO:0093001	glycolysis from storage polysaccharide through glucose-1-phosphate	2.41964e-05	0.0769205	1	13.0004	0.000314564	0.0740374	1	1	0.179248	1	5.57888	0.000260756	1	0.179248	0.776937
GO:0006487	protein N-linked glycosylation	0.00845272	26.8712	35	1.30251	0.0110098	0.0740603	1	80	14.3398	27	1.88287	0.00704042	0.3375	0.000494633	0.0217273
GO:0033299	secretion of lysosomal enzymes	0.000492675	1.56621	4	2.55393	0.00125826	0.0741788	1	7	1.25473	4	3.18793	0.00104302	0.571429	0.0227705	0.323984
GO:0018197	peptidyl-aspartic acid modification	0.000304317	0.967424	3	3.10102	0.000943693	0.0743801	1	3	0.537743	2	3.71925	0.000521512	0.666667	0.0848574	0.621965
GO:0002481	antigen processing and presentation of exogenous protein antigen via MHC class Ib, TAP-dependent	2.43574e-05	0.077432	1	12.9146	0.000314564	0.0745109	1	3	0.537743	1	1.85963	0.000260756	0.333333	0.44713	1
GO:0070527	platelet aggregation	0.00258488	8.21734	13	1.58202	0.00408934	0.0745688	1	39	6.99065	11	1.57353	0.00286832	0.282051	0.0766114	0.613735
GO:0051784	negative regulation of nuclear division	0.00412979	13.1286	19	1.44722	0.00597672	0.0746459	1	50	8.96237	16	1.78524	0.0041721	0.32	0.0114745	0.214573
GO:1902108	regulation of mitochondrial membrane permeability involved in apoptotic process	0.0011405	3.62566	7	1.93068	0.00220195	0.0752972	1	20	3.58495	6	1.67366	0.00156454	0.3	0.13345	0.776937
GO:0051168	nuclear export	0.00600304	19.0837	26	1.36242	0.00817867	0.0753612	1	114	20.4342	25	1.22344	0.00651891	0.219298	0.159463	0.776937
GO:1900193	regulation of oocyte maturation	0.000306175	0.973332	3	3.0822	0.000943693	0.0754339	1	8	1.43398	3	2.09208	0.000782269	0.375	0.159269	0.776937
GO:0090326	positive regulation of locomotion involved in locomotory behavior	2.47483e-05	0.0786748	1	12.7105	0.000314564	0.0756604	1	1	0.179248	1	5.57888	0.000260756	1	0.179248	0.776937
GO:1902823	negative regulation of late endosome to lysosome transport	2.47483e-05	0.0786748	1	12.7105	0.000314564	0.0756604	1	1	0.179248	1	5.57888	0.000260756	1	0.179248	0.776937
GO:0007044	cell-substrate junction assembly	0.0030991	9.85204	15	1.52253	0.00471846	0.0756653	1	32	5.73592	13	2.26642	0.00338983	0.40625	0.0022253	0.0701907
GO:0014728	regulation of the force of skeletal muscle contraction	2.47751e-05	0.07876	1	12.6968	0.000314564	0.0757392	1	2	0.358495	1	2.78944	0.000260756	0.5	0.326372	0.948327
GO:0061013	regulation of mRNA catabolic process	0.00284548	9.04577	14	1.54768	0.0044039	0.0758906	1	32	5.73592	10	1.7434	0.00260756	0.3125	0.048031	0.464288
GO:0035881	amacrine cell differentiation	0.000306986	0.975908	3	3.07406	0.000943693	0.0758956	1	5	0.896237	3	3.34733	0.000782269	0.6	0.0431976	0.431976
GO:0006506	GPI anchor biosynthetic process	0.00114275	3.6328	7	1.92689	0.00220195	0.075898	1	32	5.73592	6	1.04604	0.00156454	0.1875	0.523307	1
GO:0040029	regulation of gene expression, epigenetic	0.0118296	37.6064	47	1.24979	0.0147845	0.075949	1	216	38.7175	44	1.13644	0.0114733	0.203704	0.195447	0.822371
GO:0070345	negative regulation of fat cell proliferation	0.000307101	0.976274	3	3.07291	0.000943693	0.0759611	1	7	1.25473	3	2.39095	0.000782269	0.428571	0.114227	0.72719
GO:0060356	leucine import	2.48661e-05	0.0790494	1	12.6503	0.000314564	0.0760066	1	1	0.179248	1	5.57888	0.000260756	1	0.179248	0.776937
GO:0010637	negative regulation of mitochondrial fusion	0.000918693	2.92053	6	2.05443	0.00188739	0.0760273	1	6	1.07549	3	2.78944	0.000782269	0.5	0.0750313	0.605524
GO:0006999	nuclear pore organization	0.00114329	3.63451	7	1.92598	0.00220195	0.0760428	1	16	2.86796	7	2.44076	0.00182529	0.4375	0.0149275	0.25476
GO:0045672	positive regulation of osteoclast differentiation	0.00259544	8.2509	13	1.57559	0.00408934	0.0763722	1	27	4.83968	8	1.653	0.00208605	0.296296	0.0956525	0.660385
GO:0016050	vesicle organization	0.0195599	62.181	74	1.19007	0.0232778	0.0764306	1	248	44.4534	65	1.46221	0.0169491	0.262097	0.000704192	0.0288058
GO:0043038	amino acid activation	0.00285021	9.06082	14	1.54512	0.0044039	0.0766651	1	49	8.78313	14	1.59397	0.00365059	0.285714	0.0450218	0.446467
GO:0009151	purine deoxyribonucleotide metabolic process	0.000498661	1.58524	4	2.52327	0.00125826	0.0767446	1	11	1.97172	4	2.02868	0.00104302	0.363636	0.11825	0.731747
GO:0006398	mRNA 3'-end processing by stem-loop binding and cleavage	0.000143085	0.454869	2	4.39687	0.000629129	0.076829	1	5	0.896237	2	2.23155	0.000521512	0.4	0.220845	0.854525
GO:0010994	free ubiquitin chain polymerization	0.000499222	1.58703	4	2.52043	0.00125826	0.0769877	1	5	0.896237	2	2.23155	0.000521512	0.4	0.220845	0.854525
GO:0034446	substrate adhesion-dependent cell spreading	0.00362508	11.5241	17	1.47517	0.00534759	0.0771252	1	41	7.34915	16	2.17712	0.0041721	0.390244	0.00120022	0.0441318
GO:0032509	endosome transport via multivesicular body sorting pathway	0.000499854	1.58904	4	2.51725	0.00125826	0.0772615	1	15	2.68871	4	1.4877	0.00104302	0.266667	0.275456	0.948327
GO:1905476	negative regulation of protein localization to membrane	0.0031099	9.88637	15	1.51724	0.00471846	0.0773568	1	29	5.19818	12	2.3085	0.00312907	0.413793	0.00271542	0.0800559
GO:0061055	myotome development	0.000143669	0.456724	2	4.37902	0.000629129	0.077365	1	3	0.537743	2	3.71925	0.000521512	0.666667	0.0848574	0.621965
GO:0006635	fatty acid beta-oxidation	0.00285527	9.07689	14	1.54238	0.0044039	0.0774983	1	54	9.67936	12	1.23975	0.00312907	0.222222	0.251871	0.941459
GO:0000463	maturation of LSU-rRNA from tricistronic rRNA transcript (SSU-rRNA, 5.8S rRNA, LSU-rRNA)	0.000309803	0.984864	3	3.04611	0.000943693	0.0775099	1	14	2.50947	3	1.19547	0.000782269	0.214286	0.471416	1
GO:0009181	purine ribonucleoside diphosphate catabolic process	0.000143878	0.457389	2	4.37265	0.000629129	0.0775575	1	5	0.896237	2	2.23155	0.000521512	0.4	0.220845	0.854525
GO:0071786	endoplasmic reticulum tubular network organization	0.00114894	3.65247	7	1.91651	0.00220195	0.0775686	1	14	2.50947	6	2.39095	0.00156454	0.428571	0.0267242	0.359527
GO:1903546	protein localization to photoreceptor outer segment	0.000310318	0.986501	3	3.04105	0.000943693	0.0778068	1	7	1.25473	3	2.39095	0.000782269	0.428571	0.114227	0.72719
GO:0006203	dGTP catabolic process	0.000144565	0.459571	2	4.35189	0.000629129	0.0781899	1	4	0.71699	2	2.78944	0.000521512	0.5	0.149786	0.776937
GO:1900363	regulation of mRNA polyadenylation	0.000311003	0.988678	3	3.03435	0.000943693	0.0782021	1	10	1.79248	3	1.67366	0.000782269	0.3	0.260589	0.948327
GO:0071247	cellular response to chromate	2.56223e-05	0.0814533	1	12.277	0.000314564	0.0782252	1	2	0.358495	1	2.78944	0.000260756	0.5	0.326372	0.948327
GO:0031119	tRNA pseudouridine synthesis	0.000144684	0.459949	2	4.34831	0.000629129	0.0782997	1	7	1.25473	2	1.59397	0.000521512	0.285714	0.365561	1
GO:0008340	determination of adult lifespan	0.00186367	5.92462	10	1.68787	0.00314564	0.0786425	1	20	3.58495	9	2.5105	0.00234681	0.45	0.00471762	0.117729
GO:1902402	signal transduction involved in mitotic DNA damage checkpoint	0.00115294	3.66521	7	1.90985	0.00220195	0.0786608	1	13	2.33022	7	3.00401	0.00182529	0.538462	0.00368621	0.099285
GO:0007212	dopamine receptor signaling pathway	0.00210986	6.70725	11	1.64002	0.00346021	0.0788318	1	33	5.91517	9	1.52151	0.00234681	0.272727	0.122532	0.753732
GO:0015074	DNA integration	0.000145318	0.461966	2	4.32932	0.000629129	0.0788861	1	4	0.71699	2	2.78944	0.000521512	0.5	0.149786	0.776937
GO:0042159	lipoprotein catabolic process	0.00138613	4.40652	8	1.81549	0.00251651	0.0789471	1	14	2.50947	7	2.78944	0.00182529	0.5	0.00623964	0.14281
GO:0002227	innate immune response in mucosa	0.000312516	0.993488	3	3.01966	0.000943693	0.0790788	1	21	3.7642	3	0.796983	0.000782269	0.142857	0.753731	1
GO:0044108	cellular alcohol biosynthetic process	0.000145562	0.46274	2	4.32208	0.000629129	0.0791116	1	4	0.71699	1	1.39472	0.000260756	0.25	0.546244	1
GO:0061419	positive regulation of transcription from RNA polymerase II promoter in response to hypoxia	0.000504147	1.60268	4	2.49581	0.00125826	0.079135	1	5	0.896237	2	2.23155	0.000521512	0.4	0.220845	0.854525
GO:0050894	determination of affect	2.59781e-05	0.0825844	1	12.1088	0.000314564	0.0792672	1	1	0.179248	1	5.57888	0.000260756	1	0.179248	0.776937
GO:1900235	negative regulation of Kit signaling pathway	2.60178e-05	0.0827105	1	12.0904	0.000314564	0.0793833	1	1	0.179248	1	5.57888	0.000260756	1	0.179248	0.776937
GO:1904828	positive regulation of hydrogen sulfide biosynthetic process	2.60774e-05	0.0829002	1	12.0627	0.000314564	0.079558	1	1	0.179248	1	5.57888	0.000260756	1	0.179248	0.776937
GO:0030834	regulation of actin filament depolymerization	0.00364525	11.5883	17	1.467	0.00534759	0.0800887	1	48	8.60388	14	1.62717	0.00365059	0.291667	0.0382608	0.422644
GO:0006458	'de novo' protein folding	0.00115815	3.68177	7	1.90126	0.00220195	0.0800954	1	34	6.09441	7	1.14859	0.00182529	0.205882	0.409906	1
GO:0033082	regulation of extrathymic T cell differentiation	0.000314426	0.999561	3	3.00132	0.000943693	0.0801917	1	2	0.358495	1	2.78944	0.000260756	0.5	0.326372	0.948327
GO:1990809	endoplasmic reticulum tubular network membrane organization	0.000314478	0.999724	3	3.00083	0.000943693	0.0802217	1	4	0.71699	3	4.18416	0.000782269	0.75	0.0199289	0.300541
GO:1902750	negative regulation of cell cycle G2/M phase transition	0.00236625	7.52231	12	1.59526	0.00377477	0.0803099	1	41	7.34915	11	1.49677	0.00286832	0.268293	0.103162	0.697723
GO:0032469	endoplasmic reticulum calcium ion homeostasis	0.00162981	5.18116	9	1.73706	0.00283108	0.0803974	1	24	4.30194	7	1.62717	0.00182529	0.291667	0.123374	0.754305
GO:0016557	peroxisome membrane biogenesis	0.000146969	0.467213	2	4.2807	0.000629129	0.0804179	1	4	0.71699	2	2.78944	0.000521512	0.5	0.149786	0.776937
GO:1902969	mitotic DNA replication	0.000146977	0.46724	2	4.28046	0.000629129	0.0804256	1	5	0.896237	2	2.23155	0.000521512	0.4	0.220845	0.854525
GO:0017143	insecticide metabolic process	2.6482e-05	0.0841862	1	11.8784	0.000314564	0.0807409	1	2	0.358495	1	2.78944	0.000260756	0.5	0.326372	0.948327
GO:0007091	metaphase/anaphase transition of mitotic cell cycle	0.00031542	1.00272	3	2.99186	0.000943693	0.0807735	1	5	0.896237	3	3.34733	0.000782269	0.6	0.0431976	0.431976
GO:0008627	intrinsic apoptotic signaling pathway in response to osmotic stress	0.000147526	0.468984	2	4.26453	0.000629129	0.080937	1	2	0.358495	2	5.57888	0.000521512	1	0.0321228	0.379501
GO:1903566	positive regulation of protein localization to cilium	0.000147773	0.46977	2	4.25741	0.000629129	0.0811675	1	3	0.537743	2	3.71925	0.000521512	0.666667	0.0848574	0.621965
GO:0036491	regulation of translation initiation in response to endoplasmic reticulum stress	0.000147779	0.469789	2	4.25723	0.000629129	0.0811731	1	3	0.537743	2	3.71925	0.000521512	0.666667	0.0848574	0.621965
GO:1904851	positive regulation of establishment of protein localization to telomere	0.000147802	0.469861	2	4.25658	0.000629129	0.0811943	1	8	1.43398	2	1.39472	0.000521512	0.25	0.434326	1
GO:0031448	positive regulation of fast-twitch skeletal muscle fiber contraction	2.66429e-05	0.0846977	1	11.8067	0.000314564	0.081211	1	2	0.358495	1	2.78944	0.000260756	0.5	0.326372	0.948327
GO:0042335	cuticle development	2.6715e-05	0.084927	1	11.7748	0.000314564	0.0814217	1	2	0.358495	1	2.78944	0.000260756	0.5	0.326372	0.948327
GO:0032773	positive regulation of monophenol monooxygenase activity	2.67947e-05	0.0851804	1	11.7398	0.000314564	0.0816544	1	1	0.179248	1	5.57888	0.000260756	1	0.179248	0.776937
GO:0051796	negative regulation of catagen	2.67947e-05	0.0851804	1	11.7398	0.000314564	0.0816544	1	1	0.179248	1	5.57888	0.000260756	1	0.179248	0.776937
GO:0060901	regulation of hair cycle by canonical Wnt signaling pathway	2.67947e-05	0.0851804	1	11.7398	0.000314564	0.0816544	1	1	0.179248	1	5.57888	0.000260756	1	0.179248	0.776937
GO:1902910	positive regulation of melanosome transport	2.67947e-05	0.0851804	1	11.7398	0.000314564	0.0816544	1	1	0.179248	1	5.57888	0.000260756	1	0.179248	0.776937
GO:0035722	interleukin-12-mediated signaling pathway	0.000510266	1.62214	4	2.46588	0.00125826	0.0818445	1	3	0.537743	2	3.71925	0.000521512	0.666667	0.0848574	0.621965
GO:2000612	regulation of thyroid-stimulating hormone secretion	0.000148605	0.472416	2	4.23356	0.000629129	0.0819458	1	1	0.179248	1	5.57888	0.000260756	1	0.179248	0.776937
GO:1904862	inhibitory synapse assembly	2.69322e-05	0.0856174	1	11.6799	0.000314564	0.0820557	1	2	0.358495	1	2.78944	0.000260756	0.5	0.326372	0.948327
GO:0060847	endothelial cell fate specification	0.000317631	1.00975	3	2.97103	0.000943693	0.0820743	1	3	0.537743	1	1.85963	0.000260756	0.333333	0.44713	1
GO:0031552	negative regulation of brain-derived neurotrophic factor-activated receptor activity	2.69443e-05	0.0856559	1	11.6746	0.000314564	0.082091	1	1	0.179248	1	5.57888	0.000260756	1	0.179248	0.776937
GO:0051946	regulation of glutamate uptake involved in transmission of nerve impulse	2.69953e-05	0.085818	1	11.6526	0.000314564	0.0822398	1	1	0.179248	1	5.57888	0.000260756	1	0.179248	0.776937
GO:0060567	negative regulation of DNA-templated transcription, termination	2.69953e-05	0.085818	1	11.6526	0.000314564	0.0822398	1	1	0.179248	1	5.57888	0.000260756	1	0.179248	0.776937
GO:0009395	phospholipid catabolic process	0.00163795	5.20703	9	1.72843	0.00283108	0.0822824	1	29	5.19818	6	1.15425	0.00156454	0.206897	0.421818	1
GO:0097039	protein linear polyubiquitination	2.70655e-05	0.0860413	1	11.6223	0.000314564	0.0824447	1	3	0.537743	1	1.85963	0.000260756	0.333333	0.44713	1
GO:0006997	nucleus organization	0.0074372	23.6429	31	1.31118	0.00975149	0.0826841	1	119	21.3304	27	1.2658	0.00704042	0.226891	0.109746	0.72719
GO:0043488	regulation of mRNA stability	0.00552789	17.5732	24	1.36572	0.00754954	0.0829369	1	72	12.9058	21	1.62717	0.00547588	0.291667	0.0130501	0.232289
GO:0032981	mitochondrial respiratory chain complex I assembly	0.00263393	8.37325	13	1.55256	0.00408934	0.0831846	1	42	7.52839	13	1.7268	0.00338983	0.309524	0.0282943	0.374113
GO:0005980	glycogen catabolic process	0.000319682	1.01627	3	2.95197	0.000943693	0.0832889	1	8	1.43398	3	2.09208	0.000782269	0.375	0.159269	0.776937
GO:0036503	ERAD pathway	0.00445809	14.1723	20	1.41121	0.00629129	0.0832922	1	83	14.8775	19	1.27709	0.00495437	0.228916	0.149653	0.776937
GO:0042181	ketone biosynthetic process	0.00117037	3.72059	7	1.88142	0.00220195	0.0835161	1	29	5.19818	7	1.34663	0.00182529	0.241379	0.254094	0.947063
GO:0033131	regulation of glucokinase activity	0.000943253	2.9986	6	2.00093	0.00188739	0.083682	1	9	1.61323	4	2.4795	0.00104302	0.444444	0.0606775	0.538027
GO:1903576	response to L-arginine	2.75913e-05	0.0877127	1	11.4009	0.000314564	0.0839771	1	2	0.358495	1	2.78944	0.000260756	0.5	0.326372	0.948327
GO:0033572	transferrin transport	0.000321464	1.02193	3	2.93561	0.000943693	0.0843501	1	9	1.61323	3	1.85963	0.000782269	0.333333	0.208565	0.847767
GO:0000189	MAPK import into nucleus	2.77318e-05	0.0881594	1	11.3431	0.000314564	0.0843862	1	1	0.179248	1	5.57888	0.000260756	1	0.179248	0.776937
GO:0006505	GPI anchor metabolic process	0.00117343	3.73033	7	1.87651	0.00220195	0.0843869	1	33	5.91517	6	1.01434	0.00156454	0.181818	0.555576	1
GO:0035279	mRNA cleavage involved in gene silencing by miRNA	0.000151241	0.480794	2	4.15979	0.000629129	0.0844247	1	2	0.358495	2	5.57888	0.000521512	1	0.0321228	0.379501
GO:1902116	negative regulation of organelle assembly	0.00213765	6.79559	11	1.6187	0.00346021	0.084426	1	30	5.37742	11	2.04559	0.00286832	0.366667	0.0116271	0.216808
GO:0008064	regulation of actin polymerization or depolymerization	0.011652	37.0416	46	1.24185	0.01447	0.0844364	1	158	28.3211	39	1.37706	0.0101695	0.246835	0.0199605	0.300671
GO:0014736	negative regulation of muscle atrophy	2.77911e-05	0.0883479	1	11.3189	0.000314564	0.0845588	1	2	0.358495	1	2.78944	0.000260756	0.5	0.326372	0.948327
GO:0042985	negative regulation of amyloid precursor protein biosynthetic process	0.000516767	1.6428	4	2.43486	0.00125826	0.0847726	1	6	1.07549	4	3.71925	0.00104302	0.666667	0.011364	0.212812
GO:0070358	actin polymerization-dependent cell motility	0.000322569	1.02545	3	2.92555	0.000943693	0.0850116	1	3	0.537743	1	1.85963	0.000260756	0.333333	0.44713	1
GO:0051232	meiotic spindle elongation	2.80725e-05	0.0892425	1	11.2054	0.000314564	0.0853774	1	1	0.179248	1	5.57888	0.000260756	1	0.179248	0.776937
GO:1902725	negative regulation of satellite cell differentiation	0.000323545	1.02855	3	2.91673	0.000943693	0.0855974	1	3	0.537743	2	3.71925	0.000521512	0.666667	0.0848574	0.621965
GO:0072422	signal transduction involved in DNA damage checkpoint	0.00141234	4.48984	8	1.7818	0.00251651	0.0856067	1	15	2.68871	8	2.9754	0.00208605	0.533333	0.0020471	0.0658393
GO:0051985	negative regulation of chromosome segregation	0.00214344	6.814	11	1.61432	0.00346021	0.085622	1	31	5.55667	9	1.61967	0.00234681	0.290323	0.0889744	0.626498
GO:0015682	ferric iron transport	0.000729642	2.31953	5	2.15561	0.00157282	0.0859777	1	14	2.50947	5	1.99246	0.00130378	0.357143	0.0893083	0.626498
GO:1900060	negative regulation of ceramide biosynthetic process	2.83022e-05	0.0899725	1	11.1145	0.000314564	0.0860449	1	4	0.71699	2	2.78944	0.000521512	0.5	0.149786	0.776937
GO:2000158	positive regulation of ubiquitin-specific protease activity	0.000324326	1.03103	3	2.90971	0.000943693	0.0860673	1	2	0.358495	1	2.78944	0.000260756	0.5	0.326372	0.948327
GO:0015821	methionine transport	2.83596e-05	0.090155	1	11.092	0.000314564	0.0862117	1	1	0.179248	1	5.57888	0.000260756	1	0.179248	0.776937
GO:1901622	positive regulation of smoothened signaling pathway involved in dorsal/ventral neural tube patterning	0.000153169	0.486926	2	4.1074	0.000629129	0.0862536	1	1	0.179248	1	5.57888	0.000260756	1	0.179248	0.776937
GO:0045004	DNA replication proofreading	2.84038e-05	0.0902955	1	11.0747	0.000314564	0.08634	1	2	0.358495	1	2.78944	0.000260756	0.5	0.326372	0.948327
GO:0016446	somatic hypermutation of immunoglobulin genes	0.000520295	1.65402	4	2.41835	0.00125826	0.0863828	1	11	1.97172	4	2.02868	0.00104302	0.363636	0.11825	0.731747
GO:0006323	DNA packaging	0.00886213	28.1727	36	1.27783	0.0113243	0.0865079	1	170	30.4721	37	1.21423	0.00964798	0.217647	0.114693	0.72719
GO:0043538	regulation of actin phosphorylation	2.85688e-05	0.0908202	1	11.0108	0.000314564	0.0868193	1	1	0.179248	1	5.57888	0.000260756	1	0.179248	0.776937
GO:1904030	negative regulation of cyclin-dependent protein kinase activity	0.00240016	7.6301	12	1.57272	0.00377477	0.0868351	1	25	4.48119	8	1.78524	0.00208605	0.32	0.0646082	0.5657
GO:0002380	immunoglobulin secretion involved in immune response	0.000153822	0.488999	2	4.08998	0.000629129	0.0868747	1	2	0.358495	1	2.78944	0.000260756	0.5	0.326372	0.948327
GO:0070564	positive regulation of vitamin D receptor signaling pathway	2.86153e-05	0.0909679	1	10.9929	0.000314564	0.0869542	1	2	0.358495	1	2.78944	0.000260756	0.5	0.326372	0.948327
GO:1902153	regulation of response to DNA damage checkpoint signaling	2.8766e-05	0.091447	1	10.9353	0.000314564	0.0873915	1	1	0.179248	1	5.57888	0.000260756	1	0.179248	0.776937
GO:0051409	response to nitrosative stress	0.000733497	2.33179	5	2.14428	0.00157282	0.0874371	1	8	1.43398	4	2.78944	0.00104302	0.5	0.0391563	0.422644
GO:0006621	protein retention in ER lumen	0.00015454	0.491283	2	4.07097	0.000629129	0.0875603	1	6	1.07549	2	1.85963	0.000521512	0.333333	0.293752	0.948327
GO:0006666	3-keto-sphinganine metabolic process	2.88774e-05	0.0918013	1	10.8931	0.000314564	0.0877148	1	1	0.179248	1	5.57888	0.000260756	1	0.179248	0.776937
GO:0018106	peptidyl-histidine phosphorylation	2.8905e-05	0.0918889	1	10.8827	0.000314564	0.0877947	1	1	0.179248	1	5.57888	0.000260756	1	0.179248	0.776937
GO:0035508	positive regulation of myosin-light-chain-phosphatase activity	0.000154856	0.492286	2	4.06268	0.000629129	0.0878619	1	1	0.179248	1	5.57888	0.000260756	1	0.179248	0.776937
GO:1903796	negative regulation of inorganic anion transmembrane transport	2.89284e-05	0.0919633	1	10.8739	0.000314564	0.0878626	1	2	0.358495	1	2.78944	0.000260756	0.5	0.326372	0.948327
GO:1904586	cellular response to putrescine	2.89412e-05	0.0920042	1	10.8691	0.000314564	0.0878999	1	1	0.179248	1	5.57888	0.000260756	1	0.179248	0.776937
GO:1905663	positive regulation of telomerase RNA reverse transcriptase activity	2.89412e-05	0.0920042	1	10.8691	0.000314564	0.0878999	1	1	0.179248	1	5.57888	0.000260756	1	0.179248	0.776937
GO:1990828	hepatocyte dedifferentiation	2.89412e-05	0.0920042	1	10.8691	0.000314564	0.0878999	1	1	0.179248	1	5.57888	0.000260756	1	0.179248	0.776937
GO:0006384	transcription initiation from RNA polymerase III promoter	0.000154917	0.492482	2	4.06107	0.000629129	0.0879208	1	6	1.07549	2	1.85963	0.000521512	0.333333	0.293752	0.948327
GO:0002428	antigen processing and presentation of peptide antigen via MHC class Ib	2.90409e-05	0.0923212	1	10.8317	0.000314564	0.088189	1	4	0.71699	1	1.39472	0.000260756	0.25	0.546244	1
GO:0042775	mitochondrial ATP synthesis coupled electron transport	0.00240706	7.65204	12	1.56821	0.00377477	0.0882022	1	52	9.32087	12	1.28743	0.00312907	0.230769	0.21074	0.850031
GO:0045091	regulation of single stranded viral RNA replication via double stranded DNA intermediate	0.000328143	1.04316	3	2.87586	0.000943693	0.08838	1	5	0.896237	3	3.34733	0.000782269	0.6	0.0431976	0.431976
GO:1990737	response to manganese-induced endoplasmic reticulum stress	2.92245e-05	0.0929047	1	10.7637	0.000314564	0.0887209	1	2	0.358495	1	2.78944	0.000260756	0.5	0.326372	0.948327
GO:0033033	negative regulation of myeloid cell apoptotic process	0.000959649	3.05072	6	1.96675	0.00188739	0.0890205	1	17	3.04721	5	1.64085	0.00130378	0.294118	0.175216	0.776937
GO:0010795	regulation of ubiquinone biosynthetic process	2.93662e-05	0.093355	1	10.7118	0.000314564	0.0891312	1	1	0.179248	1	5.57888	0.000260756	1	0.179248	0.776937
GO:0044380	protein localization to cytoskeleton	0.00344295	10.9451	16	1.46183	0.00503303	0.0893411	1	35	6.27366	13	2.07215	0.00338983	0.371429	0.00556837	0.133914
GO:0044314	protein K27-linked ubiquitination	0.000156531	0.497614	2	4.01918	0.000629129	0.0894693	1	5	0.896237	2	2.23155	0.000521512	0.4	0.220845	0.854525
GO:0048009	insulin-like growth factor receptor signaling pathway	0.00216223	6.87373	11	1.6003	0.00346021	0.0895734	1	12	2.15097	8	3.71925	0.00208605	0.666667	0.00026294	0.0127951
GO:0048821	erythrocyte development	0.0019143	6.08556	10	1.64323	0.00314564	0.0897396	1	30	5.37742	8	1.4877	0.00208605	0.266667	0.155332	0.776937
GO:1903568	negative regulation of protein localization to ciliary membrane	2.95841e-05	0.0940478	1	10.6329	0.000314564	0.089762	1	1	0.179248	1	5.57888	0.000260756	1	0.179248	0.776937
GO:0061025	membrane fusion	0.0108644	34.538	43	1.24501	0.0135263	0.0898216	1	155	27.7834	38	1.36773	0.00990874	0.245161	0.0236907	0.331163
GO:0019751	polyol metabolic process	0.00558343	17.7497	24	1.35214	0.00754954	0.0899286	1	69	12.3681	21	1.69792	0.00547588	0.304348	0.00782996	0.167748
GO:0006900	membrane budding	0.00397297	12.6301	18	1.42517	0.00566216	0.089934	1	55	9.85861	16	1.62295	0.0041721	0.290909	0.0286319	0.377882
GO:0014037	Schwann cell differentiation	0.00318762	10.1334	15	1.48025	0.00471846	0.0902547	1	34	6.09441	11	1.80493	0.00286832	0.323529	0.0305945	0.379501
GO:0016241	regulation of macroautophagy	0.00668186	21.2416	28	1.31817	0.0088078	0.0905444	1	95	17.0285	26	1.52685	0.00677966	0.273684	0.0147496	0.254043
GO:1903874	ferrous iron transmembrane transport	0.000332794	1.05795	3	2.83567	0.000943693	0.0912335	1	9	1.61323	3	1.85963	0.000782269	0.333333	0.208565	0.847767
GO:0044376	RNA polymerase II complex import to nucleus	3.02183e-05	0.0960639	1	10.4097	0.000314564	0.0915953	1	3	0.537743	1	1.85963	0.000260756	0.333333	0.44713	1
GO:1990022	RNA polymerase III complex localization to nucleus	3.02183e-05	0.0960639	1	10.4097	0.000314564	0.0915953	1	3	0.537743	1	1.85963	0.000260756	0.333333	0.44713	1
GO:0030833	regulation of actin filament polymerization	0.0103196	32.8061	41	1.24977	0.0128971	0.0917149	1	140	25.0947	35	1.39472	0.00912647	0.25	0.0219839	0.320626
GO:0046501	protoporphyrinogen IX metabolic process	0.000333581	1.06045	3	2.82898	0.000943693	0.0917199	1	11	1.97172	3	1.52151	0.000782269	0.272727	0.313966	0.948327
GO:0007042	lysosomal lumen acidification	0.000333673	1.06075	3	2.82819	0.000943693	0.0917772	1	8	1.43398	2	1.39472	0.000521512	0.25	0.434326	1
GO:0006778	porphyrin-containing compound metabolic process	0.00143572	4.56416	8	1.75279	0.00251651	0.091816	1	38	6.8114	8	1.1745	0.00208605	0.210526	0.369747	1
GO:1903387	positive regulation of homophilic cell adhesion	3.03644e-05	0.0965286	1	10.3596	0.000314564	0.0920174	1	1	0.179248	1	5.57888	0.000260756	1	0.179248	0.776937
GO:0000305	response to oxygen radical	0.000968947	3.08028	6	1.94787	0.00188739	0.0921286	1	21	3.7642	6	1.59397	0.00156454	0.285714	0.160015	0.776937
GO:0048702	embryonic neurocranium morphogenesis	0.000334824	1.06441	3	2.81847	0.000943693	0.0924906	1	5	0.896237	3	3.34733	0.000782269	0.6	0.0431976	0.431976
GO:0006783	heme biosynthetic process	0.000747097	2.37502	5	2.10525	0.00157282	0.0926873	1	20	3.58495	5	1.39472	0.00130378	0.25	0.281709	0.948327
GO:0043376	regulation of CD8-positive, alpha-beta T cell differentiation	3.05994e-05	0.0972754	1	10.2801	0.000314564	0.0926953	1	2	0.358495	1	2.78944	0.000260756	0.5	0.326372	0.948327
GO:0051456	attachment of spindle microtubules to kinetochore involved in meiotic sister chromatid segregation	3.06742e-05	0.0975132	1	10.255	0.000314564	0.092911	1	1	0.179248	1	5.57888	0.000260756	1	0.179248	0.776937
GO:1904721	negative regulation of mRNA endonucleolytic cleavage involved in unfolded protein response	3.06949e-05	0.0975792	1	10.2481	0.000314564	0.0929709	1	1	0.179248	1	5.57888	0.000260756	1	0.179248	0.776937
GO:0008156	negative regulation of DNA replication	0.00217986	6.92978	11	1.58735	0.00346021	0.0933809	1	31	5.55667	11	1.9796	0.00286832	0.354839	0.0151631	0.258444
GO:0007095	mitotic G2 DNA damage checkpoint	0.00144231	4.58511	8	1.74478	0.00251651	0.0936118	1	20	3.58495	7	1.95261	0.00182529	0.35	0.052544	0.485698
GO:0010635	regulation of mitochondrial fusion	0.000973658	3.09526	6	1.93845	0.00188739	0.0937257	1	7	1.25473	3	2.39095	0.000782269	0.428571	0.114227	0.72719
GO:0046470	phosphatidylcholine metabolic process	0.00120546	3.83217	7	1.82664	0.00220195	0.0938053	1	30	5.37742	6	1.11578	0.00156454	0.2	0.456235	1
GO:0031397	negative regulation of protein ubiquitination	0.00534111	16.9794	23	1.35458	0.00723498	0.0938057	1	74	13.2643	22	1.65859	0.00573664	0.297297	0.00887442	0.182079
GO:2000973	regulation of pro-B cell differentiation	0.000536178	1.70451	4	2.34672	0.00125826	0.093813	1	7	1.25473	2	1.59397	0.000521512	0.285714	0.365561	1
GO:0033687	osteoblast proliferation	0.000161111	0.512171	2	3.90494	0.000629129	0.0939053	1	3	0.537743	1	1.85963	0.000260756	0.333333	0.44713	1
GO:0042178	xenobiotic catabolic process	0.000337646	1.07338	3	2.79492	0.000943693	0.0942504	1	10	1.79248	3	1.67366	0.000782269	0.3	0.260589	0.948327
GO:1903894	regulation of IRE1-mediated unfolded protein response	0.000161954	0.514853	2	3.88461	0.000629129	0.0947291	1	5	0.896237	2	2.23155	0.000521512	0.4	0.220845	0.854525
GO:0048041	focal adhesion assembly	0.00218674	6.95164	11	1.58236	0.00346021	0.094892	1	23	4.12269	9	2.18304	0.00234681	0.391304	0.0137651	0.241535
GO:0035434	copper ion transmembrane transport	0.00016221	0.515665	2	3.87848	0.000629129	0.0949793	1	6	1.07549	2	1.85963	0.000521512	0.333333	0.293752	0.948327
GO:0008090	retrograde axonal transport	0.000753101	2.39411	5	2.08846	0.00157282	0.0950557	1	9	1.61323	4	2.4795	0.00104302	0.444444	0.0606775	0.538027
GO:0045719	negative regulation of glycogen biosynthetic process	0.000339276	1.07856	3	2.78149	0.000943693	0.0952732	1	4	0.71699	3	4.18416	0.000782269	0.75	0.0199289	0.300541
GO:0006268	DNA unwinding involved in DNA replication	0.000162537	0.516704	2	3.87069	0.000629129	0.0952993	1	8	1.43398	2	1.39472	0.000521512	0.25	0.434326	1
GO:0046677	response to antibiotic	0.00400842	12.7428	18	1.41257	0.00566216	0.0955219	1	50	8.96237	15	1.67366	0.00391134	0.3	0.0255941	0.35008
GO:0035795	negative regulation of mitochondrial membrane permeability	0.000339852	1.08039	3	2.77678	0.000943693	0.0956354	1	4	0.71699	2	2.78944	0.000521512	0.5	0.149786	0.776937
GO:0071283	cellular response to iron(III) ion	3.16675e-05	0.100671	1	9.93334	0.000314564	0.0957711	1	2	0.358495	1	2.78944	0.000260756	0.5	0.326372	0.948327
GO:0031048	chromatin silencing by small RNA	3.17238e-05	0.10085	1	9.91572	0.000314564	0.0959328	1	1	0.179248	1	5.57888	0.000260756	1	0.179248	0.776937
GO:0016233	telomere capping	0.000755447	2.40157	5	2.08197	0.00157282	0.0959893	1	13	2.33022	5	2.14572	0.00130378	0.384615	0.0669568	0.572417
GO:0030832	regulation of actin filament length	0.0117842	37.462	46	1.22791	0.01447	0.0961064	1	159	28.5004	39	1.3684	0.0101695	0.245283	0.0219956	0.320626
GO:0016441	posttranscriptional gene silencing	0.00194217	6.17417	10	1.61965	0.00314564	0.0962295	1	43	7.70764	9	1.16767	0.00234681	0.209302	0.361961	1
GO:0030490	maturation of SSU-rRNA	0.00296133	9.41407	14	1.48714	0.0044039	0.0963279	1	52	9.32087	12	1.28743	0.00312907	0.230769	0.21074	0.850031
GO:0070727	cellular macromolecule localization	0.0922193	293.165	315	1.07448	0.0990878	0.0964244	1	1135	203.446	283	1.39103	0.073794	0.249339	7.76079e-10	1.09235e-07
GO:0071701	regulation of MAPK export from nucleus	3.19112e-05	0.101446	1	9.8575	0.000314564	0.0964711	1	1	0.179248	1	5.57888	0.000260756	1	0.179248	0.776937
GO:0040034	regulation of development, heterochronic	0.00244842	7.78353	12	1.54172	0.00377477	0.0966731	1	16	2.86796	7	2.44076	0.00182529	0.4375	0.0149275	0.25476
GO:0010259	multicellular organism aging	0.0037513	11.9254	17	1.42553	0.00534759	0.0968842	1	37	6.63216	15	2.26171	0.00391134	0.405405	0.00107014	0.0403691
GO:1902616	acyl carnitine transmembrane transport	3.20743e-05	0.101964	1	9.80735	0.000314564	0.0969397	1	2	0.358495	1	2.78944	0.000260756	0.5	0.326372	0.948327
GO:0021914	negative regulation of smoothened signaling pathway involved in ventral spinal cord patterning	0.000164526	0.523028	2	3.82388	0.000629129	0.0972541	1	4	0.71699	2	2.78944	0.000521512	0.5	0.149786	0.776937
GO:0052150	modulation by symbiont of host apoptotic process	0.000342465	1.0887	3	2.75559	0.000943693	0.0972867	1	4	0.71699	3	4.18416	0.000782269	0.75	0.0199289	0.300541
GO:0006119	oxidative phosphorylation	0.00270813	8.60913	13	1.51002	0.00408934	0.0973689	1	63	11.2926	13	1.1512	0.00338983	0.206349	0.33495	0.969377
GO:0043244	regulation of protein complex disassembly	0.00701674	22.3062	29	1.30009	0.00912237	0.0976168	1	84	15.0568	25	1.66038	0.00651891	0.297619	0.00543413	0.131484
GO:0043380	regulation of memory T cell differentiation	0.000343054	1.09057	3	2.75086	0.000943693	0.0976607	1	4	0.71699	1	1.39472	0.000260756	0.25	0.546244	1
GO:0070512	positive regulation of histone H4-K20 methylation	3.23504e-05	0.102842	1	9.72365	0.000314564	0.097732	1	1	0.179248	1	5.57888	0.000260756	1	0.179248	0.776937
GO:0033619	membrane protein proteolysis	0.00170123	5.40823	9	1.66413	0.00283108	0.097838	1	31	5.55667	7	1.25975	0.00182529	0.225806	0.314992	0.948327
GO:0072334	UDP-galactose transmembrane transport	3.25559e-05	0.103495	1	9.66228	0.000314564	0.0983212	1	2	0.358495	1	2.78944	0.000260756	0.5	0.326372	0.948327
GO:0090306	spindle assembly involved in meiosis	0.000165672	0.52667	2	3.79744	0.000629129	0.098385	1	7	1.25473	2	1.59397	0.000521512	0.285714	0.365561	1
GO:0071461	cellular response to redox state	3.25956e-05	0.103621	1	9.65052	0.000314564	0.0984349	1	3	0.537743	1	1.85963	0.000260756	0.333333	0.44713	1
GO:2000320	negative regulation of T-helper 17 cell differentiation	0.000545877	1.73534	4	2.30502	0.00125826	0.0984944	1	7	1.25473	2	1.59397	0.000521512	0.285714	0.365561	1
GO:1905322	positive regulation of mesenchymal stem cell migration	0.000166033	0.527819	2	3.78918	0.000629129	0.0987426	1	1	0.179248	1	5.57888	0.000260756	1	0.179248	0.776937
GO:2001294	malonyl-CoA catabolic process	3.2721e-05	0.10402	1	9.61354	0.000314564	0.0987942	1	1	0.179248	1	5.57888	0.000260756	1	0.179248	0.776937
GO:1902361	mitochondrial pyruvate transmembrane transport	3.27557e-05	0.10413	1	9.60334	0.000314564	0.0988938	1	2	0.358495	1	2.78944	0.000260756	0.5	0.326372	0.948327
GO:1903690	negative regulation of wound healing, spreading of epidermal cells	0.000546933	1.7387	4	2.30057	0.00125826	0.0990104	1	4	0.71699	2	2.78944	0.000521512	0.5	0.149786	0.776937
GO:0071839	apoptotic process in bone marrow	3.28116e-05	0.104308	1	9.58698	0.000314564	0.0990539	1	1	0.179248	1	5.57888	0.000260756	1	0.179248	0.776937
GO:0090382	phagosome maturation	0.00122306	3.88811	7	1.80036	0.00220195	0.0992172	1	18	3.22646	6	1.85963	0.00156454	0.333333	0.087391	0.624426
GO:0043687	post-translational protein modification	0.0027184	8.64179	13	1.50432	0.00408934	0.0994416	1	26	4.66043	10	2.14572	0.00260756	0.384615	0.0109808	0.212812
GO:1903895	negative regulation of IRE1-mediated unfolded protein response	3.29612e-05	0.104784	1	9.54348	0.000314564	0.0994822	1	2	0.358495	1	2.78944	0.000260756	0.5	0.326372	0.948327
GO:0043001	Golgi to plasma membrane protein transport	0.00146349	4.65243	8	1.71953	0.00251651	0.0995171	1	26	4.66043	7	1.50201	0.00182529	0.269231	0.170911	0.776937
GO:0006007	glucose catabolic process	0.000166862	0.530453	2	3.77036	0.000629129	0.0995634	1	5	0.896237	2	2.23155	0.000521512	0.4	0.220845	0.854525
GO:1900040	regulation of interleukin-2 secretion	0.000764801	2.4313	5	2.05651	0.00157282	0.0997581	1	10	1.79248	3	1.67366	0.000782269	0.3	0.260589	0.948327
GO:0033076	isoquinoline alkaloid metabolic process	0.000167069	0.531113	2	3.76568	0.000629129	0.0997695	1	2	0.358495	1	2.78944	0.000260756	0.5	0.326372	0.948327
GO:0052314	phytoalexin metabolic process	0.000167069	0.531113	2	3.76568	0.000629129	0.0997695	1	2	0.358495	1	2.78944	0.000260756	0.5	0.326372	0.948327
GO:0060252	positive regulation of glial cell proliferation	0.0009918	3.15293	6	1.90299	0.00188739	0.100013	1	11	1.97172	4	2.02868	0.00104302	0.363636	0.11825	0.731747
GO:0045010	actin nucleation	0.00195831	6.22548	10	1.6063	0.00314564	0.100111	1	27	4.83968	9	1.85963	0.00234681	0.333333	0.040222	0.427796
GO:0009649	entrainment of circadian clock	0.00196006	6.23102	10	1.60487	0.00314564	0.100536	1	22	3.94345	8	2.02868	0.00208605	0.363636	0.0313448	0.379501
GO:0048133	male germ-line stem cell asymmetric division	0.000348027	1.10638	3	2.71155	0.000943693	0.10084	1	4	0.71699	1	1.39472	0.000260756	0.25	0.546244	1
GO:0070194	synaptonemal complex disassembly	3.34386e-05	0.106301	1	9.40722	0.000314564	0.100848	1	2	0.358495	1	2.78944	0.000260756	0.5	0.326372	0.948327
GO:1905078	positive regulation of interleukin-17 secretion	3.34571e-05	0.10636	1	9.40201	0.000314564	0.100901	1	1	0.179248	1	5.57888	0.000260756	1	0.179248	0.776937
GO:0001522	pseudouridine synthesis	0.000768113	2.44183	5	2.04764	0.00157282	0.10111	1	18	3.22646	5	1.54969	0.00130378	0.277778	0.208995	0.847767
GO:0090285	negative regulation of protein glycosylation in Golgi	0.000168481	0.5356	2	3.73413	0.000629129	0.101173	1	2	0.358495	2	5.57888	0.000521512	1	0.0321228	0.379501
GO:1904031	positive regulation of cyclin-dependent protein kinase activity	0.0035129	11.1675	16	1.43273	0.00503303	0.101431	1	42	7.52839	12	1.59397	0.00312907	0.285714	0.0607079	0.538027
GO:0034332	adherens junction organization	0.00404454	12.8576	18	1.39995	0.00566216	0.101437	1	43	7.70764	14	1.81638	0.00365059	0.325581	0.0149021	0.25476
GO:1903751	negative regulation of intrinsic apoptotic signaling pathway in response to hydrogen peroxide	0.000168749	0.536451	2	3.7282	0.000629129	0.10144	1	4	0.71699	2	2.78944	0.000521512	0.5	0.149786	0.776937
GO:0042262	DNA protection	3.36675e-05	0.107029	1	9.34326	0.000314564	0.101502	1	2	0.358495	1	2.78944	0.000260756	0.5	0.326372	0.948327
GO:0006425	glutaminyl-tRNA aminoacylation	3.36747e-05	0.107052	1	9.34127	0.000314564	0.101523	1	2	0.358495	1	2.78944	0.000260756	0.5	0.326372	0.948327
GO:0044537	regulation of circulating fibrinogen levels	3.37476e-05	0.107284	1	9.32109	0.000314564	0.101731	1	1	0.179248	1	5.57888	0.000260756	1	0.179248	0.776937
GO:0035437	maintenance of protein localization in endoplasmic reticulum	0.00016915	0.537728	2	3.71935	0.000629129	0.101841	1	7	1.25473	2	1.59397	0.000521512	0.285714	0.365561	1
GO:0051641	cellular localization	0.140164	445.582	471	1.05704	0.14816	0.102153	1	1753	314.221	425	1.35255	0.110821	0.242442	2.32634e-12	4.54505e-10
GO:0060830	ciliary receptor clustering involved in smoothened signaling pathway	0.000169684	0.539426	2	3.70765	0.000629129	0.102375	1	4	0.71699	2	2.78944	0.000521512	0.5	0.149786	0.776937
GO:0032107	regulation of response to nutrient levels	0.00171866	5.46361	9	1.64726	0.00283108	0.102398	1	23	4.12269	8	1.94048	0.00208605	0.347826	0.0407207	0.427796
GO:0046835	carbohydrate phosphorylation	0.00123371	3.92197	7	1.78482	0.00220195	0.102575	1	24	4.30194	7	1.62717	0.00182529	0.291667	0.123374	0.754305
GO:0006301	postreplication repair	0.00147449	4.68742	8	1.7067	0.00251651	0.102667	1	24	4.30194	8	1.85963	0.00208605	0.333333	0.0517851	0.483155
GO:0002576	platelet degranulation	0.000351081	1.11609	3	2.68796	0.000943693	0.102813	1	7	1.25473	1	0.796983	0.000260756	0.142857	0.749162	1
GO:0000470	maturation of LSU-rRNA	0.00100034	3.18008	6	1.88674	0.00188739	0.103048	1	29	5.19818	6	1.15425	0.00156454	0.206897	0.421818	1
GO:0019081	viral translation	0.00035276	1.12142	3	2.67517	0.000943693	0.103904	1	14	2.50947	3	1.19547	0.000782269	0.214286	0.471416	1
GO:0045922	negative regulation of fatty acid metabolic process	0.00123796	3.93549	7	1.77869	0.00220195	0.103932	1	21	3.7642	7	1.85963	0.00182529	0.333333	0.067037	0.572417
GO:2000402	negative regulation of lymphocyte migration	0.000557537	1.77241	4	2.25681	0.00125826	0.104262	1	9	1.61323	2	1.23975	0.000521512	0.222222	0.498829	1
GO:0097051	establishment of protein localization to endoplasmic reticulum membrane	0.000353469	1.12368	3	2.6698	0.000943693	0.104366	1	3	0.537743	2	3.71925	0.000521512	0.666667	0.0848574	0.621965
GO:0006895	Golgi to endosome transport	0.00124059	3.94383	7	1.77493	0.00220195	0.104774	1	18	3.22646	7	2.16956	0.00182529	0.388889	0.0298853	0.379501
GO:0035212	cell competition in a multicellular organism	3.48376e-05	0.110749	1	9.02943	0.000314564	0.104838	1	1	0.179248	1	5.57888	0.000260756	1	0.179248	0.776937
GO:1990245	histone H2A-T120 phosphorylation	3.48376e-05	0.110749	1	9.02943	0.000314564	0.104838	1	1	0.179248	1	5.57888	0.000260756	1	0.179248	0.776937
GO:0033048	negative regulation of mitotic sister chromatid segregation	0.00197759	6.28676	10	1.59064	0.00314564	0.104865	1	26	4.66043	8	1.71658	0.00208605	0.307692	0.0792286	0.621965
GO:1903573	negative regulation of response to endoplasmic reticulum stress	0.00248652	7.90465	12	1.51809	0.00377477	0.104896	1	39	6.99065	9	1.28743	0.00234681	0.230769	0.255482	0.947919
GO:2000601	positive regulation of Arp2/3 complex-mediated actin nucleation	0.000355369	1.12972	3	2.65553	0.000943693	0.105608	1	7	1.25473	2	1.59397	0.000521512	0.285714	0.365561	1
GO:0009987	cellular process	0.808701	2570.86	2599	1.01094	0.817553	0.105837	1	14736	2641.39	2833	1.07254	0.738722	0.19225	4.67816e-14	1.05581e-11
GO:0035751	regulation of lysosomal lumen pH	0.000561254	1.78423	4	2.24187	0.00125826	0.106133	1	12	2.15097	3	1.39472	0.000782269	0.25	0.367514	1
GO:0000972	transcription-dependent tethering of RNA polymerase II gene DNA at nuclear periphery	0.000173597	0.551865	2	3.62407	0.000629129	0.106308	1	7	1.25473	2	1.59397	0.000521512	0.285714	0.365561	1
GO:0006572	tyrosine catabolic process	0.000173764	0.552395	2	3.6206	0.000629129	0.106476	1	5	0.896237	1	1.11578	0.000260756	0.2	0.627594	1
GO:0008356	asymmetric cell division	0.00198405	6.30729	10	1.58547	0.00314564	0.106486	1	14	2.50947	5	1.99246	0.00130378	0.357143	0.0893083	0.626498
GO:0021997	neural plate axis specification	0.000173856	0.552688	2	3.61868	0.000629129	0.106569	1	2	0.358495	2	5.57888	0.000521512	1	0.0321228	0.379501
GO:0009220	pyrimidine ribonucleotide biosynthetic process	0.0010112	3.21461	6	1.86648	0.00188739	0.106976	1	21	3.7642	5	1.3283	0.00130378	0.238095	0.319738	0.948327
GO:0046132	pyrimidine ribonucleoside biosynthetic process	0.0010112	3.21461	6	1.86648	0.00188739	0.106976	1	21	3.7642	5	1.3283	0.00130378	0.238095	0.319738	0.948327
GO:0042773	ATP synthesis coupled electron transport	0.0024966	7.93669	12	1.51197	0.00377477	0.107138	1	57	10.2171	12	1.1745	0.00312907	0.210526	0.318191	0.948327
GO:0009264	deoxyribonucleotide catabolic process	0.000563376	1.79097	4	2.23343	0.00125826	0.107208	1	12	2.15097	4	1.85963	0.00104302	0.333333	0.153322	0.776937
GO:0070925	organelle assembly	0.0422599	134.344	149	1.10909	0.0468701	0.107284	1	597	107.011	132	1.23352	0.0344198	0.221106	0.004782	0.119004
GO:0052040	modulation by symbiont of host programmed cell death	0.000357919	1.13782	3	2.63661	0.000943693	0.107285	1	5	0.896237	3	3.34733	0.000782269	0.6	0.0431976	0.431976
GO:0052433	modulation by organism of apoptotic process in other organism involved in symbiotic interaction	0.000357919	1.13782	3	2.63661	0.000943693	0.107285	1	5	0.896237	3	3.34733	0.000782269	0.6	0.0431976	0.431976
GO:0000819	sister chromatid segregation	0.0084976	27.0139	34	1.25861	0.0106952	0.107756	1	121	21.6889	31	1.4293	0.00808344	0.256198	0.0214825	0.315105
GO:1903094	negative regulation of protein K48-linked deubiquitination	3.59107e-05	0.11416	1	8.75962	0.000314564	0.107887	1	2	0.358495	1	2.78944	0.000260756	0.5	0.326372	0.948327
GO:2000157	negative regulation of ubiquitin-specific protease activity	3.59107e-05	0.11416	1	8.75962	0.000314564	0.107887	1	2	0.358495	1	2.78944	0.000260756	0.5	0.326372	0.948327
GO:0031440	regulation of mRNA 3'-end processing	0.00101427	3.22437	6	1.86083	0.00188739	0.108101	1	19	3.4057	6	1.76175	0.00156454	0.31579	0.109178	0.72719
GO:0034250	positive regulation of cellular amide metabolic process	0.00963056	30.6155	38	1.2412	0.0119534	0.108141	1	120	21.5097	37	1.72015	0.00964798	0.308333	0.000399279	0.0181478
GO:1902957	negative regulation of mitochondrial electron transport, NADH to ubiquinone	3.60237e-05	0.114519	1	8.73216	0.000314564	0.108207	1	1	0.179248	1	5.57888	0.000260756	1	0.179248	0.776937
GO:0006065	UDP-glucuronate biosynthetic process	3.60293e-05	0.114537	1	8.73079	0.000314564	0.108223	1	1	0.179248	1	5.57888	0.000260756	1	0.179248	0.776937
GO:0043604	amide biosynthetic process	0.0303477	96.4753	109	1.12982	0.0342875	0.108356	1	458	82.0953	102	1.24246	0.0265971	0.222707	0.00972938	0.194736
GO:0071468	cellular response to acidic pH	0.000359992	1.14441	3	2.62143	0.000943693	0.108656	1	12	2.15097	2	0.929813	0.000521512	0.166667	0.661743	1
GO:0034638	phosphatidylcholine catabolic process	0.00017616	0.560011	2	3.57136	0.000629129	0.108905	1	4	0.71699	1	1.39472	0.000260756	0.25	0.546244	1
GO:0006055	CMP-N-acetylneuraminate biosynthetic process	3.63538e-05	0.115569	1	8.65287	0.000314564	0.109143	1	1	0.179248	1	5.57888	0.000260756	1	0.179248	0.776937
GO:0050882	voluntary musculoskeletal movement	0.000567345	1.80359	4	2.2178	0.00125826	0.109231	1	8	1.43398	3	2.09208	0.000782269	0.375	0.159269	0.776937
GO:0008088	axo-dendritic transport	0.00329055	10.4606	15	1.43395	0.00471846	0.109307	1	46	8.24538	13	1.57664	0.00338983	0.282609	0.0565189	0.515227
GO:0071245	cellular response to carbon monoxide	3.64172e-05	0.11577	1	8.63779	0.000314564	0.109322	1	1	0.179248	1	5.57888	0.000260756	1	0.179248	0.776937
GO:1903408	positive regulation of sodium:potassium-exchanging ATPase activity	3.64172e-05	0.11577	1	8.63779	0.000314564	0.109322	1	1	0.179248	1	5.57888	0.000260756	1	0.179248	0.776937
GO:0007172	signal complex assembly	0.000176699	0.561726	2	3.56046	0.000629129	0.109454	1	2	0.358495	1	2.78944	0.000260756	0.5	0.326372	0.948327
GO:0032968	positive regulation of transcription elongation from RNA polymerase II promoter	0.00125576	3.99205	7	1.75348	0.00220195	0.109717	1	19	3.4057	5	1.46813	0.00130378	0.263158	0.244644	0.920756
GO:0010639	negative regulation of organelle organization	0.0238643	75.8648	87	1.14678	0.0273671	0.109859	1	287	51.444	74	1.43846	0.019296	0.25784	0.000529678	0.0228931
GO:0032480	negative regulation of type I interferon production	0.000789289	2.50915	5	1.99271	0.00157282	0.109969	1	23	4.12269	5	1.2128	0.00130378	0.217391	0.39698	1
GO:0031064	negative regulation of histone deacetylation	0.000177395	0.563938	2	3.54649	0.000629129	0.110163	1	5	0.896237	2	2.23155	0.000521512	0.4	0.220845	0.854525
GO:0035616	histone H2B conserved C-terminal lysine deubiquitination	0.000177444	0.564094	2	3.54551	0.000629129	0.110213	1	4	0.71699	2	2.78944	0.000521512	0.5	0.149786	0.776937
GO:0006501	C-terminal protein lipidation	0.000790706	2.51365	5	1.98914	0.00157282	0.110574	1	11	1.97172	3	1.52151	0.000782269	0.272727	0.313966	0.948327
GO:0042092	type 2 immune response	0.00102108	3.24603	6	1.84841	0.00188739	0.110617	1	9	1.61323	3	1.85963	0.000782269	0.333333	0.208565	0.847767
GO:0034333	adherens junction assembly	0.0032973	10.4821	15	1.43101	0.00471846	0.110637	1	32	5.73592	12	2.09208	0.00312907	0.375	0.00698174	0.153342
GO:1990928	response to amino acid starvation	0.000177863	0.565425	2	3.53716	0.000629129	0.110641	1	3	0.537743	2	3.71925	0.000521512	0.666667	0.0848574	0.621965
GO:0016139	glycoside catabolic process	0.000177935	0.565655	2	3.53573	0.000629129	0.110714	1	7	1.25473	2	1.59397	0.000521512	0.285714	0.365561	1
GO:1903301	positive regulation of hexokinase activity	0.000177967	0.565755	2	3.5351	0.000629129	0.110747	1	6	1.07549	2	1.85963	0.000521512	0.333333	0.293752	0.948327
GO:0030433	ER-associated ubiquitin-dependent protein catabolic process	0.00329817	10.4849	15	1.43063	0.00471846	0.110809	1	70	12.5473	15	1.19547	0.00391134	0.214286	0.264309	0.948327
GO:0070986	left/right axis specification	0.00174972	5.56238	9	1.61801	0.00283108	0.110826	1	14	2.50947	8	3.18793	0.00208605	0.571429	0.00113279	0.0421255
GO:0034334	adherens junction maintenance	0.000363405	1.15526	3	2.59681	0.000943693	0.110927	1	3	0.537743	2	3.71925	0.000521512	0.666667	0.0848574	0.621965
GO:0046070	dGTP metabolic process	0.000178186	0.566454	2	3.53073	0.000629129	0.110971	1	6	1.07549	2	1.85963	0.000521512	0.333333	0.293752	0.948327
GO:0031453	positive regulation of heterochromatin assembly	3.70888e-05	0.117905	1	8.48138	0.000314564	0.111222	1	2	0.358495	1	2.78944	0.000260756	0.5	0.326372	0.948327
GO:0046834	lipid phosphorylation	0.00491588	15.6276	21	1.34378	0.00660585	0.111436	1	45	8.06614	19	2.35553	0.00495437	0.422222	0.000127124	0.00679205
GO:0050685	positive regulation of mRNA processing	0.00200369	6.36974	10	1.56992	0.00314564	0.111505	1	29	5.19818	10	1.92375	0.00260756	0.344828	0.0247942	0.339494
GO:0034613	cellular protein localization	0.0917321	291.616	312	1.0699	0.0981441	0.111636	1	1125	201.653	281	1.39348	0.0732725	0.249778	7.39052e-10	1.0631e-07
GO:0034759	regulation of iron ion transmembrane transport	3.72561e-05	0.118437	1	8.44329	0.000314564	0.111694	1	4	0.71699	1	1.39472	0.000260756	0.25	0.546244	1
GO:0035518	histone H2A monoubiquitination	0.00150541	4.7857	8	1.67165	0.00251651	0.111808	1	18	3.22646	6	1.85963	0.00156454	0.333333	0.087391	0.624426
GO:1905456	regulation of lymphoid progenitor cell differentiation	0.000572604	1.82031	4	2.19743	0.00125826	0.111938	1	9	1.61323	2	1.23975	0.000521512	0.222222	0.498829	1
GO:0046339	diacylglycerol metabolic process	0.000793911	2.52384	5	1.98111	0.00157282	0.111951	1	17	3.04721	5	1.64085	0.00130378	0.294118	0.175216	0.776937
GO:1901726	negative regulation of histone deacetylase activity	3.74397e-05	0.119021	1	8.40189	0.000314564	0.112213	1	1	0.179248	1	5.57888	0.000260756	1	0.179248	0.776937
GO:0032786	positive regulation of DNA-templated transcription, elongation	0.00150678	4.79006	8	1.67013	0.00251651	0.112224	1	26	4.66043	6	1.28743	0.00156454	0.230769	0.317914	0.948327
GO:0043631	RNA polyadenylation	0.00226205	7.19107	11	1.52968	0.00346021	0.112392	1	32	5.73592	10	1.7434	0.00260756	0.3125	0.048031	0.464288
GO:0006978	DNA damage response, signal transduction by p53 class mediator resulting in transcription of p21 class mediator	0.000794976	2.52723	5	1.97845	0.00157282	0.11241	1	14	2.50947	5	1.99246	0.00130378	0.357143	0.0893083	0.626498
GO:1904431	positive regulation of t-circle formation	3.77471e-05	0.119998	1	8.33346	0.000314564	0.11308	1	3	0.537743	1	1.85963	0.000260756	0.333333	0.44713	1
GO:1990592	protein K69-linked ufmylation	0.000367854	1.16941	3	2.5654	0.000943693	0.113915	1	5	0.896237	3	3.34733	0.000782269	0.6	0.0431976	0.431976
GO:0032933	SREBP signaling pathway	0.000798822	2.53945	5	1.96893	0.00157282	0.114075	1	9	1.61323	5	3.09938	0.00130378	0.555556	0.0122549	0.220051
GO:0009820	alkaloid metabolic process	0.000181441	0.576801	2	3.4674	0.000629129	0.11431	1	3	0.537743	1	1.85963	0.000260756	0.333333	0.44713	1
GO:0008654	phospholipid biosynthetic process	0.0094017	29.888	37	1.23795	0.0116389	0.114381	1	140	25.0947	34	1.35487	0.00886571	0.242857	0.0351624	0.402691
GO:0034214	protein hexamerization	0.00036868	1.17203	3	2.55965	0.000943693	0.114473	1	10	1.79248	2	1.11578	0.000521512	0.2	0.558388	1
GO:0048499	synaptic vesicle membrane organization	3.83058e-05	0.121774	1	8.21193	0.000314564	0.114654	1	3	0.537743	1	1.85963	0.000260756	0.333333	0.44713	1
GO:0007099	centriole replication	0.00103252	3.28239	6	1.82794	0.00188739	0.114908	1	15	2.68871	6	2.23155	0.00156454	0.4	0.037935	0.422644
GO:0000266	mitochondrial fission	0.00176508	5.61118	9	1.60394	0.00283108	0.115128	1	21	3.7642	6	1.59397	0.00156454	0.285714	0.160015	0.776937
GO:2000303	regulation of ceramide biosynthetic process	0.000182569	0.580388	2	3.44597	0.000629129	0.115474	1	8	1.43398	3	2.09208	0.000782269	0.375	0.159269	0.776937
GO:0060707	trophoblast giant cell differentiation	0.00253324	8.05316	12	1.4901	0.00377477	0.115525	1	18	3.22646	5	1.54969	0.00130378	0.277778	0.208995	0.847767
GO:2001295	malonyl-CoA biosynthetic process	0.000182823	0.581196	2	3.44118	0.000629129	0.115737	1	2	0.358495	2	5.57888	0.000521512	1	0.0321228	0.379501
GO:0042727	flavin-containing compound biosynthetic process	0.000182825	0.581199	2	3.44116	0.000629129	0.115738	1	2	0.358495	2	5.57888	0.000521512	1	0.0321228	0.379501
GO:0038044	transforming growth factor-beta secretion	0.000182936	0.581555	2	3.43906	0.000629129	0.115853	1	2	0.358495	1	2.78944	0.000260756	0.5	0.326372	0.948327
GO:0071243	cellular response to arsenic-containing substance	0.00103504	3.2904	6	1.82349	0.00188739	0.115866	1	13	2.33022	5	2.14572	0.00130378	0.384615	0.0669568	0.572417
GO:0006285	base-excision repair, AP site formation	3.87398e-05	0.123154	1	8.11993	0.000314564	0.115874	1	3	0.537743	1	1.85963	0.000260756	0.333333	0.44713	1
GO:1900731	positive regulation of adenylate cyclase-inhibiting opioid receptor signaling pathway	3.87991e-05	0.123342	1	8.10752	0.000314564	0.116041	1	1	0.179248	1	5.57888	0.000260756	1	0.179248	0.776937
GO:0061357	positive regulation of Wnt protein secretion	0.000183347	0.582861	2	3.43135	0.000629129	0.116278	1	3	0.537743	2	3.71925	0.000521512	0.666667	0.0848574	0.621965
GO:0051188	cofactor biosynthetic process	0.00913478	29.0395	36	1.23969	0.0113243	0.116365	1	130	23.3022	35	1.50201	0.00912647	0.269231	0.00697174	0.153342
GO:0032688	negative regulation of interferon-beta production	0.000581346	1.8481	4	2.16439	0.00125826	0.116503	1	14	2.50947	4	1.59397	0.00104302	0.285714	0.232667	0.883553
GO:2000319	regulation of T-helper 17 cell differentiation	0.000581798	1.84953	4	2.16271	0.00125826	0.116741	1	9	1.61323	2	1.23975	0.000521512	0.222222	0.498829	1
GO:0099010	modification of postsynaptic structure	0.000183848	0.584452	2	3.42201	0.000629129	0.116796	1	3	0.537743	2	3.71925	0.000521512	0.666667	0.0848574	0.621965
GO:1902110	positive regulation of mitochondrial membrane permeability involved in apoptotic process	0.000805681	2.56126	5	1.95216	0.00157282	0.117075	1	13	2.33022	5	2.14572	0.00130378	0.384615	0.0669568	0.572417
GO:1902983	DNA strand elongation involved in mitotic DNA replication	3.92081e-05	0.124643	1	8.02294	0.000314564	0.11719	1	1	0.179248	1	5.57888	0.000260756	1	0.179248	0.776937
GO:0001207	histone displacement	3.92312e-05	0.124716	1	8.01822	0.000314564	0.117254	1	1	0.179248	1	5.57888	0.000260756	1	0.179248	0.776937
GO:0051039	positive regulation of transcription involved in meiotic cell cycle	3.92312e-05	0.124716	1	8.01822	0.000314564	0.117254	1	1	0.179248	1	5.57888	0.000260756	1	0.179248	0.776937
GO:1902685	positive regulation of receptor localization to synapse	3.9275e-05	0.124855	1	8.00928	0.000314564	0.117377	1	1	0.179248	1	5.57888	0.000260756	1	0.179248	0.776937
GO:0009313	oligosaccharide catabolic process	0.000184595	0.586828	2	3.40815	0.000629129	0.117571	1	7	1.25473	2	1.59397	0.000521512	0.285714	0.365561	1
GO:0090435	protein localization to nuclear envelope	0.000373364	1.18692	3	2.52754	0.000943693	0.117657	1	10	1.79248	3	1.67366	0.000782269	0.3	0.260589	0.948327
GO:1990613	mitochondrial membrane fusion	3.94053e-05	0.125269	1	7.98279	0.000314564	0.117743	1	1	0.179248	1	5.57888	0.000260756	1	0.179248	0.776937
GO:0006488	dolichol-linked oligosaccharide biosynthetic process	0.00080739	2.56669	5	1.94803	0.00157282	0.117828	1	10	1.79248	5	2.78944	0.00130378	0.5	0.0209292	0.308169
GO:1900117	regulation of execution phase of apoptosis	0.00152509	4.84825	8	1.65008	0.00251651	0.117849	1	26	4.66043	8	1.71658	0.00208605	0.307692	0.0792286	0.621965
GO:0003356	regulation of cilium beat frequency	0.000807493	2.56702	5	1.94778	0.00157282	0.117874	1	12	2.15097	4	1.85963	0.00104302	0.333333	0.153322	0.776937
GO:0010041	response to iron(III) ion	3.94529e-05	0.125421	1	7.97316	0.000314564	0.117876	1	3	0.537743	1	1.85963	0.000260756	0.333333	0.44713	1
GO:0099562	maintenance of postsynaptic density structure	3.95643e-05	0.125775	1	7.95071	0.000314564	0.118189	1	2	0.358495	1	2.78944	0.000260756	0.5	0.326372	0.948327
GO:0090267	positive regulation of mitotic cell cycle spindle assembly checkpoint	0.000374166	1.18947	3	2.52212	0.000943693	0.118205	1	7	1.25473	3	2.39095	0.000782269	0.428571	0.114227	0.72719
GO:1902990	mitotic telomere maintenance via semi-conservative replication	3.95745e-05	0.125807	1	7.94866	0.000314564	0.118218	1	3	0.537743	1	1.85963	0.000260756	0.333333	0.44713	1
GO:1905448	positive regulation of mitochondrial ATP synthesis coupled electron transport	0.000185225	0.58883	2	3.39657	0.000629129	0.118225	1	4	0.71699	2	2.78944	0.000521512	0.5	0.149786	0.776937
GO:0006515	misfolded or incompletely synthesized protein catabolic process	0.00152633	4.85219	8	1.64874	0.00251651	0.118235	1	27	4.83968	7	1.44638	0.00182529	0.259259	0.197252	0.826778
GO:1902033	regulation of hematopoietic stem cell proliferation	0.000584961	1.85959	4	2.15101	0.00125826	0.118415	1	9	1.61323	3	1.85963	0.000782269	0.333333	0.208565	0.847767
GO:0045048	protein insertion into ER membrane	0.000185555	0.589878	2	3.39053	0.000629129	0.118567	1	5	0.896237	2	2.23155	0.000521512	0.4	0.220845	0.854525
GO:0071539	protein localization to centrosome	0.00203059	6.45525	10	1.54913	0.00314564	0.118591	1	19	3.4057	8	2.349	0.00208605	0.421053	0.0122276	0.220051
GO:0036345	platelet maturation	3.97173e-05	0.126261	1	7.92009	0.000314564	0.118618	1	1	0.179248	1	5.57888	0.000260756	1	0.179248	0.776937
GO:0006047	UDP-N-acetylglucosamine metabolic process	0.000374815	1.19154	3	2.51775	0.000943693	0.11865	1	10	1.79248	3	1.67366	0.000782269	0.3	0.260589	0.948327
GO:0033088	negative regulation of immature T cell proliferation in thymus	0.000374894	1.19179	3	2.51723	0.000943693	0.118704	1	5	0.896237	2	2.23155	0.000521512	0.4	0.220845	0.854525
GO:0031665	negative regulation of lipopolysaccharide-mediated signaling pathway	0.000809417	2.57314	5	1.94315	0.00157282	0.118724	1	8	1.43398	2	1.39472	0.000521512	0.25	0.434326	1
GO:0090362	positive regulation of platelet-derived growth factor production	0.000185717	0.590396	2	3.38756	0.000629129	0.118737	1	2	0.358495	2	5.57888	0.000521512	1	0.0321228	0.379501
GO:0080090	regulation of primary metabolic process	0.420142	1335.63	1369	1.02498	0.430639	0.118849	1	5742	1029.24	1308	1.27084	0.341069	0.227795	2.35825e-28	1.54347e-25
GO:0070127	tRNA aminoacylation for mitochondrial protein translation	0.000185877	0.590901	2	3.38466	0.000629129	0.118902	1	7	1.25473	2	1.59397	0.000521512	0.285714	0.365561	1
GO:0019243	methylglyoxal catabolic process to D-lactate via S-lactoyl-glutathione	3.98714e-05	0.126751	1	7.88948	0.000314564	0.119049	1	4	0.71699	1	1.39472	0.000260756	0.25	0.546244	1
GO:1904024	negative regulation of glucose catabolic process to lactate via pyruvate	3.98974e-05	0.126834	1	7.88432	0.000314564	0.119122	1	2	0.358495	1	2.78944	0.000260756	0.5	0.326372	0.948327
GO:1903050	regulation of proteolysis involved in cellular protein catabolic process	0.0163603	52.0095	61	1.17286	0.0191884	0.119142	1	183	32.8023	48	1.46331	0.0125163	0.262295	0.0032026	0.0897365
GO:0010332	response to gamma radiation	0.00441761	14.0436	19	1.35293	0.00597672	0.119297	1	57	10.2171	16	1.566	0.0041721	0.280702	0.0392067	0.422644
GO:0006308	DNA catabolic process	0.000587618	1.86804	4	2.14128	0.00125826	0.119828	1	17	3.04721	4	1.31268	0.00104302	0.235294	0.363711	1
GO:2000059	negative regulation of protein ubiquitination involved in ubiquitin-dependent protein catabolic process	0.000587688	1.86826	4	2.14103	0.00125826	0.119865	1	17	3.04721	4	1.31268	0.00104302	0.235294	0.363711	1
GO:0052646	alditol phosphate metabolic process	0.00104629	3.32615	6	1.80389	0.00188739	0.120183	1	10	1.79248	5	2.78944	0.00130378	0.5	0.0209292	0.308169
GO:0006071	glycerol metabolic process	0.00128683	4.09083	7	1.71114	0.00220195	0.120218	1	17	3.04721	7	2.29718	0.00182529	0.411765	0.0215206	0.315105
GO:0015781	pyrimidine nucleotide-sugar transport	0.000377779	1.20096	3	2.498	0.000943693	0.120689	1	8	1.43398	3	2.09208	0.000782269	0.375	0.159269	0.776937
GO:0032485	regulation of Ral protein signal transduction	0.000187598	0.596374	2	3.3536	0.000629129	0.120696	1	3	0.537743	1	1.85963	0.000260756	0.333333	0.44713	1
GO:0008333	endosome to lysosome transport	0.0025555	8.12393	12	1.47712	0.00377477	0.1208	1	42	7.52839	11	1.46114	0.00286832	0.261905	0.118227	0.731747
GO:0010801	negative regulation of peptidyl-threonine phosphorylation	0.00153456	4.87837	8	1.63989	0.00251651	0.120819	1	12	2.15097	4	1.85963	0.00104302	0.333333	0.153322	0.776937
GO:0070889	platelet alpha granule organization	4.05165e-05	0.128802	1	7.76386	0.000314564	0.120854	1	3	0.537743	1	1.85963	0.000260756	0.333333	0.44713	1
GO:1901030	positive regulation of mitochondrial outer membrane permeabilization involved in apoptotic signaling pathway	0.000590053	1.87578	4	2.13245	0.00125826	0.12113	1	10	1.79248	4	2.23155	0.00104302	0.4	0.0871764	0.624426
GO:0065004	protein-DNA complex assembly	0.0106	33.6974	41	1.21671	0.0128971	0.121136	1	168	30.1136	40	1.3283	0.0104303	0.238095	0.0322752	0.37967
GO:1901838	positive regulation of transcription of nuclear large rRNA transcript from RNA polymerase I promoter	0.000378469	1.20315	3	2.49345	0.000943693	0.121165	1	8	1.43398	3	2.09208	0.000782269	0.375	0.159269	0.776937
GO:0009411	response to UV	0.0106003	33.6985	41	1.21667	0.0128971	0.121176	1	139	24.9154	39	1.5653	0.0101695	0.280575	0.00209293	0.0666582
GO:0006924	activation-induced cell death of T cells	0.000188089	0.597935	2	3.34484	0.000629129	0.121209	1	6	1.07549	2	1.85963	0.000521512	0.333333	0.293752	0.948327
GO:0070208	protein heterotrimerization	0.00104955	3.33653	6	1.79828	0.00188739	0.121451	1	18	3.22646	6	1.85963	0.00156454	0.333333	0.087391	0.624426
GO:0097069	cellular response to thyroxine stimulus	0.000188405	0.598939	2	3.33924	0.000629129	0.12154	1	2	0.358495	1	2.78944	0.000260756	0.5	0.326372	0.948327
GO:0009304	tRNA transcription	4.08848e-05	0.129973	1	7.69392	0.000314564	0.121883	1	1	0.179248	1	5.57888	0.000260756	1	0.179248	0.776937
GO:0009218	pyrimidine ribonucleotide metabolic process	0.00105081	3.34053	6	1.79612	0.00188739	0.121942	1	22	3.94345	5	1.26793	0.00130378	0.227273	0.358297	1
GO:1904049	negative regulation of spontaneous neurotransmitter secretion	0.000379598	1.20674	3	2.48603	0.000943693	0.121945	1	1	0.179248	1	5.57888	0.000260756	1	0.179248	0.776937
GO:1905366	negative regulation of intralumenal vesicle formation	0.000379598	1.20674	3	2.48603	0.000943693	0.121945	1	1	0.179248	1	5.57888	0.000260756	1	0.179248	0.776937
GO:2000607	negative regulation of cell proliferation involved in mesonephros development	0.000379598	1.20674	3	2.48603	0.000943693	0.121945	1	1	0.179248	1	5.57888	0.000260756	1	0.179248	0.776937
GO:2000703	negative regulation of fibroblast growth factor receptor signaling pathway involved in ureteric bud formation	0.000379598	1.20674	3	2.48603	0.000943693	0.121945	1	1	0.179248	1	5.57888	0.000260756	1	0.179248	0.776937
GO:2000734	negative regulation of glial cell-derived neurotrophic factor receptor signaling pathway involved in ureteric bud formation	0.000379598	1.20674	3	2.48603	0.000943693	0.121945	1	1	0.179248	1	5.57888	0.000260756	1	0.179248	0.776937
GO:1901006	ubiquinone-6 biosynthetic process	4.0963e-05	0.130221	1	7.67924	0.000314564	0.122101	1	1	0.179248	1	5.57888	0.000260756	1	0.179248	0.776937
GO:0071103	DNA conformation change	0.0134887	42.8806	51	1.18935	0.0160428	0.122236	1	230	41.2269	51	1.23706	0.0132986	0.221739	0.0573081	0.521077
GO:0006891	intra-Golgi vesicle-mediated transport	0.0017898	5.68978	9	1.58178	0.00283108	0.122248	1	30	5.37742	9	1.67366	0.00234681	0.3	0.0744945	0.605524
GO:0070142	synaptic vesicle budding	0.00038026	1.20885	3	2.48171	0.000943693	0.122404	1	6	1.07549	3	2.78944	0.000782269	0.5	0.0750313	0.605524
GO:0033316	meiotic spindle assembly checkpoint	4.11295e-05	0.130751	1	7.64814	0.000314564	0.122566	1	1	0.179248	1	5.57888	0.000260756	1	0.179248	0.776937
GO:1903096	protein localization to meiotic spindle midzone	4.11295e-05	0.130751	1	7.64814	0.000314564	0.122566	1	1	0.179248	1	5.57888	0.000260756	1	0.179248	0.776937
GO:2001150	positive regulation of dipeptide transmembrane transport	0.000189455	0.602277	2	3.32073	0.000629129	0.122639	1	2	0.358495	1	2.78944	0.000260756	0.5	0.326372	0.948327
GO:0018196	peptidyl-asparagine modification	0.00362614	11.5275	16	1.38799	0.00503303	0.123045	1	33	5.91517	12	2.02868	0.00312907	0.363636	0.00921331	0.187271
GO:0006684	sphingomyelin metabolic process	0.000593751	1.88753	4	2.11917	0.00125826	0.123118	1	12	2.15097	3	1.39472	0.000782269	0.25	0.367514	1
GO:0060058	positive regulation of apoptotic process involved in mammary gland involution	0.000189974	0.603927	2	3.31166	0.000629129	0.123184	1	5	0.896237	2	2.23155	0.000521512	0.4	0.220845	0.854525
GO:1902018	negative regulation of cilium assembly	0.000593971	1.88823	4	2.11838	0.00125826	0.123237	1	9	1.61323	4	2.4795	0.00104302	0.444444	0.0606775	0.538027
GO:0045658	regulation of neutrophil differentiation	0.000381603	1.21312	3	2.47297	0.000943693	0.123337	1	5	0.896237	2	2.23155	0.000521512	0.4	0.220845	0.854525
GO:0038165	oncostatin-M-mediated signaling pathway	0.000381919	1.21412	3	2.47092	0.000943693	0.123557	1	4	0.71699	3	4.18416	0.000782269	0.75	0.0199289	0.300541
GO:0072367	regulation of lipid transport by regulation of transcription from RNA polymerase II promoter	0.00019059	0.605887	2	3.30095	0.000629129	0.123831	1	4	0.71699	2	2.78944	0.000521512	0.5	0.149786	0.776937
GO:1901522	positive regulation of transcription from RNA polymerase II promoter involved in cellular response to chemical stimulus	0.0030959	9.84187	14	1.42249	0.0044039	0.123942	1	26	4.66043	9	1.93115	0.00234681	0.346154	0.0317122	0.379501
GO:0006766	vitamin metabolic process	0.00390291	12.4074	17	1.37015	0.00534759	0.124473	1	48	8.60388	16	1.85963	0.0041721	0.333333	0.00749975	0.161999
GO:1901800	positive regulation of proteasomal protein catabolic process	0.0092041	29.2598	36	1.23036	0.0113243	0.124892	1	97	17.387	26	1.49537	0.00677966	0.268041	0.0192168	0.300541
GO:1902582	single-organism intracellular transport	0.0401751	127.716	141	1.10401	0.0443536	0.124971	1	497	89.086	122	1.36946	0.0318123	0.245473	0.000110221	0.00598667
GO:0090168	Golgi reassembly	0.000191703	0.609423	2	3.28179	0.000629129	0.125001	1	3	0.537743	2	3.71925	0.000521512	0.666667	0.0848574	0.621965
GO:2000329	negative regulation of T-helper 17 cell lineage commitment	0.000192073	0.610599	2	3.27547	0.000629129	0.125391	1	3	0.537743	1	1.85963	0.000260756	0.333333	0.44713	1
GO:0070562	regulation of vitamin D receptor signaling pathway	0.000385236	1.22467	3	2.44965	0.000943693	0.125873	1	6	1.07549	3	2.78944	0.000782269	0.5	0.0750313	0.605524
GO:1904376	negative regulation of protein localization to cell periphery	0.00283951	9.02682	13	1.44015	0.00408934	0.125876	1	23	4.12269	11	2.66816	0.00286832	0.478261	0.000974927	0.0374246
GO:0061042	vascular wound healing	0.000385567	1.22572	3	2.44755	0.000943693	0.126104	1	5	0.896237	1	1.11578	0.000260756	0.2	0.627594	1
GO:0045575	basophil activation	4.24402e-05	0.134917	1	7.41195	0.000314564	0.126214	1	3	0.537743	1	1.85963	0.000260756	0.333333	0.44713	1
GO:0007131	reciprocal meiotic recombination	0.00231842	7.37024	11	1.49249	0.00346021	0.126617	1	45	8.06614	11	1.36373	0.00286832	0.244444	0.170264	0.776937
GO:0009144	purine nucleoside triphosphate metabolic process	0.0115095	36.5888	44	1.20255	0.0138408	0.126659	1	204	36.5665	41	1.12125	0.010691	0.20098	0.232487	0.883553
GO:0043312	neutrophil degranulation	0.000386545	1.22883	3	2.44135	0.000943693	0.126791	1	5	0.896237	2	2.23155	0.000521512	0.4	0.220845	0.854525
GO:0032515	negative regulation of phosphoprotein phosphatase activity	0.00082743	2.6304	5	1.90085	0.00157282	0.126829	1	21	3.7642	4	1.06264	0.00104302	0.190476	0.534869	1
GO:0090389	phagosome-lysosome fusion involved in apoptotic cell clearance	4.2734e-05	0.135851	1	7.36098	0.000314564	0.12703	1	1	0.179248	1	5.57888	0.000260756	1	0.179248	0.776937
GO:0019080	viral gene expression	0.000828001	2.63222	5	1.89954	0.00157282	0.12709	1	18	3.22646	5	1.54969	0.00130378	0.277778	0.208995	0.847767
GO:0033046	negative regulation of sister chromatid segregation	0.00206171	6.55417	10	1.52575	0.00314564	0.127091	1	28	5.01893	8	1.59397	0.00208605	0.285714	0.113854	0.72719
GO:0006867	asparagine transport	4.28428e-05	0.136197	1	7.34229	0.000314564	0.127332	1	2	0.358495	1	2.78944	0.000260756	0.5	0.326372	0.948327
GO:0019391	glucuronoside catabolic process	4.29176e-05	0.136435	1	7.32949	0.000314564	0.12754	1	1	0.179248	1	5.57888	0.000260756	1	0.179248	0.776937
GO:0048861	leukemia inhibitory factor signaling pathway	0.000387693	1.23248	3	2.43412	0.000943693	0.127598	1	4	0.71699	2	2.78944	0.000521512	0.5	0.149786	0.776937
GO:0070932	histone H3 deacetylation	0.00155587	4.94613	8	1.61743	0.00251651	0.127642	1	23	4.12269	8	1.94048	0.00208605	0.347826	0.0407207	0.427796
GO:0045737	positive regulation of cyclin-dependent protein serine/threonine kinase activity	0.00337983	10.7445	15	1.39606	0.00471846	0.12765	1	39	6.99065	11	1.57353	0.00286832	0.282051	0.0766114	0.613735
GO:0006851	mitochondrial calcium ion transport	0.000602691	1.91596	4	2.08773	0.00125826	0.127982	1	15	2.68871	4	1.4877	0.00104302	0.266667	0.275456	0.948327
GO:0090361	regulation of platelet-derived growth factor production	0.000194737	0.619068	2	3.23066	0.000629129	0.128207	1	3	0.537743	2	3.71925	0.000521512	0.666667	0.0848574	0.621965
GO:0090043	regulation of tubulin deacetylation	0.000388836	1.23611	3	2.42697	0.000943693	0.128403	1	7	1.25473	3	2.39095	0.000782269	0.428571	0.114227	0.72719
GO:0010499	proteasomal ubiquitin-independent protein catabolic process	0.000388924	1.23639	3	2.42642	0.000943693	0.128465	1	4	0.71699	3	4.18416	0.000782269	0.75	0.0199289	0.300541
GO:1990172	G-protein coupled receptor catabolic process	4.32829e-05	0.137596	1	7.26764	0.000314564	0.128552	1	2	0.358495	1	2.78944	0.000260756	0.5	0.326372	0.948327
GO:0071787	endoplasmic reticulum tubular network assembly	0.000195153	0.62039	2	3.22378	0.000629129	0.128648	1	4	0.71699	2	2.78944	0.000521512	0.5	0.149786	0.776937
GO:1903382	negative regulation of endoplasmic reticulum stress-induced neuron intrinsic apoptotic signaling pathway	0.000389202	1.23727	3	2.42468	0.000943693	0.128662	1	2	0.358495	1	2.78944	0.000260756	0.5	0.326372	0.948327
GO:0009262	deoxyribonucleotide metabolic process	0.00181159	5.75903	9	1.56276	0.00283108	0.128713	1	26	4.66043	9	1.93115	0.00234681	0.346154	0.0317122	0.379501
GO:1900118	negative regulation of execution phase of apoptosis	0.000389395	1.23789	3	2.42348	0.000943693	0.128798	1	9	1.61323	3	1.85963	0.000782269	0.333333	0.208565	0.847767
GO:0033043	regulation of organelle organization	0.0866678	275.517	294	1.06708	0.0924819	0.128954	1	1054	188.927	265	1.40266	0.0691004	0.251423	1.17478e-09	1.63595e-07
GO:0051444	negative regulation of ubiquitin-protein transferase activity	0.00106975	3.40074	6	1.76432	0.00188739	0.129443	1	19	3.4057	5	1.46813	0.00130378	0.263158	0.244644	0.920756
GO:0032108	negative regulation of response to nutrient levels	0.00106984	3.40102	6	1.76418	0.00188739	0.129478	1	13	2.33022	5	2.14572	0.00130378	0.384615	0.0669568	0.572417
GO:0030730	sequestering of triglyceride	0.000195965	0.622973	2	3.21041	0.000629129	0.12951	1	4	0.71699	2	2.78944	0.000521512	0.5	0.149786	0.776937
GO:0051181	cofactor transport	0.000833675	2.65025	5	1.88661	0.00157282	0.129697	1	23	4.12269	5	1.2128	0.00130378	0.217391	0.39698	1
GO:0043328	protein targeting to vacuole involved in ubiquitin-dependent protein catabolic process via the multivesicular body sorting pathway	4.37033e-05	0.138933	1	7.19773	0.000314564	0.129716	1	4	0.71699	1	1.39472	0.000260756	0.25	0.546244	1
GO:0071140	resolution of mitotic recombination intermediates	4.37338e-05	0.13903	1	7.1927	0.000314564	0.129801	1	2	0.358495	1	2.78944	0.000260756	0.5	0.326372	0.948327
GO:0035745	T-helper 2 cell cytokine production	0.000390923	1.24274	3	2.41401	0.000943693	0.129879	1	4	0.71699	2	2.78944	0.000521512	0.5	0.149786	0.776937
GO:0008104	protein localization	0.136415	433.663	456	1.05151	0.143441	0.129917	1	1683	301.673	412	1.36572	0.107432	0.244801	1.21561e-12	2.4863e-10
GO:1905259	negative regulation of nitrosative stress-induced intrinsic apoptotic signaling pathway	4.37897e-05	0.139208	1	7.18352	0.000314564	0.129955	1	2	0.358495	1	2.78944	0.000260756	0.5	0.326372	0.948327
GO:0051102	DNA ligation involved in DNA recombination	4.38328e-05	0.139345	1	7.17646	0.000314564	0.130074	1	1	0.179248	1	5.57888	0.000260756	1	0.179248	0.776937
GO:0048388	endosomal lumen acidification	0.000196533	0.624779	2	3.20113	0.000629129	0.130114	1	2	0.358495	1	2.78944	0.000260756	0.5	0.326372	0.948327
GO:0019320	hexose catabolic process	0.000391533	1.24468	3	2.41025	0.000943693	0.130311	1	15	2.68871	3	1.11578	0.000782269	0.2	0.520406	1
GO:0046173	polyol biosynthetic process	0.00233376	7.41903	11	1.48267	0.00346021	0.130655	1	30	5.37742	9	1.67366	0.00234681	0.3	0.0744945	0.605524
GO:0042726	flavin-containing compound metabolic process	0.000197332	0.62732	2	3.18817	0.000629129	0.130964	1	3	0.537743	2	3.71925	0.000521512	0.666667	0.0848574	0.621965
GO:2000316	regulation of T-helper 17 type immune response	0.00107359	3.41294	6	1.75802	0.00188739	0.130989	1	13	2.33022	4	1.71658	0.00104302	0.307692	0.191707	0.80976
GO:0009235	cobalamin metabolic process	0.000608326	1.93387	4	2.06839	0.00125826	0.131088	1	6	1.07549	4	3.71925	0.00104302	0.666667	0.011364	0.212812
GO:0014010	Schwann cell proliferation	4.4257e-05	0.140693	1	7.10768	0.000314564	0.131247	1	1	0.179248	1	5.57888	0.000260756	1	0.179248	0.776937
GO:1904048	regulation of spontaneous neurotransmitter secretion	0.000392878	1.24896	3	2.402	0.000943693	0.131267	1	2	0.358495	1	2.78944	0.000260756	0.5	0.326372	0.948327
GO:0051438	regulation of ubiquitin-protein transferase activity	0.00475824	15.1264	20	1.32219	0.00629129	0.131416	1	52	9.32087	17	1.82386	0.00443286	0.326923	0.00738808	0.161155
GO:0006452	translational frameshifting	4.43586e-05	0.141016	1	7.0914	0.000314564	0.131527	1	2	0.358495	1	2.78944	0.000260756	0.5	0.326372	0.948327
GO:0045905	positive regulation of translational termination	4.43586e-05	0.141016	1	7.0914	0.000314564	0.131527	1	2	0.358495	1	2.78944	0.000260756	0.5	0.326372	0.948327
GO:0072643	interferon-gamma secretion	0.000609382	1.93723	4	2.06481	0.00125826	0.131674	1	5	0.896237	2	2.23155	0.000521512	0.4	0.220845	0.854525
GO:0044794	positive regulation by host of viral process	0.000837974	2.66392	5	1.87693	0.00157282	0.131688	1	15	2.68871	4	1.4877	0.00104302	0.266667	0.275456	0.948327
GO:1902283	negative regulation of primary amine oxidase activity	0.000393557	1.25112	3	2.39786	0.000943693	0.131749	1	2	0.358495	1	2.78944	0.000260756	0.5	0.326372	0.948327
GO:0046475	glycerophospholipid catabolic process	0.00061059	1.94107	4	2.06072	0.00125826	0.132345	1	13	2.33022	3	1.28743	0.000782269	0.230769	0.420256	1
GO:0015986	ATP synthesis coupled proton transport	0.001077	3.42378	6	1.75245	0.00188739	0.13237	1	25	4.48119	5	1.11578	0.00130378	0.2	0.473271	1
GO:0003105	negative regulation of glomerular filtration	0.00039444	1.25393	3	2.39249	0.000943693	0.132379	1	6	1.07549	1	0.929813	0.000260756	0.166667	0.694362	1
GO:0032415	regulation of sodium:proton antiporter activity	0.00061078	1.94167	4	2.06008	0.00125826	0.132451	1	6	1.07549	2	1.85963	0.000521512	0.333333	0.293752	0.948327
GO:0046854	phosphatidylinositol phosphorylation	0.00367261	11.6752	16	1.37043	0.00503303	0.132637	1	34	6.09441	15	2.46127	0.00391134	0.441177	0.000363518	0.0169617
GO:0019050	suppression by virus of host apoptotic process	4.48602e-05	0.142611	1	7.01211	0.000314564	0.132911	1	2	0.358495	1	2.78944	0.000260756	0.5	0.326372	0.948327
GO:0002566	somatic diversification of immune receptors via somatic mutation	0.000611878	1.94516	4	2.05639	0.00125826	0.133063	1	12	2.15097	4	1.85963	0.00104302	0.333333	0.153322	0.776937
GO:0002765	immune response-inhibiting signal transduction	0.000395614	1.25766	3	2.38539	0.000943693	0.133217	1	5	0.896237	1	1.11578	0.000260756	0.2	0.627594	1
GO:0031460	glycine betaine transport	4.5015e-05	0.143103	1	6.98798	0.000314564	0.133338	1	1	0.179248	1	5.57888	0.000260756	1	0.179248	0.776937
GO:0019276	UDP-N-acetylgalactosamine metabolic process	0.000396012	1.25892	3	2.38299	0.000943693	0.133502	1	4	0.71699	3	4.18416	0.000782269	0.75	0.0199289	0.300541
GO:0015757	galactose transport	4.51888e-05	0.143655	1	6.96112	0.000314564	0.133816	1	1	0.179248	1	5.57888	0.000260756	1	0.179248	0.776937
GO:0046684	response to pyrethroid	0.000200042	0.635934	2	3.14498	0.000629129	0.133857	1	4	0.71699	1	1.39472	0.000260756	0.25	0.546244	1
GO:0045903	positive regulation of translational fidelity	4.52239e-05	0.143767	1	6.95571	0.000314564	0.133913	1	2	0.358495	1	2.78944	0.000260756	0.5	0.326372	0.948327
GO:0031167	rRNA methylation	0.00132551	4.2138	7	1.66121	0.00220195	0.133982	1	20	3.58495	6	1.67366	0.00156454	0.3	0.13345	0.776937
GO:0032272	negative regulation of protein polymerization	0.00477236	15.1713	20	1.31828	0.00629129	0.134015	1	58	10.3963	16	1.539	0.0041721	0.275862	0.0454354	0.450226
GO:1903632	positive regulation of aminoacyl-tRNA ligase activity	4.56084e-05	0.144989	1	6.89707	0.000314564	0.134971	1	2	0.358495	1	2.78944	0.000260756	0.5	0.326372	0.948327
GO:0043242	negative regulation of protein complex disassembly	0.0053311	16.9476	22	1.29812	0.00692042	0.135017	1	61	10.9341	18	1.64623	0.00469361	0.295082	0.0182576	0.294325
GO:0042435	indole-containing compound biosynthetic process	0.000398633	1.26725	3	2.36732	0.000943693	0.135381	1	6	1.07549	2	1.85963	0.000521512	0.333333	0.293752	0.948327
GO:0006271	DNA strand elongation involved in DNA replication	0.000398891	1.26808	3	2.36579	0.000943693	0.135567	1	14	2.50947	3	1.19547	0.000782269	0.214286	0.471416	1
GO:0002038	positive regulation of L-glutamate transport	4.58724e-05	0.145828	1	6.85737	0.000314564	0.135697	1	1	0.179248	1	5.57888	0.000260756	1	0.179248	0.776937
GO:0042413	carnitine catabolic process	4.59283e-05	0.146006	1	6.84903	0.000314564	0.135851	1	1	0.179248	1	5.57888	0.000260756	1	0.179248	0.776937
GO:0006660	phosphatidylserine catabolic process	4.60832e-05	0.146499	1	6.82601	0.000314564	0.136276	1	1	0.179248	1	5.57888	0.000260756	1	0.179248	0.776937
GO:0010887	negative regulation of cholesterol storage	0.000202351	0.643273	2	3.1091	0.000629129	0.136334	1	4	0.71699	2	2.78944	0.000521512	0.5	0.149786	0.776937
GO:0009199	ribonucleoside triphosphate metabolic process	0.011307	35.9451	43	1.19627	0.0135263	0.136667	1	202	36.208	40	1.10473	0.0104303	0.19802	0.268004	0.948327
GO:0032465	regulation of cytokinesis	0.00534336	16.9865	22	1.29514	0.00692042	0.137181	1	62	11.1133	17	1.52969	0.00443286	0.274193	0.0422209	0.431976
GO:1903748	negative regulation of establishment of protein localization to mitochondrion	0.000401151	1.27526	3	2.35246	0.000943693	0.137195	1	7	1.25473	3	2.39095	0.000782269	0.428571	0.114227	0.72719
GO:0002262	myeloid cell homeostasis	0.00987384	31.3889	38	1.21062	0.0119534	0.137405	1	114	20.4342	30	1.46813	0.00782269	0.263158	0.0163105	0.273024
GO:0032077	positive regulation of deoxyribonuclease activity	0.0002034	0.646608	2	3.09306	0.000629129	0.137462	1	5	0.896237	2	2.23155	0.000521512	0.4	0.220845	0.854525
GO:1902480	protein localization to mitotic spindle	4.66127e-05	0.148182	1	6.74846	0.000314564	0.137729	1	1	0.179248	1	5.57888	0.000260756	1	0.179248	0.776937
GO:0034067	protein localization to Golgi apparatus	0.00158634	5.04296	8	1.58637	0.00251651	0.137733	1	23	4.12269	8	1.94048	0.00208605	0.347826	0.0407207	0.427796
GO:2000328	regulation of T-helper 17 cell lineage commitment	0.000203974	0.648433	2	3.08436	0.000629129	0.138081	1	4	0.71699	1	1.39472	0.000260756	0.25	0.546244	1
GO:0045019	negative regulation of nitric oxide biosynthetic process	0.000851781	2.70781	5	1.84651	0.00157282	0.138175	1	15	2.68871	3	1.11578	0.000782269	0.2	0.520406	1
GO:0097352	autophagosome maturation	0.000851876	2.70811	5	1.8463	0.00157282	0.13822	1	19	3.4057	4	1.1745	0.00104302	0.210526	0.451455	1
GO:1901300	positive regulation of hydrogen peroxide-mediated programmed cell death	0.000402621	1.27993	3	2.34388	0.000943693	0.138258	1	4	0.71699	2	2.78944	0.000521512	0.5	0.149786	0.776937
GO:0009147	pyrimidine nucleoside triphosphate metabolic process	0.00109139	3.46954	6	1.72933	0.00188739	0.138278	1	22	3.94345	5	1.26793	0.00130378	0.227273	0.358297	1
GO:0051646	mitochondrion localization	0.00210104	6.67921	10	1.49718	0.00314564	0.138295	1	37	6.63216	9	1.35702	0.00234681	0.243243	0.206545	0.847767
GO:0098734	macromolecule depalmitoylation	0.00133753	4.25202	7	1.64627	0.00220195	0.138412	1	13	2.33022	6	2.57487	0.00156454	0.461539	0.0179451	0.29108
GO:0007191	adenylate cyclase-activating dopamine receptor signaling pathway	0.000852282	2.7094	5	1.84542	0.00157282	0.138413	1	9	1.61323	3	1.85963	0.000782269	0.333333	0.208565	0.847767
GO:0033132	negative regulation of glucokinase activity	0.000852543	2.71023	5	1.84486	0.00157282	0.138537	1	5	0.896237	3	3.34733	0.000782269	0.6	0.0431976	0.431976
GO:0052106	quorum sensing involved in interaction with host	4.69432e-05	0.149233	1	6.70095	0.000314564	0.138634	1	1	0.179248	1	5.57888	0.000260756	1	0.179248	0.776937
GO:0060731	positive regulation of intestinal epithelial structure maintenance	4.69432e-05	0.149233	1	6.70095	0.000314564	0.138634	1	1	0.179248	1	5.57888	0.000260756	1	0.179248	0.776937
GO:0070715	sodium-dependent organic cation transport	4.69432e-05	0.149233	1	6.70095	0.000314564	0.138634	1	1	0.179248	1	5.57888	0.000260756	1	0.179248	0.776937
GO:0098534	centriole assembly	0.00109226	3.4723	6	1.72796	0.00188739	0.138638	1	20	3.58495	6	1.67366	0.00156454	0.3	0.13345	0.776937
GO:0050651	dermatan sulfate proteoglycan biosynthetic process	0.000204624	0.6505	2	3.07456	0.000629129	0.138782	1	5	0.896237	2	2.23155	0.000521512	0.4	0.220845	0.854525
GO:0010667	negative regulation of cardiac muscle cell apoptotic process	0.00158962	5.05341	8	1.58309	0.00251651	0.138844	1	17	3.04721	7	2.29718	0.00182529	0.411765	0.0215206	0.315105
GO:0006404	RNA import into nucleus	4.71642e-05	0.149935	1	6.66956	0.000314564	0.139239	1	2	0.358495	1	2.78944	0.000260756	0.5	0.326372	0.948327
GO:0030641	regulation of cellular pH	0.00619349	19.6891	25	1.26974	0.00786411	0.139289	1	82	14.6983	20	1.3607	0.00521512	0.243902	0.0865374	0.624426
GO:0035444	nickel cation transmembrane transport	4.72877e-05	0.150328	1	6.65214	0.000314564	0.139577	1	2	0.358495	1	2.78944	0.000260756	0.5	0.326372	0.948327
GO:0045751	negative regulation of Toll signaling pathway	4.7324e-05	0.150443	1	6.64704	0.000314564	0.139676	1	2	0.358495	1	2.78944	0.000260756	0.5	0.326372	0.948327
GO:0006703	estrogen biosynthetic process	0.000624028	1.98379	4	2.01635	0.00125826	0.139906	1	8	1.43398	4	2.78944	0.00104302	0.5	0.0391563	0.422644
GO:0061157	mRNA destabilization	0.00236871	7.53013	11	1.4608	0.00346021	0.140107	1	22	3.94345	9	2.28227	0.00234681	0.409091	0.00993071	0.196364
GO:0030488	tRNA methylation	0.00184893	5.87774	9	1.5312	0.00283108	0.140204	1	27	4.83968	8	1.653	0.00208605	0.296296	0.0956525	0.660385
GO:0010224	response to UV-B	0.001343	4.2694	7	1.63957	0.00220195	0.14045	1	18	3.22646	6	1.85963	0.00156454	0.333333	0.087391	0.624426
GO:0032365	intracellular lipid transport	0.00085656	2.723	5	1.83621	0.00157282	0.140452	1	13	2.33022	5	2.14572	0.00130378	0.384615	0.0669568	0.572417
GO:0006434	seryl-tRNA aminoacylation	4.76518e-05	0.151485	1	6.60131	0.000314564	0.140572	1	2	0.358495	1	2.78944	0.000260756	0.5	0.326372	0.948327
GO:0060676	ureteric bud formation	0.0010981	3.49087	6	1.71877	0.00188739	0.141072	1	5	0.896237	4	4.4631	0.00104302	0.8	0.00441637	0.113354
GO:0006667	sphinganine metabolic process	0.000206754	0.657271	2	3.04289	0.000629129	0.141084	1	3	0.537743	2	3.71925	0.000521512	0.666667	0.0848574	0.621965
GO:0001893	maternal placenta development	0.0039852	12.6689	17	1.34187	0.00534759	0.141193	1	35	6.27366	9	1.43457	0.00234681	0.257143	0.161931	0.776937
GO:0042245	RNA repair	0.000206938	0.657855	2	3.04019	0.000629129	0.141283	1	2	0.358495	2	5.57888	0.000521512	1	0.0321228	0.379501
GO:0022618	ribonucleoprotein complex assembly	0.0127946	40.6741	48	1.18011	0.0150991	0.141327	1	197	35.3118	45	1.27436	0.011734	0.228426	0.0463258	0.455259
GO:0044128	positive regulation of growth of symbiont in host	4.79385e-05	0.152396	1	6.56183	0.000314564	0.141355	1	1	0.179248	1	5.57888	0.000260756	1	0.179248	0.776937
GO:0009789	positive regulation of abscisic acid-activated signaling pathway	4.79997e-05	0.152591	1	6.55347	0.000314564	0.141522	1	1	0.179248	1	5.57888	0.000260756	1	0.179248	0.776937
GO:0035898	parathyroid hormone secretion	0.000407152	1.29434	3	2.31779	0.000943693	0.141552	1	2	0.358495	1	2.78944	0.000260756	0.5	0.326372	0.948327
GO:0010155	regulation of proton transport	0.00109958	3.49555	6	1.71647	0.00188739	0.14169	1	16	2.86796	4	1.39472	0.00104302	0.25	0.31936	0.948327
GO:0048255	mRNA stabilization	0.0021139	6.72008	10	1.48808	0.00314564	0.142065	1	35	6.27366	10	1.59397	0.00260756	0.285714	0.0826066	0.621965
GO:0044752	response to human chorionic gonadotropin	0.000207964	0.661117	2	3.02518	0.000629129	0.142396	1	3	0.537743	1	1.85963	0.000260756	0.333333	0.44713	1
GO:0071000	response to magnetism	0.000408438	1.29843	3	2.31049	0.000943693	0.142492	1	4	0.71699	2	2.78944	0.000521512	0.5	0.149786	0.776937
GO:1902958	positive regulation of mitochondrial electron transport, NADH to ubiquinone	4.84182e-05	0.153921	1	6.49682	0.000314564	0.142664	1	2	0.358495	1	2.78944	0.000260756	0.5	0.326372	0.948327
GO:1903384	negative regulation of hydrogen peroxide-induced neuron intrinsic apoptotic signaling pathway	4.84182e-05	0.153921	1	6.49682	0.000314564	0.142664	1	2	0.358495	1	2.78944	0.000260756	0.5	0.326372	0.948327
GO:1902544	regulation of DNA N-glycosylase activity	4.84427e-05	0.154	1	6.49353	0.000314564	0.142731	1	2	0.358495	1	2.78944	0.000260756	0.5	0.326372	0.948327
GO:0006066	alcohol metabolic process	0.0160189	50.9241	59	1.15859	0.0185593	0.14278	1	226	40.5099	52	1.28364	0.0135593	0.230089	0.0304944	0.379501
GO:0016125	sterol metabolic process	0.00791203	25.1523	31	1.23249	0.00975149	0.142813	1	110	19.7172	26	1.31864	0.00677966	0.236364	0.0781677	0.621965
GO:0046365	monosaccharide catabolic process	0.000629442	2.001	4	1.999	0.00125826	0.143	1	20	3.58495	4	1.11578	0.00104302	0.2	0.493892	1
GO:0051683	establishment of Golgi localization	0.000862228	2.74102	5	1.82414	0.00157282	0.143175	1	8	1.43398	5	3.4868	0.00130378	0.625	0.00638461	0.144593
GO:0031331	positive regulation of cellular catabolic process	0.0189665	60.2947	69	1.14438	0.0217049	0.143478	1	212	38.0005	51	1.34209	0.0132986	0.240566	0.0144895	0.25196
GO:2000397	positive regulation of ubiquitin-dependent endocytosis	4.87597e-05	0.155007	1	6.45132	0.000314564	0.143594	1	2	0.358495	1	2.78944	0.000260756	0.5	0.326372	0.948327
GO:1902807	negative regulation of cell cycle G1/S phase transition	0.00510065	16.215	21	1.2951	0.00660585	0.143603	1	55	9.85861	19	1.92725	0.00495437	0.345454	0.00237328	0.0736166
GO:0031584	activation of phospholipase D activity	0.000209226	0.665129	2	3.00694	0.000629129	0.143767	1	6	1.07549	2	1.85963	0.000521512	0.333333	0.293752	0.948327
GO:0033084	regulation of immature T cell proliferation in thymus	0.000864126	2.74706	5	1.82013	0.00157282	0.144091	1	9	1.61323	3	1.85963	0.000782269	0.333333	0.208565	0.847767
GO:0006983	ER overload response	0.000631362	2.0071	4	1.99293	0.00125826	0.144103	1	11	1.97172	3	1.52151	0.000782269	0.272727	0.313966	0.948327
GO:0046386	deoxyribose phosphate catabolic process	0.000631572	2.00777	4	1.99226	0.00125826	0.144224	1	13	2.33022	4	1.71658	0.00104302	0.307692	0.191707	0.80976
GO:2000438	negative regulation of monocyte extravasation	0.000410829	1.30602	3	2.29705	0.000943693	0.144244	1	1	0.179248	1	5.57888	0.000260756	1	0.179248	0.776937
GO:2000560	positive regulation of CD24 biosynthetic process	0.000410829	1.30602	3	2.29705	0.000943693	0.144244	1	1	0.179248	1	5.57888	0.000260756	1	0.179248	0.776937
GO:0090181	regulation of cholesterol metabolic process	0.00186178	5.9186	9	1.52063	0.00283108	0.144277	1	24	4.30194	8	1.85963	0.00208605	0.333333	0.0517851	0.483155
GO:1901675	negative regulation of histone H3-K27 acetylation	4.90142e-05	0.155816	1	6.41782	0.000314564	0.144287	1	1	0.179248	1	5.57888	0.000260756	1	0.179248	0.776937
GO:0000303	response to superoxide	0.000864584	2.74851	5	1.81917	0.00157282	0.144313	1	18	3.22646	5	1.54969	0.00130378	0.277778	0.208995	0.847767
GO:0000413	protein peptidyl-prolyl isomerization	0.00186244	5.9207	9	1.52009	0.00283108	0.144488	1	37	6.63216	7	1.05546	0.00182529	0.189189	0.503958	1
GO:0090151	establishment of protein localization to mitochondrial membrane	0.000632167	2.00966	4	1.99039	0.00125826	0.144567	1	13	2.33022	4	1.71658	0.00104302	0.307692	0.191707	0.80976
GO:0061144	alveolar secondary septum development	0.000210092	0.667883	2	2.99454	0.000629129	0.144709	1	3	0.537743	2	3.71925	0.000521512	0.666667	0.0848574	0.621965
GO:0099637	neurotransmitter receptor transport	0.000632582	2.01098	4	1.98908	0.00125826	0.144806	1	13	2.33022	4	1.71658	0.00104302	0.307692	0.191707	0.80976
GO:0046950	cellular ketone body metabolic process	0.000411827	1.3092	3	2.29148	0.000943693	0.144978	1	7	1.25473	2	1.59397	0.000521512	0.285714	0.365561	1
GO:0051453	regulation of intracellular pH	0.0059467	18.9046	24	1.26954	0.00754954	0.145034	1	77	13.8021	19	1.37661	0.00495437	0.246753	0.084712	0.621965
GO:0002543	activation of blood coagulation via clotting cascade	4.94354e-05	0.157155	1	6.36314	0.000314564	0.145432	1	1	0.179248	1	5.57888	0.000260756	1	0.179248	0.776937
GO:0097045	phosphatidylserine exposure on blood platelet	4.94354e-05	0.157155	1	6.36314	0.000314564	0.145432	1	1	0.179248	1	5.57888	0.000260756	1	0.179248	0.776937
GO:0022904	respiratory electron transport chain	0.00428065	13.6082	18	1.32273	0.00566216	0.145596	1	78	13.9813	18	1.28743	0.00469361	0.230769	0.149217	0.776937
GO:0090261	positive regulation of inclusion body assembly	4.9583e-05	0.157625	1	6.34419	0.000314564	0.145833	1	4	0.71699	1	1.39472	0.000260756	0.25	0.546244	1
GO:0006166	purine ribonucleoside salvage	0.000413048	1.31308	3	2.28471	0.000943693	0.145877	1	4	0.71699	2	2.78944	0.000521512	0.5	0.149786	0.776937
GO:0051645	Golgi localization	0.00161015	5.11867	8	1.56291	0.00251651	0.14589	1	14	2.50947	6	2.39095	0.00156454	0.428571	0.0267242	0.359527
GO:1901301	regulation of cargo loading into COPII-coated vesicle	0.000211212	0.671442	2	2.97866	0.000629129	0.145929	1	3	0.537743	2	3.71925	0.000521512	0.666667	0.0848574	0.621965
GO:0071930	negative regulation of transcription involved in G1/S transition of mitotic cell cycle	0.000413134	1.31335	3	2.28423	0.000943693	0.145941	1	3	0.537743	2	3.71925	0.000521512	0.666667	0.0848574	0.621965
GO:1990227	paranodal junction maintenance	4.96374e-05	0.157797	1	6.33724	0.000314564	0.145981	1	1	0.179248	1	5.57888	0.000260756	1	0.179248	0.776937
GO:0006021	inositol biosynthetic process	0.00063465	2.01755	4	1.9826	0.00125826	0.146001	1	4	0.71699	3	4.18416	0.000782269	0.75	0.0199289	0.300541
GO:0045948	positive regulation of translational initiation	0.00135771	4.31617	7	1.62181	0.00220195	0.146005	1	21	3.7642	7	1.85963	0.00182529	0.333333	0.067037	0.572417
GO:0022411	cellular component disassembly	0.0128384	40.8132	48	1.17609	0.0150991	0.146435	1	174	31.1891	42	1.34663	0.0109518	0.241379	0.0233183	0.327859
GO:0048478	replication fork protection	0.000211825	0.673392	2	2.97004	0.000629129	0.146599	1	6	1.07549	2	1.85963	0.000521512	0.333333	0.293752	0.948327
GO:1903025	regulation of RNA polymerase II regulatory region sequence-specific DNA binding	0.000870183	2.76631	5	1.80746	0.00157282	0.147033	1	10	1.79248	5	2.78944	0.00130378	0.5	0.0209292	0.308169
GO:1903181	positive regulation of dopamine biosynthetic process	5.00269e-05	0.159035	1	6.28791	0.000314564	0.147037	1	2	0.358495	1	2.78944	0.000260756	0.5	0.326372	0.948327
GO:0033483	gas homeostasis	0.000414663	1.31821	3	2.27581	0.000943693	0.147069	1	7	1.25473	3	2.39095	0.000782269	0.428571	0.114227	0.72719
GO:0031998	regulation of fatty acid beta-oxidation	0.00136088	4.32623	7	1.61804	0.00220195	0.147213	1	16	2.86796	6	2.09208	0.00156454	0.375	0.0517394	0.483155
GO:0019731	antibacterial humoral response	0.000636814	2.02443	4	1.97586	0.00125826	0.147255	1	34	6.09441	4	0.656339	0.00104302	0.117647	0.882084	1
GO:1901796	regulation of signal transduction by p53 class mediator	0.00428985	13.6374	18	1.3199	0.00566216	0.147507	1	64	11.4718	16	1.39472	0.0041721	0.25	0.0976508	0.670293
GO:0045839	negative regulation of mitotic nuclear division	0.00346903	11.0281	15	1.36017	0.00471846	0.147626	1	37	6.63216	12	1.80937	0.00312907	0.324324	0.0240127	0.332973
GO:2000670	positive regulation of dendritic cell apoptotic process	0.000637776	2.02749	4	1.97288	0.00125826	0.147814	1	3	0.537743	2	3.71925	0.000521512	0.666667	0.0848574	0.621965
GO:0045953	negative regulation of natural killer cell mediated cytotoxicity	0.000415842	1.32196	3	2.26936	0.000943693	0.147942	1	14	2.50947	3	1.19547	0.000782269	0.214286	0.471416	1
GO:0034720	histone H3-K4 demethylation	0.000415992	1.32244	3	2.26853	0.000943693	0.148053	1	8	1.43398	2	1.39472	0.000521512	0.25	0.434326	1
GO:0070120	ciliary neurotrophic factor-mediated signaling pathway	0.000416007	1.32249	3	2.26845	0.000943693	0.148064	1	5	0.896237	2	2.23155	0.000521512	0.4	0.220845	0.854525
GO:1990967	multi-organism toxin transport	5.04371e-05	0.160339	1	6.23677	0.000314564	0.148149	1	2	0.358495	1	2.78944	0.000260756	0.5	0.326372	0.948327
GO:0016321	female meiosis chromosome segregation	0.000213283	0.678028	2	2.94973	0.000629129	0.148193	1	5	0.896237	2	2.23155	0.000521512	0.4	0.220845	0.854525
GO:0044805	late nucleophagy	0.000213313	0.678122	2	2.94932	0.000629129	0.148225	1	3	0.537743	2	3.71925	0.000521512	0.666667	0.0848574	0.621965
GO:0010623	programmed cell death involved in cell development	0.00111533	3.54564	6	1.69222	0.00188739	0.148368	1	13	2.33022	4	1.71658	0.00104302	0.307692	0.191707	0.80976
GO:0032069	regulation of nuclease activity	0.00111543	3.54595	6	1.69207	0.00188739	0.148409	1	22	3.94345	6	1.52151	0.00156454	0.272727	0.188636	0.80747
GO:0002572	pro-T cell differentiation	0.000416508	1.32408	3	2.26573	0.000943693	0.148435	1	2	0.358495	1	2.78944	0.000260756	0.5	0.326372	0.948327
GO:0010906	regulation of glucose metabolic process	0.00995829	31.6574	38	1.20035	0.0119534	0.148594	1	115	20.6135	34	1.64941	0.00886571	0.295652	0.00151259	0.0518064
GO:0006607	NLS-bearing protein import into nucleus	0.00187561	5.96255	9	1.50942	0.00283108	0.148725	1	19	3.4057	7	2.05538	0.00182529	0.368421	0.0401856	0.427796
GO:0034135	regulation of toll-like receptor 2 signaling pathway	0.000417414	1.32696	3	2.26081	0.000943693	0.149107	1	10	1.79248	1	0.557888	0.000260756	0.1	0.861349	1
GO:0071731	response to nitric oxide	0.00161972	5.14907	8	1.55368	0.00251651	0.149233	1	19	3.4057	7	2.05538	0.00182529	0.368421	0.0401856	0.427796
GO:0035284	brain segmentation	0.000214236	0.681055	2	2.93662	0.000629129	0.149235	1	3	0.537743	2	3.71925	0.000521512	0.666667	0.0848574	0.621965
GO:0097211	cellular response to gonadotropin-releasing hormone	0.000417834	1.32829	3	2.25854	0.000943693	0.149419	1	7	1.25473	2	1.59397	0.000521512	0.285714	0.365561	1
GO:0018130	heterocycle biosynthetic process	0.200704	638.037	662	1.03756	0.208242	0.149485	1	2370	424.817	585	1.37706	0.152542	0.246835	1.13417e-18	3.45262e-16
GO:0033342	negative regulation of collagen binding	5.09976e-05	0.162121	1	6.16822	0.000314564	0.149666	1	1	0.179248	1	5.57888	0.000260756	1	0.179248	0.776937
GO:0051647	nucleus localization	0.00266986	8.4875	12	1.41384	0.00377477	0.149988	1	28	5.01893	11	2.1917	0.00286832	0.392857	0.00646468	0.14565
GO:0072434	signal transduction involved in mitotic G2 DNA damage checkpoint	5.11626e-05	0.162646	1	6.14832	0.000314564	0.150112	1	1	0.179248	1	5.57888	0.000260756	1	0.179248	0.776937
GO:1904978	regulation of endosome organization	0.000418772	1.33128	3	2.25347	0.000943693	0.150117	1	2	0.358495	1	2.78944	0.000260756	0.5	0.326372	0.948327
GO:0034144	negative regulation of toll-like receptor 4 signaling pathway	0.000418824	1.33144	3	2.2532	0.000943693	0.150156	1	7	1.25473	1	0.796983	0.000260756	0.142857	0.749162	1
GO:0048313	Golgi inheritance	0.000876558	2.78658	5	1.79432	0.00157282	0.150157	1	9	1.61323	5	3.09938	0.00130378	0.555556	0.0122549	0.220051
GO:0051726	regulation of cell cycle	0.0853039	271.181	288	1.06202	0.0905945	0.150185	1	940	168.493	249	1.47781	0.0649283	0.264894	1.69858e-11	3.00466e-09
GO:0071378	cellular response to growth hormone stimulus	0.00136874	4.35122	7	1.60874	0.00220195	0.150236	1	11	1.97172	6	3.04303	0.00156454	0.545454	0.00668777	0.14903
GO:1900402	regulation of carbohydrate metabolic process by regulation of transcription from RNA polymerase II promoter	5.12378e-05	0.162885	1	6.1393	0.000314564	0.150315	1	1	0.179248	1	5.57888	0.000260756	1	0.179248	0.776937
GO:0071466	cellular response to xenobiotic stimulus	0.00294295	9.35562	13	1.38954	0.00408934	0.151297	1	52	9.32087	12	1.28743	0.00312907	0.230769	0.21074	0.850031
GO:0097576	vacuole fusion	0.00112217	3.56737	6	1.68191	0.00188739	0.151308	1	22	3.94345	5	1.26793	0.00130378	0.227273	0.358297	1
GO:0090324	negative regulation of oxidative phosphorylation	0.000216611	0.688607	2	2.90442	0.000629129	0.151843	1	6	1.07549	2	1.85963	0.000521512	0.333333	0.293752	0.948327
GO:0043928	exonucleolytic nuclear-transcribed mRNA catabolic process involved in deadenylation-dependent decay	0.000216653	0.688741	2	2.90385	0.000629129	0.151889	1	10	1.79248	2	1.11578	0.000521512	0.2	0.558388	1
GO:0048822	enucleate erythrocyte development	5.1906e-05	0.165009	1	6.06027	0.000314564	0.152118	1	2	0.358495	1	2.78944	0.000260756	0.5	0.326372	0.948327
GO:0072719	cellular response to cisplatin	0.000216871	0.689431	2	2.90094	0.000629129	0.152128	1	5	0.896237	2	2.23155	0.000521512	0.4	0.220845	0.854525
GO:0006788	heme oxidation	5.19199e-05	0.165053	1	6.05864	0.000314564	0.152155	1	2	0.358495	1	2.78944	0.000260756	0.5	0.326372	0.948327
GO:0001100	negative regulation of exit from mitosis	5.19282e-05	0.16508	1	6.05767	0.000314564	0.152178	1	1	0.179248	1	5.57888	0.000260756	1	0.179248	0.776937
GO:0035304	regulation of protein dephosphorylation	0.00598843	19.0372	24	1.26069	0.00754954	0.1524	1	75	13.4436	21	1.56209	0.00547588	0.28	0.0207143	0.308169
GO:0014854	response to inactivity	0.0016288	5.17797	8	1.54501	0.00251651	0.152443	1	14	2.50947	6	2.39095	0.00156454	0.428571	0.0267242	0.359527
GO:0001806	type IV hypersensitivity	0.000422135	1.34197	3	2.23552	0.000943693	0.152626	1	2	0.358495	1	2.78944	0.000260756	0.5	0.326372	0.948327
GO:0006378	mRNA polyadenylation	0.00214927	6.83253	10	1.46359	0.00314564	0.152711	1	30	5.37742	9	1.67366	0.00234681	0.3	0.0744945	0.605524
GO:0031937	positive regulation of chromatin silencing	0.000217857	0.692567	2	2.88781	0.000629129	0.153214	1	7	1.25473	2	1.59397	0.000521512	0.285714	0.365561	1
GO:0010556	regulation of macromolecule biosynthetic process	0.307612	977.899	1005	1.02771	0.316137	0.153344	1	3957	709.282	933	1.31541	0.243285	0.235785	1.023e-23	4.18471e-21
GO:0097494	regulation of vesicle size	0.000217994	0.693002	2	2.88599	0.000629129	0.153365	1	4	0.71699	2	2.78944	0.000521512	0.5	0.149786	0.776937
GO:0051788	response to misfolded protein	0.00088311	2.80741	5	1.781	0.00157282	0.153397	1	25	4.48119	5	1.11578	0.00130378	0.2	0.473271	1
GO:0046041	ITP metabolic process	5.24204e-05	0.166645	1	6.0008	0.000314564	0.153503	1	2	0.358495	1	2.78944	0.000260756	0.5	0.326372	0.948327
GO:0050779	RNA destabilization	0.00241687	7.68324	11	1.43169	0.00346021	0.153709	1	24	4.30194	9	2.09208	0.00234681	0.375	0.0185919	0.296429
GO:0035794	positive regulation of mitochondrial membrane permeability	0.00112775	3.58513	6	1.67358	0.00188739	0.15373	1	18	3.22646	6	1.85963	0.00156454	0.333333	0.087391	0.624426
GO:0000154	rRNA modification	0.00189118	6.01207	9	1.49699	0.00283108	0.153816	1	31	5.55667	8	1.43971	0.00208605	0.258064	0.178413	0.776937
GO:0090315	negative regulation of protein targeting to membrane	0.000218836	0.69568	2	2.87488	0.000629129	0.154293	1	6	1.07549	1	0.929813	0.000260756	0.166667	0.694362	1
GO:0046131	pyrimidine ribonucleoside metabolic process	0.00112947	3.59059	6	1.67104	0.00188739	0.154479	1	27	4.83968	5	1.03313	0.00130378	0.185185	0.546141	1
GO:0071636	positive regulation of transforming growth factor beta production	0.00137996	4.38691	7	1.59566	0.00220195	0.154602	1	14	2.50947	5	1.99246	0.00130378	0.357143	0.0893083	0.626498
GO:0035194	posttranscriptional gene silencing by RNA	0.00189369	6.02003	9	1.49501	0.00283108	0.154643	1	42	7.52839	8	1.06264	0.00208605	0.190476	0.487128	1
GO:0061290	canonical Wnt signaling pathway involved in metanephric kidney development	0.000425287	1.35199	3	2.21895	0.000943693	0.15499	1	2	0.358495	1	2.78944	0.000260756	0.5	0.326372	0.948327
GO:0051045	negative regulation of membrane protein ectodomain proteolysis	0.000650076	2.06659	4	1.93555	0.00125826	0.155032	1	7	1.25473	1	0.796983	0.000260756	0.142857	0.749162	1
GO:0010821	regulation of mitochondrion organization	0.0149589	47.5542	55	1.15657	0.017301	0.155053	1	206	36.925	49	1.32702	0.012777	0.237864	0.0199022	0.300541
GO:0015693	magnesium ion transport	0.00138176	4.39262	7	1.59358	0.00220195	0.155305	1	15	2.68871	7	2.60348	0.00182529	0.466667	0.0099081	0.196364
GO:0043496	regulation of protein homodimerization activity	0.00269005	8.55167	12	1.40324	0.00377477	0.155493	1	20	3.58495	10	2.78944	0.00260756	0.5	0.00107817	0.0404391
GO:0015803	branched-chain amino acid transport	0.000426219	1.35495	3	2.2141	0.000943693	0.155691	1	4	0.71699	3	4.18416	0.000782269	0.75	0.0199289	0.300541
GO:0052651	monoacylglycerol catabolic process	5.32551e-05	0.169298	1	5.90674	0.000314564	0.155747	1	2	0.358495	1	2.78944	0.000260756	0.5	0.326372	0.948327
GO:0035774	positive regulation of insulin secretion involved in cellular response to glucose stimulus	0.00216124	6.87057	10	1.45548	0.00314564	0.156401	1	31	5.55667	8	1.43971	0.00208605	0.258064	0.178413	0.776937
GO:0031585	regulation of inositol 1,4,5-trisphosphate-sensitive calcium-release channel activity	0.000427493	1.359	3	2.2075	0.000943693	0.156651	1	5	0.896237	2	2.23155	0.000521512	0.4	0.220845	0.854525
GO:0038096	Fc-gamma receptor signaling pathway involved in phagocytosis	5.37499e-05	0.170871	1	5.85237	0.000314564	0.157074	1	2	0.358495	1	2.78944	0.000260756	0.5	0.326372	0.948327
GO:0098700	neurotransmitter loading into synaptic vesicle	0.00042826	1.36144	3	2.20355	0.000943693	0.15723	1	7	1.25473	2	1.59397	0.000521512	0.285714	0.365561	1
GO:0006695	cholesterol biosynthetic process	0.00164233	5.22095	8	1.53229	0.00251651	0.157279	1	33	5.91517	7	1.1834	0.00182529	0.212121	0.378093	1
GO:0032201	telomere maintenance via semi-conservative replication	5.38296e-05	0.171124	1	5.8437	0.000314564	0.157287	1	4	0.71699	1	1.39472	0.000260756	0.25	0.546244	1
GO:0010564	regulation of cell cycle process	0.0446052	141.8	154	1.08604	0.0484429	0.15737	1	523	93.7464	138	1.47206	0.0359843	0.263862	7.4087e-07	6.50872e-05
GO:0060051	negative regulation of protein glycosylation	0.000221681	0.704724	2	2.83799	0.000629129	0.157437	1	6	1.07549	2	1.85963	0.000521512	0.333333	0.293752	0.948327
GO:0031268	pseudopodium organization	0.000221856	0.705281	2	2.83575	0.000629129	0.157632	1	3	0.537743	2	3.71925	0.000521512	0.666667	0.0848574	0.621965
GO:1903434	negative regulation of constitutive secretory pathway	5.39611e-05	0.171542	1	5.82947	0.000314564	0.157639	1	1	0.179248	1	5.57888	0.000260756	1	0.179248	0.776937
GO:0070267	oncosis	5.40004e-05	0.171667	1	5.82523	0.000314564	0.157744	1	1	0.179248	1	5.57888	0.000260756	1	0.179248	0.776937
GO:1902031	regulation of NADP metabolic process	0.000222074	0.705973	2	2.83297	0.000629129	0.157872	1	6	1.07549	2	1.85963	0.000521512	0.333333	0.293752	0.948327
GO:0071528	tRNA re-export from nucleus	5.40687e-05	0.171884	1	5.81786	0.000314564	0.157927	1	1	0.179248	1	5.57888	0.000260756	1	0.179248	0.776937
GO:1905710	positive regulation of membrane permeability	0.00113888	3.62051	6	1.65722	0.00188739	0.158607	1	19	3.4057	6	1.76175	0.00156454	0.31579	0.109178	0.72719
GO:0090502	RNA phosphodiester bond hydrolysis, endonucleolytic	0.00297093	9.4446	13	1.37645	0.00408934	0.15861	1	66	11.8303	13	1.09887	0.00338983	0.19697	0.402181	1
GO:0046166	glyceraldehyde-3-phosphate biosynthetic process	5.43275e-05	0.172707	1	5.79015	0.000314564	0.15862	1	2	0.358495	1	2.78944	0.000260756	0.5	0.326372	0.948327
GO:1902975	mitotic DNA replication initiation	5.44075e-05	0.172962	1	5.78163	0.000314564	0.158834	1	1	0.179248	1	5.57888	0.000260756	1	0.179248	0.776937
GO:1902253	regulation of intrinsic apoptotic signaling pathway by p53 class mediator	0.00139105	4.42216	7	1.58293	0.00220195	0.158971	1	27	4.83968	5	1.03313	0.00130378	0.185185	0.546141	1
GO:0019395	fatty acid oxidation	0.00434681	13.8185	18	1.3026	0.00566216	0.159643	1	70	12.5473	16	1.27517	0.0041721	0.228571	0.176791	0.776937
GO:0007144	female meiosis I	0.0002237	0.711143	2	2.81237	0.000629129	0.159676	1	8	1.43398	2	1.39472	0.000521512	0.25	0.434326	1
GO:0001555	oocyte growth	5.47894e-05	0.174176	1	5.74134	0.000314564	0.159855	1	3	0.537743	1	1.85963	0.000260756	0.333333	0.44713	1
GO:0070627	ferrous iron import	5.49023e-05	0.174535	1	5.72953	0.000314564	0.160156	1	3	0.537743	1	1.85963	0.000260756	0.333333	0.44713	1
GO:0009217	purine deoxyribonucleoside triphosphate catabolic process	0.00022415	0.712572	2	2.80673	0.000629129	0.160175	1	6	1.07549	2	1.85963	0.000521512	0.333333	0.293752	0.948327
GO:1902722	positive regulation of prolactin secretion	0.000224288	0.713012	2	2.805	0.000629129	0.160329	1	2	0.358495	2	5.57888	0.000521512	1	0.0321228	0.379501
GO:0042745	circadian sleep/wake cycle	0.00065909	2.09525	4	1.90908	0.00125826	0.160404	1	6	1.07549	4	3.71925	0.00104302	0.666667	0.011364	0.212812
GO:0048308	organelle inheritance	0.000897188	2.85216	5	1.75306	0.00157282	0.160455	1	10	1.79248	5	2.78944	0.00130378	0.5	0.0209292	0.308169
GO:0019249	lactate biosynthetic process	0.000224582	0.713947	2	2.80133	0.000629129	0.160656	1	6	1.07549	2	1.85963	0.000521512	0.333333	0.293752	0.948327
GO:1902822	regulation of late endosome to lysosome transport	5.51282e-05	0.175253	1	5.70605	0.000314564	0.160759	1	2	0.358495	1	2.78944	0.000260756	0.5	0.326372	0.948327
GO:0043029	T cell homeostasis	0.00217549	6.91587	10	1.44595	0.00314564	0.160852	1	36	6.45291	10	1.54969	0.00260756	0.277778	0.0968152	0.667006
GO:0031293	membrane protein intracellular domain proteolysis	0.000224866	0.71485	2	2.79779	0.000629129	0.160972	1	6	1.07549	1	0.929813	0.000260756	0.166667	0.694362	1
GO:0010711	negative regulation of collagen catabolic process	5.52653e-05	0.175688	1	5.69189	0.000314564	0.161125	1	1	0.179248	1	5.57888	0.000260756	1	0.179248	0.776937
GO:0060311	negative regulation of elastin catabolic process	5.52653e-05	0.175688	1	5.69189	0.000314564	0.161125	1	1	0.179248	1	5.57888	0.000260756	1	0.179248	0.776937
GO:0090119	vesicle-mediated cholesterol transport	5.53609e-05	0.175992	1	5.68207	0.000314564	0.16138	1	1	0.179248	1	5.57888	0.000260756	1	0.179248	0.776937
GO:0045835	negative regulation of meiotic nuclear division	0.00066076	2.10056	4	1.90426	0.00125826	0.161406	1	13	2.33022	4	1.71658	0.00104302	0.307692	0.191707	0.80976
GO:1903709	uterine gland development	5.53983e-05	0.176111	1	5.67823	0.000314564	0.161479	1	1	0.179248	1	5.57888	0.000260756	1	0.179248	0.776937
GO:0022410	circadian sleep/wake cycle process	0.000433931	1.37947	3	2.17475	0.000943693	0.16153	1	4	0.71699	3	4.18416	0.000782269	0.75	0.0199289	0.300541
GO:0006734	NADH metabolic process	0.000433964	1.37957	3	2.17459	0.000943693	0.161555	1	15	2.68871	3	1.11578	0.000782269	0.2	0.520406	1
GO:1901339	regulation of store-operated calcium channel activity	0.00114618	3.64371	6	1.64667	0.00188739	0.161842	1	9	1.61323	5	3.09938	0.00130378	0.555556	0.0122549	0.220051
GO:0010636	positive regulation of mitochondrial fusion	0.000434563	1.38148	3	2.17159	0.000943693	0.162011	1	2	0.358495	1	2.78944	0.000260756	0.5	0.326372	0.948327
GO:0090141	positive regulation of mitochondrial fission	0.00165556	5.26302	8	1.52004	0.00251651	0.162081	1	15	2.68871	5	1.85963	0.00130378	0.333333	0.114995	0.72719
GO:0006536	glutamate metabolic process	0.00165567	5.26337	8	1.51994	0.00251651	0.162121	1	26	4.66043	7	1.50201	0.00182529	0.269231	0.170911	0.776937
GO:0055076	transition metal ion homeostasis	0.00918922	29.2125	35	1.19812	0.0110098	0.162289	1	126	22.5852	31	1.37258	0.00808344	0.246032	0.0363873	0.415265
GO:0006154	adenosine catabolic process	5.57322e-05	0.177173	1	5.64421	0.000314564	0.162369	1	2	0.358495	1	2.78944	0.000260756	0.5	0.326372	0.948327
GO:0046103	inosine biosynthetic process	5.57322e-05	0.177173	1	5.64421	0.000314564	0.162369	1	2	0.358495	1	2.78944	0.000260756	0.5	0.326372	0.948327
GO:0098535	de novo centriole assembly involved in multi-ciliated epithelial cell differentiation	0.000226227	0.719175	2	2.78096	0.000629129	0.162486	1	5	0.896237	2	2.23155	0.000521512	0.4	0.220845	0.854525
GO:0042274	ribosomal small subunit biogenesis	0.00380629	12.1002	16	1.32229	0.00503303	0.162518	1	72	12.9058	13	1.0073	0.00338983	0.180556	0.536685	1
GO:0061622	glycolytic process through glucose-1-phosphate	5.57896e-05	0.177355	1	5.63841	0.000314564	0.162522	1	4	0.71699	1	1.39472	0.000260756	0.25	0.546244	1
GO:0009644	response to high light intensity	5.58255e-05	0.177469	1	5.63478	0.000314564	0.162617	1	2	0.358495	1	2.78944	0.000260756	0.5	0.326372	0.948327
GO:0043462	regulation of ATPase activity	0.00491975	15.6399	20	1.27878	0.00629129	0.162911	1	64	11.4718	18	1.56906	0.00469361	0.28125	0.0293978	0.379501
GO:0051701	interaction with host	0.00548273	17.4296	22	1.26222	0.00692042	0.163181	1	73	13.0851	17	1.29919	0.00443286	0.232877	0.148511	0.776937
GO:0090238	positive regulation of arachidonic acid secretion	0.000226924	0.72139	2	2.77242	0.000629129	0.163262	1	5	0.896237	2	2.23155	0.000521512	0.4	0.220845	0.854525
GO:0043933	macromolecular complex subunit organization	0.141008	448.263	468	1.04403	0.147216	0.163392	1	1903	341.108	433	1.26939	0.112907	0.227536	1.29198e-08	1.43323e-06
GO:1902746	regulation of lens fiber cell differentiation	0.000664333	2.11192	4	1.89402	0.00125826	0.163559	1	4	0.71699	2	2.78944	0.000521512	0.5	0.149786	0.776937
GO:0043966	histone H3 acetylation	0.00271916	8.6442	12	1.38821	0.00377477	0.163611	1	48	8.60388	12	1.39472	0.00312907	0.25	0.138534	0.776937
GO:0010507	negative regulation of autophagy	0.00436535	13.8774	18	1.29707	0.00566216	0.163705	1	59	10.5756	16	1.51292	0.0041721	0.271186	0.0523331	0.485698
GO:1903400	L-arginine transmembrane transport	5.64294e-05	0.179389	1	5.57447	0.000314564	0.164224	1	2	0.358495	1	2.78944	0.000260756	0.5	0.326372	0.948327
GO:0032057	negative regulation of translational initiation in response to stress	5.64441e-05	0.179436	1	5.57302	0.000314564	0.164263	1	2	0.358495	1	2.78944	0.000260756	0.5	0.326372	0.948327
GO:0030168	platelet activation	0.00437005	13.8924	18	1.29567	0.00566216	0.164743	1	65	11.6511	16	1.37326	0.0041721	0.246154	0.108975	0.72719
GO:0046168	glycerol-3-phosphate catabolic process	5.66254e-05	0.180012	1	5.55518	0.000314564	0.164744	1	2	0.358495	1	2.78944	0.000260756	0.5	0.326372	0.948327
GO:0009438	methylglyoxal metabolic process	5.66326e-05	0.180035	1	5.55447	0.000314564	0.164763	1	5	0.896237	1	1.11578	0.000260756	0.2	0.627594	1
GO:0006048	UDP-N-acetylglucosamine biosynthetic process	0.000228598	0.726712	2	2.75212	0.000629129	0.165131	1	6	1.07549	2	1.85963	0.000521512	0.333333	0.293752	0.948327
GO:0006617	SRP-dependent cotranslational protein targeting to membrane, signal sequence recognition	5.68196e-05	0.180629	1	5.5362	0.000314564	0.16526	1	1	0.179248	1	5.57888	0.000260756	1	0.179248	0.776937
GO:0090158	endoplasmic reticulum membrane organization	0.000438866	1.39516	3	2.1503	0.000943693	0.165301	1	5	0.896237	3	3.34733	0.000782269	0.6	0.0431976	0.431976
GO:1902455	negative regulation of stem cell population maintenance	0.000667497	2.12197	4	1.88504	0.00125826	0.165474	1	6	1.07549	2	1.85963	0.000521512	0.333333	0.293752	0.948327
GO:0006121	mitochondrial electron transport, succinate to ubiquinone	5.69031e-05	0.180895	1	5.52807	0.000314564	0.165481	1	4	0.71699	1	1.39472	0.000260756	0.25	0.546244	1
GO:0019400	alditol metabolic process	0.00140744	4.47425	7	1.56451	0.00220195	0.165528	1	20	3.58495	7	1.95261	0.00182529	0.35	0.052544	0.485698
GO:0006270	DNA replication initiation	0.00140754	4.47457	7	1.56439	0.00220195	0.165569	1	24	4.30194	7	1.62717	0.00182529	0.291667	0.123374	0.754305
GO:0001832	blastocyst growth	0.00140928	4.48011	7	1.56246	0.00220195	0.166273	1	27	4.83968	7	1.44638	0.00182529	0.259259	0.197252	0.826778
GO:0034440	lipid oxidation	0.00437728	13.9154	18	1.29353	0.00566216	0.166348	1	71	12.7266	16	1.25721	0.0041721	0.225352	0.192469	0.811815
GO:0072356	chromosome passenger complex localization to kinetochore	5.73102e-05	0.182189	1	5.4888	0.000314564	0.166561	1	2	0.358495	1	2.78944	0.000260756	0.5	0.326372	0.948327
GO:0006338	chromatin remodeling	0.0121254	38.5467	45	1.16742	0.0141554	0.166659	1	128	22.9437	39	1.69982	0.0101695	0.304688	0.000369641	0.0171582
GO:0035912	dorsal aorta morphogenesis	0.000669746	2.12912	4	1.87871	0.00125826	0.16684	1	8	1.43398	2	1.39472	0.000521512	0.25	0.434326	1
GO:0048280	vesicle fusion with Golgi apparatus	0.000669957	2.12979	4	1.87812	0.00125826	0.166968	1	9	1.61323	4	2.4795	0.00104302	0.444444	0.0606775	0.538027
GO:2001234	negative regulation of apoptotic signaling pathway	0.0189045	60.0973	68	1.1315	0.0213904	0.167	1	219	39.2552	56	1.42656	0.0146024	0.255708	0.00285237	0.0824229
GO:0033314	mitotic DNA replication checkpoint	0.000230442	0.732575	2	2.73009	0.000629129	0.167193	1	9	1.61323	2	1.23975	0.000521512	0.222222	0.498829	1
GO:0070874	negative regulation of glycogen metabolic process	0.000670378	2.13113	4	1.87694	0.00125826	0.167225	1	6	1.07549	4	3.71925	0.00104302	0.666667	0.011364	0.212812
GO:0043004	cytoplasmic sequestering of CFTR protein	5.75845e-05	0.183061	1	5.46266	0.000314564	0.167287	1	1	0.179248	1	5.57888	0.000260756	1	0.179248	0.776937
GO:1905076	regulation of interleukin-17 secretion	0.000230934	0.734139	2	2.72428	0.000629129	0.167744	1	5	0.896237	2	2.23155	0.000521512	0.4	0.220845	0.854525
GO:0018279	protein N-linked glycosylation via asparagine	0.00355317	11.2955	15	1.32796	0.00471846	0.16793	1	32	5.73592	11	1.91774	0.00286832	0.34375	0.0194486	0.300541
GO:1901186	positive regulation of ERBB signaling pathway	0.0024654	7.83751	11	1.40351	0.00346021	0.168065	1	29	5.19818	6	1.15425	0.00156454	0.206897	0.421818	1
GO:1990603	dark adaptation	5.79063e-05	0.184084	1	5.4323	0.000314564	0.168138	1	1	0.179248	1	5.57888	0.000260756	1	0.179248	0.776937
GO:1902653	secondary alcohol biosynthetic process	0.00167329	5.3194	8	1.50393	0.00251651	0.168622	1	34	6.09441	7	1.14859	0.00182529	0.205882	0.409906	1
GO:0070071	proton-transporting two-sector ATPase complex assembly	0.00067276	2.1387	4	1.87029	0.00125826	0.168677	1	15	2.68871	3	1.11578	0.000782269	0.2	0.520406	1
GO:2000378	negative regulation of reactive oxygen species metabolic process	0.00438785	13.949	18	1.29042	0.00566216	0.168708	1	55	9.85861	14	1.42008	0.00365059	0.254545	0.103193	0.697723
GO:0043969	histone H2B acetylation	5.83127e-05	0.185376	1	5.39444	0.000314564	0.169213	1	1	0.179248	1	5.57888	0.000260756	1	0.179248	0.776937
GO:0070207	protein homotrimerization	0.00167501	5.32485	8	1.50239	0.00251651	0.169262	1	30	5.37742	7	1.30174	0.00182529	0.233333	0.284152	0.948327
GO:0097037	heme export	5.83621e-05	0.185533	1	5.38987	0.000314564	0.169343	1	2	0.358495	1	2.78944	0.000260756	0.5	0.326372	0.948327
GO:1903215	negative regulation of protein targeting to mitochondrion	0.000232495	0.7391	2	2.70599	0.000629129	0.169493	1	4	0.71699	2	2.78944	0.000521512	0.5	0.149786	0.776937
GO:0065003	macromolecular complex assembly	0.0918396	291.958	308	1.05495	0.0968858	0.169715	1	1276	228.72	291	1.2723	0.0758801	0.228056	3.08728e-06	0.000241991
GO:0032328	alanine transport	0.000444646	1.41353	3	2.12235	0.000943693	0.169749	1	10	1.79248	3	1.67366	0.000782269	0.3	0.260589	0.948327
GO:0010288	response to lead ion	0.00141923	4.51174	7	1.55151	0.00220195	0.170321	1	19	3.4057	7	2.05538	0.00182529	0.368421	0.0401856	0.427796
GO:0016584	nucleosome positioning	0.00023338	0.741915	2	2.69573	0.000629129	0.170487	1	8	1.43398	2	1.39472	0.000521512	0.25	0.434326	1
GO:1903321	negative regulation of protein modification by small protein conjugation or removal	0.00637103	20.2535	25	1.23435	0.00786411	0.170556	1	85	15.236	24	1.57521	0.00625815	0.282353	0.0126853	0.226227
GO:0042541	hemoglobin biosynthetic process	0.000917104	2.91547	5	1.71499	0.00157282	0.170658	1	7	1.25473	3	2.39095	0.000782269	0.428571	0.114227	0.72719
GO:0003062	regulation of heart rate by chemical signal	0.000446127	1.41824	3	2.1153	0.000943693	0.170895	1	4	0.71699	2	2.78944	0.000521512	0.5	0.149786	0.776937
GO:0090174	organelle membrane fusion	0.00694364	22.0738	27	1.22317	0.00849324	0.170924	1	93	16.67	24	1.43971	0.00625815	0.258064	0.0364324	0.415418
GO:1902109	negative regulation of mitochondrial membrane permeability involved in apoptotic process	0.000233776	0.743174	2	2.69116	0.000629129	0.170932	1	3	0.537743	1	1.85963	0.000260756	0.333333	0.44713	1
GO:0030953	astral microtubule organization	0.000918178	2.91889	5	1.71298	0.00157282	0.171215	1	10	1.79248	4	2.23155	0.00104302	0.4	0.0871764	0.624426
GO:0035405	histone-threonine phosphorylation	0.000918356	2.91945	5	1.71265	0.00157282	0.171308	1	7	1.25473	5	3.98491	0.00130378	0.714286	0.00280915	0.0817151
GO:0006490	oligosaccharide-lipid intermediate biosynthetic process	0.000918964	2.92139	5	1.71151	0.00157282	0.171624	1	13	2.33022	5	2.14572	0.00130378	0.384615	0.0669568	0.572417
GO:0009234	menaquinone biosynthetic process	5.92271e-05	0.188283	1	5.31116	0.000314564	0.171624	1	1	0.179248	1	5.57888	0.000260756	1	0.179248	0.776937
GO:0032194	ubiquinone biosynthetic process via 3,4-dihydroxy-5-polyprenylbenzoate	5.92271e-05	0.188283	1	5.31116	0.000314564	0.171624	1	1	0.179248	1	5.57888	0.000260756	1	0.179248	0.776937
GO:0003352	regulation of cilium movement	0.000919025	2.92158	5	1.7114	0.00157282	0.171655	1	15	2.68871	4	1.4877	0.00104302	0.266667	0.275456	0.948327
GO:0009225	nucleotide-sugar metabolic process	0.00220965	7.02449	10	1.42359	0.00314564	0.171773	1	29	5.19818	10	1.92375	0.00260756	0.344828	0.0247942	0.339494
GO:0032259	methylation	0.0201385	64.0202	72	1.12464	0.0226486	0.17181	1	269	48.2176	63	1.30658	0.0164276	0.234201	0.0130878	0.232455
GO:0060702	negative regulation of endoribonuclease activity	5.94473e-05	0.188983	1	5.29148	0.000314564	0.172204	1	2	0.358495	1	2.78944	0.000260756	0.5	0.326372	0.948327
GO:0043487	regulation of RNA stability	0.00638253	20.2901	25	1.23213	0.00786411	0.172702	1	82	14.6983	22	1.49677	0.00573664	0.268293	0.0292369	0.379501
GO:0097116	gephyrin clustering involved in postsynaptic density assembly	5.96396e-05	0.189594	1	5.27442	0.000314564	0.17271	1	2	0.358495	1	2.78944	0.000260756	0.5	0.326372	0.948327
GO:0090308	regulation of methylation-dependent chromatin silencing	0.000235425	0.748418	2	2.6723	0.000629129	0.172788	1	9	1.61323	2	1.23975	0.000521512	0.222222	0.498829	1
GO:0072718	response to cisplatin	0.000235626	0.749055	2	2.67003	0.000629129	0.173013	1	7	1.25473	2	1.59397	0.000521512	0.285714	0.365561	1
GO:0042026	protein refolding	0.000449	1.42737	3	2.10176	0.000943693	0.173124	1	18	3.22646	3	0.929813	0.000782269	0.166667	0.650802	1
GO:0008203	cholesterol metabolic process	0.00695607	22.1133	27	1.22098	0.00849324	0.173147	1	101	18.104	23	1.27044	0.00599739	0.227723	0.127819	0.776211
GO:2000672	negative regulation of motor neuron apoptotic process	0.00023584	0.749735	2	2.66761	0.000629129	0.173254	1	6	1.07549	2	1.85963	0.000521512	0.333333	0.293752	0.948327
GO:1903542	negative regulation of exosomal secretion	0.000449217	1.42806	3	2.10075	0.000943693	0.173292	1	3	0.537743	1	1.85963	0.000260756	0.333333	0.44713	1
GO:0017145	stem cell division	0.00496955	15.7982	20	1.26597	0.00629129	0.17338	1	40	7.1699	13	1.81314	0.00338983	0.325	0.0188957	0.299811
GO:0034654	nucleobase-containing compound biosynthetic process	0.196741	625.44	647	1.03447	0.203523	0.173569	1	2304	412.986	571	1.38261	0.148892	0.24783	1.31683e-18	3.91756e-16
GO:0061763	multivesicular body-lysosome fusion	6.01661e-05	0.191268	1	5.22827	0.000314564	0.174094	1	2	0.358495	1	2.78944	0.000260756	0.5	0.326372	0.948327
GO:0032099	negative regulation of appetite	0.000924185	2.93799	5	1.70185	0.00157282	0.174346	1	11	1.97172	4	2.02868	0.00104302	0.363636	0.11825	0.731747
GO:0071156	regulation of cell cycle arrest	0.00469343	14.9204	19	1.27342	0.00597672	0.174449	1	61	10.9341	17	1.55477	0.00443286	0.278689	0.0365478	0.415791
GO:2000209	regulation of anoikis	0.00195263	6.20742	9	1.44988	0.00283108	0.17471	1	20	3.58495	7	1.95261	0.00182529	0.35	0.052544	0.485698
GO:0031146	SCF-dependent proteasomal ubiquitin-dependent protein catabolic process	0.00221952	7.05586	10	1.41726	0.00314564	0.17499	1	24	4.30194	9	2.09208	0.00234681	0.375	0.0185919	0.296429
GO:0050655	dermatan sulfate proteoglycan metabolic process	0.000925727	2.94288	5	1.69901	0.00157282	0.175152	1	7	1.25473	4	3.18793	0.00104302	0.571429	0.0227705	0.323984
GO:0042986	positive regulation of amyloid precursor protein biosynthetic process	0.000237709	0.755678	2	2.64663	0.000629129	0.175362	1	2	0.358495	1	2.78944	0.000260756	0.5	0.326372	0.948327
GO:2000535	regulation of entry of bacterium into host cell	0.000237876	0.756208	2	2.64477	0.000629129	0.17555	1	5	0.896237	1	1.11578	0.000260756	0.2	0.627594	1
GO:0060400	negative regulation of growth hormone receptor signaling pathway	6.07395e-05	0.193091	1	5.17891	0.000314564	0.175598	1	1	0.179248	1	5.57888	0.000260756	1	0.179248	0.776937
GO:0042791	5S class rRNA transcription from RNA polymerase III type 1 promoter	6.07598e-05	0.193156	1	5.17717	0.000314564	0.175651	1	2	0.358495	1	2.78944	0.000260756	0.5	0.326372	0.948327
GO:0014053	negative regulation of gamma-aminobutyric acid secretion	6.07682e-05	0.193182	1	5.17647	0.000314564	0.175673	1	1	0.179248	1	5.57888	0.000260756	1	0.179248	0.776937
GO:1904450	positive regulation of aspartate secretion	6.07682e-05	0.193182	1	5.17647	0.000314564	0.175673	1	1	0.179248	1	5.57888	0.000260756	1	0.179248	0.776937
GO:0034080	CENP-A containing nucleosome assembly	0.00023805	0.75676	2	2.64284	0.000629129	0.175746	1	5	0.896237	2	2.23155	0.000521512	0.4	0.220845	0.854525
GO:1902652	secondary alcohol metabolic process	0.00726002	23.0796	28	1.21319	0.0088078	0.176246	1	106	19.0002	24	1.26314	0.00625815	0.226415	0.127957	0.776211
GO:1903900	regulation of viral life cycle	0.0098618	31.3507	37	1.1802	0.0116389	0.176339	1	147	26.3494	31	1.1765	0.00808344	0.210884	0.183921	0.794038
GO:1901880	negative regulation of protein depolymerization	0.00526624	16.7414	21	1.25438	0.00660585	0.176481	1	58	10.3963	17	1.63519	0.00443286	0.293103	0.0228565	0.324152
GO:0060368	regulation of Fc receptor mediated stimulatory signaling pathway	0.000685997	2.18079	4	1.8342	0.00125826	0.176828	1	7	1.25473	2	1.59397	0.000521512	0.285714	0.365561	1
GO:0072385	minus-end-directed organelle transport along microtubule	0.00023924	0.760545	2	2.62969	0.000629129	0.177091	1	4	0.71699	2	2.78944	0.000521512	0.5	0.149786	0.776937
GO:1902902	negative regulation of autophagosome assembly	0.000686639	2.18282	4	1.83249	0.00125826	0.177226	1	11	1.97172	4	2.02868	0.00104302	0.363636	0.11825	0.731747
GO:0055059	asymmetric neuroblast division	0.000929789	2.9558	5	1.69159	0.00157282	0.177285	1	5	0.896237	3	3.34733	0.000782269	0.6	0.0431976	0.431976
GO:1903358	regulation of Golgi organization	0.000930087	2.95675	5	1.69105	0.00157282	0.177442	1	15	2.68871	5	1.85963	0.00130378	0.333333	0.114995	0.72719
GO:0046102	inosine metabolic process	6.14514e-05	0.195354	1	5.11891	0.000314564	0.177462	1	3	0.537743	1	1.85963	0.000260756	0.333333	0.44713	1
GO:1901621	negative regulation of smoothened signaling pathway involved in dorsal/ventral neural tube patterning	0.000239589	0.761652	2	2.62587	0.000629129	0.177484	1	6	1.07549	2	1.85963	0.000521512	0.333333	0.293752	0.948327
GO:0042371	vitamin K biosynthetic process	6.14934e-05	0.195487	1	5.11542	0.000314564	0.177571	1	2	0.358495	1	2.78944	0.000260756	0.5	0.326372	0.948327
GO:0033087	negative regulation of immature T cell proliferation	0.000454901	1.44613	3	2.0745	0.000943693	0.177726	1	6	1.07549	2	1.85963	0.000521512	0.333333	0.293752	0.948327
GO:2000156	regulation of retrograde vesicle-mediated transport, Golgi to ER	6.18393e-05	0.196587	1	5.0868	0.000314564	0.178475	1	2	0.358495	1	2.78944	0.000260756	0.5	0.326372	0.948327
GO:1903362	regulation of cellular protein catabolic process	0.0184168	58.547	66	1.1273	0.0207612	0.178526	1	211	37.8212	53	1.40133	0.0138201	0.251185	0.00535141	0.129722
GO:0006654	phosphatidic acid biosynthetic process	0.000455924	1.44938	3	2.06985	0.000943693	0.178528	1	10	1.79248	2	1.11578	0.000521512	0.2	0.558388	1
GO:0006406	mRNA export from nucleus	0.00223061	7.09111	10	1.41022	0.00314564	0.178641	1	46	8.24538	10	1.2128	0.00260756	0.217391	0.303697	0.948327
GO:0006574	valine catabolic process	0.000240851	0.765666	2	2.6121	0.000629129	0.178913	1	4	0.71699	2	2.78944	0.000521512	0.5	0.149786	0.776937
GO:0035750	protein localization to myelin sheath abaxonal region	6.20516e-05	0.197262	1	5.0694	0.000314564	0.17903	1	1	0.179248	1	5.57888	0.000260756	1	0.179248	0.776937
GO:0014735	regulation of muscle atrophy	6.23504e-05	0.198212	1	5.04511	0.000314564	0.179809	1	3	0.537743	1	1.85963	0.000260756	0.333333	0.44713	1
GO:0016558	protein import into peroxisome matrix	0.00118583	3.76976	6	1.59161	0.00188739	0.179892	1	13	2.33022	5	2.14572	0.00130378	0.384615	0.0669568	0.572417
GO:0071048	nuclear retention of unspliced pre-mRNA at the site of transcription	0.000241853	0.768851	2	2.60128	0.000629129	0.180047	1	2	0.358495	1	2.78944	0.000260756	0.5	0.326372	0.948327
GO:0000492	box C/D snoRNP assembly	0.00024199	0.769287	2	2.59981	0.000629129	0.180203	1	8	1.43398	3	2.09208	0.000782269	0.375	0.159269	0.776937
GO:0048820	hair follicle maturation	0.000691518	2.19834	4	1.81956	0.00125826	0.180266	1	8	1.43398	2	1.39472	0.000521512	0.25	0.434326	1
GO:0034655	nucleobase-containing compound catabolic process	0.0142886	45.4235	52	1.14478	0.0163573	0.180641	1	223	39.9722	48	1.20084	0.0125163	0.215247	0.0952338	0.659931
GO:0033044	regulation of chromosome organization	0.0119356	37.9432	44	1.15963	0.0138408	0.180645	1	158	28.3211	41	1.44768	0.010691	0.259494	0.00739911	0.161155
GO:0031860	telomeric 3' overhang formation	6.26907e-05	0.199294	1	5.01772	0.000314564	0.180696	1	4	0.71699	1	1.39472	0.000260756	0.25	0.546244	1
GO:0090666	scaRNA localization to Cajal body	6.27965e-05	0.19963	1	5.00927	0.000314564	0.180971	1	4	0.71699	1	1.39472	0.000260756	0.25	0.546244	1
GO:0044085	cellular component biogenesis	0.166837	530.374	550	1.037	0.17301	0.181201	1	2237	400.977	520	1.29683	0.135593	0.232454	1.02191e-11	1.89215e-09
GO:0002832	negative regulation of response to biotic stimulus	0.00170714	5.427	8	1.47411	0.00251651	0.181432	1	39	6.99065	5	0.715241	0.00130378	0.128205	0.852649	1
GO:0070901	mitochondrial tRNA methylation	6.30748e-05	0.200515	1	4.98716	0.000314564	0.181696	1	1	0.179248	1	5.57888	0.000260756	1	0.179248	0.776937
GO:0048211	Golgi vesicle docking	6.30926e-05	0.200571	1	4.98576	0.000314564	0.181742	1	1	0.179248	1	5.57888	0.000260756	1	0.179248	0.776937
GO:1903406	regulation of sodium:potassium-exchanging ATPase activity	6.32255e-05	0.200994	1	4.97527	0.000314564	0.182088	1	2	0.358495	1	2.78944	0.000260756	0.5	0.326372	0.948327
GO:0030838	positive regulation of actin filament polymerization	0.00472912	15.0339	19	1.26381	0.00597672	0.182427	1	70	12.5473	17	1.35487	0.00443286	0.242857	0.111144	0.72719
GO:0010266	response to vitamin B1	6.34741e-05	0.201784	1	4.95579	0.000314564	0.182734	1	3	0.537743	1	1.85963	0.000260756	0.333333	0.44713	1
GO:1904400	response to Thyroid stimulating hormone	6.34884e-05	0.20183	1	4.95467	0.000314564	0.182771	1	2	0.358495	1	2.78944	0.000260756	0.5	0.326372	0.948327
GO:0014894	response to denervation involved in regulation of muscle adaptation	0.00144945	4.60781	7	1.51916	0.00220195	0.182871	1	11	1.97172	5	2.53585	0.00130378	0.454545	0.032797	0.381611
GO:0080163	regulation of protein serine/threonine phosphatase activity	6.35387e-05	0.201989	1	4.95076	0.000314564	0.182902	1	1	0.179248	1	5.57888	0.000260756	1	0.179248	0.776937
GO:0050821	protein stabilization	0.0116588	37.0632	43	1.16018	0.0135263	0.182958	1	152	27.2456	41	1.50483	0.010691	0.269737	0.00359649	0.0970681
GO:0002711	positive regulation of T cell mediated immunity	0.00278577	8.85597	12	1.35502	0.00377477	0.182965	1	36	6.45291	9	1.39472	0.00234681	0.25	0.183637	0.793335
GO:1902686	mitochondrial outer membrane permeabilization involved in programmed cell death	0.000940956	2.9913	5	1.67152	0.00157282	0.183197	1	15	2.68871	5	1.85963	0.00130378	0.333333	0.114995	0.72719
GO:0044801	single-organism membrane fusion	0.00903433	28.7201	34	1.18384	0.0106952	0.183294	1	133	23.8399	30	1.25839	0.00782269	0.225564	0.101933	0.695673
GO:0018916	nitrobenzene metabolic process	6.36958e-05	0.202489	1	4.93854	0.000314564	0.18331	1	4	0.71699	1	1.39472	0.000260756	0.25	0.546244	1
GO:2000134	negative regulation of G1/S transition of mitotic cell cycle	0.00501569	15.9449	20	1.25432	0.00629129	0.183388	1	52	9.32087	18	1.93115	0.00469361	0.346154	0.00297983	0.0851188
GO:0051983	regulation of chromosome segregation	0.00730116	23.2104	28	1.20636	0.0088078	0.183632	1	92	16.4908	26	1.57664	0.00677966	0.282609	0.00964044	0.194144
GO:2000331	regulation of terminal button organization	6.38321e-05	0.202922	1	4.92799	0.000314564	0.183664	1	2	0.358495	1	2.78944	0.000260756	0.5	0.326372	0.948327
GO:1904562	phosphatidylinositol 5-phosphate metabolic process	6.39541e-05	0.20331	1	4.91859	0.000314564	0.18398	1	1	0.179248	1	5.57888	0.000260756	1	0.179248	0.776937
GO:0032226	positive regulation of synaptic transmission, dopaminergic	0.000245504	0.780456	2	2.56261	0.000629129	0.184191	1	7	1.25473	2	1.59397	0.000521512	0.285714	0.365561	1
GO:0060335	positive regulation of interferon-gamma-mediated signaling pathway	0.000245511	0.78048	2	2.56253	0.000629129	0.184199	1	7	1.25473	2	1.59397	0.000521512	0.285714	0.365561	1
GO:0018205	peptidyl-lysine modification	0.0166857	53.0438	60	1.13114	0.0188739	0.184357	1	247	44.2741	56	1.26485	0.0146024	0.226721	0.0332764	0.38616
GO:0036494	positive regulation of translation initiation in response to endoplasmic reticulum stress	6.43099e-05	0.204441	1	4.89138	0.000314564	0.184903	1	1	0.179248	1	5.57888	0.000260756	1	0.179248	0.776937
GO:0010664	negative regulation of striated muscle cell apoptotic process	0.00171633	5.45623	8	1.46622	0.00251651	0.184981	1	19	3.4057	7	2.05538	0.00182529	0.368421	0.0401856	0.427796
GO:0045930	negative regulation of mitotic cell cycle	0.0193683	61.5718	69	1.12064	0.0217049	0.185069	1	197	35.3118	58	1.64251	0.0151239	0.294416	4.89256e-05	0.00289869
GO:0009205	purine ribonucleoside triphosphate metabolic process	0.0110886	35.2506	41	1.1631	0.0128971	0.185245	1	196	35.1325	38	1.08162	0.00990874	0.193878	0.323282	0.948327
GO:0032507	maintenance of protein location in cell	0.00446043	14.1797	18	1.26942	0.00566216	0.185388	1	72	12.9058	18	1.39472	0.00469361	0.25	0.0825915	0.621965
GO:0090038	negative regulation of protein kinase C signaling	6.45906e-05	0.205334	1	4.87013	0.000314564	0.18563	1	2	0.358495	1	2.78944	0.000260756	0.5	0.326372	0.948327
GO:0010133	proline catabolic process to glutamate	6.46053e-05	0.20538	1	4.86902	0.000314564	0.185668	1	3	0.537743	1	1.85963	0.000260756	0.333333	0.44713	1
GO:1902530	positive regulation of protein linear polyubiquitination	0.000465495	1.47981	3	2.02729	0.000943693	0.186072	1	2	0.358495	1	2.78944	0.000260756	0.5	0.326372	0.948327
GO:1905243	cellular response to 3,3',5-triiodo-L-thyronine	6.479e-05	0.205967	1	4.85514	0.000314564	0.186146	1	1	0.179248	1	5.57888	0.000260756	1	0.179248	0.776937
GO:0045039	protein import into mitochondrial inner membrane	0.000247712	0.787477	2	2.53976	0.000629129	0.186704	1	7	1.25473	2	1.59397	0.000521512	0.285714	0.365561	1
GO:0002323	natural killer cell activation involved in immune response	0.000702277	2.23254	4	1.79168	0.00125826	0.18703	1	37	6.63216	3	0.452342	0.000782269	0.0810811	0.972742	1
GO:0061301	cerebellum vasculature morphogenesis	6.52678e-05	0.207486	1	4.81959	0.000314564	0.187381	1	1	0.179248	1	5.57888	0.000260756	1	0.179248	0.776937
GO:1902023	L-arginine transport	6.52682e-05	0.207488	1	4.81957	0.000314564	0.187382	1	3	0.537743	1	1.85963	0.000260756	0.333333	0.44713	1
GO:1903077	negative regulation of protein localization to plasma membrane	0.00280103	8.90449	12	1.34763	0.00377477	0.187545	1	21	3.7642	10	2.65661	0.00260756	0.476191	0.00172961	0.0580528
GO:0055069	zinc ion homeostasis	0.00225877	7.18063	10	1.39264	0.00314564	0.188064	1	24	4.30194	8	1.85963	0.00208605	0.333333	0.0517851	0.483155
GO:1905277	negative regulation of epithelial tube formation	0.000468047	1.48792	3	2.01624	0.000943693	0.188097	1	2	0.358495	1	2.78944	0.000260756	0.5	0.326372	0.948327
GO:1990426	mitotic recombination-dependent replication fork processing	6.55892e-05	0.208508	1	4.79597	0.000314564	0.188211	1	2	0.358495	1	2.78944	0.000260756	0.5	0.326372	0.948327
GO:0002716	negative regulation of natural killer cell mediated immunity	0.00046829	1.4887	3	2.01519	0.000943693	0.188291	1	15	2.68871	3	1.11578	0.000782269	0.2	0.520406	1
GO:0002309	T cell proliferation involved in immune response	0.000249267	0.792419	2	2.52392	0.000629129	0.188476	1	5	0.896237	1	1.11578	0.000260756	0.2	0.627594	1
GO:0034473	U1 snRNA 3'-end processing	6.58257e-05	0.20926	1	4.77875	0.000314564	0.188821	1	3	0.537743	1	1.85963	0.000260756	0.333333	0.44713	1
GO:0034476	U5 snRNA 3'-end processing	6.58257e-05	0.20926	1	4.77875	0.000314564	0.188821	1	3	0.537743	1	1.85963	0.000260756	0.333333	0.44713	1
GO:0001556	oocyte maturation	0.00172653	5.48864	8	1.45756	0.00251651	0.188953	1	19	3.4057	6	1.76175	0.00156454	0.31579	0.109178	0.72719
GO:0045912	negative regulation of carbohydrate metabolic process	0.0041944	13.334	17	1.27494	0.00534759	0.18899	1	53	9.50012	15	1.57893	0.00391134	0.283019	0.0420321	0.431976
GO:0034775	glutathione transmembrane transport	6.59949e-05	0.209798	1	4.76649	0.000314564	0.189257	1	1	0.179248	1	5.57888	0.000260756	1	0.179248	0.776937
GO:0010606	positive regulation of cytoplasmic mRNA processing body assembly	0.000469622	1.49293	3	2.00948	0.000943693	0.18935	1	5	0.896237	2	2.23155	0.000521512	0.4	0.220845	0.854525
GO:2000668	regulation of dendritic cell apoptotic process	0.000706099	2.24469	4	1.78198	0.00125826	0.189452	1	5	0.896237	2	2.23155	0.000521512	0.4	0.220845	0.854525
GO:0009386	translational attenuation	6.61097e-05	0.210163	1	4.75821	0.000314564	0.189553	1	1	0.179248	1	5.57888	0.000260756	1	0.179248	0.776937
GO:0014724	regulation of twitch skeletal muscle contraction	0.000250221	0.795453	2	2.51429	0.000629129	0.189565	1	4	0.71699	2	2.78944	0.000521512	0.5	0.149786	0.776937
GO:0016572	histone phosphorylation	0.00280908	8.93006	12	1.34378	0.00377477	0.189981	1	38	6.8114	12	1.76175	0.00312907	0.31579	0.0295293	0.379501
GO:0060155	platelet dense granule organization	0.000706956	2.24742	4	1.77982	0.00125826	0.189997	1	4	0.71699	3	4.18416	0.000782269	0.75	0.0199289	0.300541
GO:0071616	acyl-CoA biosynthetic process	0.00120745	3.83847	6	1.56312	0.00188739	0.190055	1	15	2.68871	6	2.23155	0.00156454	0.4	0.037935	0.422644
GO:0048026	positive regulation of mRNA splicing, via spliceosome	0.00173003	5.49975	8	1.45461	0.00251651	0.190324	1	22	3.94345	8	2.02868	0.00208605	0.363636	0.0313448	0.379501
GO:1902230	negative regulation of intrinsic apoptotic signaling pathway in response to DNA damage	0.00199664	6.34733	9	1.41792	0.00283108	0.190427	1	23	4.12269	8	1.94048	0.00208605	0.347826	0.0407207	0.427796
GO:0050663	cytokine secretion	0.00420149	13.3565	17	1.27279	0.00534759	0.190734	1	41	7.34915	10	1.3607	0.00260756	0.243902	0.187263	0.805812
GO:1903538	regulation of meiotic cell cycle process involved in oocyte maturation	6.66019e-05	0.211727	1	4.72305	0.000314564	0.19082	1	2	0.358495	1	2.78944	0.000260756	0.5	0.326372	0.948327
GO:0000002	mitochondrial genome maintenance	0.00199907	6.35504	9	1.4162	0.00283108	0.191311	1	28	5.01893	9	1.79321	0.00234681	0.321429	0.0501496	0.478608
GO:1904172	positive regulation of bleb assembly	6.68164e-05	0.212409	1	4.70789	0.000314564	0.191372	1	2	0.358495	1	2.78944	0.000260756	0.5	0.326372	0.948327
GO:0090309	positive regulation of methylation-dependent chromatin silencing	6.68255e-05	0.212438	1	4.70725	0.000314564	0.191395	1	3	0.537743	1	1.85963	0.000260756	0.333333	0.44713	1
GO:0044788	modulation by host of viral process	0.00199968	6.357	9	1.41576	0.00283108	0.191535	1	23	4.12269	6	1.45536	0.00156454	0.26087	0.219039	0.854525
GO:0071460	cellular response to cell-matrix adhesion	6.68923e-05	0.212651	1	4.70255	0.000314564	0.191567	1	3	0.537743	1	1.85963	0.000260756	0.333333	0.44713	1
GO:0019516	lactate oxidation	6.69467e-05	0.212824	1	4.69873	0.000314564	0.191707	1	2	0.358495	1	2.78944	0.000260756	0.5	0.326372	0.948327
GO:0043951	negative regulation of cAMP-mediated signaling	0.000472642	1.50253	3	1.99663	0.000943693	0.191759	1	8	1.43398	2	1.39472	0.000521512	0.25	0.434326	1
GO:0060765	regulation of androgen receptor signaling pathway	0.00226982	7.21577	10	1.38585	0.00314564	0.191822	1	27	4.83968	8	1.653	0.00208605	0.296296	0.0956525	0.660385
GO:0031122	cytoplasmic microtubule organization	0.00254175	8.08023	11	1.36135	0.00346021	0.19191	1	46	8.24538	10	1.2128	0.00260756	0.217391	0.303697	0.948327
GO:0032510	endosome to lysosome transport via multivesicular body sorting pathway	0.000252441	0.802509	2	2.49219	0.000629129	0.192101	1	6	1.07549	2	1.85963	0.000521512	0.333333	0.293752	0.948327
GO:0048024	regulation of mRNA splicing, via spliceosome	0.00706341	22.4546	27	1.20243	0.00849324	0.192994	1	83	14.8775	25	1.68039	0.00651891	0.301205	0.00458168	0.11578
GO:0000288	nuclear-transcribed mRNA catabolic process, deadenylation-dependent decay	0.00281929	8.96251	12	1.33891	0.00377477	0.193093	1	39	6.99065	9	1.28743	0.00234681	0.230769	0.255482	0.947919
GO:0032434	regulation of proteasomal ubiquitin-dependent protein catabolic process	0.0114351	36.3523	42	1.15536	0.0132117	0.193136	1	118	21.1512	32	1.51292	0.0083442	0.271186	0.00856055	0.177306
GO:0044262	cellular carbohydrate metabolic process	0.0120239	38.2239	44	1.15111	0.0138408	0.193232	1	136	24.3777	40	1.64085	0.0104303	0.294118	0.00068898	0.0284503
GO:0018342	protein prenylation	0.000712251	2.26424	4	1.76659	0.00125826	0.193371	1	10	1.79248	4	2.23155	0.00104302	0.4	0.0871764	0.624426
GO:0001712	ectodermal cell fate commitment	0.000253656	0.806373	2	2.48024	0.000629129	0.193492	1	3	0.537743	1	1.85963	0.000260756	0.333333	0.44713	1
GO:0003251	positive regulation of cell proliferation involved in heart valve morphogenesis	6.77747e-05	0.215456	1	4.64133	0.000314564	0.193832	1	1	0.179248	1	5.57888	0.000260756	1	0.179248	0.776937
GO:0061040	female gonad morphogenesis	6.77747e-05	0.215456	1	4.64133	0.000314564	0.193832	1	1	0.179248	1	5.57888	0.000260756	1	0.179248	0.776937
GO:1905305	negative regulation of cardiac myofibril assembly	6.77747e-05	0.215456	1	4.64133	0.000314564	0.193832	1	1	0.179248	1	5.57888	0.000260756	1	0.179248	0.776937
GO:0043666	regulation of phosphoprotein phosphatase activity	0.00421496	13.3994	17	1.26872	0.00534759	0.194074	1	46	8.24538	15	1.8192	0.00391134	0.326087	0.0117753	0.218636
GO:0070370	cellular heat acclimation	6.79322e-05	0.215956	1	4.63056	0.000314564	0.194236	1	1	0.179248	1	5.57888	0.000260756	1	0.179248	0.776937
GO:0090002	establishment of protein localization to plasma membrane	0.00254908	8.10353	11	1.35743	0.00346021	0.194275	1	43	7.70764	10	1.29741	0.00260756	0.232558	0.231377	0.883553
GO:0002686	negative regulation of leukocyte migration	0.00337746	10.7369	14	1.30391	0.0044039	0.194616	1	35	6.27366	9	1.43457	0.00234681	0.257143	0.161931	0.776937
GO:1902304	positive regulation of potassium ion export	6.80954e-05	0.216475	1	4.61947	0.000314564	0.194653	1	2	0.358495	1	2.78944	0.000260756	0.5	0.326372	0.948327
GO:0071826	ribonucleoprotein complex subunit organization	0.0132143	42.0083	48	1.14263	0.0150991	0.194817	1	209	37.4627	45	1.20119	0.011734	0.215311	0.102926	0.697723
GO:0006413	translational initiation	0.00393743	12.5171	16	1.27825	0.00503303	0.194958	1	79	14.1606	15	1.05928	0.00391134	0.189873	0.447995	1
GO:0045799	positive regulation of chromatin assembly or disassembly	6.82683e-05	0.217025	1	4.60776	0.000314564	0.195096	1	3	0.537743	1	1.85963	0.000260756	0.333333	0.44713	1
GO:0060770	negative regulation of epithelial cell proliferation involved in prostate gland development	0.000255856	0.813366	2	2.45892	0.000629129	0.196012	1	7	1.25473	1	0.796983	0.000260756	0.142857	0.749162	1
GO:0033313	meiotic cell cycle checkpoint	0.000255997	0.813814	2	2.45757	0.000629129	0.196173	1	7	1.25473	2	1.59397	0.000521512	0.285714	0.365561	1
GO:0007161	calcium-independent cell-matrix adhesion	0.000478206	1.52022	3	1.9734	0.000943693	0.196216	1	3	0.537743	2	3.71925	0.000521512	0.666667	0.0848574	0.621965
GO:0061741	chaperone-mediated protein transport involved in chaperone-mediated autophagy	6.87866e-05	0.218672	1	4.57305	0.000314564	0.196421	1	1	0.179248	1	5.57888	0.000260756	1	0.179248	0.776937
GO:1904764	chaperone-mediated autophagy translocation complex disassembly	6.87866e-05	0.218672	1	4.57305	0.000314564	0.196421	1	1	0.179248	1	5.57888	0.000260756	1	0.179248	0.776937
GO:0006342	chromatin silencing	0.00621796	19.7669	24	1.21415	0.00754954	0.196543	1	117	20.972	23	1.0967	0.00599739	0.196581	0.347837	0.998507
GO:1902010	negative regulation of translation in response to endoplasmic reticulum stress	6.88651e-05	0.218922	1	4.56783	0.000314564	0.196622	1	2	0.358495	1	2.78944	0.000260756	0.5	0.326372	0.948327
GO:0070671	response to interleukin-12	0.000965969	3.07082	5	1.62823	0.00157282	0.196696	1	5	0.896237	3	3.34733	0.000782269	0.6	0.0431976	0.431976
GO:0051442	negative regulation of ubiquitin-protein ligase activity involved in meiotic cell cycle	6.90049e-05	0.219366	1	4.55858	0.000314564	0.196979	1	1	0.179248	1	5.57888	0.000260756	1	0.179248	0.776937
GO:0071211	protein targeting to vacuole involved in autophagy	0.000256834	0.816476	2	2.44955	0.000629129	0.197133	1	3	0.537743	2	3.71925	0.000521512	0.666667	0.0848574	0.621965
GO:0045064	T-helper 2 cell differentiation	0.000479814	1.52533	3	1.96679	0.000943693	0.197509	1	4	0.71699	1	1.39472	0.000260756	0.25	0.546244	1
GO:0008535	respiratory chain complex IV assembly	0.00122458	3.89293	6	1.54126	0.00188739	0.198264	1	21	3.7642	5	1.3283	0.00130378	0.238095	0.319738	0.948327
GO:0090266	regulation of mitotic cell cycle spindle assembly checkpoint	0.000720064	2.28908	4	1.74742	0.00125826	0.198385	1	14	2.50947	4	1.59397	0.00104302	0.285714	0.232667	0.883553
GO:0032402	melanosome transport	0.00096984	3.08312	5	1.62173	0.00157282	0.198815	1	15	2.68871	5	1.85963	0.00130378	0.333333	0.114995	0.72719
GO:1903778	protein localization to vacuolar membrane	6.97478e-05	0.221728	1	4.51002	0.000314564	0.198873	1	1	0.179248	1	5.57888	0.000260756	1	0.179248	0.776937
GO:1901362	organic cyclic compound biosynthetic process	0.208611	663.176	683	1.02989	0.214847	0.199127	1	2481	444.713	605	1.36043	0.157757	0.243853	4.32764e-18	1.11076e-15
GO:0009215	purine deoxyribonucleoside triphosphate metabolic process	0.000481985	1.53223	3	1.95793	0.000943693	0.199258	1	10	1.79248	3	1.67366	0.000782269	0.3	0.260589	0.948327
GO:0061136	regulation of proteasomal protein catabolic process	0.013542	43.0502	49	1.13821	0.0154136	0.199285	1	156	27.9626	39	1.39472	0.0101695	0.25	0.0163415	0.273193
GO:0043137	DNA replication, removal of RNA primer	6.99476e-05	0.222363	1	4.49714	0.000314564	0.199382	1	5	0.896237	1	1.11578	0.000260756	0.2	0.627594	1
GO:0045786	negative regulation of cell cycle	0.0375906	119.501	129	1.07949	0.0405788	0.199462	1	385	69.0103	108	1.56498	0.0281617	0.280519	5.32901e-07	4.77786e-05
GO:0043584	nose development	0.00175401	5.57599	8	1.43472	0.00251651	0.199834	1	16	2.86796	8	2.78944	0.00208605	0.5	0.00345458	0.0946035
GO:2000806	positive regulation of termination of RNA polymerase II transcription, poly(A)-coupled	7.01705e-05	0.223072	1	4.48286	0.000314564	0.199949	1	1	0.179248	1	5.57888	0.000260756	1	0.179248	0.776937
GO:0019730	antimicrobial humoral response	0.000722566	2.29704	4	1.74137	0.00125826	0.2	1	39	6.99065	4	0.572193	0.00104302	0.102564	0.936988	1
GO:2000112	regulation of cellular macromolecule biosynthetic process	0.302839	962.725	985	1.02314	0.309846	0.200108	1	3858	691.537	915	1.32314	0.238592	0.23717	4.63353e-24	2.09148e-21
GO:0045454	cell redox homeostasis	0.0039581	12.5828	16	1.27158	0.00503303	0.200337	1	64	11.4718	16	1.39472	0.0041721	0.25	0.0976508	0.670293
GO:0019556	histidine catabolic process to glutamate and formamide	7.03246e-05	0.223562	1	4.47304	0.000314564	0.200341	1	4	0.71699	1	1.39472	0.000260756	0.25	0.546244	1
GO:0019557	histidine catabolic process to glutamate and formate	7.03246e-05	0.223562	1	4.47304	0.000314564	0.200341	1	4	0.71699	1	1.39472	0.000260756	0.25	0.546244	1
GO:0005989	lactose biosynthetic process	7.03529e-05	0.223652	1	4.47123	0.000314564	0.200413	1	2	0.358495	1	2.78944	0.000260756	0.5	0.326372	0.948327
GO:0006072	glycerol-3-phosphate metabolic process	0.00097341	3.09447	5	1.61579	0.00157282	0.200776	1	9	1.61323	4	2.4795	0.00104302	0.444444	0.0606775	0.538027
GO:0009062	fatty acid catabolic process	0.00424284	13.488	17	1.26038	0.00534759	0.201073	1	75	13.4436	15	1.11578	0.00391134	0.2	0.364253	1
GO:0045645	positive regulation of eosinophil differentiation	0.000260297	0.827483	2	2.41697	0.000629129	0.201111	1	2	0.358495	1	2.78944	0.000260756	0.5	0.326372	0.948327
GO:1901295	regulation of canonical Wnt signaling pathway involved in cardiac muscle cell fate commitment	0.000484405	1.53992	3	1.94815	0.000943693	0.201211	1	2	0.358495	1	2.78944	0.000260756	0.5	0.326372	0.948327
GO:0060334	regulation of interferon-gamma-mediated signaling pathway	0.000724934	2.30457	4	1.73568	0.00125826	0.201531	1	15	2.68871	4	1.4877	0.00104302	0.266667	0.275456	0.948327
GO:2000188	regulation of cholesterol homeostasis	0.000975398	3.10079	5	1.61249	0.00157282	0.201871	1	13	2.33022	5	2.14572	0.00130378	0.384615	0.0669568	0.572417
GO:0043585	nose morphogenesis	7.10056e-05	0.225727	1	4.43013	0.000314564	0.20207	1	2	0.358495	1	2.78944	0.000260756	0.5	0.326372	0.948327
GO:0031063	regulation of histone deacetylation	0.00257336	8.18071	11	1.34463	0.00346021	0.202204	1	30	5.37742	9	1.67366	0.00234681	0.3	0.0744945	0.605524
GO:0030258	lipid modification	0.0141557	45.001	51	1.13331	0.0160428	0.202222	1	172	30.8306	47	1.52446	0.0122555	0.273256	0.00144502	0.0500406
GO:0032271	regulation of protein polymerization	0.0135649	43.123	49	1.13628	0.0154136	0.202487	1	182	32.623	42	1.28743	0.0109518	0.230769	0.0456954	0.45088
GO:0008608	attachment of spindle microtubules to kinetochore	0.00176084	5.5977	8	1.42916	0.00251651	0.202577	1	18	3.22646	6	1.85963	0.00156454	0.333333	0.087391	0.624426
GO:1903624	regulation of DNA catabolic process	0.000486176	1.54555	3	1.94105	0.000943693	0.202644	1	10	1.79248	3	1.67366	0.000782269	0.3	0.260589	0.948327
GO:0046340	diacylglycerol catabolic process	7.13788e-05	0.226913	1	4.40697	0.000314564	0.203016	1	3	0.537743	1	1.85963	0.000260756	0.333333	0.44713	1
GO:1903862	positive regulation of oxidative phosphorylation	0.000261995	0.832882	2	2.4013	0.000629129	0.203065	1	8	1.43398	2	1.39472	0.000521512	0.25	0.434326	1
GO:0033036	macromolecule localization	0.157748	501.48	519	1.03494	0.163259	0.203298	1	2000	358.495	472	1.31662	0.123077	0.236	1.0263e-11	1.89215e-09
GO:0002377	immunoglobulin production	0.00396971	12.6197	16	1.26786	0.00503303	0.203389	1	55	9.85861	15	1.52151	0.00391134	0.272727	0.056479	0.515227
GO:0070202	regulation of establishment of protein localization to chromosome	0.000487099	1.54849	3	1.93737	0.000943693	0.203391	1	10	1.79248	3	1.67366	0.000782269	0.3	0.260589	0.948327
GO:0000379	tRNA-type intron splice site recognition and cleavage	7.16386e-05	0.227739	1	4.39099	0.000314564	0.203675	1	3	0.537743	1	1.85963	0.000260756	0.333333	0.44713	1
GO:0046320	regulation of fatty acid oxidation	0.00257886	8.1982	11	1.34176	0.00346021	0.20402	1	26	4.66043	10	2.14572	0.00260756	0.384615	0.0109808	0.212812
GO:0010745	negative regulation of macrophage derived foam cell differentiation	0.000729066	2.3177	4	1.72585	0.00125826	0.204211	1	10	1.79248	3	1.67366	0.000782269	0.3	0.260589	0.948327
GO:0034975	protein folding in endoplasmic reticulum	0.000488164	1.55187	3	1.93315	0.000943693	0.204255	1	8	1.43398	3	2.09208	0.000782269	0.375	0.159269	0.776937
GO:0010248	establishment or maintenance of transmembrane electrochemical gradient	0.000729344	2.31859	4	1.72519	0.00125826	0.204391	1	14	2.50947	4	1.59397	0.00104302	0.285714	0.232667	0.883553
GO:0046056	dADP metabolic process	7.19733e-05	0.228803	1	4.37057	0.000314564	0.204521	1	2	0.358495	1	2.78944	0.000260756	0.5	0.326372	0.948327
GO:0046066	dGDP metabolic process	7.19733e-05	0.228803	1	4.37057	0.000314564	0.204521	1	2	0.358495	1	2.78944	0.000260756	0.5	0.326372	0.948327
GO:0061356	regulation of Wnt protein secretion	0.000263403	0.837358	2	2.38847	0.000629129	0.204687	1	4	0.71699	2	2.78944	0.000521512	0.5	0.149786	0.776937
GO:0071028	nuclear mRNA surveillance	0.00048884	1.55402	3	1.93047	0.000943693	0.204803	1	13	2.33022	2	0.858289	0.000521512	0.153846	0.70565	1
GO:2000568	positive regulation of memory T cell activation	0.000263663	0.838184	2	2.38611	0.000629129	0.204986	1	2	0.358495	1	2.78944	0.000260756	0.5	0.326372	0.948327
GO:0001776	leukocyte homeostasis	0.00712633	22.6546	27	1.19181	0.00849324	0.205149	1	85	15.236	22	1.44395	0.00573664	0.258823	0.0424983	0.431976
GO:2000374	regulation of oxygen metabolic process	7.22282e-05	0.229614	1	4.35514	0.000314564	0.205166	1	2	0.358495	1	2.78944	0.000260756	0.5	0.326372	0.948327
GO:0031134	sister chromatid biorientation	7.22392e-05	0.229648	1	4.35448	0.000314564	0.205194	1	2	0.358495	1	2.78944	0.000260756	0.5	0.326372	0.948327
GO:1904628	cellular response to phorbol 13-acetate 12-myristate	0.000981497	3.12018	5	1.60247	0.00157282	0.205243	1	7	1.25473	3	2.39095	0.000782269	0.428571	0.114227	0.72719
GO:0044728	DNA methylation or demethylation	0.003696	11.7496	15	1.27664	0.00471846	0.205445	1	57	10.2171	12	1.1745	0.00312907	0.210526	0.318191	0.948327
GO:1990440	positive regulation of transcription from RNA polymerase II promoter in response to endoplasmic reticulum stress	0.000490233	1.55845	3	1.92499	0.000943693	0.205934	1	11	1.97172	3	1.52151	0.000782269	0.272727	0.313966	0.948327
GO:0051387	negative regulation of neurotrophin TRK receptor signaling pathway	0.000490359	1.55885	3	1.92449	0.000943693	0.206037	1	4	0.71699	1	1.39472	0.000260756	0.25	0.546244	1
GO:0038168	epidermal growth factor receptor signaling pathway via I-kappaB kinase/NF-kappaB cascade	7.26135e-05	0.230838	1	4.33204	0.000314564	0.206139	1	1	0.179248	1	5.57888	0.000260756	1	0.179248	0.776937
GO:0080009	mRNA methylation	0.000264815	0.841846	2	2.37573	0.000629129	0.206315	1	7	1.25473	2	1.59397	0.000521512	0.285714	0.365561	1
GO:0071630	nucleus-associated proteasomal ubiquitin-dependent protein catabolic process	0.000265011	0.842469	2	2.37397	0.000629129	0.206541	1	3	0.537743	2	3.71925	0.000521512	0.666667	0.0848574	0.621965
GO:2001311	lysobisphosphatidic acid metabolic process	7.28787e-05	0.231681	1	4.31628	0.000314564	0.206808	1	1	0.179248	1	5.57888	0.000260756	1	0.179248	0.776937
GO:1905042	negative regulation of epithelium regeneration	0.000265242	0.843205	2	2.3719	0.000629129	0.206808	1	1	0.179248	1	5.57888	0.000260756	1	0.179248	0.776937
GO:0060409	positive regulation of acetylcholine metabolic process	7.28806e-05	0.231687	1	4.31616	0.000314564	0.206813	1	1	0.179248	1	5.57888	0.000260756	1	0.179248	0.776937
GO:0097499	protein localization to non-motile cilium	0.000733169	2.33074	4	1.71619	0.00125826	0.206882	1	10	1.79248	4	2.23155	0.00104302	0.4	0.0871764	0.624426
GO:0045717	negative regulation of fatty acid biosynthetic process	0.000733348	2.33131	4	1.71577	0.00125826	0.206999	1	13	2.33022	4	1.71658	0.00104302	0.307692	0.191707	0.80976
GO:0036138	peptidyl-histidine hydroxylation	7.29716e-05	0.231977	1	4.31078	0.000314564	0.207042	1	1	0.179248	1	5.57888	0.000260756	1	0.179248	0.776937
GO:0042265	peptidyl-asparagine hydroxylation	7.29716e-05	0.231977	1	4.31078	0.000314564	0.207042	1	1	0.179248	1	5.57888	0.000260756	1	0.179248	0.776937
GO:0070417	cellular response to cold	0.000491627	1.56288	3	1.91953	0.000943693	0.207068	1	9	1.61323	3	1.85963	0.000782269	0.333333	0.208565	0.847767
GO:1903691	positive regulation of wound healing, spreading of epidermal cells	0.000265477	0.843951	2	2.36981	0.000629129	0.207078	1	2	0.358495	2	5.57888	0.000521512	1	0.0321228	0.379501
GO:0006768	biotin metabolic process	7.30335e-05	0.232174	1	4.30712	0.000314564	0.207198	1	1	0.179248	1	5.57888	0.000260756	1	0.179248	0.776937
GO:0008588	release of cytoplasmic sequestered NF-kappaB	7.31079e-05	0.23241	1	4.30274	0.000314564	0.207386	1	3	0.537743	1	1.85963	0.000260756	0.333333	0.44713	1
GO:0006885	regulation of pH	0.00742862	23.6156	28	1.18566	0.0088078	0.207527	1	97	17.387	23	1.32283	0.00599739	0.237113	0.0905778	0.634044
GO:0032471	negative regulation of endoplasmic reticulum calcium ion concentration	0.000492969	1.56715	3	1.91431	0.000943693	0.20816	1	9	1.61323	2	1.23975	0.000521512	0.222222	0.498829	1
GO:2000522	positive regulation of immunological synapse formation	7.34668e-05	0.233551	1	4.28172	0.000314564	0.208289	1	2	0.358495	1	2.78944	0.000260756	0.5	0.326372	0.948327
GO:0010866	regulation of triglyceride biosynthetic process	0.000987069	3.13789	5	1.59343	0.00157282	0.20834	1	16	2.86796	5	1.7434	0.00130378	0.3125	0.143747	0.776937
GO:0051654	establishment of mitochondrion localization	0.00124544	3.95926	6	1.51544	0.00188739	0.208435	1	17	3.04721	5	1.64085	0.00130378	0.294118	0.175216	0.776937
GO:0071897	DNA biosynthetic process	0.00427199	13.5807	17	1.25178	0.00534759	0.208515	1	69	12.3681	17	1.37451	0.00443286	0.246377	0.100097	0.684215
GO:0015942	formate metabolic process	0.00026674	0.847965	2	2.35859	0.000629129	0.208536	1	5	0.896237	2	2.23155	0.000521512	0.4	0.220845	0.854525
GO:0003349	epicardium-derived cardiac endothelial cell differentiation	0.000266875	0.848397	2	2.35739	0.000629129	0.208693	1	2	0.358495	1	2.78944	0.000260756	0.5	0.326372	0.948327
GO:0031323	regulation of cellular metabolic process	0.424007	1347.92	1371	1.01712	0.431268	0.208756	1	5784	1036.77	1311	1.26451	0.341851	0.22666	2.06914e-27	1.23114e-24
GO:2000641	regulation of early endosome to late endosome transport	0.00124688	3.96382	6	1.51369	0.00188739	0.209141	1	17	3.04721	5	1.64085	0.00130378	0.294118	0.175216	0.776937
GO:0006906	vesicle fusion	0.00685743	21.7998	26	1.19267	0.00817867	0.209291	1	91	16.3115	23	1.41005	0.00599739	0.252747	0.0494339	0.475452
GO:0045957	negative regulation of complement activation, alternative pathway	7.38826e-05	0.234873	1	4.25762	0.000314564	0.209336	1	1	0.179248	1	5.57888	0.000260756	1	0.179248	0.776937
GO:0051169	nuclear transport	0.0183836	58.4413	65	1.11223	0.0204467	0.209608	1	236	42.3024	60	1.41836	0.0156454	0.254237	0.00239145	0.0736715
GO:0006959	humoral immune response	0.00570548	18.1377	22	1.21294	0.00692042	0.209831	1	129	23.1229	16	0.691954	0.0041721	0.124031	0.965398	1
GO:0071108	protein K48-linked deubiquitination	0.00204897	6.51366	9	1.38171	0.00283108	0.209871	1	26	4.66043	8	1.71658	0.00208605	0.307692	0.0792286	0.621965
GO:1905168	positive regulation of double-strand break repair via homologous recombination	0.000267949	0.851809	2	2.34795	0.000629129	0.209932	1	3	0.537743	2	3.71925	0.000521512	0.666667	0.0848574	0.621965
GO:0061428	negative regulation of transcription from RNA polymerase II promoter in response to hypoxia	0.000495221	1.57431	3	1.9056	0.000943693	0.209996	1	4	0.71699	2	2.78944	0.000521512	0.5	0.149786	0.776937
GO:1903232	melanosome assembly	0.000738733	2.34843	4	1.70326	0.00125826	0.210521	1	5	0.896237	3	3.34733	0.000782269	0.6	0.0431976	0.431976
GO:0030174	regulation of DNA-dependent DNA replication initiation	7.43967e-05	0.236507	1	4.2282	0.000314564	0.210627	1	5	0.896237	1	1.11578	0.000260756	0.2	0.627594	1
GO:2000553	positive regulation of T-helper 2 cell cytokine production	0.000739082	2.34954	4	1.70246	0.00125826	0.210749	1	6	1.07549	2	1.85963	0.000521512	0.333333	0.293752	0.948327
GO:0071163	DNA replication preinitiation complex assembly	7.44749e-05	0.236756	1	4.22377	0.000314564	0.210823	1	3	0.537743	1	1.85963	0.000260756	0.333333	0.44713	1
GO:0051171	regulation of nitrogen compound metabolic process	0.330986	1052.2	1074	1.02071	0.337842	0.210881	1	4240	760.009	1005	1.32235	0.26206	0.237028	9.73572e-27	5.54089e-24
GO:0010455	positive regulation of cell fate commitment	0.000496473	1.57829	3	1.90079	0.000943693	0.211019	1	7	1.25473	1	0.796983	0.000260756	0.142857	0.749162	1
GO:0033320	UDP-D-xylose biosynthetic process	7.45617e-05	0.237032	1	4.21884	0.000314564	0.211041	1	1	0.179248	1	5.57888	0.000260756	1	0.179248	0.776937
GO:0046602	regulation of mitotic centrosome separation	0.000496623	1.57876	3	1.90022	0.000943693	0.211141	1	9	1.61323	3	1.85963	0.000782269	0.333333	0.208565	0.847767
GO:0035799	ureter maturation	0.000739897	2.35213	4	1.70059	0.00125826	0.211284	1	4	0.71699	2	2.78944	0.000521512	0.5	0.149786	0.776937
GO:0071284	cellular response to lead ion	0.000269342	0.856239	2	2.3358	0.000629129	0.211543	1	3	0.537743	2	3.71925	0.000521512	0.666667	0.0848574	0.621965
GO:0048239	negative regulation of DNA recombination at telomere	7.47657e-05	0.23768	1	4.20733	0.000314564	0.211552	1	3	0.537743	1	1.85963	0.000260756	0.333333	0.44713	1
GO:0035195	gene silencing by miRNA	0.0017838	5.6707	8	1.41076	0.00251651	0.211908	1	38	6.8114	7	1.02769	0.00182529	0.18421	0.534264	1
GO:0035350	FAD transmembrane transport	7.49466e-05	0.238255	1	4.19718	0.000314564	0.212006	1	2	0.358495	1	2.78944	0.000260756	0.5	0.326372	0.948327
GO:1902302	regulation of potassium ion export	0.000498134	1.58357	3	1.89446	0.000943693	0.212377	1	6	1.07549	3	2.78944	0.000782269	0.5	0.0750313	0.605524
GO:0001913	T cell mediated cytotoxicity	0.000994545	3.16166	5	1.58145	0.00157282	0.212519	1	12	2.15097	4	1.85963	0.00104302	0.333333	0.153322	0.776937
GO:0015798	myo-inositol transport	0.000270245	0.859108	2	2.328	0.000629129	0.212587	1	2	0.358495	1	2.78944	0.000260756	0.5	0.326372	0.948327
GO:0070536	protein K63-linked deubiquitination	0.0023294	7.40517	10	1.35041	0.00314564	0.212636	1	25	4.48119	9	2.0084	0.00234681	0.36	0.024536	0.337785
GO:0097012	response to granulocyte macrophage colony-stimulating factor	0.000741996	2.35881	4	1.69577	0.00125826	0.212663	1	13	2.33022	2	0.858289	0.000521512	0.153846	0.70565	1
GO:0016574	histone ubiquitination	0.00316113	10.0493	13	1.29363	0.00408934	0.212838	1	41	7.34915	11	1.49677	0.00286832	0.268293	0.103162	0.697723
GO:2000210	positive regulation of anoikis	7.52971e-05	0.23937	1	4.17764	0.000314564	0.212883	1	5	0.896237	1	1.11578	0.000260756	0.2	0.627594	1
GO:0043983	histone H4-K12 acetylation	0.000498968	1.58622	3	1.89129	0.000943693	0.21306	1	8	1.43398	2	1.39472	0.000521512	0.25	0.434326	1
GO:1901029	negative regulation of mitochondrial outer membrane permeabilization involved in apoptotic signaling pathway	0.000498993	1.5863	3	1.89119	0.000943693	0.21308	1	8	1.43398	2	1.39472	0.000521512	0.25	0.434326	1
GO:0038194	thyroid-stimulating hormone signaling pathway	7.53908e-05	0.239667	1	4.17245	0.000314564	0.213117	1	1	0.179248	1	5.57888	0.000260756	1	0.179248	0.776937
GO:1904588	cellular response to glycoprotein	7.53908e-05	0.239667	1	4.17245	0.000314564	0.213117	1	1	0.179248	1	5.57888	0.000260756	1	0.179248	0.776937
GO:1905229	cellular response to thyrotropin-releasing hormone	7.53908e-05	0.239667	1	4.17245	0.000314564	0.213117	1	1	0.179248	1	5.57888	0.000260756	1	0.179248	0.776937
GO:1902524	positive regulation of protein K48-linked ubiquitination	7.54773e-05	0.239942	1	4.16767	0.000314564	0.213334	1	2	0.358495	1	2.78944	0.000260756	0.5	0.326372	0.948327
GO:0006779	porphyrin-containing compound biosynthetic process	0.000996051	3.16645	5	1.57906	0.00157282	0.213364	1	25	4.48119	5	1.11578	0.00130378	0.2	0.473271	1
GO:0090077	foam cell differentiation	0.000499433	1.5877	3	1.88953	0.000943693	0.21344	1	6	1.07549	3	2.78944	0.000782269	0.5	0.0750313	0.605524
GO:0051031	tRNA transport	0.000271156	0.862006	2	2.32017	0.000629129	0.213642	1	5	0.896237	2	2.23155	0.000521512	0.4	0.220845	0.854525
GO:1902600	hydrogen ion transmembrane transport	0.00601166	19.1111	23	1.20349	0.00723498	0.213838	1	102	18.2832	22	1.20329	0.00573664	0.215686	0.20013	0.837501
GO:0019254	carnitine metabolic process, CoA-linked	7.56949e-05	0.240634	1	4.15569	0.000314564	0.213878	1	3	0.537743	1	1.85963	0.000260756	0.333333	0.44713	1
GO:1903433	regulation of constitutive secretory pathway	7.5696e-05	0.240638	1	4.15563	0.000314564	0.213881	1	2	0.358495	1	2.78944	0.000260756	0.5	0.326372	0.948327
GO:0001840	neural plate development	0.000997685	3.17164	5	1.57647	0.00157282	0.214282	1	12	2.15097	5	2.32453	0.00130378	0.416667	0.0481062	0.464288
GO:0009636	response to toxic substance	0.0127581	40.5582	46	1.13417	0.01447	0.214387	1	201	36.0288	37	1.02696	0.00964798	0.18408	0.457667	1
GO:0016973	poly(A)+ mRNA export from nucleus	0.000744941	2.36817	4	1.68907	0.00125826	0.214602	1	14	2.50947	4	1.59397	0.00104302	0.285714	0.232667	0.883553
GO:1903385	regulation of homophilic cell adhesion	7.6042e-05	0.241737	1	4.13672	0.000314564	0.214745	1	2	0.358495	1	2.78944	0.000260756	0.5	0.326372	0.948327
GO:0000469	cleavage involved in rRNA processing	0.000745478	2.36987	4	1.68785	0.00125826	0.214956	1	23	4.12269	4	0.97024	0.00104302	0.173913	0.611398	1
GO:0000056	ribosomal small subunit export from nucleus	0.000272325	0.865722	2	2.31021	0.000629129	0.214995	1	6	1.07549	2	1.85963	0.000521512	0.333333	0.293752	0.948327
GO:0045660	positive regulation of neutrophil differentiation	7.61625e-05	0.24212	1	4.13018	0.000314564	0.215046	1	3	0.537743	1	1.85963	0.000260756	0.333333	0.44713	1
GO:0006913	nucleocytoplasmic transport	0.0178293	56.6793	63	1.11152	0.0198175	0.215124	1	233	41.7647	58	1.38873	0.0151239	0.248927	0.00456999	0.115708
GO:0043247	telomere maintenance in response to DNA damage	0.000272581	0.866536	2	2.30804	0.000629129	0.215292	1	9	1.61323	2	1.23975	0.000521512	0.222222	0.498829	1
GO:1902103	negative regulation of metaphase/anaphase transition of meiotic cell cycle	7.63524e-05	0.242724	1	4.1199	0.000314564	0.21552	1	2	0.358495	1	2.78944	0.000260756	0.5	0.326372	0.948327
GO:0060837	blood vessel endothelial cell differentiation	0.00100052	3.18066	5	1.572	0.00157282	0.215878	1	8	1.43398	3	2.09208	0.000782269	0.375	0.159269	0.776937
GO:0060896	neural plate pattern specification	0.000502411	1.59716	3	1.87833	0.000943693	0.215883	1	7	1.25473	3	2.39095	0.000782269	0.428571	0.114227	0.72719
GO:0060466	activation of meiosis involved in egg activation	0.000502507	1.59747	3	1.87797	0.000943693	0.215962	1	2	0.358495	1	2.78944	0.000260756	0.5	0.326372	0.948327
GO:0006333	chromatin assembly or disassembly	0.00776419	24.6823	29	1.17493	0.00912237	0.216126	1	147	26.3494	29	1.10059	0.00756193	0.197279	0.315008	0.948327
GO:0048194	Golgi vesicle budding	0.000502956	1.5989	3	1.87629	0.000943693	0.216331	1	8	1.43398	3	2.09208	0.000782269	0.375	0.159269	0.776937
GO:0034342	response to type III interferon	7.67509e-05	0.243991	1	4.09851	0.000314564	0.216513	1	2	0.358495	1	2.78944	0.000260756	0.5	0.326372	0.948327
GO:0033059	cellular pigmentation	0.00345412	10.9806	14	1.27497	0.0044039	0.216596	1	40	7.1699	14	1.95261	0.00365059	0.35	0.00748486	0.161945
GO:0016137	glycoside metabolic process	0.000748155	2.37839	4	1.68181	0.00125826	0.216724	1	14	2.50947	3	1.19547	0.000782269	0.214286	0.471416	1
GO:0051583	dopamine uptake involved in synaptic transmission	0.000503739	1.60139	3	1.87338	0.000943693	0.216974	1	4	0.71699	1	1.39472	0.000260756	0.25	0.546244	1
GO:0008582	regulation of synaptic growth at neuromuscular junction	0.000274044	0.871186	2	2.29572	0.000629129	0.216986	1	5	0.896237	2	2.23155	0.000521512	0.4	0.220845	0.854525
GO:1901533	negative regulation of hematopoietic progenitor cell differentiation	0.000504049	1.60237	3	1.87223	0.000943693	0.217228	1	7	1.25473	3	2.39095	0.000782269	0.428571	0.114227	0.72719
GO:0070265	necrotic cell death	0.00152864	4.85954	7	1.44047	0.00220195	0.217456	1	27	4.83968	6	1.23975	0.00156454	0.222222	0.352388	1
GO:0090289	regulation of osteoclast proliferation	0.000274476	0.87256	2	2.29211	0.000629129	0.217487	1	4	0.71699	2	2.78944	0.000521512	0.5	0.149786	0.776937
GO:0010845	positive regulation of reciprocal meiotic recombination	7.72374e-05	0.245538	1	4.07269	0.000314564	0.217724	1	2	0.358495	1	2.78944	0.000260756	0.5	0.326372	0.948327
GO:0035660	MyD88-dependent toll-like receptor 4 signaling pathway	7.73073e-05	0.24576	1	4.06901	0.000314564	0.217897	1	1	0.179248	1	5.57888	0.000260756	1	0.179248	0.776937
GO:0001845	phagolysosome assembly	0.000504967	1.60529	3	1.86882	0.000943693	0.217984	1	11	1.97172	3	1.52151	0.000782269	0.272727	0.313966	0.948327
GO:0050869	negative regulation of B cell activation	0.00346049	11.0009	14	1.27262	0.0044039	0.21847	1	32	5.73592	9	1.56906	0.00234681	0.28125	0.104996	0.707357
GO:0006306	DNA methylation	0.00290068	9.22127	12	1.30134	0.00377477	0.218709	1	45	8.06614	9	1.11578	0.00234681	0.2	0.417173	1
GO:0002507	tolerance induction	0.000751531	2.38912	4	1.67426	0.00125826	0.218957	1	10	1.79248	2	1.11578	0.000521512	0.2	0.558388	1
GO:1901321	positive regulation of heart induction	0.000506179	1.60914	3	1.86435	0.000943693	0.218981	1	3	0.537743	1	1.85963	0.000260756	0.333333	0.44713	1
GO:0009956	radial pattern formation	0.000751601	2.38934	4	1.6741	0.00125826	0.219004	1	1	0.179248	1	5.57888	0.000260756	1	0.179248	0.776937
GO:0000920	cell separation after cytokinesis	0.00100624	3.19882	5	1.56308	0.00157282	0.219106	1	16	2.86796	4	1.39472	0.00104302	0.25	0.31936	0.948327
GO:0035308	negative regulation of protein dephosphorylation	0.00126728	4.02868	6	1.48932	0.00188739	0.219271	1	29	5.19818	5	0.961876	0.00130378	0.172414	0.613815	1
GO:0097502	mannosylation	0.00180192	5.72829	8	1.39658	0.00251651	0.219385	1	31	5.55667	8	1.43971	0.00208605	0.258064	0.178413	0.776937
GO:0043370	regulation of CD4-positive, alpha-beta T cell differentiation	0.00403106	12.8148	16	1.24856	0.00503303	0.219863	1	39	6.99065	12	1.71658	0.00312907	0.307692	0.0359036	0.410103
GO:0042256	mature ribosome assembly	0.000276604	0.879325	2	2.27447	0.000629129	0.219955	1	6	1.07549	2	1.85963	0.000521512	0.333333	0.293752	0.948327
GO:0030149	sphingolipid catabolic process	0.000753166	2.39432	4	1.67062	0.00125826	0.220042	1	19	3.4057	3	0.880876	0.000782269	0.157895	0.688179	1
GO:1903147	negative regulation of mitophagy	0.000507559	1.61353	3	1.85928	0.000943693	0.220119	1	9	1.61323	3	1.85963	0.000782269	0.333333	0.208565	0.847767
GO:0051436	negative regulation of ubiquitin-protein ligase activity involved in mitotic cell cycle	7.82527e-05	0.248765	1	4.01985	0.000314564	0.220245	1	2	0.358495	1	2.78944	0.000260756	0.5	0.326372	0.948327
GO:0016062	adaptation of rhodopsin mediated signaling	7.8309e-05	0.248944	1	4.01696	0.000314564	0.220384	1	2	0.358495	1	2.78944	0.000260756	0.5	0.326372	0.948327
GO:0060699	regulation of endoribonuclease activity	7.84042e-05	0.249247	1	4.01209	0.000314564	0.22062	1	3	0.537743	1	1.85963	0.000260756	0.333333	0.44713	1
GO:0072095	regulation of branch elongation involved in ureteric bud branching	0.000277717	0.882861	2	2.26536	0.000629129	0.221247	1	4	0.71699	2	2.78944	0.000521512	0.5	0.149786	0.776937
GO:0019438	aromatic compound biosynthetic process	0.202624	644.14	662	1.02773	0.208242	0.221303	1	2377	426.071	585	1.37301	0.152542	0.246109	2.23009e-18	6.08164e-16
GO:0090148	membrane fission	0.000756018	2.40338	4	1.66432	0.00125826	0.221937	1	10	1.79248	4	2.23155	0.00104302	0.4	0.0871764	0.624426
GO:0051562	negative regulation of mitochondrial calcium ion concentration	7.89885e-05	0.251104	1	3.98241	0.000314564	0.222067	1	2	0.358495	1	2.78944	0.000260756	0.5	0.326372	0.948327
GO:0061158	3'-UTR-mediated mRNA destabilization	0.00153915	4.89295	7	1.43063	0.00220195	0.222214	1	13	2.33022	5	2.14572	0.00130378	0.384615	0.0669568	0.572417
GO:0045005	DNA-dependent DNA replication maintenance of fidelity	0.00263329	8.37124	11	1.31402	0.00346021	0.222358	1	31	5.55667	10	1.79964	0.00260756	0.322581	0.039099	0.422644
GO:0097692	histone H3-K4 monomethylation	7.92023e-05	0.251784	1	3.97166	0.000314564	0.222595	1	1	0.179248	1	5.57888	0.000260756	1	0.179248	0.776937
GO:0006950	response to stress	0.209511	666.035	684	1.02697	0.215162	0.222758	1	2953	529.318	622	1.1751	0.16219	0.210633	1.40852e-06	0.00011819
GO:0002082	regulation of oxidative phosphorylation	0.000757339	2.40758	4	1.66142	0.00125826	0.222816	1	19	3.4057	4	1.1745	0.00104302	0.210526	0.451455	1
GO:0034380	high-density lipoprotein particle assembly	0.000279129	0.887352	2	2.2539	0.000629129	0.222887	1	8	1.43398	2	1.39472	0.000521512	0.25	0.434326	1
GO:0033026	negative regulation of mast cell apoptotic process	0.000279304	0.887909	2	2.25248	0.000629129	0.223091	1	4	0.71699	1	1.39472	0.000260756	0.25	0.546244	1
GO:0070231	T cell apoptotic process	0.00127491	4.05293	6	1.48041	0.00188739	0.223101	1	15	2.68871	5	1.85963	0.00130378	0.333333	0.114995	0.72719
GO:0071287	cellular response to manganese ion	0.000279352	0.888061	2	2.2521	0.000629129	0.223146	1	7	1.25473	2	1.59397	0.000521512	0.285714	0.365561	1
GO:0045591	positive regulation of regulatory T cell differentiation	0.00101374	3.22267	5	1.55151	0.00157282	0.223366	1	13	2.33022	2	0.858289	0.000521512	0.153846	0.70565	1
GO:0032782	bile acid secretion	0.000279585	0.888801	2	2.25022	0.000629129	0.223417	1	6	1.07549	2	1.85963	0.000521512	0.333333	0.293752	0.948327
GO:0036228	protein targeting to nuclear inner membrane	7.95649e-05	0.252937	1	3.95356	0.000314564	0.223491	1	2	0.358495	1	2.78944	0.000260756	0.5	0.326372	0.948327
GO:0008053	mitochondrial fusion	0.00127614	4.05685	6	1.47898	0.00188739	0.223722	1	21	3.7642	5	1.3283	0.00130378	0.238095	0.319738	0.948327
GO:0048505	regulation of timing of cell differentiation	0.00236038	7.50366	10	1.33268	0.00314564	0.223808	1	13	2.33022	6	2.57487	0.00156454	0.461539	0.0179451	0.29108
GO:0043651	linoleic acid metabolic process	0.000280129	0.890531	2	2.24585	0.000629129	0.224049	1	10	1.79248	1	0.557888	0.000260756	0.1	0.861349	1
GO:1901298	regulation of hydrogen peroxide-mediated programmed cell death	0.00101543	3.22805	5	1.54892	0.00157282	0.224331	1	10	1.79248	4	2.23155	0.00104302	0.4	0.0871764	0.624426
GO:0019367	fatty acid elongation, saturated fatty acid	0.000512991	1.6308	3	1.83959	0.000943693	0.224606	1	7	1.25473	3	2.39095	0.000782269	0.428571	0.114227	0.72719
GO:0034625	fatty acid elongation, monounsaturated fatty acid	0.000512991	1.6308	3	1.83959	0.000943693	0.224606	1	7	1.25473	3	2.39095	0.000782269	0.428571	0.114227	0.72719
GO:0034626	fatty acid elongation, polyunsaturated fatty acid	0.000512991	1.6308	3	1.83959	0.000943693	0.224606	1	7	1.25473	3	2.39095	0.000782269	0.428571	0.114227	0.72719
GO:0006097	glyoxylate cycle	8.00801e-05	0.254574	1	3.92812	0.000314564	0.224762	1	2	0.358495	1	2.78944	0.000260756	0.5	0.326372	0.948327
GO:0032367	intracellular cholesterol transport	0.000761174	2.41977	4	1.65305	0.00125826	0.225373	1	10	1.79248	4	2.23155	0.00104302	0.4	0.0871764	0.624426
GO:0046060	dATP metabolic process	0.000281346	0.894399	2	2.23614	0.000629129	0.225463	1	4	0.71699	2	2.78944	0.000521512	0.5	0.149786	0.776937
GO:0043950	positive regulation of cAMP-mediated signaling	0.00128	4.06912	6	1.47452	0.00188739	0.22567	1	13	2.33022	4	1.71658	0.00104302	0.307692	0.191707	0.80976
GO:0048305	immunoglobulin secretion	0.000514673	1.63614	3	1.83358	0.000943693	0.225999	1	7	1.25473	2	1.59397	0.000521512	0.285714	0.365561	1
GO:0019303	D-ribose catabolic process	8.09023e-05	0.257188	1	3.8882	0.000314564	0.226786	1	2	0.358495	1	2.78944	0.000260756	0.5	0.326372	0.948327
GO:0090521	glomerular visceral epithelial cell migration	0.000282644	0.898524	2	2.22587	0.000629129	0.226972	1	4	0.71699	2	2.78944	0.000521512	0.5	0.149786	0.776937
GO:0042789	mRNA transcription from RNA polymerase II promoter	0.000764369	2.42993	4	1.64614	0.00125826	0.22751	1	18	3.22646	4	1.23975	0.00104302	0.222222	0.407916	1
GO:0045943	positive regulation of transcription from RNA polymerase I promoter	0.00102129	3.24669	5	1.54003	0.00157282	0.22768	1	21	3.7642	5	1.3283	0.00130378	0.238095	0.319738	0.948327
GO:0044802	single-organism membrane organization	0.0553461	175.945	186	1.05715	0.058509	0.227733	1	657	117.766	165	1.40109	0.0430248	0.251142	1.8013e-06	0.000146453
GO:0090307	mitotic spindle assembly	0.00209561	6.66194	9	1.35096	0.00283108	0.227843	1	38	6.8114	9	1.32131	0.00234681	0.236842	0.230536	0.883553
GO:0097190	apoptotic signaling pathway	0.0212395	67.5203	74	1.09597	0.0232778	0.228227	1	280	50.1893	64	1.27517	0.0166884	0.228571	0.0207031	0.308169
GO:0035907	dorsal aorta development	0.000765569	2.43375	4	1.64356	0.00125826	0.228314	1	10	1.79248	2	1.11578	0.000521512	0.2	0.558388	1
GO:0060842	arterial endothelial cell differentiation	0.00076595	2.43496	4	1.64274	0.00125826	0.228569	1	6	1.07549	2	1.85963	0.000521512	0.333333	0.293752	0.948327
GO:0071451	cellular response to superoxide	0.000766272	2.43598	4	1.64205	0.00125826	0.228785	1	15	2.68871	4	1.4877	0.00104302	0.266667	0.275456	0.948327
GO:0048210	Golgi vesicle fusion to target membrane	8.17816e-05	0.259984	1	3.84639	0.000314564	0.228944	1	2	0.358495	1	2.78944	0.000260756	0.5	0.326372	0.948327
GO:0042994	cytoplasmic sequestering of transcription factor	0.000518484	1.64826	3	1.8201	0.000943693	0.229162	1	12	2.15097	3	1.39472	0.000782269	0.25	0.367514	1
GO:0032417	positive regulation of sodium:proton antiporter activity	0.000518979	1.64983	3	1.81837	0.000943693	0.229573	1	4	0.71699	1	1.39472	0.000260756	0.25	0.546244	1
GO:0038202	TORC1 signaling	0.000519	1.6499	3	1.81829	0.000943693	0.22959	1	8	1.43398	3	2.09208	0.000782269	0.375	0.159269	0.776937
GO:0010847	regulation of chromatin assembly	8.21012e-05	0.261	1	3.83142	0.000314564	0.229727	1	4	0.71699	1	1.39472	0.000260756	0.25	0.546244	1
GO:0006220	pyrimidine nucleotide metabolic process	0.00210052	6.67756	9	1.3478	0.00283108	0.229769	1	36	6.45291	8	1.23975	0.00208605	0.222222	0.311489	0.948327
GO:0039003	pronephric field specification	0.000285438	0.907406	2	2.20408	0.000629129	0.230224	1	2	0.358495	1	2.78944	0.000260756	0.5	0.326372	0.948327
GO:0072305	negative regulation of mesenchymal cell apoptotic process involved in metanephric nephron morphogenesis	0.000285438	0.907406	2	2.20408	0.000629129	0.230224	1	2	0.358495	1	2.78944	0.000260756	0.5	0.326372	0.948327
GO:1900215	negative regulation of apoptotic process involved in metanephric collecting duct development	0.000285438	0.907406	2	2.20408	0.000629129	0.230224	1	2	0.358495	1	2.78944	0.000260756	0.5	0.326372	0.948327
GO:1900218	negative regulation of apoptotic process involved in metanephric nephron tubule development	0.000285438	0.907406	2	2.20408	0.000629129	0.230224	1	2	0.358495	1	2.78944	0.000260756	0.5	0.326372	0.948327
GO:2000594	positive regulation of metanephric DCT cell differentiation	0.000285438	0.907406	2	2.20408	0.000629129	0.230224	1	2	0.358495	1	2.78944	0.000260756	0.5	0.326372	0.948327
GO:0038002	endocrine signaling	8.23237e-05	0.261707	1	3.82107	0.000314564	0.230272	1	1	0.179248	1	5.57888	0.000260756	1	0.179248	0.776937
GO:0030449	regulation of complement activation	0.0010267	3.26388	5	1.53192	0.00157282	0.230785	1	14	2.50947	4	1.59397	0.00104302	0.285714	0.232667	0.883553
GO:0008298	intracellular mRNA localization	0.000520509	1.6547	3	1.81302	0.000943693	0.230845	1	10	1.79248	2	1.11578	0.000521512	0.2	0.558388	1
GO:0035621	ER to Golgi ceramide transport	8.26598e-05	0.262776	1	3.80553	0.000314564	0.231094	1	2	0.358495	1	2.78944	0.000260756	0.5	0.326372	0.948327
GO:0051344	negative regulation of cyclic-nucleotide phosphodiesterase activity	8.27603e-05	0.263095	1	3.80091	0.000314564	0.23134	1	2	0.358495	1	2.78944	0.000260756	0.5	0.326372	0.948327
GO:0010039	response to iron ion	0.00238132	7.5702	10	1.32097	0.00314564	0.231484	1	32	5.73592	9	1.56906	0.00234681	0.28125	0.104996	0.707357
GO:0019046	release from viral latency	8.286e-05	0.263412	1	3.79634	0.000314564	0.231583	1	3	0.537743	1	1.85963	0.000260756	0.333333	0.44713	1
GO:0008334	histone mRNA metabolic process	0.000770514	2.44946	4	1.63301	0.00125826	0.231633	1	16	2.86796	4	1.39472	0.00104302	0.25	0.31936	0.948327
GO:0071482	cellular response to light stimulus	0.00667437	21.2178	25	1.17826	0.00786411	0.231833	1	90	16.1323	23	1.42571	0.00599739	0.255556	0.0441776	0.44043
GO:0006499	N-terminal protein myristoylation	0.000287471	0.91387	2	2.1885	0.000629129	0.232592	1	4	0.71699	2	2.78944	0.000521512	0.5	0.149786	0.776937
GO:0097210	response to gonadotropin-releasing hormone	0.000522686	1.66162	3	1.80547	0.000943693	0.232658	1	8	1.43398	2	1.39472	0.000521512	0.25	0.434326	1
GO:0036492	eiF2alpha phosphorylation in response to endoplasmic reticulum stress	8.34689e-05	0.265348	1	3.76864	0.000314564	0.233069	1	2	0.358495	1	2.78944	0.000260756	0.5	0.326372	0.948327
GO:0003159	morphogenesis of an endothelium	0.00210947	6.70601	9	1.34208	0.00283108	0.233292	1	16	2.86796	5	1.7434	0.00130378	0.3125	0.143747	0.776937
GO:0034502	protein localization to chromosome	0.0032272	10.2593	13	1.26715	0.00408934	0.233351	1	55	9.85861	13	1.31864	0.00338983	0.236364	0.174567	0.776937
GO:0034427	nuclear-transcribed mRNA catabolic process, exonucleolytic, 3'-5'	0.000288184	0.916136	2	2.18308	0.000629129	0.233423	1	10	1.79248	2	1.11578	0.000521512	0.2	0.558388	1
GO:2001206	positive regulation of osteoclast development	0.000288523	0.917214	2	2.18052	0.000629129	0.233818	1	4	0.71699	1	1.39472	0.000260756	0.25	0.546244	1
GO:0032366	intracellular sterol transport	0.0007739	2.46023	4	1.62586	0.00125826	0.233913	1	11	1.97172	4	2.02868	0.00104302	0.363636	0.11825	0.731747
GO:0034050	host programmed cell death induced by symbiont	8.38447e-05	0.266542	1	3.75175	0.000314564	0.233985	1	1	0.179248	1	5.57888	0.000260756	1	0.179248	0.776937
GO:0035409	histone H3-Y41 phosphorylation	8.38447e-05	0.266542	1	3.75175	0.000314564	0.233985	1	1	0.179248	1	5.57888	0.000260756	1	0.179248	0.776937
GO:0051127	positive regulation of actin nucleation	0.000774101	2.46087	4	1.62544	0.00125826	0.234048	1	13	2.33022	3	1.28743	0.000782269	0.230769	0.420256	1
GO:0007023	post-chaperonin tubulin folding pathway	0.00028911	0.919082	2	2.17608	0.000629129	0.234503	1	4	0.71699	2	2.78944	0.000521512	0.5	0.149786	0.776937
GO:0036516	chemoattraction of dopaminergic neuron axon	8.40585e-05	0.267222	1	3.74221	0.000314564	0.234505	1	1	0.179248	1	5.57888	0.000260756	1	0.179248	0.776937
GO:0072060	outer medullary collecting duct development	8.40585e-05	0.267222	1	3.74221	0.000314564	0.234505	1	1	0.179248	1	5.57888	0.000260756	1	0.179248	0.776937
GO:0098886	modification of dendritic spine	8.40891e-05	0.267319	1	3.74085	0.000314564	0.23458	1	2	0.358495	1	2.78944	0.000260756	0.5	0.326372	0.948327
GO:0006817	phosphate ion transport	0.00103341	3.2852	5	1.52198	0.00157282	0.23465	1	20	3.58495	4	1.11578	0.00104302	0.2	0.493892	1
GO:0019287	isopentenyl diphosphate biosynthetic process, mevalonate pathway	8.42258e-05	0.267754	1	3.73477	0.000314564	0.234912	1	3	0.537743	1	1.85963	0.000260756	0.333333	0.44713	1
GO:0072332	intrinsic apoptotic signaling pathway by p53 class mediator	0.0046591	14.8113	18	1.21529	0.00566216	0.234933	1	57	10.2171	16	1.566	0.0041721	0.280702	0.0392067	0.422644
GO:0043414	macromolecule methylation	0.0158841	50.4956	56	1.10901	0.0176156	0.235333	1	211	37.8212	50	1.32201	0.0130378	0.236967	0.0201545	0.303244
GO:0099515	actin filament-based transport	0.000526292	1.67308	3	1.7931	0.000943693	0.235666	1	9	1.61323	2	1.23975	0.000521512	0.222222	0.498829	1
GO:0070227	lymphocyte apoptotic process	0.00239271	7.60641	10	1.31468	0.00314564	0.235702	1	20	3.58495	8	2.23155	0.00208605	0.4	0.0172343	0.283058
GO:0021813	cell-cell adhesion involved in neuronal-glial interactions involved in cerebral cortex radial glia guided migration	0.000526424	1.6735	3	1.79265	0.000943693	0.235776	1	1	0.179248	1	5.57888	0.000260756	1	0.179248	0.776937
GO:0070055	mRNA endonucleolytic cleavage involved in unfolded protein response	8.46632e-05	0.269144	1	3.71548	0.000314564	0.235976	1	1	0.179248	1	5.57888	0.000260756	1	0.179248	0.776937
GO:1990579	peptidyl-serine trans-autophosphorylation	8.46632e-05	0.269144	1	3.71548	0.000314564	0.235976	1	1	0.179248	1	5.57888	0.000260756	1	0.179248	0.776937
GO:0002524	hypersensitivity	0.000526873	1.67493	3	1.79112	0.000943693	0.236151	1	4	0.71699	1	1.39472	0.000260756	0.25	0.546244	1
GO:0060347	heart trabecula formation	0.00130075	4.13509	6	1.451	0.00188739	0.236232	1	15	2.68871	5	1.85963	0.00130378	0.333333	0.114995	0.72719
GO:0006032	chitin catabolic process	0.000290655	0.923993	2	2.16452	0.000629129	0.236304	1	9	1.61323	2	1.23975	0.000521512	0.222222	0.498829	1
GO:0034340	response to type I interferon	0.000527106	1.67567	3	1.79033	0.000943693	0.236346	1	15	2.68871	2	0.74385	0.000521512	0.133333	0.779194	1
GO:0071033	nuclear retention of pre-mRNA at the site of transcription	0.000290949	0.924926	2	2.16233	0.000629129	0.236646	1	5	0.896237	1	1.11578	0.000260756	0.2	0.627594	1
GO:0010042	response to manganese ion	0.000778197	2.47389	4	1.61689	0.00125826	0.236813	1	14	2.50947	4	1.59397	0.00104302	0.285714	0.232667	0.883553
GO:0034728	nucleosome organization	0.00757721	24.0879	28	1.16241	0.0088078	0.237193	1	139	24.9154	28	1.1238	0.00730117	0.201439	0.277944	0.948327
GO:0000086	G2/M transition of mitotic cell cycle	0.00295704	9.40044	12	1.27654	0.00377477	0.237228	1	35	6.27366	9	1.43457	0.00234681	0.257143	0.161931	0.776937
GO:0090399	replicative senescence	0.00077934	2.47752	4	1.61452	0.00125826	0.237586	1	9	1.61323	4	2.4795	0.00104302	0.444444	0.0606775	0.538027
GO:0007032	endosome organization	0.00267841	8.51467	11	1.29189	0.00346021	0.238039	1	45	8.06614	9	1.11578	0.00234681	0.2	0.417173	1
GO:0090290	positive regulation of osteoclast proliferation	8.58707e-05	0.272983	1	3.66323	0.000314564	0.238903	1	3	0.537743	1	1.85963	0.000260756	0.333333	0.44713	1
GO:0072366	regulation of cellular ketone metabolic process by positive regulation of transcription from RNA polymerase II promoter	8.59765e-05	0.273319	1	3.65873	0.000314564	0.239159	1	1	0.179248	1	5.57888	0.000260756	1	0.179248	0.776937
GO:0030262	apoptotic nuclear changes	0.000781926	2.48574	4	1.60918	0.00125826	0.239338	1	17	3.04721	4	1.31268	0.00104302	0.235294	0.363711	1
GO:0043489	RNA stabilization	0.00268346	8.53071	11	1.28946	0.00346021	0.239818	1	39	6.99065	11	1.57353	0.00286832	0.282051	0.0766114	0.613735
GO:0007008	outer mitochondrial membrane organization	0.000531312	1.68904	3	1.77616	0.000943693	0.239865	1	7	1.25473	3	2.39095	0.000782269	0.428571	0.114227	0.72719
[truncated: 11,091 more rows]

## Sheet: HMM-allPeaks-downsamp
ID	name	Binom_Genome_Fraction	Binom_Expected	Binom_Observed_Region_Hits	Binom_Fold_Enrichment	Binom_Region_Set_Coverage	Binom_Raw_PValue	Binom_Adjp_BH	Hyper_Total_Genes	Hyper_Expected	Hyper_Observed_Gene_Hits	Hyper_Fold_Enrichment	Hyper_Gene_Set_Coverage	Hyper_Term_Gene_Coverage	Hyper_Raw_PValue	Hyper_Adjp_BH
GO:0035305	negative regulation of dephosphorylation	0.00773407	1.7711	36	20.3263	0.157205	2.96244e-35	3.87784e-31	88	0.888432	2	2.25116	0.00925926	0.0227273	0.222984	1
GO:0010923	negative regulation of phosphatase activity	0.00720923	1.65091	35	21.2004	0.152838	6.66913e-35	4.36494e-31	78	0.787474	1	1.26988	0.00462963	0.0128205	0.547474	1
GO:0010921	regulation of phosphatase activity	0.0129622	2.96833	35	11.7911	0.152838	1.84708e-26	8.05944e-23	118	1.19131	1	0.839415	0.00462963	0.00847458	0.699006	1
GO:0035303	regulation of dephosphorylation	0.0151886	3.47819	36	10.3502	0.157205	2.56948e-25	8.40863e-22	152	1.53456	2	1.3033	0.00925926	0.0131579	0.455195	1
GO:0051346	negative regulation of hydrolase activity	0.0313556	7.18043	37	5.15289	0.161572	4.20126e-16	1.09989e-12	439	4.43206	3	0.676886	0.0138889	0.00683371	0.822999	1
GO:0045936	negative regulation of phosphate metabolic process	0.058909	13.4902	38	2.81687	0.165939	8.50629e-09	1.85579e-05	573	5.7849	4	0.691455	0.0185185	0.0069808	0.833666	1
GO:0043086	negative regulation of catalytic activity	0.0637393	14.5963	38	2.6034	0.165939	6.60617e-08	0.000123535	802	8.09685	4	0.49402	0.0185185	0.00498753	0.963538	1
GO:0030187	melatonin biosynthetic process	0.00010963	0.0251053	3	119.497	0.0131004	2.55487e-06	0.00418041	2	0.0201916	1	49.5255	0.00462963	0.5	0.0200902	1
GO:0035019	somatic stem cell population maintenance	0.00774544	1.77371	10	5.63792	0.0436681	1.4966e-05	0.0217672	49	0.494695	2	4.04289	0.00925926	0.0408163	0.0876412	1
GO:2000019	negative regulation of male gonad development	0.000209139	0.0478928	3	62.6399	0.0131004	1.7441e-05	0.0228302	2	0.0201916	1	49.5255	0.00462963	0.5	0.0200902	1
GO:0044092	negative regulation of molecular function	0.0918592	21.0358	40	1.90152	0.174673	6.15659e-05	0.0732634	1087	10.9741	5	0.455616	0.0231481	0.00459982	0.986759	1
GO:0051336	regulation of hydrolase activity	0.102365	23.4416	43	1.83435	0.187773	7.11088e-05	0.0775678	1141	11.5193	8	0.694485	0.037037	0.00701139	0.894961	1
GO:0098727	maintenance of cell number	0.0178677	4.09171	14	3.42155	0.0611354	7.84622e-05	0.0790054	141	1.42351	4	2.80995	0.0185185	0.0283688	0.0548828	1
GO:0042435	indole-containing compound biosynthetic process	0.000398633	0.091287	3	32.8634	0.0131004	0.000116972	0.109369	6	0.0605749	1	16.5085	0.00462963	0.166667	0.0590732	1
GO:0038158	granulocyte colony-stimulating factor signaling pathway	9.36825e-05	0.0214533	2	93.2258	0.00873362	0.000225895	0.197131	3	0.0302875	1	33.017	0.00462963	0.333333	0.0299841	1
GO:0036333	hepatocyte homeostasis	0.000138882	0.0318039	2	62.8853	0.00873362	0.000493078	0.37967	2	0.0201916	1	49.5255	0.00462963	0.5	0.0200902	1
GO:1904772	response to tetrachloromethane	0.000138882	0.0318039	2	62.8853	0.00873362	0.000493078	0.37967	2	0.0201916	1	49.5255	0.00462963	0.5	0.0200902	1
GO:0043519	regulation of myosin II filament organization	2.40752e-06	0.000551322	1	1813.82	0.00436681	0.000551171	0.400824	1	0.0100958	1	99.0509	0.00462963	1	0.0100958	1
GO:0019827	stem cell population maintenance	0.0169058	3.87143	12	3.09963	0.0524017	0.000605571	0.417207	137	1.38313	3	2.169	0.0138889	0.0218978	0.161198	1
GO:0002474	antigen processing and presentation of peptide antigen via MHC class I	0.000752056	0.172221	3	17.4195	0.0131004	0.000740041	0.484357	38	0.383641	2	5.21321	0.00925926	0.0526316	0.0562513	1
GO:0006540	glutamate decarboxylation to succinate	0.000196711	0.0450468	2	44.3982	0.00873362	0.000980602	0.611242	2	0.0201916	1	49.5255	0.00462963	0.5	0.0200902	1
GO:0019885	antigen processing and presentation of endogenous peptide antigen via MHC class I	0.0002023	0.0463267	2	43.1716	0.00873362	0.00103624	0.616563	7	0.0706707	1	14.1501	0.00462963	0.142857	0.0685753	1
GO:0035372	protein localization to microtubule	0.000867786	0.198723	3	15.0964	0.0131004	0.00111506	0.628409	10	0.100958	1	9.90509	0.00462963	0.1	0.0965122	1
GO:0002483	antigen processing and presentation of endogenous peptide antigen	0.000213496	0.0488905	2	40.9077	0.00873362	0.00115216	0.628409	9	0.0908623	1	11.0057	0.00462963	0.111111	0.0872938	1
GO:0009597	detection of virus	0.000219499	0.0502652	2	39.789	0.00873362	0.00121677	0.637098	4	0.0403833	2	49.5255	0.00925926	0.5	0.000600661	0.719018
GO:0006457	protein folding	0.00703005	1.60988	7	4.34814	0.0305677	0.00130929	0.659175	160	1.61533	5	3.09534	0.0231481	0.03125	0.0233618	1
GO:0072383	plus-end-directed vesicle transport along microtubule	0.000236926	0.054256	2	36.8623	0.00873362	0.00141393	0.667185	4	0.0403833	1	24.7627	0.00462963	0.25	0.0397786	1
GO:0034080	CENP-A containing nucleosome assembly	0.00023805	0.0545134	2	36.6882	0.00873362	0.00142713	0.667185	5	0.0504791	1	19.8102	0.00462963	0.2	0.0494746	1
GO:0000056	ribosomal small subunit export from nucleus	0.000272325	0.0623624	2	32.0706	0.00873362	0.00185807	0.818884	6	0.0605749	1	16.5085	0.00462963	0.166667	0.0590732	1
GO:0061077	chaperone-mediated protein folding	0.00223781	0.512459	4	7.8055	0.0174673	0.00187674	0.818884	62	0.625941	2	3.19519	0.00925926	0.0322581	0.129686	1
GO:1901098	positive regulation of autophagosome maturation	0.000284175	0.065076	2	30.7333	0.00873362	0.00201968	0.852826	7	0.0706707	1	14.1501	0.00462963	0.142857	0.0685753	1
GO:0006658	phosphatidylserine metabolic process	0.000303831	0.0695773	2	28.745	0.00873362	0.00230192	0.928234	9	0.0908623	2	22.0113	0.00925926	0.222222	0.00348577	1
GO:0036399	TCR signalosome assembly	1.02306e-05	0.00234282	1	426.837	0.00436681	0.00234009	0.928234	1	0.0100958	1	99.0509	0.00462963	1	0.0100958	1
GO:0015866	ADP transport	0.000332178	0.0760688	2	26.292	0.00873362	0.00273979	1	9	0.0908623	1	11.0057	0.00462963	0.111111	0.0872938	1
GO:1901096	regulation of autophagosome maturation	0.000333877	0.0764579	2	26.1582	0.00873362	0.00276718	1	11	0.111054	1	9.00463	0.00462963	0.0909091	0.105638	1
GO:0098532	histone H3-K27 trimethylation	0.000342656	0.0784683	2	25.488	0.00873362	0.00291077	1	7	0.0706707	1	14.1501	0.00462963	0.142857	0.0685753	1
GO:0015825	L-serine transport	0.000372467	0.0852949	2	23.4481	0.00873362	0.00342388	1	8	0.0807665	2	24.7627	0.00925926	0.25	0.00272926	1
GO:0032329	serine transport	0.000375582	0.0860083	2	23.2536	0.00873362	0.00347977	1	9	0.0908623	2	22.0113	0.00925926	0.222222	0.00348577	1
GO:0031055	chromatin remodeling at centromere	0.000382563	0.087607	2	22.8292	0.00873362	0.00360655	1	9	0.0908623	1	11.0057	0.00462963	0.111111	0.0872938	1
GO:0048264	determination of ventral identity	1.94143e-05	0.00444587	1	224.928	0.00436681	0.00443604	1	1	0.0100958	1	99.0509	0.00462963	1	0.0100958	1
GO:0000055	ribosomal large subunit export from nucleus	0.000430013	0.0984731	2	20.3101	0.00873362	0.00452432	1	9	0.0908623	1	11.0057	0.00462963	0.111111	0.0872938	1
GO:0070314	G1 to G0 transition	0.000437681	0.100229	2	19.9543	0.00873362	0.00468171	1	7	0.0706707	1	14.1501	0.00462963	0.142857	0.0685753	1
GO:0034508	centromere complex assembly	0.00145991	0.33432	3	8.97345	0.0131004	0.00480836	1	21	0.212012	2	9.43342	0.00925926	0.0952381	0.0187801	1
GO:0019883	antigen processing and presentation of endogenous antigen	0.000476462	0.10911	2	18.3302	0.00873362	0.00551593	1	11	0.111054	1	9.00463	0.00462963	0.0909091	0.105638	1
GO:1901264	carbohydrate derivative transport	0.00308962	0.707524	4	5.65352	0.0174673	0.00586683	1	50	0.504791	3	5.94306	0.0138889	0.06	0.0140402	1
GO:1903237	negative regulation of leukocyte tethering or rolling	0.000515283	0.118	2	16.9492	0.00873362	0.00641395	1	3	0.0302875	1	33.017	0.00462963	0.333333	0.0299841	1
GO:0048002	antigen processing and presentation of peptide antigen	0.00162288	0.37164	3	8.07232	0.0131004	0.00642812	1	55	0.55527	2	3.60185	0.00925926	0.0363636	0.106491	1
GO:0006536	glutamate metabolic process	0.00165567	0.379148	3	7.91248	0.0131004	0.00678846	1	26	0.262491	2	7.6193	0.00925926	0.0769231	0.0281244	1
GO:1902605	heterotrimeric G-protein complex assembly	3.2599e-05	0.00746516	1	133.956	0.00436681	0.00743749	1	1	0.0100958	1	99.0509	0.00462963	1	0.0100958	1
GO:0008049	male courtship behavior	3.51901e-05	0.00805852	1	124.092	0.00436681	0.00802628	1	1	0.0100958	1	99.0509	0.00462963	1	0.0100958	1
GO:0046479	glycosphingolipid catabolic process	0.000582094	0.133299	2	15.0038	0.00873362	0.0081035	1	12	0.12115	2	16.5085	0.00925926	0.166667	0.00626438	1
GO:0014834	skeletal muscle satellite cell maintenance involved in skeletal muscle regeneration	0.000582434	0.133377	2	14.9951	0.00873362	0.00811256	1	5	0.0504791	1	19.8102	0.00462963	0.2	0.0494746	1
GO:1903236	regulation of leukocyte tethering or rolling	0.000589159	0.134917	2	14.8239	0.00873362	0.00829265	1	6	0.0605749	1	16.5085	0.00462963	0.166667	0.0590732	1
GO:0019377	glycolipid catabolic process	0.000606107	0.138798	2	14.4094	0.00873362	0.00875435	1	13	0.131246	2	15.2386	0.00925926	0.153846	0.00735439	1
GO:0046514	ceramide catabolic process	0.000617744	0.141463	2	14.1379	0.00873362	0.00907793	1	14	0.141341	2	14.1501	0.00925926	0.142857	0.00852341	1
GO:1905037	autophagosome organization	0.00351976	0.806025	4	4.96262	0.0174673	0.00916242	1	59	0.595653	3	5.03649	0.0138889	0.0508475	0.0218049	1
GO:0007033	vacuole organization	0.00788749	1.80624	6	3.32183	0.0262009	0.0102108	1	129	1.30236	5	3.83918	0.0231481	0.0387597	0.0100407	1
GO:0097011	cellular response to granulocyte macrophage colony-stimulating factor stimulus	0.000658152	0.150717	2	13.2699	0.00873362	0.0102423	1	12	0.12115	1	8.25424	0.00462963	0.0833333	0.114672	1
GO:0031323	regulation of cellular metabolic process	0.424007	97.0976	115	1.18437	0.502183	0.0102805	1	5784	58.3942	79	1.35287	0.365741	0.0136584	0.00129134	1
GO:0006538	glutamate catabolic process	0.00066681	0.152699	2	13.0976	0.00873362	0.0104999	1	5	0.0504791	1	19.8102	0.00462963	0.2	0.0494746	1
GO:0015739	sialic acid transport	4.67684e-05	0.0107099	1	93.3711	0.00436681	0.0106531	1	1	0.0100958	1	99.0509	0.00462963	1	0.0100958	1
GO:0019915	lipid storage	0.00208232	0.476853	3	6.29125	0.0131004	0.0125815	1	32	0.323066	3	9.28602	0.0138889	0.09375	0.00405633	1
GO:0097012	response to granulocyte macrophage colony-stimulating factor	0.000741996	0.169917	2	11.7704	0.00873362	0.0128561	1	13	0.131246	1	7.6193	0.00462963	0.0769231	0.123615	1
GO:0030149	sphingolipid catabolic process	0.000753166	0.172475	2	11.5959	0.00873362	0.013224	1	19	0.191821	2	10.4264	0.00925926	0.105263	0.0154955	1
GO:0043969	histone H2B acetylation	5.83127e-05	0.0133536	1	74.8862	0.00436681	0.0132652	1	1	0.0100958	1	99.0509	0.00462963	1	0.0100958	1
GO:0034244	negative regulation of transcription elongation from RNA polymerase II promoter	0.000764755	0.175129	2	11.4202	0.00873362	0.0136105	1	12	0.12115	1	8.25424	0.00462963	0.0833333	0.114672	1
GO:0015867	ATP transport	0.000769939	0.176316	2	11.3433	0.00873362	0.013785	1	11	0.111054	1	9.00463	0.00462963	0.0909091	0.105638	1
GO:0006575	cellular modified amino acid metabolic process	0.00843551	1.93173	6	3.10602	0.0262009	0.0138045	1	131	1.32255	6	4.53668	0.0277778	0.0458015	0.00216807	1
GO:0047496	vesicle transport along microtubule	0.00217331	0.497689	3	6.02787	0.0131004	0.01409	1	33	0.333162	2	6.00309	0.00925926	0.0606061	0.043646	1
GO:0061084	negative regulation of protein refolding	6.22231e-05	0.0142491	1	70.1799	0.00436681	0.0141485	1	3	0.0302875	1	33.017	0.00462963	0.333333	0.0299841	1
GO:0070734	histone H3-K27 methylation	0.000803904	0.184094	2	10.864	0.00873362	0.0149521	1	13	0.131246	1	7.6193	0.00462963	0.0769231	0.123615	1
GO:0031468	nuclear envelope reassembly	0.000804216	0.184165	2	10.8598	0.00873362	0.014963	1	10	0.100958	1	9.90509	0.00462963	0.1	0.0965122	1
GO:0001812	positive regulation of type I hypersensitivity	7.68756e-05	0.0176045	1	56.8036	0.00436681	0.0174511	1	4	0.0403833	1	24.7627	0.00462963	0.25	0.0397786	1
GO:0006336	DNA replication-independent nucleosome assembly	0.00089195	0.204256	2	9.79161	0.00873362	0.0181668	1	30	0.302874	1	3.3017	0.00462963	0.0333333	0.262597	1
GO:0042430	indole-containing compound metabolic process	0.00243021	0.556519	3	5.39065	0.0131004	0.018882	1	22	0.222108	1	4.50232	0.00462963	0.0454546	0.200163	1
GO:0043649	dicarboxylic acid catabolic process	0.00091753	0.210114	2	9.51863	0.00873362	0.0191508	1	12	0.12115	1	8.25424	0.00462963	0.0833333	0.114672	1
GO:0031017	exocrine pancreas development	0.000921581	0.211042	2	9.47678	0.00873362	0.0193086	1	10	0.100958	1	9.90509	0.00462963	0.1	0.0965122	1
GO:2000016	negative regulation of determination of dorsal identity	8.67708e-05	0.0198705	1	50.3258	0.00436681	0.0196752	1	3	0.0302875	1	33.017	0.00462963	0.333333	0.0299841	1
GO:0019222	regulation of metabolic process	0.445343	101.984	118	1.15705	0.515284	0.0198107	1	6108	61.6653	84	1.36219	0.388889	0.0137525	0.000641167	0.719018
GO:0034724	DNA replication-independent nucleosome organization	0.000946725	0.2168	2	9.22509	0.00873362	0.0203005	1	31	0.31297	1	3.19519	0.00462963	0.0322581	0.270053	1
GO:0099518	vesicle cytoskeletal trafficking	0.00250239	0.573048	3	5.23516	0.0131004	0.0203711	1	39	0.393737	2	5.07953	0.00925926	0.0512821	0.0589082	1
GO:0071168	protein localization to chromatin	0.000951591	0.217914	2	9.17792	0.00873362	0.0204949	1	16	0.161533	1	6.19068	0.00462963	0.0625	0.149909	1
GO:0044090	positive regulation of vacuole organization	0.000956162	0.218961	2	9.13404	0.00873362	0.0206782	1	18	0.181725	1	5.50283	0.00462963	0.0555556	0.167	1
GO:1904995	negative regulation of leukocyte adhesion to vascular endothelial cell	0.000961518	0.220188	2	9.08316	0.00873362	0.0208939	1	4	0.0403833	1	24.7627	0.00462963	0.25	0.0397786	1
GO:0043923	positive regulation by host of viral transcription	0.000968672	0.221826	2	9.01608	0.00873362	0.0211834	1	15	0.151437	2	13.2068	0.00925926	0.133333	0.00976976	1
GO:0097421	liver regeneration	0.00260059	0.595535	3	5.03749	0.0131004	0.0224977	1	36	0.363449	2	5.50283	0.00925926	0.0555556	0.0510697	1
GO:0006665	sphingolipid metabolic process	0.00949892	2.17525	6	2.7583	0.0262009	0.0231317	1	115	1.16102	7	6.02919	0.0324074	0.0608696	0.000168987	0.55301
GO:0046825	regulation of protein export from nucleus	0.00262972	0.602206	3	4.98169	0.0131004	0.023151	1	33	0.333162	2	6.00309	0.00925926	0.0606061	0.043646	1
GO:0006429	leucyl-tRNA aminoacylation	0.000104468	0.0239233	1	41.8003	0.00436681	0.0236406	1	2	0.0201916	1	49.5255	0.00462963	0.5	0.0200902	1
GO:0001788	antibody-dependent cellular cytotoxicity	0.000104737	0.0239848	1	41.693	0.00436681	0.0237007	1	2	0.0201916	1	49.5255	0.00462963	0.5	0.0200902	1
GO:0032785	negative regulation of DNA-templated transcription, elongation	0.00102974	0.23581	2	8.48142	0.00873362	0.0237222	1	14	0.141341	1	7.07507	0.00462963	0.0714286	0.132468	1
GO:0006990	positive regulation of transcription from RNA polymerase II promoter involved in unfolded protein response	0.000106011	0.0242765	1	41.1921	0.00436681	0.0239855	1	3	0.0302875	1	33.017	0.00462963	0.333333	0.0299841	1
GO:2000018	regulation of male gonad development	0.00268004	0.61373	3	4.88814	0.0131004	0.0243037	1	11	0.111054	1	9.00463	0.00462963	0.0909091	0.105638	1
GO:0001810	regulation of type I hypersensitivity	0.000107597	0.0246397	1	40.5849	0.00436681	0.0243399	1	5	0.0504791	1	19.8102	0.00462963	0.2	0.0494746	1
GO:0018008	N-terminal peptidyl-glycine N-myristoylation	0.00010814	0.0247641	1	40.3811	0.00436681	0.0244613	1	2	0.0201916	1	49.5255	0.00462963	0.5	0.0200902	1
GO:2000242	negative regulation of reproductive process	0.00476444	1.09106	4	3.66617	0.0174673	0.0247555	1	59	0.595653	2	3.35766	0.00925926	0.0338983	0.119604	1
GO:0036123	histone H3-K9 dimethylation	0.000114894	0.0263107	1	38.0073	0.00436681	0.0259691	1	3	0.0302875	1	33.017	0.00462963	0.333333	0.0299841	1
GO:0046466	membrane lipid catabolic process	0.00108587	0.248663	2	8.04301	0.00873362	0.0261601	1	22	0.222108	2	9.00463	0.00925926	0.0909091	0.0205225	1
GO:0021572	rhombomere 6 development	0.000116483	0.0266746	1	37.4888	0.00436681	0.0263235	1	1	0.0100958	1	99.0509	0.00462963	1	0.0100958	1
GO:0071583	negative regulation of zinc ion transmembrane transport	0.000117049	0.0268042	1	37.3076	0.00436681	0.0264497	1	2	0.0201916	1	49.5255	0.00462963	0.5	0.0200902	1
GO:0018201	peptidyl-glycine modification	0.000118152	0.0270569	1	36.9591	0.00436681	0.0266957	1	3	0.0302875	1	33.017	0.00462963	0.333333	0.0299841	1
GO:1903333	negative regulation of protein folding	0.000123741	0.0283368	1	35.2898	0.00436681	0.0279408	1	4	0.0403833	1	24.7627	0.00462963	0.25	0.0397786	1
GO:0042446	hormone biosynthetic process	0.00283859	0.650037	3	4.61512	0.0131004	0.0281347	1	32	0.323066	1	3.09534	0.00462963	0.03125	0.277433	1
GO:0019220	regulation of phosphate metabolic process	0.156071	35.7402	47	1.31505	0.20524	0.0281967	1	1663	16.7893	10	0.595616	0.0462963	0.00601323	0.97585	1
GO:1902108	regulation of mitochondrial membrane permeability involved in apoptotic process	0.0011405	0.261175	2	7.6577	0.00873362	0.0286261	1	20	0.201916	2	9.90509	0.00925926	0.1	0.0171039	1
GO:0001805	positive regulation of type III hypersensitivity	0.000127091	0.0291037	1	34.3599	0.00436681	0.0286861	1	4	0.0403833	1	24.7627	0.00462963	0.25	0.0397786	1
GO:0001798	positive regulation of type IIa hypersensitivity	0.000128598	0.0294488	1	33.9572	0.00436681	0.0290213	1	4	0.0403833	1	24.7627	0.00462963	0.25	0.0397786	1
GO:0051174	regulation of phosphorus metabolic process	0.156435	35.8235	47	1.31199	0.20524	0.0292308	1	1668	16.8398	10	0.593831	0.0462963	0.0059952	0.97652	1
GO:0006458	'de novo' protein folding	0.00115815	0.265217	2	7.54099	0.00873362	0.029442	1	34	0.343258	1	2.91326	0.00462963	0.0294118	0.291971	1
GO:1902525	regulation of protein monoubiquitination	0.000131528	0.03012	1	33.2006	0.00436681	0.0296728	1	4	0.0403833	1	24.7627	0.00462963	0.25	0.0397786	1
GO:0000964	mitochondrial RNA 5'-end processing	0.000131977	0.0302227	1	33.0877	0.00436681	0.0297725	1	2	0.0201916	1	49.5255	0.00462963	0.5	0.0200902	1
GO:0002291	T cell activation via T cell receptor contact with antigen bound to MHC molecule on antigen presenting cell	0.000133452	0.0305606	1	32.7219	0.00436681	0.0301003	1	3	0.0302875	1	33.017	0.00462963	0.333333	0.0299841	1
GO:0000054	ribosomal subunit export from nucleus	0.0011737	0.268777	2	7.4411	0.00873362	0.0301682	1	15	0.151437	1	6.60339	0.00462963	0.0666667	0.141232	1
GO:1903332	regulation of protein folding	0.000135756	0.031088	1	32.1667	0.00436681	0.0306118	1	5	0.0504791	1	19.8102	0.00462963	0.2	0.0494746	1
GO:0007026	negative regulation of microtubule depolymerization	0.00294325	0.674004	3	4.45101	0.0131004	0.030829	1	23	0.232204	1	4.30656	0.00462963	0.0434783	0.208246	1
GO:0042590	antigen processing and presentation of exogenous peptide antigen via MHC class I	0.000139154	0.0318662	1	31.3812	0.00436681	0.031366	1	5	0.0504791	1	19.8102	0.00462963	0.2	0.0494746	1
GO:0072698	protein localization to microtubule cytoskeleton	0.00298612	0.683821	3	4.38711	0.0131004	0.0319705	1	31	0.31297	1	3.19519	0.00462963	0.0322581	0.270053	1
GO:0071428	rRNA-containing ribonucleoprotein complex export from nucleus	0.00121204	0.277558	2	7.2057	0.00873362	0.0319894	1	17	0.171629	1	5.82653	0.00462963	0.0588235	0.158497	1
GO:0031114	regulation of microtubule depolymerization	0.00298894	0.684467	3	4.38297	0.0131004	0.0320464	1	24	0.2423	1	4.12712	0.00462963	0.0416667	0.216248	1
GO:0000738	DNA catabolic process, exonucleolytic	0.000143204	0.0327937	1	30.4936	0.00436681	0.0322641	1	2	0.0201916	1	49.5255	0.00462963	0.5	0.0200902	1
GO:0015760	glucose-6-phosphate transport	0.000146581	0.0335672	1	29.791	0.00436681	0.0330124	1	5	0.0504791	1	19.8102	0.00462963	0.2	0.0494746	1
GO:0035984	cellular response to trichostatin A	0.00124173	0.284357	2	7.03342	0.00873362	0.0334287	1	5	0.0504791	1	19.8102	0.00462963	0.2	0.0494746	1
GO:0006509	membrane protein ectodomain proteolysis	0.00124562	0.285248	2	7.01145	0.00873362	0.0336191	1	22	0.222108	1	4.50232	0.00462963	0.0454546	0.200163	1
GO:0042136	neurotransmitter biosynthetic process	0.00125208	0.286727	2	6.97528	0.00873362	0.0339363	1	12	0.12115	1	8.25424	0.00462963	0.0833333	0.114672	1
GO:0051503	adenine nucleotide transport	0.00125336	0.287019	2	6.96817	0.00873362	0.0339991	1	13	0.131246	1	7.6193	0.00462963	0.0769231	0.123615	1
GO:0006621	protein retention in ER lumen	0.00015454	0.0353897	1	28.2568	0.00436681	0.0347734	1	6	0.0605749	1	16.5085	0.00462963	0.166667	0.0590732	1
GO:0015868	purine ribonucleotide transport	0.00129855	0.297368	2	6.72568	0.00873362	0.0362521	1	14	0.141341	1	7.07507	0.00462963	0.0714286	0.132468	1
GO:1904219	positive regulation of CDP-diacylglycerol-serine O-phosphatidyltransferase activity	0.00016182	0.0370567	1	26.9856	0.00436681	0.0363814	1	3	0.0302875	1	33.017	0.00462963	0.333333	0.0299841	1
GO:1904222	positive regulation of serine C-palmitoyltransferase activity	0.00016182	0.0370567	1	26.9856	0.00436681	0.0363814	1	3	0.0302875	1	33.017	0.00462963	0.333333	0.0299841	1
GO:0006689	ganglioside catabolic process	0.000167065	0.0382578	1	26.1385	0.00436681	0.0375383	1	7	0.0706707	1	14.1501	0.00462963	0.142857	0.0685753	1
GO:0035437	maintenance of protein localization in endoplasmic reticulum	0.00016915	0.0387354	1	25.8162	0.00436681	0.0379979	1	7	0.0706707	1	14.1501	0.00462963	0.142857	0.0685753	1
GO:0021599	abducens nerve formation	0.000171735	0.0393273	1	25.4276	0.00436681	0.0385673	1	2	0.0201916	1	49.5255	0.00462963	0.5	0.0200902	1
GO:0016139	glycoside catabolic process	0.000177935	0.0407471	1	24.5417	0.00436681	0.0399315	1	7	0.0706707	1	14.1501	0.00462963	0.142857	0.0685753	1
GO:0042373	vitamin K metabolic process	0.000178702	0.0409228	1	24.4362	0.00436681	0.0401003	1	6	0.0605749	1	16.5085	0.00462963	0.166667	0.0590732	1
GO:0048387	negative regulation of retinoic acid receptor signaling pathway	0.00137731	0.315404	2	6.34107	0.00873362	0.0403119	1	7	0.0706707	1	14.1501	0.00462963	0.142857	0.0685753	1
GO:0019510	S-adenosylhomocysteine catabolic process	0.000181304	0.0415186	1	24.0856	0.00436681	0.0406721	1	2	0.0201916	1	49.5255	0.00462963	0.5	0.0200902	1
GO:0009313	oligosaccharide catabolic process	0.000184595	0.0422723	1	23.6561	0.00436681	0.0413951	1	7	0.0706707	1	14.1501	0.00462963	0.142857	0.0685753	1
GO:0043921	modulation by host of viral transcription	0.0014027	0.321219	2	6.22629	0.00873362	0.0416557	1	25	0.252395	2	7.92407	0.00925926	0.08	0.026132	1
GO:0009205	purine ribonucleoside triphosphate metabolic process	0.0110886	2.53928	6	2.36287	0.0262009	0.0437457	1	196	1.97878	5	2.52681	0.0231481	0.0255102	0.049037	1
GO:0010879	cholesterol transport involved in cholesterol storage	0.000196077	0.0449017	1	22.2709	0.00436681	0.0439128	1	1	0.0100958	1	99.0509	0.00462963	1	0.0100958	1
GO:0032259	methylation	0.0201385	4.61171	9	1.95155	0.0393013	0.0439305	1	269	2.71577	6	2.20931	0.0277778	0.0223048	0.0558935	1
GO:0000045	autophagosome assembly	0.00339686	0.777882	3	3.85663	0.0131004	0.044006	1	55	0.55527	2	3.60185	0.00925926	0.0363636	0.106491	1
GO:0000966	RNA 5'-end processing	0.000198723	0.0455076	1	21.9744	0.00436681	0.044492	1	4	0.0403833	1	24.7627	0.00462963	0.25	0.0397786	1
GO:0030336	negative regulation of cell migration	0.0299835	6.86623	12	1.74768	0.0524017	0.0449296	1	227	2.29175	3	1.30904	0.0138889	0.0132159	0.402564	1
GO:0010877	lipid transport involved in lipid storage	0.000202418	0.0463537	1	21.5733	0.00436681	0.0453003	1	2	0.0201916	1	49.5255	0.00462963	0.5	0.0200902	1
GO:0044380	protein localization to cytoskeleton	0.00344295	0.788436	3	3.805	0.0131004	0.0454789	1	35	0.353354	1	2.83003	0.00462963	0.0285714	0.29913	1
GO:0009065	glutamine family amino acid catabolic process	0.00147592	0.337986	2	5.91741	0.00873362	0.0456233	1	21	0.212012	1	4.71671	0.00462963	0.0476191	0.191997	1
GO:0006105	succinate metabolic process	0.00147826	0.338522	2	5.90804	0.00873362	0.0457524	1	10	0.100958	1	9.90509	0.00462963	0.1	0.0965122	1
GO:0038094	Fc-gamma receptor signaling pathway	0.000204796	0.0468982	1	21.3228	0.00436681	0.04582	1	9	0.0908623	1	11.0057	0.00462963	0.111111	0.0872938	1
GO:1904994	regulation of leukocyte adhesion to vascular endothelial cell	0.00148171	0.339311	2	5.8943	0.00873362	0.0459426	1	10	0.100958	1	9.90509	0.00462963	0.1	0.0965122	1
GO:0002692	negative regulation of cellular extravasation	0.00148749	0.340636	2	5.87137	0.00873362	0.0462627	1	7	0.0706707	1	14.1501	0.00462963	0.142857	0.0685753	1
GO:0031365	N-terminal protein amino acid modification	0.00149664	0.342731	2	5.83549	0.00873362	0.0467704	1	26	0.262491	2	7.6193	0.00925926	0.0769231	0.0281244	1
GO:0090646	mitochondrial tRNA processing	0.000210089	0.0481104	1	20.7855	0.00436681	0.0469763	1	6	0.0605749	1	16.5085	0.00462963	0.166667	0.0590732	1
GO:0009199	ribonucleoside triphosphate metabolic process	0.011307	2.58931	6	2.31722	0.0262009	0.0472582	1	202	2.03936	5	2.45176	0.0231481	0.0247525	0.0544723	1
GO:0035284	brain segmentation	0.000214236	0.04906	1	20.3832	0.00436681	0.047881	1	3	0.0302875	1	33.017	0.00462963	0.333333	0.0299841	1
GO:0035720	intraciliary anterograde transport	0.000217188	0.0497361	1	20.1061	0.00436681	0.0485247	1	4	0.0403833	1	24.7627	0.00462963	0.25	0.0397786	1
GO:1903758	negative regulation of transcription from RNA polymerase II promoter by histone modification	0.000217303	0.0497625	1	20.0955	0.00436681	0.0485498	1	3	0.0302875	1	33.017	0.00462963	0.333333	0.0299841	1
GO:0002885	positive regulation of hypersensitivity	0.000218982	0.0501469	1	19.9414	0.00436681	0.0489155	1	8	0.0807665	1	12.3814	0.00462963	0.125	0.0779818	1
GO:0006862	nucleotide transport	0.00155498	0.356091	2	5.61654	0.00873362	0.0500568	1	18	0.181725	1	5.50283	0.00462963	0.0555556	0.167	1
GO:0018022	peptidyl-lysine methylation	0.0059922	1.37221	4	2.915	0.0174673	0.050107	1	78	0.787474	3	3.80965	0.0138889	0.0384615	0.044457	1
GO:0031111	negative regulation of microtubule polymerization or depolymerization	0.00359375	0.822969	3	3.64534	0.0131004	0.0504665	1	33	0.333162	1	3.00154	0.00462963	0.030303	0.284739	1
GO:0043603	cellular amide metabolic process	0.0408768	9.36078	15	1.60243	0.0655022	0.0506018	1	628	6.34017	12	1.89269	0.0555556	0.0191083	0.0262239	1
GO:0009144	purine nucleoside triphosphate metabolic process	0.0115095	2.63569	6	2.27645	0.0262009	0.050666	1	204	2.05955	5	2.42772	0.0231481	0.0245098	0.0563587	1
GO:0006782	protoporphyrinogen IX biosynthetic process	0.000227452	0.0520864	1	19.1989	0.00436681	0.0507588	1	9	0.0908623	1	11.0057	0.00462963	0.111111	0.0872938	1
GO:0006611	protein export from nucleus	0.00156986	0.359498	2	5.56331	0.00873362	0.0509079	1	31	0.31297	1	3.19519	0.00462963	0.0322581	0.270053	1
GO:0051154	negative regulation of striated muscle cell differentiation	0.00362326	0.829726	3	3.61565	0.0131004	0.0514722	1	30	0.302874	2	6.60339	0.00925926	0.0666667	0.0366698	1
GO:0010878	cholesterol storage	0.000231424	0.0529962	1	18.8693	0.00436681	0.0516222	1	2	0.0201916	1	49.5255	0.00462963	0.5	0.0200902	1
GO:1900006	positive regulation of dendrite development	0.00879508	2.01407	5	2.48253	0.0218341	0.053129	1	68	0.686515	4	5.82653	0.0185185	0.0588235	0.00496921	1
GO:0018076	N-terminal peptidyl-lysine acetylation	0.000239561	0.0548596	1	18.2284	0.00436681	0.0533882	1	3	0.0302875	1	33.017	0.00462963	0.333333	0.0299841	1
GO:0006672	ceramide metabolic process	0.00615149	1.40869	4	2.83952	0.0174673	0.0541506	1	74	0.74709	4	5.3541	0.0185185	0.054054	0.00670018	1
GO:2000146	negative regulation of cell motility	0.0309208	7.08085	12	1.69471	0.0524017	0.0541941	1	241	2.43309	3	1.233	0.0138889	0.0124481	0.440108	1
GO:0016236	macroautophagy	0.00617706	1.41455	4	2.82776	0.0174673	0.0548157	1	97	0.979294	3	3.06343	0.0138889	0.0309278	0.0751759	1
GO:0009064	glutamine family amino acid metabolic process	0.00372003	0.851886	3	3.5216	0.0131004	0.0548387	1	62	0.625941	2	3.19519	0.00925926	0.0322581	0.129686	1
GO:0019882	antigen processing and presentation	0.00372391	0.852776	3	3.51792	0.0131004	0.0549761	1	87	0.878336	2	2.27703	0.00925926	0.0229885	0.219272	1
GO:2000110	negative regulation of macrophage apoptotic process	0.000248107	0.0568164	1	17.6005	0.00436681	0.0552392	1	5	0.0504791	1	19.8102	0.00462963	0.2	0.0494746	1
GO:0043615	astrocyte cell migration	0.000248245	0.0568481	1	17.5907	0.00436681	0.0552691	1	7	0.0706707	1	14.1501	0.00462963	0.142857	0.0685753	1
GO:0051597	response to methylmercury	0.000249345	0.0571	1	17.5131	0.00436681	0.0555071	1	5	0.0504791	1	19.8102	0.00462963	0.2	0.0494746	1
GO:0001573	ganglioside metabolic process	0.00165961	0.38005	2	5.26246	0.00873362	0.0561503	1	17	0.171629	2	11.6531	0.00925926	0.117647	0.0124878	1
GO:1901657	glycosyl compound metabolic process	0.0211409	4.84127	9	1.85902	0.0393013	0.0562342	1	317	3.20037	8	2.49971	0.037037	0.0252366	0.0155445	1
GO:0040029	regulation of gene expression, epigenetic	0.0118296	2.70898	6	2.21485	0.0262009	0.0563529	1	216	2.1807	5	2.29285	0.0231481	0.0231481	0.0684596	1
GO:0070131	positive regulation of mitochondrial translation	0.000255771	0.0585715	1	17.0731	0.00436681	0.0568963	1	10	0.100958	1	9.90509	0.00462963	0.1	0.0965122	1
GO:0060770	negative regulation of epithelial cell proliferation involved in prostate gland development	0.000255856	0.058591	1	17.0675	0.00436681	0.0569146	1	7	0.0706707	1	14.1501	0.00462963	0.142857	0.0685753	1
GO:0001820	serotonin secretion	0.000259508	0.0594273	1	16.8273	0.00436681	0.0577032	1	6	0.0605749	1	16.5085	0.00462963	0.166667	0.0590732	1
GO:0043486	histone exchange	0.00168929	0.386848	2	5.16999	0.00873362	0.0579243	1	22	0.222108	1	4.50232	0.00462963	0.0454546	0.200163	1
GO:0015858	nucleoside transport	0.00169056	0.387137	2	5.16613	0.00873362	0.0580002	1	21	0.212012	1	4.71671	0.00462963	0.0476191	0.191997	1
GO:0006643	membrane lipid metabolic process	0.0119394	2.73412	6	2.19449	0.0262009	0.0583881	1	169	1.70619	7	4.1027	0.0324074	0.0414201	0.00168274	1
GO:0033619	membrane protein proteolysis	0.00170123	0.389583	2	5.1337	0.00873362	0.0586435	1	31	0.31297	1	3.19519	0.00462963	0.0322581	0.270053	1
GO:0015804	neutral amino acid transport	0.00171055	0.391717	2	5.10573	0.00873362	0.0592068	1	35	0.353354	2	5.66005	0.00925926	0.0571429	0.0485474	1
GO:1904220	regulation of serine C-palmitoyltransferase activity	0.000267438	0.0612433	1	16.3283	0.00436681	0.0594133	1	4	0.0403833	1	24.7627	0.00462963	0.25	0.0397786	1
GO:0050790	regulation of catalytic activity	0.184336	42.213	52	1.23185	0.227074	0.0595104	1	2104	21.2416	16	0.753239	0.0740741	0.00760456	0.910831	1
GO:0008616	queuosine biosynthetic process	0.00026996	0.0618208	1	16.1758	0.00436681	0.0599565	1	5	0.0504791	1	19.8102	0.00462963	0.2	0.0494746	1
GO:0046598	positive regulation of viral entry into host cell	0.000275362	0.063058	1	15.8584	0.00436681	0.0611191	1	8	0.0807665	1	12.3814	0.00462963	0.125	0.0779818	1
GO:0070940	dephosphorylation of RNA polymerase II C-terminal domain	0.000286393	0.065584	1	15.2476	0.00436681	0.0634884	1	5	0.0504791	1	19.8102	0.00462963	0.2	0.0494746	1
GO:0045454	cell redox homeostasis	0.0039581	0.906404	3	3.30978	0.0131004	0.0635552	1	64	0.646132	2	3.09534	0.00925926	0.03125	0.136514	1
GO:0006499	N-terminal protein myristoylation	0.000287471	0.0658308	1	15.1905	0.00436681	0.0637196	1	4	0.0403833	1	24.7627	0.00462963	0.25	0.0397786	1
GO:2001206	positive regulation of osteoclast development	0.000288523	0.0660717	1	15.1351	0.00436681	0.0639452	1	4	0.0403833	1	24.7627	0.00462963	0.25	0.0397786	1
GO:0045814	negative regulation of gene expression, epigenetic	0.00652071	1.49324	4	2.67874	0.0174673	0.064182	1	123	1.24178	3	2.41588	0.0138889	0.0243902	0.128342	1
GO:0007341	penetration of zona pellucida	0.000290938	0.0666249	1	15.0094	0.00436681	0.064463	1	9	0.0908623	1	11.0057	0.00462963	0.111111	0.0872938	1
GO:0009119	ribonucleoside metabolic process	0.0184983	4.23611	8	1.88853	0.0349345	0.064639	1	281	2.83692	7	2.46746	0.0324074	0.024911	0.024399	1
GO:0070859	positive regulation of bile acid biosynthetic process	0.000296456	0.0678885	1	14.73	0.00436681	0.0656447	1	4	0.0403833	1	24.7627	0.00462963	0.25	0.0397786	1
GO:0050434	positive regulation of viral transcription	0.00181643	0.415963	2	4.80813	0.00873362	0.0657366	1	20	0.201916	2	9.90509	0.00925926	0.1	0.0171039	1
GO:0046034	ATP metabolic process	0.0093698	2.14568	5	2.33026	0.0218341	0.0658503	1	167	1.686	4	2.37248	0.0185185	0.0239521	0.0893512	1
GO:0021571	rhombomere 5 development	0.000306421	0.0701704	1	14.251	0.00436681	0.0677751	1	4	0.0403833	1	24.7627	0.00462963	0.25	0.0397786	1
GO:0030488	tRNA methylation	0.00184893	0.423404	2	4.72362	0.00873362	0.067787	1	27	0.272587	2	7.33711	0.00925926	0.0740741	0.0301758	1
GO:0052312	modulation of transcription in other organism involved in symbiotic interaction	0.00185584	0.424988	2	4.70602	0.00873362	0.0682261	1	26	0.262491	2	7.6193	0.00925926	0.0769231	0.0281244	1
GO:0018377	protein myristoylation	0.000310033	0.0709976	1	14.085	0.00436681	0.0685461	1	5	0.0504791	1	19.8102	0.00462963	0.2	0.0494746	1
GO:0034435	cholesterol esterification	0.000314436	0.0720059	1	13.8878	0.00436681	0.0694851	1	5	0.0504791	1	19.8102	0.00462963	0.2	0.0494746	1
GO:0071985	multivesicular body sorting pathway	0.00031541	0.0722289	1	13.8449	0.00436681	0.0696927	1	6	0.0605749	1	16.5085	0.00462963	0.166667	0.0590732	1
GO:0036444	mitochondrial calcium uptake	0.000317498	0.072707	1	13.7538	0.00436681	0.0701375	1	9	0.0908623	1	11.0057	0.00462963	0.111111	0.0872938	1
GO:0006975	DNA damage induced protein phosphorylation	0.00032116	0.0735455	1	13.597	0.00436681	0.0709171	1	7	0.0706707	1	14.1501	0.00462963	0.142857	0.0685753	1
GO:0009635	response to herbicide	0.000324125	0.0742246	1	13.4726	0.00436681	0.071548	1	8	0.0807665	1	12.3814	0.00462963	0.125	0.0779818	1
GO:0032094	response to food	0.001908	0.436933	2	4.57737	0.00873362	0.071568	1	25	0.252395	1	3.96204	0.00462963	0.04	0.224169	1
GO:0009141	nucleoside triphosphate metabolic process	0.0126089	2.88744	6	2.07796	0.0262009	0.0717482	1	223	2.25137	5	2.22087	0.0231481	0.0224215	0.0761335	1
GO:0006749	glutathione metabolic process	0.00193003	0.441977	2	4.52512	0.00873362	0.0729951	1	52	0.524983	2	3.80965	0.00925926	0.0384615	0.0969341	1
GO:0046501	protoporphyrinogen IX metabolic process	0.000333581	0.07639	1	13.0907	0.00436681	0.073557	1	11	0.111054	1	9.00463	0.00462963	0.0909091	0.105638	1
GO:0007042	lysosomal lumen acidification	0.000333673	0.0764112	1	13.0871	0.00436681	0.0735766	1	8	0.0807665	1	12.3814	0.00462963	0.125	0.0779818	1
GO:0071236	cellular response to antibiotic	0.00194105	0.4445	2	4.49944	0.00873362	0.0737123	1	16	0.161533	1	6.19068	0.00462963	0.0625	0.149909	1
GO:0030388	fructose 1,6-bisphosphate metabolic process	0.000335037	0.0767235	1	13.0338	0.00436681	0.073866	1	7	0.0706707	1	14.1501	0.00462963	0.142857	0.0685753	1
GO:0051271	negative regulation of cellular component movement	0.0327549	7.50087	12	1.59981	0.0524017	0.0758875	1	255	2.57443	3	1.16531	0.0138889	0.0117647	0.476728	1
GO:0048385	regulation of retinoic acid receptor signaling pathway	0.00197574	0.452444	2	4.42044	0.00873362	0.0759854	1	15	0.151437	1	6.60339	0.00462963	0.0666667	0.141232	1
GO:0070646	protein modification by small protein removal	0.00979635	2.24336	5	2.22879	0.0218341	0.0762997	1	126	1.27207	5	3.93059	0.0231481	0.0396825	0.00912653	1
GO:0006498	N-terminal protein lipidation	0.000347649	0.0796117	1	12.561	0.00436681	0.0765379	1	5	0.0504791	1	19.8102	0.00462963	0.2	0.0494746	1
GO:0072384	organelle transport along microtubule	0.00430587	0.986045	3	3.04246	0.0131004	0.077355	1	57	0.575462	2	3.47547	0.00925926	0.0350877	0.112998	1
GO:0048749	compound eye development	0.00035906	0.0822247	1	12.1618	0.00436681	0.0789487	1	2	0.0201916	1	49.5255	0.00462963	0.5	0.0200902	1
GO:0071108	protein K48-linked deubiquitination	0.00204897	0.469213	2	4.26245	0.00873362	0.0808556	1	26	0.262491	2	7.6193	0.00925926	0.0769231	0.0281244	1
GO:0000963	mitochondrial RNA processing	0.00036845	0.084375	1	11.8519	0.00436681	0.0809278	1	9	0.0908623	1	11.0057	0.00462963	0.111111	0.0872938	1
GO:0045605	negative regulation of epidermal cell differentiation	0.00205514	0.470627	2	4.24965	0.00873362	0.0812706	1	14	0.141341	1	7.07507	0.00462963	0.0714286	0.132468	1
GO:0031648	protein destabilization	0.00440423	1.00857	3	2.97451	0.0131004	0.0814776	1	44	0.444216	3	6.75347	0.0138889	0.0681818	0.00991415	1
GO:0006914	autophagy	0.0131119	3.00263	6	1.99825	0.0262009	0.0828504	1	200	2.01916	5	2.47627	0.0231481	0.025	0.0526232	1
GO:0010742	macrophage derived foam cell differentiation	0.000377694	0.086492	1	11.5618	0.00436681	0.0828721	1	5	0.0504791	1	19.8102	0.00462963	0.2	0.0494746	1
GO:0090043	regulation of tubulin deacetylation	0.000388836	0.0890434	1	11.2305	0.00436681	0.0852099	1	7	0.0706707	1	14.1501	0.00462963	0.142857	0.0685753	1
GO:0006837	serotonin transport	0.000391732	0.0897066	1	11.1474	0.00436681	0.0858167	1	9	0.0908623	1	11.0057	0.00462963	0.111111	0.0872938	1
GO:0071712	ER-associated misfolded protein catabolic process	0.000392177	0.0898086	1	11.1348	0.00436681	0.08591	1	13	0.131246	1	7.6193	0.00462963	0.0769231	0.123615	1
GO:0060743	epithelial cell maturation involved in prostate gland development	0.000397512	0.0910302	1	10.9854	0.00436681	0.0870264	1	4	0.0403833	1	24.7627	0.00462963	0.25	0.0397786	1
GO:0014898	cardiac muscle hypertrophy in response to stress	0.00214582	0.491394	2	4.07006	0.00873362	0.0874408	1	17	0.171629	1	5.82653	0.00462963	0.0588235	0.158497	1
GO:0071579	regulation of zinc ion transport	0.000401187	0.0918719	1	10.8847	0.00436681	0.0877948	1	3	0.0302875	1	33.017	0.00462963	0.333333	0.0299841	1
GO:0006687	glycosphingolipid metabolic process	0.00455999	1.04424	3	2.87291	0.0131004	0.0881958	1	39	0.393737	3	7.6193	0.0138889	0.0769231	0.00709762	1
GO:0043438	acetoacetic acid metabolic process	0.000404684	0.0926726	1	10.7907	0.00436681	0.0885252	1	1	0.0100958	1	99.0509	0.00462963	1	0.0100958	1
GO:0006686	sphingomyelin biosynthetic process	0.000410397	0.0939809	1	10.6405	0.00436681	0.0897174	1	6	0.0605749	1	16.5085	0.00462963	0.166667	0.0590732	1
GO:0009116	nucleoside metabolic process	0.0199381	4.56583	8	1.75214	0.0349345	0.0900123	1	297	2.99846	7	2.33453	0.0324074	0.023569	0.0316283	1
GO:0046477	glycosylceramide catabolic process	0.000415029	0.0950417	1	10.5217	0.00436681	0.0906829	1	5	0.0504791	1	19.8102	0.00462963	0.2	0.0494746	1
GO:0008637	apoptotic mitochondrial changes	0.0046172	1.05734	3	2.83731	0.0131004	0.0907204	1	70	0.706707	3	4.24504	0.0138889	0.0428571	0.0338941	1
GO:0018205	peptidyl-lysine modification	0.0166857	3.82102	7	1.83197	0.0305677	0.091132	1	247	2.49367	6	2.4061	0.0277778	0.0242915	0.0398014	1
GO:0043171	peptide catabolic process	0.00220232	0.504332	2	3.96564	0.00873362	0.0913537	1	25	0.252395	1	3.96204	0.00462963	0.04	0.224169	1
GO:1901658	glycosyl compound catabolic process	0.00221462	0.507147	2	3.94363	0.00873362	0.0922121	1	31	0.31297	2	6.39038	0.00925926	0.0645161	0.0389434	1
GO:0036124	histone H3-K9 trimethylation	0.000424182	0.0971376	1	10.2947	0.00436681	0.0925876	1	6	0.0605749	1	16.5085	0.00462963	0.166667	0.0590732	1
GO:0090503	RNA phosphodiester bond hydrolysis, exonucleolytic	0.00222473	0.509463	2	3.9257	0.00873362	0.0929199	1	31	0.31297	2	6.39038	0.00925926	0.0645161	0.0389434	1
GO:0034968	histone lysine methylation	0.00469225	1.07452	3	2.79193	0.0131004	0.0940773	1	67	0.67642	2	2.95674	0.00925926	0.0298507	0.1469	1
GO:0002478	antigen processing and presentation of exogenous peptide antigen	0.000431795	0.098881	1	10.1132	0.00436681	0.0941688	1	21	0.212012	1	4.71671	0.00462963	0.0476191	0.191997	1
GO:0001543	ovarian follicle rupture	0.000433496	0.0992707	1	10.0735	0.00436681	0.0945219	1	2	0.0201916	1	49.5255	0.00462963	0.5	0.0200902	1
GO:0042133	neurotransmitter metabolic process	0.00225382	0.516126	2	3.87503	0.00873362	0.0949646	1	25	0.252395	1	3.96204	0.00462963	0.04	0.224169	1
GO:0071493	cellular response to UV-B	0.000446083	0.102153	1	9.78924	0.00436681	0.0971291	1	10	0.100958	1	9.90509	0.00462963	0.1	0.0965122	1
GO:0097345	mitochondrial outer membrane permeabilization	0.000449374	0.102907	1	9.71754	0.00436681	0.0978097	1	10	0.100958	1	9.90509	0.00462963	0.1	0.0965122	1
GO:0006998	nuclear envelope organization	0.00230451	0.527733	2	3.7898	0.00873362	0.0985579	1	47	0.474503	1	2.10747	0.00462963	0.0212766	0.379625	1
GO:1901606	alpha-amino acid catabolic process	0.00480562	1.10049	3	2.72607	0.0131004	0.0992443	1	78	0.787474	2	2.53977	0.00925926	0.025641	0.186174	1
GO:0001881	receptor recycling	0.000457826	0.104842	1	9.53814	0.00436681	0.0995551	1	11	0.111054	1	9.00463	0.00462963	0.0909091	0.105638	1
GO:0046380	N-acetylneuraminate biosynthetic process	0.000459169	0.10515	1	9.51025	0.00436681	0.099832	1	2	0.0201916	1	49.5255	0.00462963	0.5	0.0200902	1
GO:0035329	hippo signaling	0.00234527	0.537067	2	3.72393	0.00873362	0.101475	1	22	0.222108	2	9.00463	0.00925926	0.0909091	0.0205225	1
GO:0006265	DNA topological change	0.000470963	0.10785	1	9.2721	0.00436681	0.102261	1	8	0.0807665	1	12.3814	0.00462963	0.125	0.0779818	1
GO:0042754	negative regulation of circadian rhythm	0.000476926	0.109216	1	9.15616	0.00436681	0.103487	1	12	0.12115	1	8.25424	0.00462963	0.0833333	0.114672	1
GO:0018023	peptidyl-lysine trimethylation	0.00237355	0.543544	2	3.67956	0.00873362	0.103513	1	29	0.292779	2	6.8311	0.00925926	0.0689655	0.0344498	1
GO:0034243	regulation of transcription elongation from RNA polymerase II promoter	0.00237903	0.544798	2	3.67109	0.00873362	0.103909	1	31	0.31297	1	3.19519	0.00462963	0.0322581	0.270053	1
GO:0016579	protein deubiquitination	0.00776374	1.7779	4	2.24985	0.0174673	0.104428	1	105	1.06006	4	3.77337	0.0185185	0.0380952	0.0218965	1
GO:0061025	membrane fusion	0.0108644	2.48795	5	2.00969	0.0218341	0.10612	1	155	1.56485	4	2.55615	0.0185185	0.0258065	0.072371	1
GO:0046128	purine ribonucleoside metabolic process	0.017408	3.98644	7	1.75595	0.0305677	0.107431	1	260	2.62491	6	2.28579	0.0277778	0.0230769	0.0489002	1
GO:1901605	alpha-amino acid metabolic process	0.0141244	3.23448	6	1.85501	0.0262009	0.107913	1	189	1.90811	5	2.62039	0.0231481	0.026455	0.0431196	1
GO:0090077	foam cell differentiation	0.000499433	0.11437	1	8.74354	0.00436681	0.108098	1	6	0.0605749	1	16.5085	0.00462963	0.166667	0.0590732	1
GO:0045730	respiratory burst	0.000501891	0.114933	1	8.70071	0.00436681	0.1086	1	12	0.12115	1	8.25424	0.00462963	0.0833333	0.114672	1
GO:1902237	positive regulation of endoplasmic reticulum stress-induced intrinsic apoptotic signaling pathway	0.000507549	0.116229	1	8.60373	0.00436681	0.109755	1	8	0.0807665	1	12.3814	0.00462963	0.125	0.0779818	1
GO:0044088	regulation of vacuole organization	0.00246862	0.565314	2	3.53785	0.00873362	0.110444	1	46	0.464408	1	2.15328	0.00462963	0.0217391	0.373284	1
GO:0042278	purine nucleoside metabolic process	0.0175744	4.02453	7	1.73933	0.0305677	0.111393	1	264	2.6653	6	2.25116	0.0277778	0.0227273	0.0519377	1
GO:0040013	negative regulation of locomotion	0.0351451	8.04824	12	1.49101	0.0524017	0.111546	1	271	2.73597	3	1.09651	0.0138889	0.0110701	0.51718	1
GO:0006045	N-acetylglucosamine biosynthetic process	0.000516932	0.118377	1	8.44755	0.00436681	0.111667	1	3	0.0302875	1	33.017	0.00462963	0.333333	0.0299841	1
GO:0002866	positive regulation of acute inflammatory response to antigenic stimulus	0.000522965	0.119759	1	8.3501	0.00436681	0.112894	1	10	0.100958	1	9.90509	0.00462963	0.1	0.0965122	1
GO:0002883	regulation of hypersensitivity	0.000526088	0.120474	1	8.30054	0.00436681	0.113528	1	11	0.111054	1	9.00463	0.00462963	0.0909091	0.105638	1
GO:0002691	regulation of cellular extravasation	0.00251137	0.575105	2	3.47763	0.00873362	0.1136	1	22	0.222108	1	4.50232	0.00462963	0.0454546	0.200163	1
GO:0002524	hypersensitivity	0.000526873	0.120654	1	8.28818	0.00436681	0.113687	1	4	0.0403833	1	24.7627	0.00462963	0.25	0.0397786	1
GO:0006089	lactate metabolic process	0.000531081	0.121618	1	8.2225	0.00436681	0.114542	1	15	0.151437	1	6.60339	0.00462963	0.0666667	0.141232	1
GO:0021546	rhombomere development	0.000533327	0.122132	1	8.18787	0.00436681	0.114997	1	8	0.0807665	1	12.3814	0.00462963	0.125	0.0779818	1
GO:0007619	courtship behavior	0.00053493	0.122499	1	8.16333	0.00436681	0.115322	1	4	0.0403833	1	24.7627	0.00462963	0.25	0.0397786	1
GO:0010873	positive regulation of cholesterol esterification	0.000535513	0.122633	1	8.15445	0.00436681	0.11544	1	9	0.0908623	1	11.0057	0.00462963	0.111111	0.0872938	1
GO:0006730	one-carbon metabolic process	0.00255932	0.586085	2	3.41248	0.00873362	0.117167	1	35	0.353354	2	5.66005	0.00925926	0.0571429	0.0485474	1
GO:0045672	positive regulation of osteoclast differentiation	0.00259544	0.594355	2	3.36499	0.00873362	0.119873	1	27	0.272587	2	7.33711	0.00925926	0.0740741	0.0301758	1
GO:0007030	Golgi organization	0.00818127	1.87351	4	2.13503	0.0174673	0.120022	1	94	0.949007	3	3.1612	0.0138889	0.0319149	0.0698265	1
GO:0035751	regulation of lysosomal lumen pH	0.000561254	0.128527	1	7.78045	0.00436681	0.120642	1	12	0.12115	1	8.25424	0.00462963	0.0833333	0.114672	1
GO:1901880	negative regulation of protein depolymerization	0.00526624	1.20597	3	2.48763	0.0131004	0.121352	1	58	0.585557	1	1.70778	0.00462963	0.0172414	0.445297	1
GO:0033353	S-adenosylmethionine cycle	0.000566897	0.12982	1	7.703	0.00436681	0.121778	1	5	0.0504791	1	19.8102	0.00462963	0.2	0.0494746	1
GO:0035999	tetrahydrofolate interconversion	0.000579813	0.132777	1	7.53142	0.00436681	0.124373	1	10	0.100958	1	9.90509	0.00462963	0.1	0.0965122	1
GO:0043242	negative regulation of protein complex disassembly	0.0053311	1.22082	3	2.45736	0.0131004	0.1246	1	61	0.615845	1	1.62379	0.00462963	0.0163934	0.461974	1
GO:0006308	DNA catabolic process	0.000587618	0.134565	1	7.43137	0.00436681	0.125938	1	17	0.171629	1	5.82653	0.00462963	0.0588235	0.158497	1
GO:0016052	carbohydrate catabolic process	0.00536904	1.22951	3	2.44	0.0131004	0.126515	1	84	0.848049	3	3.53753	0.0138889	0.0357143	0.0533261	1
GO:2000015	regulation of determination of dorsal identity	0.00059282	0.135756	1	7.36617	0.00436681	0.126979	1	6	0.0605749	1	16.5085	0.00462963	0.166667	0.0590732	1
GO:0006684	sphingomyelin metabolic process	0.000593751	0.135969	1	7.35462	0.00436681	0.127165	1	12	0.12115	1	8.25424	0.00462963	0.0833333	0.114672	1
GO:0010970	transport along microtubule	0.00837817	1.9186	4	2.08485	0.0174673	0.127707	1	117	1.18121	3	2.53977	0.0138889	0.025641	0.115083	1
GO:0006851	mitochondrial calcium ion transport	0.000602691	0.138016	1	7.24552	0.00436681	0.128952	1	15	0.151437	1	6.60339	0.00462963	0.0666667	0.141232	1
GO:0015747	urate transport	0.000608344	0.139311	1	7.17819	0.00436681	0.130079	1	12	0.12115	2	16.5085	0.00925926	0.166667	0.00626438	1
GO:0070508	cholesterol import	0.00060918	0.139502	1	7.16835	0.00436681	0.130246	1	6	0.0605749	1	16.5085	0.00462963	0.166667	0.0590732	1
GO:0031110	regulation of microtubule polymerization or depolymerization	0.005448	1.24759	3	2.40463	0.0131004	0.130533	1	68	0.686515	1	1.45663	0.00462963	0.0147059	0.498972	1
GO:0010872	regulation of cholesterol esterification	0.000612913	0.140357	1	7.12469	0.00436681	0.130989	1	11	0.111054	1	9.00463	0.00462963	0.0909091	0.105638	1
GO:0061615	glycolytic process through fructose-6-phosphate	0.000615089	0.140855	1	7.09948	0.00436681	0.131423	1	11	0.111054	1	9.00463	0.00462963	0.0909091	0.105638	1
GO:0018107	peptidyl-threonine phosphorylation	0.00848483	1.94303	4	2.05864	0.0174673	0.131954	1	78	0.787474	4	5.07953	0.0185185	0.0512821	0.0080517	1
GO:1900086	positive regulation of peptidyl-tyrosine autophosphorylation	0.000621368	0.142293	1	7.02774	0.00436681	0.132671	1	7	0.0706707	1	14.1501	0.00462963	0.142857	0.0685753	1
GO:0046498	S-adenosylhomocysteine metabolic process	0.000622011	0.142441	1	7.02047	0.00436681	0.132799	1	7	0.0706707	1	14.1501	0.00462963	0.142857	0.0685753	1
GO:0071044	histone mRNA catabolic process	0.000627428	0.143681	1	6.95986	0.00436681	0.133875	1	11	0.111054	1	9.00463	0.00462963	0.0909091	0.105638	1
GO:2001204	regulation of osteoclast development	0.000628887	0.144015	1	6.94371	0.00436681	0.134165	1	10	0.100958	1	9.90509	0.00462963	0.1	0.0965122	1
GO:1903902	positive regulation of viral life cycle	0.00552115	1.26434	3	2.37277	0.0131004	0.134296	1	73	0.736995	3	4.07059	0.0138889	0.0410959	0.0376831	1
GO:0018027	peptidyl-lysine dimethylation	0.000632043	0.144738	1	6.90904	0.00436681	0.134791	1	11	0.111054	1	9.00463	0.00462963	0.0909091	0.105638	1
GO:0043984	histone H4-K16 acetylation	0.000635178	0.145456	1	6.87495	0.00436681	0.135412	1	13	0.131246	1	7.6193	0.00462963	0.0769231	0.123615	1
GO:0017148	negative regulation of translation	0.00866535	1.98436	4	2.01576	0.0174673	0.139272	1	131	1.32255	3	2.26834	0.0138889	0.0229008	0.146812	1
GO:0046439	L-cysteine metabolic process	0.000655863	0.150193	1	6.65812	0.00436681	0.1395	1	8	0.0807665	1	12.3814	0.00462963	0.125	0.0779818	1
GO:0006520	cellular amino acid metabolic process	0.0186904	4.28011	7	1.63547	0.0305677	0.139923	1	258	2.60472	6	2.30351	0.0277778	0.0232558	0.0474237	1
GO:0009063	cellular amino acid catabolic process	0.00565993	1.29612	3	2.3146	0.0131004	0.141535	1	85	0.858144	2	2.33061	0.00925926	0.0235294	0.211866	1
GO:0061052	negative regulation of cell growth involved in cardiac muscle cell development	0.000668707	0.153134	1	6.53024	0.00436681	0.142029	1	5	0.0504791	1	19.8102	0.00462963	0.2	0.0494746	1
GO:0048490	anterograde synaptic vesicle transport	0.000670857	0.153626	1	6.50931	0.00436681	0.142452	1	16	0.161533	1	6.19068	0.00462963	0.0625	0.149909	1
GO:0006306	DNA methylation	0.00290068	0.664257	2	3.01089	0.00873362	0.143313	1	45	0.454312	1	2.20113	0.00462963	0.0222222	0.366879	1
GO:0010458	exit from mitosis	0.000677734	0.155201	1	6.44325	0.00436681	0.143802	1	13	0.131246	1	7.6193	0.00462963	0.0769231	0.123615	1
GO:1900084	regulation of peptidyl-tyrosine autophosphorylation	0.000688077	0.15757	1	6.3464	0.00436681	0.145829	1	8	0.0807665	1	12.3814	0.00462963	0.125	0.0779818	1
GO:0006450	regulation of translational fidelity	0.000690902	0.158217	1	6.32045	0.00436681	0.146382	1	17	0.171629	1	5.82653	0.00462963	0.0588235	0.158497	1
GO:1903012	positive regulation of bone development	0.000694332	0.159002	1	6.28923	0.00436681	0.147053	1	10	0.100958	1	9.90509	0.00462963	0.1	0.0965122	1
GO:0017085	response to insecticide	0.000696074	0.159401	1	6.27349	0.00436681	0.147393	1	9	0.0908623	1	11.0057	0.00462963	0.111111	0.0872938	1
GO:0046902	regulation of mitochondrial membrane permeability	0.00297246	0.680692	2	2.93819	0.00873362	0.148958	1	53	0.535078	2	3.73777	0.00925926	0.0377359	0.100092	1
GO:1903959	regulation of anion transmembrane transport	0.0029837	0.683267	2	2.92711	0.00873362	0.149846	1	34	0.343258	1	2.91326	0.00462963	0.0294118	0.291971	1
GO:0035646	endosome to melanosome transport	0.00070953	0.162482	1	6.15452	0.00436681	0.150018	1	10	0.100958	1	9.90509	0.00462963	0.1	0.0965122	1
GO:0001954	positive regulation of cell-matrix adhesion	0.00582718	1.33442	3	2.24816	0.0131004	0.150429	1	47	0.474503	2	4.21493	0.00925926	0.0425532	0.0816053	1
GO:0018401	peptidyl-proline hydroxylation to 4-hydroxy-L-proline	0.000719568	0.164781	1	6.06866	0.00436681	0.151971	1	6	0.0605749	1	16.5085	0.00462963	0.166667	0.0590732	1
GO:0002098	tRNA wobble uridine modification	0.000723101	0.16559	1	6.03901	0.00436681	0.152657	1	13	0.131246	1	7.6193	0.00462963	0.0769231	0.123615	1
GO:0045683	negative regulation of epidermis development	0.00302351	0.692384	2	2.88857	0.00873362	0.153	1	21	0.212012	1	4.71671	0.00462963	0.0476191	0.191997	1
GO:2000582	positive regulation of ATP-dependent microtubule motor activity, plus-end-directed	0.000725147	0.166059	1	6.02196	0.00436681	0.153055	1	6	0.0605749	1	16.5085	0.00462963	0.166667	0.0590732	1
GO:0009396	folic acid-containing compound biosynthetic process	0.000725811	0.166211	1	6.01646	0.00436681	0.153183	1	9	0.0908623	1	11.0057	0.00462963	0.111111	0.0872938	1
GO:0031324	negative regulation of cellular metabolic process	0.214627	49.1496	56	1.13938	0.244541	0.153427	1	2497	25.2093	20	0.793359	0.0925926	0.00800961	0.890953	1
GO:0010248	establishment or maintenance of transmembrane electrochemical gradient	0.000729344	0.16702	1	5.98731	0.00436681	0.153869	1	14	0.141341	1	7.07507	0.00462963	0.0714286	0.132468	1
GO:0048524	positive regulation of viral process	0.00589636	1.35027	3	2.22179	0.0131004	0.15416	1	79	0.79757	3	3.76143	0.0138889	0.0379747	0.0458797	1
GO:0015698	inorganic anion transport	0.0123134	2.81977	5	1.7732	0.0218341	0.154262	1	150	1.51437	5	3.3017	0.0231481	0.0333333	0.0182439	1
GO:1901564	organonitrogen compound metabolic process	0.112009	25.6501	31	1.20857	0.135371	0.154698	1	1512	15.2649	27	1.76877	0.125	0.0178571	0.00279271	1
GO:1901565	organonitrogen compound catabolic process	0.0192603	4.41062	7	1.58708	0.0305677	0.155741	1	257	2.59463	5	1.92706	0.0231481	0.0194553	0.119601	1
GO:0001510	RNA methylation	0.00306524	0.70194	2	2.84925	0.00873362	0.15632	1	57	0.575462	2	3.47547	0.00925926	0.0350877	0.112998	1
GO:0046349	amino sugar biosynthetic process	0.00074553	0.170726	1	5.85733	0.00436681	0.157001	1	9	0.0908623	1	11.0057	0.00462963	0.111111	0.0872938	1
GO:0006783	heme biosynthetic process	0.000747097	0.171085	1	5.84504	0.00436681	0.157304	1	20	0.201916	1	4.95255	0.00462963	0.05	0.183749	1
GO:0046459	short-chain fatty acid metabolic process	0.000747285	0.171128	1	5.84357	0.00436681	0.15734	1	10	0.100958	1	9.90509	0.00462963	0.1	0.0965122	1
GO:0016137	glycoside metabolic process	0.000748155	0.171328	1	5.83677	0.00436681	0.157508	1	14	0.141341	1	7.07507	0.00462963	0.0714286	0.132468	1
GO:0019884	antigen processing and presentation of exogenous antigen	0.000750203	0.171796	1	5.82084	0.00436681	0.157904	1	27	0.272587	1	3.66855	0.00462963	0.037037	0.239774	1
GO:0030968	endoplasmic reticulum unfolded protein response	0.00309698	0.709208	2	2.82005	0.00873362	0.158854	1	52	0.524983	2	3.80965	0.00925926	0.0384615	0.0969341	1
GO:0043414	macromolecule methylation	0.0158841	3.63746	6	1.6495	0.0262009	0.159545	1	211	2.13022	5	2.34718	0.0231481	0.0236967	0.0632549	1
GO:0032367	intracellular cholesterol transport	0.000761174	0.174309	1	5.73695	0.00436681	0.160018	1	10	0.100958	1	9.90509	0.00462963	0.1	0.0965122	1
GO:0042789	mRNA transcription from RNA polymerase II promoter	0.000764369	0.17504	1	5.71297	0.00436681	0.160633	1	18	0.181725	1	5.50283	0.00462963	0.0555556	0.167	1
GO:0009167	purine ribonucleoside monophosphate metabolic process	0.0124948	2.86131	5	1.74745	0.0218341	0.160847	1	204	2.05955	4	1.94217	0.0185185	0.0196078	0.152039	1
GO:0009126	purine nucleoside monophosphate metabolic process	0.0125116	2.86515	5	1.74511	0.0218341	0.161461	1	205	2.06964	4	1.9327	0.0185185	0.0195122	0.153924	1
GO:0008334	histone mRNA metabolic process	0.000770514	0.176448	1	5.6674	0.00436681	0.161814	1	16	0.161533	1	6.19068	0.00462963	0.0625	0.149909	1
GO:0032366	intracellular sterol transport	0.0007739	0.177223	1	5.6426	0.00436681	0.162465	1	11	0.111054	1	9.00463	0.00462963	0.0909091	0.105638	1
GO:0046782	regulation of viral transcription	0.00314358	0.71988	2	2.77824	0.00873362	0.162589	1	43	0.43412	2	4.60702	0.00925926	0.0465116	0.0699508	1
GO:0060179	male mating behavior	0.000778275	0.178225	1	5.61089	0.00436681	0.163304	1	7	0.0706707	1	14.1501	0.00462963	0.142857	0.0685753	1
GO:0021603	cranial nerve formation	0.000780877	0.178821	1	5.59219	0.00436681	0.163803	1	8	0.0807665	1	12.3814	0.00462963	0.125	0.0779818	1
GO:0040016	embryonic cleavage	0.000783052	0.179319	1	5.57666	0.00436681	0.164219	1	8	0.0807665	1	12.3814	0.00462963	0.125	0.0779818	1
GO:1901998	toxin transport	0.00316868	0.725626	2	2.75624	0.00873362	0.164607	1	42	0.424024	2	4.71671	0.00925926	0.0476191	0.0671302	1
GO:0051567	histone H3-K9 methylation	0.000788451	0.180555	1	5.53847	0.00436681	0.165253	1	13	0.131246	1	7.6193	0.00462963	0.0769231	0.123615	1
GO:0002863	positive regulation of inflammatory response to antigenic stimulus	0.000788675	0.180607	1	5.53689	0.00436681	0.165296	1	14	0.141341	1	7.07507	0.00462963	0.0714286	0.132468	1
GO:0098661	inorganic anion transmembrane transport	0.00928186	2.12554	4	1.88187	0.0174673	0.165429	1	110	1.11054	3	2.70139	0.0138889	0.0272727	0.100324	1
GO:0034058	endosomal vesicle fusion	0.000790029	0.180917	1	5.52741	0.00436681	0.165555	1	9	0.0908623	1	11.0057	0.00462963	0.111111	0.0872938	1
GO:0035331	negative regulation of hippo signaling	0.000795251	0.182113	1	5.49111	0.00436681	0.166553	1	7	0.0706707	1	14.1501	0.00462963	0.142857	0.0685753	1
GO:0043648	dicarboxylic acid metabolic process	0.0061311	1.40402	3	2.13672	0.0131004	0.167029	1	84	0.848049	2	2.35835	0.00925926	0.0238095	0.208172	1
GO:0032784	regulation of DNA-templated transcription, elongation	0.00321106	0.735332	2	2.71986	0.00873362	0.168024	1	42	0.424024	1	2.35835	0.00462963	0.0238095	0.347269	1
GO:1902110	positive regulation of mitochondrial membrane permeability involved in apoptotic process	0.000805681	0.184501	1	5.42003	0.00436681	0.168543	1	13	0.131246	1	7.6193	0.00462963	0.0769231	0.123615	1
GO:0018026	peptidyl-lysine monomethylation	0.000805977	0.184569	1	5.41803	0.00436681	0.168599	1	9	0.0908623	1	11.0057	0.00462963	0.111111	0.0872938	1
GO:0035435	phosphate ion transmembrane transport	0.000807292	0.18487	1	5.40921	0.00436681	0.16885	1	17	0.171629	1	5.82653	0.00462963	0.0588235	0.158497	1
GO:0034502	protein localization to chromosome	0.0032272	0.739029	2	2.70626	0.00873362	0.169329	1	55	0.55527	1	1.80093	0.00462963	0.0181818	0.428106	1
GO:0006583	melanin biosynthetic process from tyrosine	0.000812428	0.186046	1	5.37501	0.00436681	0.169827	1	2	0.0201916	1	49.5255	0.00462963	0.5	0.0200902	1
GO:0035721	intraciliary retrograde transport	0.000812854	0.186144	1	5.37219	0.00436681	0.169908	1	12	0.12115	1	8.25424	0.00462963	0.0833333	0.114672	1
GO:0006353	DNA-templated transcription, termination	0.000814693	0.186565	1	5.36007	0.00436681	0.170258	1	19	0.191821	1	5.21321	0.00462963	0.0526316	0.175417	1
GO:0043967	histone H4 acetylation	0.0032413	0.742257	2	2.69448	0.00873362	0.170471	1	56	0.565366	2	3.53753	0.00925926	0.0357143	0.109731	1
GO:1902224	ketone body metabolic process	0.000816511	0.186981	1	5.34814	0.00436681	0.170604	1	8	0.0807665	1	12.3814	0.00462963	0.125	0.0779818	1
GO:0045647	negative regulation of erythrocyte differentiation	0.000816752	0.187036	1	5.34656	0.00436681	0.17065	1	11	0.111054	1	9.00463	0.00462963	0.0909091	0.105638	1
GO:0008654	phospholipid biosynthetic process	0.0094017	2.15299	4	1.85788	0.0174673	0.170708	1	140	1.41341	4	2.83003	0.0185185	0.0285714	0.0537322	1
GO:0014808	release of sequestered calcium ion into cytosol by sarcoplasmic reticulum	0.000830104	0.190094	1	5.26056	0.00436681	0.173184	1	7	0.0706707	1	14.1501	0.00462963	0.142857	0.0685753	1
GO:0070098	chemokine-mediated signaling pathway	0.00327686	0.750401	2	2.66524	0.00873362	0.173355	1	69	0.696611	3	4.30656	0.0138889	0.0434783	0.0326776	1
GO:2001106	regulation of Rho guanyl-nucleotide exchange factor activity	0.000832462	0.190634	1	5.24566	0.00436681	0.17363	1	4	0.0403833	1	24.7627	0.00462963	0.25	0.0397786	1
GO:0035726	common myeloid progenitor cell proliferation	0.000832615	0.190669	1	5.2447	0.00436681	0.173659	1	8	0.0807665	1	12.3814	0.00462963	0.125	0.0779818	1
GO:1904293	negative regulation of ERAD pathway	0.00084125	0.192646	1	5.19086	0.00436681	0.175293	1	13	0.131246	1	7.6193	0.00462963	0.0769231	0.123615	1
GO:0071218	cellular response to misfolded protein	0.000842079	0.192836	1	5.18575	0.00436681	0.17545	1	22	0.222108	1	4.50232	0.00462963	0.0454546	0.200163	1
GO:0009892	negative regulation of metabolic process	0.225478	51.6344	58	1.12328	0.253275	0.176255	1	2653	26.7842	23	0.858715	0.106482	0.00866943	0.811657	1
GO:0048262	determination of dorsal/ventral asymmetry	0.000848514	0.19431	1	5.14642	0.00436681	0.176665	1	7	0.0706707	1	14.1501	0.00462963	0.142857	0.0685753	1
GO:0002438	acute inflammatory response to antigenic stimulus	0.00085429	0.195632	1	5.11163	0.00436681	0.177754	1	13	0.131246	1	7.6193	0.00462963	0.0769231	0.123615	1
GO:0032365	intracellular lipid transport	0.00085656	0.196152	1	5.09808	0.00436681	0.178182	1	13	0.131246	1	7.6193	0.00462963	0.0769231	0.123615	1
GO:0034249	negative regulation of cellular amide metabolic process	0.00957244	2.19209	4	1.82474	0.0174673	0.178329	1	144	1.4538	3	2.06356	0.0138889	0.0208333	0.178492	1
GO:0007040	lysosome organization	0.00334136	0.765171	2	2.6138	0.00873362	0.178606	1	56	0.565366	2	3.53753	0.00925926	0.0357143	0.109731	1
GO:0006002	fructose 6-phosphate metabolic process	0.000862513	0.197515	1	5.0629	0.00436681	0.179303	1	10	0.100958	1	9.90509	0.00462963	0.1	0.0965122	1
GO:0003300	cardiac muscle hypertrophy	0.00336533	0.770661	2	2.59517	0.00873362	0.180564	1	25	0.252395	1	3.96204	0.00462963	0.04	0.224169	1
GO:0043276	anoikis	0.000874035	0.200154	1	4.99615	0.00436681	0.181467	1	10	0.100958	1	9.90509	0.00462963	0.1	0.0965122	1
GO:0002686	negative regulation of leukocyte migration	0.00337746	0.773438	2	2.58586	0.00873362	0.181556	1	35	0.353354	1	2.83003	0.00462963	0.0285714	0.29913	1
GO:0070129	regulation of mitochondrial translation	0.000874539	0.200269	1	4.99327	0.00436681	0.181562	1	17	0.171629	1	5.82653	0.00462963	0.0588235	0.158497	1
GO:0048488	synaptic vesicle endocytosis	0.00337843	0.77366	2	2.58512	0.00873362	0.181635	1	28	0.282683	1	3.53753	0.00462963	0.0357143	0.247459	1
GO:0043981	histone H4-K5 acetylation	0.00087829	0.201128	1	4.97195	0.00436681	0.182265	1	15	0.151437	1	6.60339	0.00462963	0.0666667	0.141232	1
GO:0043982	histone H4-K8 acetylation	0.00087829	0.201128	1	4.97195	0.00436681	0.182265	1	15	0.151437	1	6.60339	0.00462963	0.0666667	0.141232	1
GO:0006664	glycolipid metabolic process	0.00640238	1.46614	3	2.04618	0.0131004	0.182277	1	90	0.908624	3	3.3017	0.0138889	0.0333333	0.0629759	1
GO:0032474	otolith morphogenesis	0.000879551	0.201417	1	4.96482	0.00436681	0.182501	1	4	0.0403833	1	24.7627	0.00462963	0.25	0.0397786	1
GO:0051788	response to misfolded protein	0.00088311	0.202232	1	4.94481	0.00436681	0.183168	1	25	0.252395	1	3.96204	0.00462963	0.04	0.224169	1
GO:0014897	striated muscle hypertrophy	0.0033977	0.778075	2	2.57045	0.00873362	0.183214	1	26	0.262491	1	3.80965	0.00462963	0.0384615	0.232011	1
GO:2000774	positive regulation of cellular senescence	0.000884918	0.202646	1	4.93471	0.00436681	0.183506	1	11	0.111054	1	9.00463	0.00462963	0.0909091	0.105638	1
GO:0006400	tRNA modification	0.00341057	0.78102	2	2.56075	0.00873362	0.184268	1	70	0.706707	2	2.83003	0.00925926	0.0285714	0.157441	1
GO:0030705	cytoskeleton-dependent intracellular transport	0.00971423	2.22456	4	1.79811	0.0174673	0.184744	1	136	1.37303	3	2.18495	0.0138889	0.0220588	0.158771	1
GO:0031100	animal organ regeneration	0.00645005	1.47706	3	2.03106	0.0131004	0.184994	1	78	0.787474	2	2.53977	0.00925926	0.025641	0.186174	1
GO:0010763	positive regulation of fibroblast migration	0.000900193	0.206144	1	4.85097	0.00436681	0.18636	1	11	0.111054	1	9.00463	0.00462963	0.0909091	0.105638	1
GO:1902897	regulation of postsynaptic density protein 95 clustering	0.000902318	0.206631	1	4.83955	0.00436681	0.186756	1	3	0.0302875	1	33.017	0.00462963	0.333333	0.0299841	1
GO:0033059	cellular pigmentation	0.00345412	0.790993	2	2.52847	0.00873362	0.187843	1	40	0.403833	2	4.95255	0.00925926	0.05	0.0616078	1
GO:0017144	drug metabolic process	0.000908535	0.208055	1	4.80643	0.00436681	0.187914	1	22	0.222108	1	4.50232	0.00462963	0.0454546	0.200163	1
GO:0051235	maintenance of location	0.00978371	2.24047	4	1.78534	0.0174673	0.187914	1	141	1.42351	4	2.80995	0.0185185	0.0283688	0.0548828	1
GO:0061647	histone H3-K9 modification	0.000910376	0.208476	1	4.79671	0.00436681	0.188257	1	17	0.171629	1	5.82653	0.00462963	0.0588235	0.158497	1
GO:0033962	cytoplasmic mRNA processing body assembly	0.000911818	0.208806	1	4.78912	0.00436681	0.188525	1	12	0.12115	1	8.25424	0.00462963	0.0833333	0.114672	1
GO:0010824	regulation of centrosome duplication	0.0034648	0.793439	2	2.52067	0.00873362	0.188722	1	37	0.373545	1	2.67705	0.00462963	0.027027	0.313234	1
GO:0006474	N-terminal protein amino acid acetylation	0.000917734	0.210161	1	4.75825	0.00436681	0.189625	1	17	0.171629	1	5.82653	0.00462963	0.0588235	0.158497	1
GO:0090343	positive regulation of cell aging	0.000921226	0.210961	1	4.74022	0.00436681	0.190273	1	13	0.131246	1	7.6193	0.00462963	0.0769231	0.123615	1
GO:0034620	cellular response to unfolded protein	0.00348705	0.798534	2	2.50459	0.00873362	0.190554	1	58	0.585557	2	3.41555	0.00925926	0.0344828	0.116289	1
[truncated: 12,679 more rows]

## Sheet: Lance-allPeaks-downsamp
ID	name	Binom_Genome_Fraction	Binom_Expected	Binom_Observed_Region_Hits	Binom_Fold_Enrichment	Binom_Region_Set_Coverage	Binom_Raw_PValue	Binom_Adjp_BH	Hyper_Total_Genes	Hyper_Expected	Hyper_Observed_Gene_Hits	Hyper_Fold_Enrichment	Hyper_Gene_Set_Coverage	Hyper_Term_Gene_Coverage	Hyper_Raw_PValue	Hyper_Adjp_BH
[truncated: 13,090 more rows]

[truncated: 9 more sheets: RCL-allPeaks-downsamp, ChIPR-allUniq, HMM-allUniq, Lance-allUniq, RCL-allUniq, ChIPR-uniq-downSamp, HMM-uniq-downSamp, Lance-uniq-downSamp, RCL-uniq-downSamp]
